# Supplementary material for: Transcriptome of the parasitic flatworm Schistosoma mansoni during intra-mammalian development
Source: PLoS Negl Trop Dis. 2020 May 6;14(5):e0007743. doi: 10.1371/journal.pntd.0007743 (PMC7263636; doi:10.1371/journal.pntd.0007743)
Supplement: S1 Table — (XLSX) [file pntd.0007743.s008.xlsx]

## Sheet: S1 Table
S1 Table. Genes that were differentially expressed in at least one time point (likelihood ratio test, adjusted p-value < 0.01)
Gene identifier	P-value	Adjusted p-value	Product name
Smp_000030	1.05223e-38	4.83012e-38	26s proteasome regulatory particle subunit
Smp_000040	1.0457e-72	9.45675e-72	kinesin light chain
Smp_000050	6.13621e-52	3.82421e-51	transient receptor potential cation channel
Smp_000070	0.00768278	0.00961093	1-acyl-sn-glycerol-3-phosphate o-acyltransferase
Smp_000080	2.19799e-23	6.69455e-23	SNARE complex protein
Smp_000090	2.43679e-07	4.01136e-07	hypothetical protein
Smp_000100	9.66131e-45	5.02388e-44	Actin-binding/filamin-like protein
Smp_000110	2.18666e-15	5.0854e-15	elongation factor Tu GTP binding
Smp_000130	7.33859e-103	1.02188e-101	hormone sensitive lipase
Smp_000150	5.86494e-38	2.63645e-37	phd finger protein 10
Smp_000160	1.30046e-21	3.76778e-21	matrix remodeling associated protein 5
Smp_000170	4.80318e-19	1.26731e-18	kv channel interacting protein 2 (KChIP2)
Smp_000180	1.32937e-22	3.96072e-22	kv channel interacting protein 1
Smp_000190	2.15032e-33	8.67775e-33	short chain dehydrogenase:reductase family 16C
Smp_000200	5.48569e-16	1.30964e-15	NEDD4 binding protein 2 2
Smp_000220	8.83922e-05	0.000126199	hypothetical protein
Smp_000240	9.48715e-49	5.45935e-48	RNA binding protein EWS
Smp_000260	0	0	proactivator polypeptide
Smp_000270	5.16521e-151	1.25473e-149	hypothetical protein
Smp_000280	9.09653e-160	2.35896e-158	hypothetical protein
Smp_000290	3.07332e-54	2.01604e-53	female-specific protein 800 (fs800)
Smp_000300	5.50979e-22	1.61461e-21	WD repeat containing protein 19
Smp_000310	1.18086e-74	1.10702e-73	transmembrane protein 41B
Smp_000320	6.20397e-119	1.08667e-117	hypothetical protein
Smp_000340	5.68386e-26	1.85208e-25	ecdysone-induced protein E78
Smp_000350	7.86639e-31	2.9393e-30	hypothetical protein
Smp_000370	6.85617e-16	1.63214e-15	hypothetical protein
Smp_000390	7.80692e-180	2.45881e-178	hypothetical protein
Smp_000400	7.97567e-135	1.6764e-133	hypothetical protein
Smp_000410	1.68073e-156	4.23748e-155	Trematode Eggshell Synthesis
Smp_000420	1.01519e-115	1.72963e-114	Pro His rich protein
Smp_000430	1.09153e-120	1.94953e-119	eggshell protein
Smp_000460	3.72304e-05	5.42481e-05	U11:U12 small nuclear ribonucleoprotein 35 kDa/Nice 4 protein
Smp_000470	5.45129e-06	8.35263e-06	carbohydrate kinase domain containing protein
Smp_000480	5.12807e-47	2.82242e-46	eukaryotic translation initiation factor 3
Smp_000500	0.00335181	0.00429472	hypothetical protein
Smp_000510	0.000225388	0.000313532	hypothetical protein
Smp_000520	4.30056e-10	8.00463e-10	hypothetical protein
Smp_000580	0.000165214	0.000231899	coiled coil domain containing protein 63
Smp_000590	1.28267e-05	1.9191e-05	28S ribosomal protein S26
Smp_000600	1.27723e-07	2.12992e-07	notchless protein 1
Smp_000620	2.61582e-20	7.21844e-20	class E basic helix loop helix protein 23
Smp_000630	0.00118413	0.00157295	isochorismatase domain containing protein 2
Smp_000640	2.13873e-15	4.9774e-15	hypothetical protein
Smp_000650	1.0252e-57	7.18288e-57	E3 ubiquitin-protein ligase sina
Smp_000660	0	0	ornithine aminotransferase
Smp_000670	4.85782e-109	7.51946e-108	ArfGAP with coiled coil
Smp_000680	0.00103368	0.00137732	mitochondrial ornithine transporter 1
Smp_000700	2.64849e-24	8.26845e-24	SET and MYND domain containing protein 4
Smp_000710	0.00487208	0.00618001	ubiquitin carboxyl terminal hydrolase 46
Smp_000720	7.86074e-12	1.58389e-11	homeodomain interacting protein kinase 2
Smp_000730	0.00178537	0.00233925	ADP ribosylation factor 6
Smp_000740	8.48126e-38	3.80913e-37	26s proteasome non-atpase regulatory subunit 4 (26s proteasomeregulatory subunit s5a)
Smp_000755	3.27018e-51	2.00796e-50	family M13 non peptidase ue (M13 family)
Smp_000790	5.08311e-11	9.9082e-11	hypothetical protein
Smp_000810	1.56754e-15	3.67035e-15	TatD DNase domain containing 1
Smp_000820	3.40124e-294	2.07061e-292	hypothetical protein
Smp_000830	1.00503e-05	1.51551e-05	homeobox protein smox-3
Smp_000850	8.72824e-69	7.38497e-68	cysteine string protein
Smp_000870	3.14447e-16	7.55036e-16	FYVE
Smp_000880	1.17401e-184	3.79331e-183	ATP synthase lipid-binding protein-like protein
Smp_000890	4.79602e-17	1.18377e-16	nucleoporin nup53
Smp_000900	8.46475e-123	1.55945e-121	neuropeptide FF receptor 1
Smp_000910	0.00190414	0.00248899	cancer susceptibility candidate protein 1
Smp_000950	1.39991e-29	5.04758e-29	protein mab like
Smp_000980	1.40561e-52	8.89332e-52	high mobility group protein B1
Smp_000990	4.75263e-28	1.64131e-27	exocyst complex component 1
Smp_001000	6.53175e-72	5.79671e-71	universal stress protein
Smp_001020	2.84346e-21	8.1251e-21	A:G specific adenine DNA glycosylase
Smp_001030	2.34227e-15	5.44223e-15	5' AMP activated protein kinase subunit gamma
Smp_001040	0.00297671	0.00383181	kinesin heavy chain
Smp_001050	0.00514492	0.00651616	protein C20orf152
Smp_001070	2.66482e-39	1.24151e-38	G protein coupled receptor fragment
Smp_001080	2.76208e-06	4.31019e-06	RIIa domain containing protein
Smp_001090	2.38925e-47	1.32671e-46	nuclear pore complex protein Nup107
Smp_001095	1.74252e-09	3.15455e-09	tudor domain containing protein 3
Smp_001100	1.25358e-189	4.18587e-188	fibrillin 2
Smp_001150	1.29545e-06	2.05722e-06	protein lunapark
Smp_001160	3.73703e-16	8.95809e-16	sperm associated antigen 16 protein
Smp_001170	9.03384e-21	2.53425e-20	eukaryotic translation initiation factor 3
Smp_001180	9.91169e-25	3.12862e-24	steroid receptor interacting snf2 domain
Smp_001210	2.12403e-33	8.5786e-33	myh9 protein
Smp_001360	8.54985e-18	2.15778e-17	thymidylate kinase
Smp_001390	0.000392443	0.000537395	nck associated protein 1
Smp_001410	1.36104e-207	5.1085e-206	glyoxalase domain containing protein 4
Smp_001420	6.76911e-15	1.54616e-14	growth hormone regulated TBC protein 1 A
Smp_001430	4.66956e-35	1.95476e-34	ubiquinone biosynthesis protein
Smp_001500	7.93763e-19	2.07568e-18	eukaryotic translation initiation factor 4E
Smp_001520	1.03163e-10	1.98302e-10	hypothetical protein
Smp_001560	2.01116e-24	6.29645e-24	e3 ubiquitin protein ligase ZSWIM2
Smp_001590	1.32635e-05	1.98208e-05	hypothetical protein
Smp_001610	2.71632e-40	1.29326e-39	radial spoke head protein 9
Smp_001640	2.40602e-34	9.92223e-34	ATPase H+ transporting V1 subunit G
Smp_001780	5.52825e-13	1.16566e-12	hypothetical protein
Smp_001830	8.95095e-18	2.25786e-17	ribosomal protein L24
Smp_001900	3.02385e-52	1.90234e-51	neural cell adhesion molecule l1 protein
Smp_001940	1.88718e-28	6.58109e-28	DREV protein
Smp_001950	7.15217e-16	1.70017e-15	hypothetical protein
Smp_001960	0.00025726	0.000356338	39S ribosomal protein L1
Smp_001980	0.00201443	0.00262628	barh 2 homeobox protein
Smp_002010	2.52869e-09	4.54236e-09	ribosomal RNA small subunit methyltransferase
Smp_002080	1.88633e-05	2.79511e-05	S adenosylmethionine synthetase
Smp_002100	0	0	Vesicle transport protein SFT2B
Smp_002150	0	0	trypsin-like serine protease
Smp_002160	1.25171e-16	3.04212e-16	dna methyltransferase 1 associated protein 1
Smp_002180	4.94476e-30	1.80704e-29	basic transcription factor 3 4
Smp_002190	8.0352e-05	0.000115016	Cleavage and polyadenylation specificity factor
Smp_002230	2.42063e-45	1.27871e-44	ESF1
Smp_002280	9.84641e-08	1.64972e-07	kinesin protein KIF2A like
Smp_002350	2.54552e-65	2.03805e-64	asparagine rich protein
Smp_002380	2.60755e-59	1.88105e-58	ubiquitin domain containing protein UBFD1
Smp_002410	9.38694834249346e-314	6.5082841841288e-312	14-3-3 epsilon 2
Smp_002510	6.70557e-33	2.66408e-32	pyruvate dehydrogenase (lipoamide)
Smp_002550	7.84781e-07	1.25928e-06	RNA binding protein 8A
Smp_002600	1.61349e-44	8.35534e-44	Lysosomal Pro X carboxypeptidase
Smp_002640	1.00148e-26	3.33405e-26	homeobox protein SMOX-1
Smp_002740	2.11735e-13	4.55793e-13	hypothetical protein
Smp_002810	1.0011e-32	3.94589e-32	fidgetin protein 1
Smp_002820	3.44874e-17	8.53762e-17	zinc finger CCCH domain containing protein 4
Smp_002840	0.00643457	0.00809408	hypothetical protein
Smp_002880	0	0	ATP synthase subunit alpha
Smp_002920	2.46954e-41	1.19922e-40	TLC domain containing protein 2
Smp_002930	4.20945e-51	2.57519e-50	histone H2A
Smp_002950	2.95248e-06	4.59582e-06	13 kDa deflagellation inducible
Smp_003000	6.07254e-10	1.12254e-09	cyclin dependent kinase 9
Smp_003110	5.7359e-57	3.95492e-56	Nadrin protein
Smp_003130	2.02415e-10	3.82821e-10	udp glucose pyrophosphatase
Smp_003140	1.10849e-17	2.78769e-17	sorting nexin 32
Smp_003190	0.00212596	0.00276663	Ankyrin
Smp_003230	5.06193e-221	2.06279e-219	SH3 domain GRB2 endophilin B1
Smp_003270	6.01172e-105	8.72398e-104	tubulin specific chaperone cofactor E
Smp_003280	1.70358e-08	2.94265e-08	LIM:homeobox protein Lhx2
Smp_003330	1.39493e-19	3.75492e-19	sjogren syndrome nuclear autoantigen; sjoegren syndrome nuclear autoantigen
Smp_003340	6.52872e-08	1.10442e-07	hypothetical protein
Smp_003410	1.13575e-53	7.3776e-53	60S ribosomal protein L23a
Smp_003440	1.64908e-10	3.1313e-10	stomatin
Smp_003600	1.57234e-06	2.48429e-06	DM9 domain containing protein
Smp_003610	1.00034e-39	4.69994e-39	DM9 domain containing protein
Smp_003620	2.53776e-09	4.55701e-09	Septin-7.1
Smp_003630	1.252e-14	2.82868e-14	splicing factor 3a subunit 3
Smp_003660	1.74838e-111	2.7974e-110	spliceosome RNA helicase DDX39B
Smp_003700	8.99277e-05	0.000128354	28s ribosomal protein s18a mitochondrial
Smp_003710	1.14216e-57	7.98554e-57	tropomodulin
Smp_003760	3.20838e-18	8.21766e-18	hypothetical protein
Smp_003770	6.65551e-190	2.24489e-188	histone H1
Smp_003860	0.00214053	0.00278451	hypothetical protein
Smp_003900	9.33624e-10	1.70939e-09	T box transcription factor TBX20
Smp_003930	6.50782e-15	1.48818e-14	tetratricopeptide repeat protein 26
Smp_003940	0.00723143	0.00906335	methyltransferase C20orf7
Smp_003970	4.70408e-56	3.19059e-55	elongation factor 1 delta
Smp_003980	2.06708e-17	5.15813e-17	family C2 unassigned peptidase (C02 family)
Smp_003990	0	0	triosephosphate isomerase
Smp_004000	9.35591e-06	1.41487e-05	RNA binding protein EIF1AD
Smp_004040	4.02274e-15	9.26697e-15	transcriptional adapter 2 beta
Smp_004060	1.31021e-156	3.31168e-155	cell division cycle 20
Smp_004070	0.000366359	0.000502504	carbonic anhydrase
Smp_004080	3.62388e-24	1.12818e-23	mitochondrial 2 oxoglutarate:malate carrier
Smp_004090	0.000592679	0.000801911	hypothetical protein
Smp_004120	1.24958e-23	3.82459e-23	AMP deaminase 2
Smp_004160	4.20687e-05	6.11108e-05	hypothetical protein
Smp_004190	2.99227e-22	8.8361e-22	cationic amino acid transporter 4
Smp_004200	2.88937e-39	1.34424e-38	PPPDE peptidase domain containing protein
Smp_004220	2.77004e-39	1.28933e-38	amidase
Smp_004260	1.67395e-10	3.17733e-10	sorting nexin 6
Smp_004280	1.33785e-05	1.99867e-05	hypothetical protein
Smp_004310	4.32434e-40	2.05201e-39	ATPase
Smp_004350	3.04292e-55	2.02672e-54	ubiquitin conjugating enzyme E2 L3
Smp_004360	1.80425e-12	3.72645e-12	coiled coil domain containing protein 124
Smp_004420	6.70015e-13	1.4083e-12	hypothetical protein
Smp_004440	1.58194e-06	2.49868e-06	hypothetical protein
Smp_004470	1.60683e-221	6.57485e-220	thioredoxin peroxidase 3
Smp_004480	3.33702e-19	8.84205e-19	red protein (ik factor) (cytokine ik)
Smp_004550	7.1923e-30	2.61595e-29	hypothetical protein
Smp_004590	1.70236e-05	2.53035e-05	hypothetical protein
Smp_004600	1.22172e-167	3.44565e-166	T complex protein 1 subunit delta
Smp_004640	2.92443e-21	8.34931e-21	DNA directed RNA polymerases I and III subunit
Smp_004680	2.10148e-101	2.87413e-100	interferon developmental regulator
Smp_004690	1.79515e-45	9.51818e-45	hypothetical protein
Smp_004710	0	0	hypothetical protein
Smp_004730	4.82953e-127	9.38094e-126	high voltage-activated calcium channel cav2b
Smp_004780	1.67559e-100	2.26375e-99	immunophilin
Smp_004810	3.76083e-09	6.69307e-09	protein phosphatase type 1
Smp_004820	1.28635e-29	4.64147e-29	Microsomal signal peptidase 12 kDa
Smp_004910	7.57114e-25	2.39437e-24	RAB14
Smp_004940	3.91277e-19	1.03484e-18	60S ribosomal protein L35
Smp_004980	8.24573e-43	4.13903e-42	39S ribosomal protein L20
Smp_004990	2.23345e-241	1.03715e-239	T complex protein 1 subunit zeta
Smp_005000	1.31782e-14	2.97336e-14	NECAP protein CG9132
Smp_005020	1.2998e-27	4.43969e-27	E3 ubiquitin protein ligase CBL B
Smp_005050	2.43822e-12	5.01199e-12	Oxidoreductase HTATIP2
Smp_005060	1.39925e-32	5.49354e-32	hypothetical protein
Smp_005070	2.483e-41	1.20458e-40	chaperone protein DnaJ
Smp_005080	4.13884e-15	9.52783e-15	nucleolar protein nol1:nop2
Smp_005160	1.19646e-14	2.70748e-14	muscleblind protein
Smp_005180	6.55479e-35	2.73477e-34	g1 to s phase transition protein
Smp_005190	4.60655e-15	1.05826e-14	mitogen activated protein kinase kinase kinase
Smp_005200	6.07138e-21	1.71408e-20	mitogen activated protein kinase kinase kinase
Smp_005210	4.03549e-44	2.07468e-43	histone deacetylase
Smp_005230	1.16426e-08	2.02544e-08	reticulocalbin
Smp_005260	2.43963e-81	2.50847e-80	tho complex subunit 4
Smp_005280	4.14671e-13	8.78066e-13	ubiquitin carboxyl terminal hydrolase 10
Smp_005290	5.21185e-114	8.58664e-113	ubiquinol cytochrome c reductase cytochrome c1
Smp_005320	3.93801e-05	5.72802e-05	hypothetical protein
Smp_005330	1.96745e-11	3.90672e-11	methionine tRNA synthetase
Smp_005350	5.82933e-184	1.87742e-182	20 kDa calcium-binding protein
Smp_005360	0.00202588	0.00263983	hypothetical protein
Smp_005390	1.14987e-15	2.70699e-15	acetolactate synthase protein
Smp_005470	1.96066e-40	9.36165e-40	dynein light chain
Smp_005500	4.2496e-33	1.70052e-32	polypeptide N acetylgalactosaminyltransferase
Smp_005520	7.84325e-41	3.77383e-40	PR domain zinc finger protein 5
Smp_005570	3.89137e-07	6.33999e-07	cysteine:serine rich nuclear protein 2
Smp_005640	4.4617e-09	7.91219e-09	PAP:25A associated domain containing protein
Smp_005670	3.98807e-24	1.2404e-23	rab11
Smp_005710	4.13882e-80	4.16973e-79	egg protein CP391S
Smp_005720	2.39288e-158	6.1101e-157	Aquaporin 3 (AQP 3)
Smp_005740	8.35688e-163	2.24893e-161	Aquaporin 9 (AQP 9) (Small solute channel 1)
Smp_005780	0.000146379	0.000206128	hypothetical protein
Smp_005790	1.21238e-14	2.74291e-14	guanine nucleotide binding protein (G protein)
Smp_005860	8.76667e-09	1.53259e-08	heterogeneous nuclear ribonucleoprotein k
Smp_005880	5.91857e-08	1.00239e-07	phosphoenolpyruvate carboxykinase
Smp_005900	3.38755e-81	3.47599e-80	BAG family molecular chaperone regulator 3
Smp_005910	7.19428e-39	3.31768e-38	protein tyrosine phosphatase type IVA 1
Smp_005960	2.933e-29	1.04769e-28	hypothetical protein
Smp_006000	2.49146e-06	3.89398e-06	eukaryotic translation initiation factor 3
Smp_006040	1.13964e-84	1.23408e-83	hypothetical protein
Smp_006060	2.75563e-58	1.95538e-57	hypothetical protein
Smp_006190	4.8342e-31	1.82062e-30	DCP2 decapping enzyme
Smp_006230	6.91816e-21	1.94895e-20	membralin
Smp_006250	3.87189e-32	1.49543e-31	polycomb protein SCMH1
Smp_006290	0.000152415	0.000214446	hypothetical protein
Smp_006300	1.61314e-05	2.39988e-05	hypothetical protein
Smp_006320	9.5029e-22	2.76529e-21	KH domain containing
Smp_006340	1.05862e-38	4.85719e-38	transmembrane protein 85
Smp_006390	1.05493e-56	7.23875e-56	Cystatin B (Stefin B)
Smp_006550	1.67817e-29	6.04212e-29	glutaredoxin 3
Smp_006560	4.66096e-34	1.9103e-33	heat shock protein 67b2
Smp_006590	3.15177e-14	7.00987e-14	zinc finger HIT domain containing protein 2
Smp_006630	1.06188e-69	9.10023e-69	myb binding protein
Smp_006680	1.70946e-98	2.23687e-97	Programmed cell death protein 10
Smp_006690	0.000432291	0.000590342	dnaJ subfamily C 7
Smp_006700	1.45394e-24	4.56771e-24	zinc finger protein 106
Smp_006710	2.97593e-21	8.49392e-21	endonuclease III protein 1 like
Smp_006720	4.53173e-16	1.08371e-15	Synaptobrevin
Smp_006730	2.89965e-112	4.67691e-111	DNA damage regulated autophagy modulator protein
Smp_006740	1.96682e-106	2.89627e-105	major vault protein
Smp_006750	5.00979e-148	1.17966e-146	DNA damage regulated autophagy modulator protein
Smp_006760	1.0555e-89	1.24124e-88	fasting inducible integral membrane protein
Smp_006780	3.41964e-15	7.89767e-15	n alpha acetyltransferase 50
Smp_006810	1.17e-16	2.84839e-16	lim domain only 4
Smp_006830	1.13736e-12	2.36571e-12	Upstream activation factor subunit UAF30
Smp_006840	9.36155e-22	2.72654e-21	hypothetical protein
Smp_006850	0.000128831	0.000182291	dna directed rna polymerases i ii and iii
Smp_006860	0	0	PDZ and LIM domain protein Zasp
Smp_006920	2.98902e-06	4.65052e-06	Proto oncogene tyrosine protein kinase FYN
Smp_006930	9.31305e-16	2.19866e-15	beta 1 3 galactosyltransferase brn
Smp_006970	4.27835e-54	2.79732e-53	Rho GTPase activating protein 1
Smp_006980	1.00889e-08	1.7582e-08	Mediator of RNA polymerase II transcription
Smp_006990	2.2918e-16	5.52824e-16	eukaryotic translation initiation factor 5b
Smp_007000	2.05773e-18	5.30451e-18	DNA replication complex GINS protein PSF1
Smp_007070	0.000271206	0.000375031	neuropeptide Y receptor invertebrate
Smp_007170	5.0404e-12	1.02242e-11	calcium binding protein 39
Smp_007180	8.88349e-11	1.71354e-10	hypothetical protein
Smp_007190	2.83246e-05	4.15628e-05	lariat debranching enzyme
Smp_007210	2.54713e-07	4.18747e-07	rab GTPase activating protein 1
Smp_007260	1.84203e-18	4.75954e-18	sarco:endoplasmic reticulum calcium ATPase
Smp_007270	0	0	smoothelin
Smp_007290	1.63057e-06	2.57385e-06	hypothetical protein
Smp_007300	9.2666e-71	8.0731e-70	coiled coil helix coiled coil helix
Smp_007330	3.35323e-06	5.20502e-06	hypothetical protein
Smp_007380	3.35326e-10	6.26594e-10	hypothetical protein
Smp_007450	5.6796e-128	1.11405e-126	heat shock protein 67b2
Smp_007500	1.54838e-31	5.89589e-31	Golgi phosphoprotein 3
Smp_007510	1.89078e-12	3.89952e-12	Cell division cycle 2 protein kinase 5
Smp_007540	0.00645058	0.00811116	exosome complex component CSL4
Smp_007550	1.80088e-60	1.32109e-59	leukotriene A 4 hydrolase
Smp_007570	1.76547e-07	2.92847e-07	hypothetical protein
Smp_007630	6.71087e-89	7.79085e-88	polyadenylate binding protein 2
Smp_007650	2.20583e-239	1.01958e-237	glycogen debranching enzyme
Smp_007660	1.12293e-13	2.44468e-13	transcription elongation factor A protein 1
Smp_007670	9.57847e-39	4.40089e-38	hypothetical protein
Smp_007690	8.28003e-57	5.68554e-56	tyrosine 3 monooxygenase
Smp_007710	2.33012e-11	4.6131e-11	rapamycin insensitive companion of mTOR
Smp_007730	2.29585e-31	8.70227e-31	ER lumen protein retaining receptor
Smp_007760	4.833e-198	1.72331e-196	alanine aminotransferase 2
Smp_007900	4.14711e-14	9.19288e-14	large subunit ribosomal protein 23
Smp_007960	6.84942e-19	1.79676e-18	4 hydroxyphenylpyruvate dioxygenase
Smp_008070	1.40673e-63	1.09639e-62	thioredoxin
Smp_008120	0.000967722	0.00129099	Mediator of RNA polymerase II transcription
Smp_008140	0.000411555	0.000562794	translation initiation factor 3 subunit E
Smp_008170	5.40314e-25	1.71363e-24	calcium activated potassium channel
Smp_008220	9.1023e-16	2.15145e-15	palmitoyltransferase ZDHHC11
Smp_008230	2.63263e-70	2.27372e-69	ras protein Rab 18
Smp_008260	6.39056e-15	1.46237e-14	glycogen synthase kinase 3 alpha
Smp_008290	1.00778e-45	5.37274e-45	trafficking protein particle complex subunit 9
Smp_008310	5.64408e-77	5.44976e-76	succinate dehydrogenase complex
Smp_008320	2.0953e-30	7.73363e-30	3'(2')
Smp_008340	4.57457e-26	1.49599e-25	5' nucleotidase domain containing 2
Smp_008360	1.30154e-153	3.22445e-152	adenosine kinase
Smp_008400	0.000173042	0.000242477	adenosine kinase
Smp_008430	6.10792e-32	2.34454e-31	hypothetical protein
Smp_008440	5.42363e-33	2.15907e-32	dna directed rna polymerases i ii and iii
Smp_008470	1.30547e-21	3.78011e-21	erythroblast macrophage protein EMP
Smp_008490	0	0	glycogenin 1
Smp_008500	0.00378098	0.00482419	protein iws1
Smp_008545	3.99189e-124	7.44954e-123	heat shock protein 60
Smp_008580	1.8144e-34	7.50415e-34	UDP N acetylglucosamine transporter
Smp_008610	3.69246e-12	7.53587e-12	deoxyribonuclease ii
Smp_008620	1.46633e-11	2.92739e-11	inactive rhomboid protein 1
Smp_008660	1.7995e-129	3.59325e-128	gelsolin
Smp_008710	2.55948e-13	5.48131e-13	leucine rich repeat containing protein
Smp_008770	1.22221e-19	3.29442e-19	Mitochondrial 28S ribosomal protein S32 (S32mt)
Smp_008830	2.08045e-140	4.5954e-139	SWI:SNF related
Smp_008850	1.72364e-09	3.12206e-09	fmrfamide receptor
Smp_008860	5.3985e-27	1.80868e-26	phospholipid scramblase 1
Smp_008900	1.05007e-25	3.39175e-25	eukaryotic translation
Smp_008920	8.28429e-20	2.24452e-19	voltage gated hydrogen channel 1
Smp_009020	2.19695e-21	6.31023e-21	zinc finger protein
Smp_009030	0	0	ribonucleoside diphosphate reductase large
Smp_009040	2.15826e-38	9.80351e-38	POU domain
Smp_009070	4.33309e-16	1.03695e-15	zinc finger protein 182
Smp_009230	2.54223e-37	1.13008e-36	hypothetical protein
Smp_009250	1.06369e-07	1.77858e-07	ATPase
Smp_009300	3.68587e-101	5.02042e-100	hypothetical protein
Smp_009310	6.17463e-21	1.74195e-20	plasminogen activator inhibitor 1 RNA binding
Smp_009320	6.21226e-49	3.59763e-48	transcription elongation factor b polypeptide 1
Smp_009340	0.00259268	0.00335172	krr1 small subunit processome component
Smp_009390	2.86166e-06	4.46001e-06	prefoldin subunit
Smp_009400	1.01036e-15	2.38192e-15	Serine:arginine repetitive matrix protein 2
Smp_009420	4.27811e-05	6.21185e-05	sel1 repeat containing protein 1B
Smp_009430	1.01756e-30	3.78938e-30	steroid dehydrogenase
Smp_009520	1.67846e-10	3.18527e-10	glutamyl tRNA synthetase
Smp_009540	2.25412e-05	3.32768e-05	tripartite motif containing protein 2
Smp_009550	9.39974e-13	1.96374e-12	DNA mismatch repair protein Mlh1
Smp_009560	1.42245e-12	2.94825e-12	Kelch domain containing protein 8B
Smp_009580	2.83317e-119	4.98877e-118	polyubiquitin
Smp_009600	1.47652e-233	6.64035e-232	serine:threonine protein kinase PLK1
Smp_009630	3.23177e-29	1.15236e-28	homeobox protein SIX6
Smp_009650	1.71915e-180	5.44889e-179	mitochondrial processing peptidase beta subunit
Smp_009690	4.28363e-195	1.49017e-193	deoxyribonuclease
Smp_009760	4.01987e-87	4.52983e-86	14-3-3 protein homolog 1
Smp_009780	1.85387e-69	1.58197e-68	hypothetical protein
Smp_009800	1.41861e-07	2.36213e-07	serine:threonine protein kinase Nek10
Smp_009830	4.86633e-13	1.02761e-12	translocon associated protein subunit beta
Smp_009990	0.00245554	0.00317978	Receptor protein-tyrosine kinase
Smp_010090	2.29069e-15	5.32361e-15	charged multivesicular body protein 5
Smp_010100	1.19661e-15	2.81502e-15	lipoyl synthase
Smp_010110	1.5944e-09	2.89217e-09	E3 ubiquitin protein ligase MARCH5
Smp_010160	1.28089e-09	2.33365e-09	Suppressor of G2 allele of SKP1
Smp_010230	1.06439e-12	2.21715e-12	guanine nucleotide binding protein beta 1 4
Smp_010250	3.44407e-28	1.19311e-27	triple functional domain protein
Smp_010260	3.82506e-06	5.91441e-06	DNA repair protein complementing XP A cells
Smp_010280	1.08155e-34	4.49739e-34	monoacylglycerol lipase abhd12
Smp_010290	3.57266e-05	5.2095e-05	ubiquilin 1
Smp_010370	1.25729e-51	7.77744e-51	Receptor expression enhancing protein 6
Smp_010380	0.000109532	0.000155624	isochorismatase domain containing protein
Smp_010400	5.46799e-07	8.8423e-07	Reactive oxygen species modulator 1
Smp_010450	7.71732e-15	1.75993e-14	hypothetical protein
Smp_010550	0	0	MEG 15
Smp_010620	0.00054254	0.000736467	ester hydrolase C11orf54
Smp_010670	8.15255e-06	1.23795e-05	tegumental protein
Smp_010690	6.01874e-42	2.96746e-41	actin related protein 2:3 complex
Smp_010710	1.25569e-124	2.35655e-123	NADH dehydrogenase (ubiquinone) flavoprotein 1
Smp_010720	0.00640658	0.00806091	elongation of fatty acids protein 1
Smp_010770	8.82223e-162	2.34258e-160	elongation of very long chain fatty acids
Smp_010800	1.2588e-05	1.88424e-05	prip interacting protein
Smp_010820	0	0	peptidyl-alpha-hydroxyglycine alpha-amidating lyase
Smp_010900	2.27341e-44	1.17544e-43	39S ribosomal protein L53
Smp_010930	6.22044e-31	2.33039e-30	mitochondrial import receptor subunit tom70
Smp_010940	3.0178e-32	1.17054e-31	acidic leucine-rich nuclear phosphoprotein 32-related protein
Smp_011000	1.86784e-179	5.82767e-178	sterol esterase 1/lysosomal acid lipase-related/lipase 1
Smp_011010	1.29327e-23	3.9559e-23	hypothetical protein
Smp_011030	2.63929e-26	8.6794e-26	heme binding protein 2
Smp_011120	6.25966e-17	1.5397e-16	methionine aminopeptidase 2
Smp_011150	2.42007e-10	4.56058e-10	threonine aspartase 1
Smp_011180	3.8305e-12	7.80803e-12	ATP dependent DNA helicase HFM1
Smp_011220	4.21792e-26	1.38117e-25	glucosamine fructose 6 phosphate
Smp_011270	4.6239e-37	2.03999e-36	sj ts4 protein
Smp_011430	4.67901e-88	5.33889e-87	protocadherin 1
Smp_011560	0	0	tetraspanin CD63 receptor
Smp_011570	2.77134e-130	5.58972e-129	ribosomal protein S4
Smp_011660	2.68083e-12	5.49598e-12	protein kinase
Smp_011680	4.0658e-238	1.85356e-236	CD36 class B scavenger receptor
Smp_011700	0	0	proto oncogene tyrosine protein kinase ROS
Smp_011710	1.9108e-11	3.79499e-11	hypothetical protein
Smp_011720	1.00673e-16	2.45811e-16	PHD finger 5A
Smp_011740	8.9352e-49	5.14767e-48	B9 domain containing protein 1
Smp_011830	4.67974e-170	1.34647e-168	hypothetical protein
Smp_011860	1.84238e-05	2.73318e-05	transcription factor LCR F1
Smp_011870	5.20711e-81	5.32661e-80	hypothetical protein
Smp_011960	5.85096e-19	1.53888e-18	inositol pentakisphosphate 2 kinase
Smp_011980	3.97638e-38	1.79395e-37	general transcription factor iih subunit 1
Smp_011990	3.28219e-39	1.52274e-38	beta galactosidase
Smp_012000	2.11963e-64	1.67956e-63	nicotinic acetylcholine receptor
Smp_012010	1.24747e-122	2.28527e-121	forkhead box subgroup O
Smp_012030	0.00587984	0.00741966	zinc finger protein 407
Smp_012050	3.12635e-21	8.91559e-21	bolA protein 3 like
Smp_012070	1.64136e-10	3.11725e-10	hypothetical protein
Smp_012110	8.79418e-19	2.29545e-18	hypothetical protein
Smp_012150	0.000285974	0.000394742	hypothetical protein
Smp_012200	2.73572e-21	7.8262e-21	zinc finger protein
Smp_012280	9.63075e-19	2.50922e-18	hypothetical protein
Smp_012340	2.9969e-05	4.39111e-05	U3 small nucleolar RNA associated protein 14
Smp_012350	5.37688e-73	4.90254e-72	venom allergen-like (VAL) 11 protein
Smp_012380	4.55477e-22	1.3371e-21	voltage gated potassium channel subunit beta 2
Smp_012400	0.000176475	0.000247115	protein tyrosine phosphatase mitochondrial
Smp_012410	2.19709e-27	7.45605e-27	28S ribosomal protein S22
Smp_012440	3.89412e-200	1.40865e-198	glucose transport protein
Smp_012450	1.63495e-06	2.57995e-06	tRNA threonylcarbamoyladenosine
Smp_012470	7.55828e-32	2.89348e-31	26S proteasome subunit ATPase 2
Smp_012480	7.03367e-06	1.07294e-05	exonuclease 1
Smp_012530	1.55318e-47	8.67278e-47	transcription elongation factor spt4
Smp_012540	0.00646104	0.00812328	rRNA processing protein UTP23
Smp_012560	1.58069e-42	7.87505e-42	o methyltransferase
Smp_012570	3.08495e-91	3.73789e-90	van gogh
Smp_012580	1.2527e-43	6.38763e-43	hypothetical protein
Smp_012660	0.000833504	0.00111716	Sushi:SCR:CCP
Smp_012670	2.09e-13	4.50002e-13	hypothetical protein
Smp_012680	3.97478e-07	6.4706e-07	Sushi:SCR:CCP
Smp_012690	1.08875e-11	2.18275e-11	zinc finger protein
Smp_012720	2.2222e-05	3.28202e-05	hypothetical protein
Smp_012740	3.50969e-19	9.29215e-19	ankyrin repeat and MYND domain containing protein
Smp_012750	1.2604e-24	3.96716e-24	60S ribosomal protein L12
Smp_012780	1.11429e-18	2.8949e-18	sterile alpha and tir motif containing protein
Smp_012800	7.95648e-13	1.66675e-12	barrier to autointegration factor
Smp_012810	5.11101e-167	1.43338e-165	Four and a half LIM domains protein 3
Smp_012900	7.53068e-10	1.38541e-09	poly(U) binding splicing factor PUF60
Smp_012920	1.06618e-70	9.27244e-70	class A rhodopsin G protein coupled
Smp_012930	1.80408e-56	1.232e-55	inosine 5' monophosphate dehydrogenase 2
Smp_012950	0.00147932	0.00195029	cytoplasmic polyadenylation element binding
Smp_012970	1.57689e-11	3.1412e-11	myotubularin
Smp_012980	0.000147242	0.000207313	eukaryotic translation initiation factor 3
Smp_013040	2.67124e-119	4.71195e-118	cathepsin d (lysosomal aspartyl protease)
Smp_013060	8.72156e-50	5.16159e-49	smad family member 1
Smp_013070	1.64241e-19	4.40209e-19	one cut domain family member
Smp_013080	2.12747e-17	5.30487e-17	IQ and AAA domain containing protein 1
Smp_013150	0.00246943	0.00319736	riboflavin kinase
Smp_013200	4.73153e-41	2.28431e-40	large subunit ribosomal protein l10e
Smp_013210	3.74298e-06	5.79199e-06	inositol polyphosphate multikinase
Smp_013300	1.23904e-11	2.47957e-11	protein YIPF6
Smp_013310	1.70587e-06	2.69016e-06	hypothetical protein
Smp_013360	9.6185e-50	5.68232e-49	u1 small nuclear ribonucleoprotein 70 kDa
Smp_013370	7.03814e-07	1.13081e-06	cd151 antigen
Smp_013440	2.85517e-124	5.33821e-123	zinc transporter ZIP14
Smp_013460	7.75754e-59	5.54808e-58	secretory carrier associated membrane protein
Smp_013470	9.20055e-40	4.32885e-39	small subunit ribosomal protein S2e
Smp_013520	8.62582e-14	1.88612e-13	hypothetical protein
Smp_013540	6.62374e-229	2.85049e-227	Tyrosinase
Smp_013570	3.9989e-205	1.4842e-203	hypothetical protein
Smp_013600	0.00637879	0.00802897	homeobox protein Nkx 5
Smp_013610	1.44945e-33	5.87547e-33	protein FAM161B
Smp_013630	1.47278e-14	3.31475e-14	cadherin
Smp_013690	5.41397e-23	1.63352e-22	BRO1 domain containing protein BROX
Smp_013790	1.65707e-17	4.14952e-17	ATP dependent RNA helicase DDX5
Smp_013810	5.32671e-36	2.2943e-35	hypothetical protein
Smp_013840	1.97889e-24	6.19738e-24	serine:threonine protein kinase MARK2
Smp_013860	0	0	glutamate cysteine ligase catalytic subunit
Smp_013870	3.22289e-14	7.16166e-14	hypothetical protein
Smp_013950	1.80684e-37	8.05334e-37	solute carrier family 43
Smp_014010	1.69925e-14	3.80987e-14	adenylyl cyclase associated protein 1
Smp_014020	7.18826e-15	1.6404e-14	cell cycle control protein 50a
Smp_014050	8.35182e-31	3.11601e-30	F box only protein 42
Smp_014060	3.96339e-06	6.12167e-06	hypothetical protein
Smp_014080	1.62611e-07	2.7018e-07	lipopolysaccharide induced tumor necrosis
Smp_014170	2.90186e-21	8.28961e-21	serine:threonine protein kinase
Smp_014270	0.00222761	0.00289363	hypothetical protein
Smp_014280	5.15817e-18	1.31008e-17	UDP GlcNAc:betaGal
Smp_014290	3.2275e-34	1.3288e-33	hypothetical protein
Smp_014400	1.32157e-42	6.59729e-42	enhancer of polycomb
Smp_014410	7.5016e-05	0.000107625	hypothetical protein
Smp_014420	2.80955e-05	4.12447e-05	hypothetical protein
Smp_014570	2.08861e-12	4.30129e-12	Saposin
Smp_014610	2.27347e-142	5.10074e-141	serine:threonine kinase 1
Smp_014620	6.26646e-06	9.57959e-06	translation initiation factor eIF 2B subunit
Smp_014650	2.25014e-29	8.0667e-29	small subunit ribosomal protein s30e
Smp_014660	2.49918e-120	4.44774e-119	small GTP binding protein Rab10
Smp_014670	7.09676e-40	3.34533e-39	adducin related protein
Smp_014680	1.26751e-07	2.11442e-07	coiled coil domain containing 96
Smp_014730	6.50141e-11	1.26112e-10	hypothetical protein
Smp_014780	2.12341e-68	1.78603e-67	alpha actinin
Smp_014800	1.43175e-14	3.22677e-14	pra1 protein
Smp_014850	0.00362423	0.00463129	NCK adaptor protein
Smp_015020	6.84087e-111	1.08757e-109	sodium potassium transporting ATPase alpha subunit
Smp_015030	7.72464e-21	2.17186e-20	ethanolamine kinase 1
Smp_015050	3.60502e-09	6.42266e-09	choline/ethanolamine kinase
Smp_015070	2.59335e-46	1.40488e-45	vacuolar atp synthase subunit h
Smp_015090	2.33695e-31	8.85132e-31	coatomer subunit beta'
Smp_015100	4.80805e-12	9.75881e-12	hypothetical protein
Smp_015190	0.000297336	0.000409971	serine rich repeat protein
Smp_015220	6.63118e-30	2.41362e-29	transcription initiation factor TFIID subunit 4
Smp_015390	8.42594e-37	3.6913e-36	DDB1 and CUL4 associated factor 6
Smp_015480	1.40417e-190	4.75228e-189	hypothetical protein
Smp_015510	1.08094e-10	2.0758e-10	hypothetical protein
Smp_015520	6.00876e-13	1.26537e-12	retinol dehydrogenase 13
Smp_015530	2.79889e-19	7.44382e-19	hypothetical protein
Smp_015630	3.213e-51	1.97407e-50	Glutamate-gated chloride channel subunit 2 isoform 1
Smp_015690	2.71718e-52	1.71373e-51	nAChR subunit (ShAR1 beta2)
Smp_015710	0.00187565	0.00245272	6 phosphofructo 2 kinase:fructose 2
Smp_015720	1.69679e-98	2.22319e-97	GTP binding protein CG1354
Smp_015730	1.44485e-152	3.53563e-151	hypothetical protein
Smp_015760	5.90937e-09	1.04276e-08	hypothetical protein
Smp_015780	5.1386e-59	3.69358e-58	ATPase N2B
Smp_015800	4.22053e-09	7.49116e-09	elongator complex protein 4
Smp_015820	3.06235e-40	1.45662e-39	protein notum
Smp_015840	5.83404e-79	5.78996e-78	zinc finger and SCAN domain containing protein
Smp_015850	5.9384e-08	1.00558e-07	hypothetical protein
Smp_015860	9.54063e-15	2.16732e-14	Phosphopantetheine binding
Smp_015900	7.04773e-20	1.91416e-19	hypothetical protein
Smp_015980	8.6993e-46	4.64956e-45	ATP synthase E chain
Smp_016050	3.05747e-13	6.52818e-13	Fragile X mental retardation protein 1
Smp_016090	9.62251e-21	2.69711e-20	F box protein 38
Smp_016180	9.04992e-30	3.28203e-29	nuclear receptor 2DBD-alpha
Smp_016200	8.29304e-23	2.48642e-22	flotillin 1
Smp_016230	6.40927e-22	1.8738e-21	protocadherin 17
Smp_016240	2.94213e-05	4.31403e-05	Fanconi anemia group I protein
Smp_016250	4.35981e-108	6.64554e-107	GTP binding protein (I) alpha 2 subunit gnai2
Smp_016340	1.17763e-16	2.86627e-16	Mediator of RNA polymerase II transcription
Smp_016380	3.22209e-71	2.82683e-70	IQ motif and SEC7 domain containing protein
Smp_016390	4.09201e-30	1.49815e-29	charged multivesicular body protein 2a
Smp_016410	1.94468e-35	8.22352e-35	E3 SUMO protein ligase RanBP2
Smp_016490	1.4808e-32	5.80686e-32	Saposin B domain containing protein
Smp_016510	0.000268747	0.000371888	hypothetical protein
Smp_016550	7.89718e-07	1.267e-06	GTP binding protein hflx
Smp_016600	9.19105e-18	2.31609e-17	solute carrier family 1
Smp_016630	2.6017e-06	4.06247e-06	trimeric G protein alpha o subunit
Smp_016640	4.44846e-29	1.57999e-28	prostatic acid phosphatase
Smp_016670	1.87436e-08	3.23317e-08	4a hydroxytetrahydrobiopterin dehydratase
Smp_016680	3.59648e-05	5.24194e-05	hypothetical protein
Smp_016750	1.45646e-07	2.42396e-07	zinc finger protein 488
Smp_016780	0	0	alpha tubulin
Smp_016810	0.00169334	0.00222276	hypothetical protein
Smp_016840	6.35399e-07	1.02402e-06	exportin 4
Smp_016870	1.58403e-89	1.8584e-88	protein regulator of cytokinesis 1
Smp_016890	1.12333e-05	1.68753e-05	hypothetical protein
Smp_016900	2.39224e-07	3.93997e-07	hypothetical protein
Smp_016910	3.42123e-05	4.99525e-05	hypothetical protein
Smp_016920	4.16329e-11	8.14068e-11	ring finger protein 11
Smp_016990	6.36687e-15	1.45729e-14	Methylosome subunit pICln
Smp_017010	5.27832e-30	1.92612e-29	hypothetical protein
Smp_017070	7.81907e-33	3.09538e-32	26S proteasome subunit RPT4
Smp_017080	1.30322e-106	1.92476e-105	zinc finger CCCH type with G patch
Smp_017230	1.02466e-118	1.79163e-117	nicotinamide phosphoribosyltransferase
Smp_017280	7.98351e-68	6.63122e-67	small subunit ribosomal protein S27Ae
Smp_017290	1.09984e-10	2.11088e-10	hypothetical protein
Smp_017350	7.29295e-42	3.58507e-41	hypothetical protein
Smp_017360	1.94323e-141	4.32098e-140	T complex protein 1 subunit alpha
Smp_017420	1.96545e-39	9.18253e-39	voltage gated hydrogen channel 1
Smp_017430	5.79857e-51	3.53437e-50	multivalent antigen sj gapdh; multivalent antigen sj fabp
Smp_017470	3.29106e-05	4.81012e-05	hypothetical protein
Smp_017520	1.31229e-08	2.2774e-08	inositol polyphosphate 1 phosphatase
Smp_017610	1.07014e-82	1.12942e-81	amiloride sensitive amine oxidase
Smp_017640	3.26962e-32	1.26625e-31	nucleolar complex protein 4
Smp_017660	2.88345e-25	9.21522e-25	proteasome activator pa subunit; proteasome activator complex subunit
Smp_017710	6.20281e-209	2.33694e-207	Rab11 family interacting protein 3 or 4
Smp_017720	3.92968e-05	5.71756e-05	zinc finger protein
Smp_017730	3.77319e-88	4.31025e-87	200-kDa GPI-anchored surface glycoprotein
Smp_017750	4.2016e-18	1.07121e-17	phospholipase A 2 activating protein
Smp_017810	8.9053e-42	4.37121e-41	nipped b protein
Smp_017830	6.39175e-92	7.80138e-91	hypothetical protein
Smp_017860	4.70305e-26	1.537e-25	hypothetical protein
Smp_017870	2.41676e-07	3.97905e-07	hypothetical protein
Smp_017880	2.06885e-10	3.91127e-10	clathrin light chain a
Smp_017890	8.21874e-10	1.50921e-09	u4:u6
Smp_017900	1.93139e-121	3.49329e-120	ribosomal protein S6 kinase
Smp_018010	5.65444e-100	7.52718e-99	cytospin a
Smp_018020	5.99768e-43	3.02581e-42	NADH dehydrogenase (ubiquinone) iron sulfur
Smp_018030	2.971e-11	5.8552e-11	vacuolar protein sorting associated protein 72
Smp_018150	2.66381e-41	1.29104e-40	mannosyl oligosaccharide 1
Smp_018170	4.68763e-57	3.23437e-56	zinc finger protein
Smp_018210	1.42391e-13	3.08513e-13	hypothetical protein
Smp_018220	1.81363e-35	7.68559e-35	Mediator of RNA polymerase II transcription
Smp_018240	3.42157e-25	1.09071e-24	transitional endoplasmic reticulum atpase
Smp_018250	5.39262e-90	6.3867e-89	troponin i
Smp_018260	6.50264e-131	1.32225e-129	glycogen synthase
Smp_018280	2.1447e-15	4.99013e-15	polynucleotide 5' hydroxyl kinase NOL9
Smp_018290	0.000839504	0.00112475	serine:threonine protein kinase 17A
Smp_018310	0.00312893	0.00401997	hypothetical protein
Smp_018360	4.73198e-112	7.62001e-111	pi plc x domain containing protein 3
Smp_018400	4.17155e-05	6.06065e-05	cytosolic iron sulfur protein assembly
Smp_018430	7.00946e-10	1.29143e-09	mitochondrial inner membrane protease subunit 1
Smp_018440	1.17561e-23	3.60149e-23	hypothetical protein
Smp_018490	8.95783e-06	1.3561e-05	coiled coil alpha helical rod protein 1
Smp_018500	0.000184603	0.000258206	gluconokinase
Smp_018510	1.0864e-05	1.63329e-05	KRAB A domain containing protein
Smp_018530	8.42964e-47	4.61412e-46	nascent polypeptide associated complex subunit
Smp_018550	1.5656e-127	3.05291e-126	hypothetical protein
Smp_018570	2.27167e-05	3.3531e-05	serine rich repeat protein 2
Smp_018580	3.66511e-23	1.11021e-22	WD repeat containing protein WRAP73
Smp_018590	6.39871e-52	3.98532e-51	endothelial transcription factor GATA 2
Smp_018610	1.87858e-16	4.54575e-16	Mediator of RNA polymerase II transcription
Smp_018620	1.01557e-10	1.95253e-10	paraplegin
Smp_018640	3.17098e-19	8.41102e-19	hypothetical protein
Smp_018680	5.08273e-33	2.0266e-32	Isocitrate dehydrogenase (NAD) subunit beta
Smp_018710	5.66381e-21	1.60146e-20	DDB1 and CUL4 associated factor 7
Smp_018720	2.43185e-06	3.8026e-06	rotatin
Smp_018730	2.4658e-10	4.64414e-10	hypothetical protein
Smp_018760	4.27074e-13	9.04137e-13	neutral alpha glucosidase AB
Smp_018790	4.09613e-104	5.8674e-103	hypothetical protein
Smp_018800	5.83157e-11	1.13383e-10	subfamily A1A unassigned peptidase (A01 family)
Smp_018870	5.36851e-82	5.58325e-81	hypothetical protein
Smp_018930	9.9447e-31	3.70477e-30	hypothetical protein
Smp_018940	2.68079e-05	3.94008e-05	calmodulin
Smp_018950	0.000579677	0.000784745	lupus la ribonucleoprotein
Smp_018980	9.62388e-05	0.000137088	hypothetical protein
Smp_018990	3.71305e-82	3.88993e-81	ribosomal protein L9
Smp_019010	3.44527e-49	2.00452e-48	dipeptidyl peptidase III (M49 family)
Smp_019030	6.46007e-60	4.70097e-59	Cathepsin C
Smp_019040	2.19879e-05	3.24793e-05	transcription factor cp2
Smp_019050	3.4624e-26	1.13563e-25	hypothetical protein
Smp_019060	1.93333e-20	5.35581e-20	sec61 beta subunit
Smp_019100	7.16277e-47	3.92713e-46	EH domain containing protein 1
Smp_019130	4.08128e-47	2.25373e-46	polyribonucleotide 5' hydroxyl kinase Clp1
Smp_019170	1.26651e-28	4.43213e-28	lysine specific demethylase lid
Smp_019190	8.11534e-44	4.1508e-43	Pre mRNA splicing factor SLU7
Smp_019260	4.85939e-07	7.88368e-07	multiple ankyrin repeats single kh domain
Smp_019280	6.98396e-83	7.40211e-82	cAMP dependent protein kinase R2
Smp_019310	0	0	dynein light chain
Smp_019340	5.22397e-24	1.61724e-23	Tetraspanin 3
Smp_019350	0	0	hypothetical protein
Smp_019380	1.68767e-09	3.05747e-09	translation initiation factor eIF 2B subunit
Smp_019420	3.72988e-08	6.35263e-08	SERF protein
Smp_019430	2.00838e-38	9.13933e-38	Zinc finger
Smp_019440	1.51327e-13	3.27663e-13	protein translation factor sui1
Smp_019490	2.65375e-09	4.7593e-09	RER1 protein
Smp_019610	3.8856e-13	8.23473e-13	inositol monophosphatase 3
Smp_019620	7.63787e-14	1.67339e-13	hypothetical protein
Smp_019630	1.0876e-141	2.4238e-140	aminoacylase (M20 family)
Smp_019640	3.46767e-23	1.05168e-22	calcyphosine:tpp
Smp_019680	2.96038e-29	1.0571e-28	wd repeat domain protein; wd repeat containing protein
Smp_019730	3.5429e-189	1.17908e-187	hypothetical protein
Smp_019750	1.0697e-257	5.36678e-256	ATP synthase
Smp_019760	5.00534e-30	1.82785e-29	helicase polq
Smp_019790	3.73822e-32	1.44492e-31	tyrosine kinase
Smp_019810	1.55787e-12	3.22424e-12	hypothetical protein
Smp_019840	1.21185e-60	8.9424e-60	DNA ligase 1
Smp_019860	0.000392814	0.00053783	ankyrin repeat family A protein 2
Smp_019880	9.49342e-10	1.73753e-09	Der1 domain family
Smp_019890	2.29844e-09	4.13471e-09	syntaxin 1a
Smp_019900	1.57981e-12	3.26899e-12	Fasciculation and elongation protein zeta 2
Smp_019920	0.00143702	0.00189728	hypothetical protein
Smp_019940	6.95448e-43	3.49968e-42	hypothetical protein
Smp_019950	2.9877e-28	1.03609e-27	protein phosphatase 1 inhibitor potentiated by
Smp_019980	2.7174e-10	5.10451e-10	vacuole membrane protein 1
Smp_019990	9.66151e-16	2.27985e-15	clathrin coat assembly protein ap19
Smp_020040	0.000331641	0.000456013	protein phosphatase 1A
Smp_020050	8.03828e-07	1.28902e-06	cop9 signalosome complex subunit 2
Smp_020060	1.06526e-14	2.41443e-14	nudC domain containing protein 1
Smp_020070	5.18453e-132	1.06727e-130	hypothetical protein
Smp_020080	3.73803e-05	5.44507e-05	GTP binding protein (I) alpha subunit alpha
Smp_020090	0.000454985	0.0006204	stem cell tumor
Smp_020120	6.38464e-14	1.40375e-13	transmembrane protein 188
Smp_020130	2.40588e-98	3.13991e-97	hypothetical protein
Smp_020170	1.97674e-19	5.28543e-19	high voltage-activated calcium channel Cav2A
Smp_020200	3.4754e-37	1.5401e-36	ATP dependent RNA helicase
Smp_020210	1.59692e-14	3.58848e-14	GPI transamidase component PIG T
Smp_020220	2.00758e-22	5.95474e-22	coatomer subunit zeta 1
Smp_020270	1.89795e-07	3.14456e-07	high voltage-activated calcium channel Cav1
Smp_020300	1.01253e-29	3.66802e-29	segment polarity protein dishevelled
Smp_020340	5.80287e-72	5.16823e-71	alpha glucosidase
Smp_020360	3.91365e-61	2.90728e-60	hypothetical protein
Smp_020370	7.77018e-127	1.50636e-125	reticulon 1
Smp_020400	0.000838514	0.00112357	zinc metalloproteinase YIL108W
Smp_020450	2.56618e-27	8.68207e-27	UBX domain containing protein 6
Smp_020480	0.00108531	0.00144418	hypothetical protein
Smp_020540	7.42003e-149	1.75966e-147	LIM and senescent cell antigen containing
Smp_020550	4.71607e-41	2.27795e-40	low density lipoprotein receptor (ldl)
Smp_020590	0.00087343	0.0011691	proteasomal ATPase associated factor 1
Smp_020760	4.7952e-28	1.65544e-27	ankyrin repeat containing
Smp_020770	9.06786e-40	4.26843e-39	dolichyl diphosphooligosaccharide protein
Smp_020800	4.26641e-24	1.32615e-23	cysteine and histidine rich domain containing protein
Smp_020840	3.27672e-19	8.68688e-19	oxalate:formate antiporter
Smp_020920	3.58056e-79	3.56769e-78	dnaJ subfamily B
Smp_021070	4.90005e-14	1.08163e-13	guanine nucleotide binding protein
Smp_021100	6.12041e-72	5.43649e-71	hypothetical protein
Smp_021130	1.06978e-05	1.60902e-05	hypothetical protein
Smp_021140	1.10173e-72	9.95442e-72	ribosomal protein S8
Smp_021160	4.21838e-30	1.54385e-29	peptidyl prolyl cis trans isomerase 2
Smp_021170	2.26944e-46	1.23142e-45	Vacuolar protein sorting associated protein 13A
Smp_021190	1.16074e-11	2.32568e-11	histidine kinase
Smp_021220	6.89335e-64	5.40638e-63	hypothetical protein
Smp_021260	4.65455e-06	7.16703e-06	protein phosphatase 1 regulatory subunit
Smp_021280	6.65703e-07	1.07131e-06	hypothetical protein
Smp_021290	1.88683e-14	4.22285e-14	arf GAP domain and FG repeats containing protein
Smp_021300	2.83643e-80	2.86629e-79	ubiquitin carboxyl terminal hydrolase 20
Smp_021330	2.14275e-09	3.86367e-09	chaperone activity of bc1 complex
Smp_021340	5.24402e-86	5.79162e-85	max dimerization protein 3
Smp_021370	1.69015e-06	2.66622e-06	beta 1
Smp_021390	2.1998e-21	6.31661e-21	IQ domain containing protein E
Smp_021460	0.00157777	0.00207542	glutamine synthetase bacteria
Smp_021540	9.27074e-09	1.61873e-08	zinc finger protein
Smp_021550	6.18974e-69	5.24604e-68	nucleotide excision repair protein
Smp_021590	4.0552e-131	8.27957e-130	Rac GTPase activating protein 1
Smp_021600	2.83166e-47	1.56976e-46	Trimeric intracellular cation channel type B
Smp_021730	1.91289e-162	5.13395e-161	hypothetical protein
Smp_021750	5.29522e-27	1.77527e-26	7sk snrna methylphosphate capping enzyme
Smp_021760	5.53737e-12	1.12254e-11	60s ribosome subunit biogenesis protein nip7
Smp_021790	7.54559e-49	4.35968e-48	hypothetical protein
Smp_021800	1.02553e-12	2.13845e-12	prefoldin subunit 3
Smp_021830	0.000374966	0.000513957	phosphatidylserine decarboxylase proenzyme 1
Smp_021870	6.01941e-307	4.06066e-305	CCR4 NOT transcription complex subunit 7
Smp_021920	6.04166e-19	1.58778e-18	paramyosin
Smp_021950	4.12768e-23	1.24881e-22	suppressor of hairy wing
Smp_021960	3.40673e-29	1.21344e-28	importin 13
Smp_021980	2.26674e-12	4.66236e-12	gpi ethanolamine phosphate transferase 3
Smp_022020	3.16297e-13	6.74479e-13	cpg binding protein
Smp_022050	6.93994e-07	1.11557e-06	sodium:glucose cotransporter 4
Smp_022070	7.38061e-08	1.24473e-07	hypothetical protein
Smp_022090	5.80029e-25	1.839e-24	ribose phosphate pyrophosphokinase 1
Smp_022110	1.17184e-15	2.75804e-15	p21 activated protein kinase interacting protein
Smp_022130	4.26267e-07	6.93249e-07	TBC1 domain family 2B
Smp_022140	0.000473989	0.000645873	serine:threonine protein kinase RIO1
Smp_022170	6.63737e-08	1.12261e-07	tropomyosin
Smp_022300	5.78379e-11	1.12476e-10	sulfate transporter
Smp_022310	6.50482e-28	2.23791e-27	SWI:SNF matrix associated
Smp_022320	1.41483e-08	2.45109e-08	cytochrome c type heme lyase
Smp_022330	4.6332e-153	1.14217e-151	dnaJ subfamily B
Smp_022340	0	0	PDZ and LIM domain protein Zasp
Smp_022400	0	0	glucose 6 phosphate isomerase
Smp_022410	6.45469e-07	1.03962e-06	WD repeat containing protein 16
Smp_022430	7.71791e-33	3.05776e-32	brain protein 44 protein 2 like
Smp_022450	0	0	hypothetical protein
Smp_022460	1.74767e-53	1.12937e-52	mitochondrial NADH ubiquinone oxidoreductase
Smp_022470	0.000195373	0.00027285	DNA excision repair protein ERCC 1
Smp_022500	1.18646e-102	1.64751e-101	hypothetical protein
Smp_022540	3.39346e-22	1.0006e-21	hypothetical protein
Smp_022560	3.73453e-54	2.44656e-53	60S ribosomal protein L21
Smp_022570	1.65691e-13	3.5822e-13	ataxin 7 protein 3
Smp_022610	3.97358e-10	7.40705e-10	transcription factor 21
Smp_022630	2.24386e-47	1.24737e-46	testis expressed sequence 2 protein
Smp_022640	2.12771e-56	1.45202e-55	60S ribosomal protein L13
Smp_022660	7.35106e-08	1.24036e-07	glutamate rich WD repeat containing 1
Smp_022730	3.09507e-23	9.3953e-23	H:ACA ribonucleoprotein complex subunit
Smp_022740	5.39562e-13	1.13794e-12	tumor necrosis factor alpha induced protein
Smp_022760	6.76105e-21	1.90523e-20	hypothetical protein
Smp_022810	1.22981e-64	9.79144e-64	ras protein Rab 2B
Smp_022850	7.02085e-45	3.6738e-44	mitochondrial ribosomal protein s31
Smp_022870	1.57297e-10	2.98793e-10	protein lin 54
Smp_022890	2.65295e-08	4.55026e-08	hypothetical protein
Smp_022960	2.30732e-50	1.38606e-49	aldehyde dehydrogenase
Smp_022990	2.85519e-42	1.4154e-41	Voltage dependent anion selective channel
Smp_023010	4.2646e-33	1.70584e-32	ATPase inhibitor
Smp_023140	6.06775e-06	9.28008e-06	hypothetical protein
Smp_023150	7.20171e-10	1.32611e-09	serine:threonine protein phosphatase 6 catalytic
Smp_023160	5.85374e-23	1.76301e-22	V type H+ transporting ATPase subunit F
Smp_023170	2.02148e-28	7.04204e-28	hypothetical protein
Smp_023230	4.50276e-15	1.03536e-14	protein yifb; protein yifa
Smp_023240	1.52874e-55	1.02712e-54	complement C1q tumor necrosis factor
Smp_023250	2.32302e-10	4.381e-10	DNA:RNA binding protein KIN17
Smp_023270	8.03753e-09	1.40784e-08	RNA binding protein 40
Smp_023290	1.64379e-11	3.27315e-11	glutamate receptor delta 1 subunit
Smp_023360	3.41359e-59	2.45897e-58	histidyl tRNA synthetase
Smp_023470	0.00079423	0.00106581	kynureninase
Smp_023530	4.84172e-47	2.66776e-46	nucleosome assembly protein 1 1 like
Smp_023550	7.18863e-42	3.53553e-41	beta catenin
Smp_023620	6.61698e-26	2.15473e-25	FERM domain containing protein 5
Smp_023660	9.94134e-05	0.000141489	U3 small nucleolar ribonucleoprotein
Smp_023670	0.00204954	0.00266893	partner dicer
Smp_023700	0.000814991	0.00109293	protein lsm12
Smp_023710	6.39783e-09	1.12676e-08	G protein coupled receptor fragment
Smp_023830	0.000541024	0.00073451	hypothetical protein
Smp_023840	1.70937e-26	5.64925e-26	hypothetical protein
Smp_023930	0.00703849	0.00883039	hypothetical protein
Smp_023940	2.02399e-50	1.21805e-49	golgin subfamily a member
Smp_023990	1.20067e-10	2.29954e-10	YY1 transcription factor
Smp_024000	2.92907e-11	5.77371e-11	vacuolar protein sorting associated protein 33B
Smp_024010	8.43381e-106	1.23104e-104	microsomal glutathione S transferase 1
Smp_024060	0.00333515	0.00427392	Mediator of RNA polymerase II transcription
Smp_024110	0	0	enolase
Smp_024120	8.91218e-127	1.7244e-125	cytochrome b-c1 complex subunit 7
Smp_024140	4.01569e-09	7.13774e-09	polyadenylate binding protein
Smp_024150	7.12495e-77	6.85974e-76	UBX domain containing protein 2
Smp_024180	0	0	placenta specific gene 8 protein
Smp_024190	6.21841e-56	4.20628e-55	transformation:transcription domain associated
Smp_024220	1.3574e-39	6.35066e-39	hypothetical protein
Smp_024240	1.22659e-18	3.1825e-18	secretion regulating guanine nucleotide exchange
Smp_024290	4.72977e-12	9.60773e-12	map kinase kinase protein ddmek1
Smp_024360	2.33448e-06	3.6555e-06	mitochondrial import inner membrane translocase
Smp_024370	7.58995e-104	1.07639e-102	hypothetical protein
Smp_024380	2.20518e-06	3.45955e-06	hypothetical protein
Smp_024390	1.68663e-34	6.98148e-34	microsomal signal peptidase 25 kDa subunit
Smp_024490	1.03787e-19	2.80207e-19	hypothetical protein
Smp_024500	6.18563e-05	8.90902e-05	polymerase delta interacting protein 2
Smp_024520	1.03887e-125	1.97563e-124	rab GDP dissociation inhibitor beta
Smp_024580	1.33128e-09	2.42325e-09	mannosyl oligosaccharide glucosidase
Smp_024590	0.00423835	0.00539672	signal recognition particle 19 kDa protein
Smp_024660	5.03672e-114	8.31183e-113	cell adhesion molecule
Smp_024670	8.74261e-12	1.75874e-11	NAD dependent deacetylase sirtuin 7
Smp_024810	2.59752e-32	1.01106e-31	Protein FAM82B
Smp_024820	9.652e-286	5.66856e-284	tetraspanin family protein 16 invertebrate
Smp_024850	1.22018e-34	5.06329e-34	60S ribosomal protein L17
Smp_024860	5.97142e-11	1.1599e-10	Basic helix loop helix transcription factor
Smp_024870	1.8239e-280	1.03465e-278	hypothetical protein
Smp_024880	1.1002e-35	4.70023e-35	eukaryotic translation initiation factor 1a
Smp_024900	1.0033e-25	3.24173e-25	retinoblastoma protein 1
Smp_024930	2.10123e-11	4.16658e-11	enoyl coenzyme A hydratase domain containing protein 3
Smp_024970	1.34012e-42	6.68651e-42	CCR4 NOT transcription complex subunit 2
Smp_025010	5.69694e-33	2.26697e-32	casein kinase II beta subunit
Smp_025030	3.86948e-18	9.87044e-18	dual specificity protein kinase
Smp_025100	1.2437e-10	2.37967e-10	U5 small nuclear ribonucleoprotein 40 kDa
Smp_025130	2.09814e-05	3.1043e-05	RNA binding motif protein 22
Smp_025150	1.32575e-71	1.16825e-70	epimerase family protein sdr39u1
Smp_025160	3.4161e-17	8.45892e-17	acyl protein thioesterase 12
Smp_025260	2.57871e-16	6.20381e-16	prolyl tRNA synthetase
Smp_025360	1.30233e-66	1.05884e-65	hypothetical protein
Smp_025370	9.61649e-176	2.95419e-174	lipopolysaccharide induced
Smp_025380	5.97572e-151	1.4481e-149	16 kda calcium binding protein
Smp_025410	4.18108e-35	1.75321e-34	calcium dependent mitochondrial carrier protein
Smp_025440	3.77521e-06	5.84005e-06	protein fat free
Smp_025510	3.23469e-07	5.29082e-07	vacuolar protein sorting associated protein 4A
Smp_025570	5.90437e-06	9.03713e-06	diphthine synthase
Smp_025620	2.29798e-07	3.78972e-07	coiled coil domain containing protein 151
Smp_025670	1.4308e-09	2.6006e-09	Zinc finger
Smp_025680	8.05549e-05	0.000115273	COP9 signalosome complex subunit 8
Smp_025700	2.82222e-05	4.14246e-05	rab9 effector protein with kelch motifs
Smp_025740	1.71343e-107	2.58803e-106	Rho GTP binding protein RhoU
Smp_025750	2.27991e-49	1.33271e-48	hypothetical protein
Smp_025800	3.1421e-24	9.79416e-24	proteasome (prosome
Smp_025830	0	0	adp ribosyl cyclase
Smp_025860	3.62753e-33	1.45509e-32	hypothetical protein
Smp_025950	1.55382e-05	2.31301e-05	hypothetical protein
Smp_026030	4.67976e-58	3.29963e-57	DNA repair and recombination protein RAD54B
Smp_026040	1.46162e-10	2.78011e-10	trafficking protein particle complex subunit
Smp_026090	1.04757e-12	2.18349e-12	ras gtp binding protein d
Smp_026100	1.38426e-07	2.30648e-07	40S ribosomal protein S28
Smp_026160	6.39466e-157	1.62041e-155	growth hormone inducible transmembrane protein
Smp_026190	1.69809e-32	6.64592e-32	UTP11 U3 small nucleolar ribonucleoprotein
Smp_026230	0	0	hypothetical protein
Smp_026260	2.00316e-15	4.6706e-15	RING finger protein 185
Smp_026280	8.2896e-23	2.48613e-22	hypothetical protein
Smp_026310	1.12228e-28	3.93704e-28	trans enoyl coenzyme reductase (nadph); mitochondrial trans enoyl coenzyme reductase
Smp_026320	1.149e-86	1.27746e-85	hypothetical protein
Smp_026340	1.38405e-35	5.89772e-35	hypothetical protein
Smp_026390	1.50821e-05	2.24813e-05	zinc finger
Smp_026400	0.00279112	0.00359939	thyrotroph embryonic factor
Smp_026420	8.56373e-16	2.02751e-15	calcium binding protein p22
Smp_026440	2.19957e-09	3.96399e-09	dpy 30 protein
Smp_026460	7.62721e-08	1.28567e-07	protein FAM98A
Smp_026540	3.88579e-11	7.60851e-11	clathrin coat associated protein ap 50
Smp_026560	1.86358e-305	1.23218e-303	calmodulin
Smp_026570	3.23407e-31	1.22076e-30	innexin
Smp_026630	2.46057e-71	2.16253e-70	26S proteasome non ATPase regulatory subunit 7
Smp_026670	4.56018e-19	1.20447e-18	transmembrane protein 26
Smp_026770	4.74379e-08	8.05887e-08	small nuclear ribonucleoprotein associated
Smp_026810	0.000148661	0.000209253	lysosome membrane protein 2
Smp_026830	2.02539e-07	3.34904e-07	hypothetical protein
Smp_026910	1.72171e-75	1.63866e-74	lipase maturation factor
Smp_026920	8.72535e-05	0.000124626	GTP cyclohydrolase I
Smp_026930	2.10874e-41	1.02701e-40	alpha 1
Smp_027000	4.23259e-19	1.11883e-18	abhydrolase domain containing protein FAM108C1
Smp_027040	1.81209e-06	2.85586e-06	hypothetical protein
Smp_027080	5.59238e-16	1.33479e-15	protein YIPF5 (YIP1 family)
Smp_027220	1.72146e-13	3.71934e-13	lethal
Smp_027240	0.00261405	0.00337891	ribosomal protein sc mitochondrial; mitochondrial ribosomal protein sc
Smp_027250	3.29205e-13	7.01255e-13	Small acidic protein
Smp_027290	2.33365e-05	3.44254e-05	hypothetical protein
Smp_027300	8.07748e-15	1.83912e-14	histone lysine N methyltransferase SUV39H2
Smp_027340	0.000863275	0.00115566	INSIG protein
Smp_027360	2.42435e-47	1.34546e-46	hypothetical protein
Smp_027370	5.68394e-31	2.1342e-30	NEDD8 conjugating enzyme UBE2F
Smp_027400	5.80065e-13	1.22232e-12	tyrosine protein kinase shark
Smp_027430	5.22996e-28	1.80304e-27	EF hand domain containing family member A2
Smp_027450	5.97362e-11	1.1601e-10	protein misato
Smp_027480	3.69502e-71	3.23606e-70	NADH:ubiquinone dehydrogenase
Smp_027500	1.01344e-07	1.69683e-07	heat shock protein beta 11
Smp_027550	4.23613e-20	1.15873e-19	RNA binding protein 15B
Smp_027610	3.23993e-35	1.36487e-34	ribosomal protein S3
Smp_027750	2.3045e-24	7.20581e-24	kinesin protein KIF21A
Smp_027850	6.99297e-10	1.28863e-09	hypothetical protein
Smp_027870	0.00505948	0.00641039	melanoma inhibitory activity protein 3
Smp_027880	0.000790616	0.00106124	prefoldin subunit 6
Smp_027890	7.99036e-06	1.21406e-05	nuclear pore complex protein Nup98 Nup96
Smp_027900	8.9443e-48	5.04519e-47	nuclear pore complex protein Nup98 Nup96
Smp_027910	4.42783e-11	8.65117e-11	Synembryn A
Smp_027920	4.29827e-300	2.71607e-298	Tubulin alpha 1 chain
Smp_027970	2.61539e-44	1.34946e-43	pre mRNA splicing factor ATP dependent
Smp_027990	1.28917e-49	7.58461e-49	homeobox protein nk 2 ; neural gene activation
Smp_028030	3.9586e-07	6.44636e-07	slit robo rho gtpase activating protein 1
Smp_028050	6.2822e-148	1.46889e-146	hypothetical protein
Smp_028060	4.30789e-11	8.42012e-11	hypothetical protein
Smp_028070	5.96437e-09	1.05172e-08	protein bicaudal
Smp_028080	0.000687683	0.000927062	serine palmitoyltransferase 1
Smp_028100	1.3562e-95	1.72049e-94	ubiquitin conjugating enzyme E2 G
Smp_028120	5.9962e-06	9.17346e-06	optic atrophy 1 protein opa1
Smp_028130	1.85986e-06	2.9293e-06	protein FAM78B
Smp_028140	7.87247e-24	2.42439e-23	FCH domain only protein 2
Smp_028150	1.92892e-06	3.03473e-06	hypothetical protein
Smp_028170	0	0	hypothetical protein
Smp_028190	7.37158e-104	1.0484e-102	methylthioadenosine phosphorylase
Smp_028200	8.87039e-05	0.000126626	Troponin I (TnI)
Smp_028210	0.00771035	0.00964421	calcyphosin protein like
Smp_028330	1.97738e-19	5.28571e-19	hypothetical protein
Smp_028340	3.91123e-33	1.56763e-32	Brix domain containing protein 1
Smp_028360	2.97159e-48	1.69534e-47	tubulin epsilon chain
Smp_028410	8.53747e-08	1.43547e-07	protein kish A
Smp_028430	1.86477e-09	3.37218e-09	anaphase promoting complex subunit 11
Smp_028440	3.03008e-76	2.90609e-75	adenosylhomocysteinase
Smp_028490	3.61824e-36	1.56315e-35	1 acyl sn glycerol 3 phosphate acyltransferase
Smp_028500	7.65689e-48	4.32634e-47	caspase-3
Smp_028550	3.31355e-11	6.51359e-11	helicase ski2w
Smp_028620	1.62724e-12	3.36573e-12	exocyst complex component 3
Smp_028630	6.72695e-43	3.38702e-42	exocyst complex component 3
Smp_028650	5.17931e-05	7.48664e-05	hypothetical protein
Smp_028670	0	0	carbonic anhydrase II
Smp_028690	2.37924e-58	1.6919e-57	sodium/chloride dependent transporter
Smp_028730	8.77719e-13	1.83521e-12	GDP mannose pyrophosphorylase B
Smp_028840	2.56586e-67	2.1154e-66	hypothetical protein
Smp_028850	0.00597267	0.00753108	hypothetical protein
Smp_028860	3.66181e-16	8.78412e-16	hypothetical protein
Smp_028870	4.14704e-47	2.28751e-46	Zinc finger
Smp_028940	1.62608e-13	3.51706e-13	trafficking protein particle complex subunit 4
Smp_028990	1.5371e-10	2.92313e-10	protein phosphatase 1
Smp_029040	1.32403e-26	4.38737e-26	protein unc 50
Smp_029060	1.71993e-101	2.35876e-100	hexaprenyldihydroxybenzoate methyltransferase
Smp_029070	0.000155525	0.000218729	hypothetical protein
Smp_029100	1.64302e-15	3.84076e-15	TRM112 protein
Smp_029160	1.77116e-300	1.13355e-298	protein serac1
Smp_029210	1.0936e-09	1.99827e-09	f box:leucine rich repeat protein
Smp_029230	1.18912e-05	1.78261e-05	hypothetical protein
Smp_029240	2.82876e-231	1.24415e-229	protein arginine N methyltransferase 1
Smp_029360	2.6549e-10	4.99274e-10	Proton coupled amino acid transporter 1
Smp_029370	3.11642e-08	5.32688e-08	protein IMPACT
Smp_029390	6.0124e-30	2.19e-29	vacuolar V type H(+) ATPase B subunit
Smp_029410	1.43041e-14	3.22448e-14	dendritic cell protein
Smp_029470	8.17942e-110	1.28806e-108	thimet oligopeptidase
Smp_029480	1.23339e-13	2.6799e-13	Bardet Biedl syndrome 4 protein
Smp_029500	1.36452e-203	5.02706e-202	thimet oligopeptidase
Smp_029670	3.84253e-78	3.76116e-77	hypothetical protein
Smp_029700	0.000199122	0.000277891	nfkb activating protein; nf kappa activating protein
Smp_029730	1.00498e-43	5.1297e-43	hypothetical protein
Smp_029740	3.12628e-29	1.11554e-28	succinate dehydrogenase assembly factor 2
Smp_029780	1.59388e-09	2.89174e-09	hypothetical protein
Smp_029790	4.95009e-06	7.60802e-06	hypothetical protein
Smp_029800	9.43438e-06	1.42608e-05	band 4
Smp_029820	1.15165e-29	4.16295e-29	ribosomal protein
Smp_029850	1.43128e-10	2.72396e-10	three prime histone mRNA exonuclease 1
Smp_029890	2.11982e-72	1.89814e-71	septin 6
Smp_029900	0.000223299	0.00031072	peptidyl prolyl cis trans isomerase 1
Smp_029970	1.34515e-17	3.37521e-17	hypothetical protein
Smp_029990	9.44857e-34	3.84882e-33	dedicator of cytokinesis protein
Smp_030000	8.63848e-64	6.76975e-63	leucine aminopeptidase (M17 family)
Smp_030010	4.86506e-31	1.83155e-30	hypothetical protein
Smp_030020	3.73124e-05	5.43598e-05	hypothetical protein
Smp_030030	8.80211e-06	1.33354e-05	TM2 domain containing protein 2
Smp_030050	0.00358687	0.00458532	NK 2 class homeodomain protein Nkx2 5
Smp_030150	4.27712e-61	3.17493e-60	hypothetical protein
Smp_030180	5.31189e-10	9.83567e-10	ubiquitin modifier 1
Smp_030250	2.22616e-30	8.20448e-30	NF-YA subunit
Smp_030260	7.71387e-06	1.17348e-05	hypothetical protein
Smp_030290	1.81762e-12	3.75173e-12	prefoldin subunit 2
Smp_030300	1.25782e-116	2.16146e-115	endoplasmin
Smp_030320	0.000118054	0.000167398	f box and wd40 domain protein 7
Smp_030330	2.63779e-25	8.44365e-25	peptidyl tRNA hydrolase 2
Smp_030370	1.07728e-185	3.50345e-184	calreticulin
Smp_030400	6.2996e-21	1.7767e-20	cAMP dependent protein kinase type I beta
Smp_030440	6.99503e-29	2.46517e-28	hypothetical protein
Smp_030500	5.54311e-32	2.13101e-31	glycerol 3 phosphate dehydrogenase
Smp_030690	1.54273e-60	1.13421e-59	eukaryotic translation elongation factor 1 beta
Smp_030710	2.23228e-19	5.95753e-19	serine:threonine protein phosphatase 4 catalytic
Smp_030730	1.08896e-74	1.02182e-73	tubulin beta 2B chain
Smp_030760	2.01537e-07	3.33357e-07	cytochrome p450 reductase
Smp_030780	1.37393e-06	2.17736e-06	ubiquitin conjugation factor e4 a
Smp_030830	6.89153e-14	1.51353e-13	Ras GTPase activating protein binding protein 1
Smp_030860	9.67507e-43	4.8419e-42	serrate RNA effector molecule
Smp_030870	4.84123e-22	1.41994e-21	interleukin 1 receptor associated kinase
Smp_030910	0.000169041	0.00023707	dynein light chain
Smp_030920	5.22842e-07	8.46312e-07	mitochondrial import receptor subunit tom22
Smp_030930	5.2994e-08	8.99205e-08	diphthamide biosynthesis protein 1
Smp_031000	1.4919e-14	3.35704e-14	cullin 3
Smp_031020	0.00622627	0.00784491	hypothetical protein
Smp_031040	4.3727e-11	8.54512e-11	zinc phosphodiesterase
Smp_031050	1.03601e-12	2.15986e-12	BSD domain containing protein 1
Smp_031100	4.55773e-31	1.7178e-30	liquid facets
Smp_031180	3.44448e-90	4.08914e-89	phospholipase A
Smp_031190	2.00874e-40	9.58662e-40	phospholipase A
Smp_031270	8.48698e-24	2.61122e-23	hypothetical protein
Smp_031300	9.80523e-56	6.61456e-55	universal stress protein
Smp_031310	3.39605e-27	1.14393e-26	Ribosomal protein
Smp_031350	0.000117236	0.000166333	hypothetical protein
Smp_031360	1.54022e-44	7.98421e-44	nuclear cap binding protein subunit 1
Smp_031390	0.000345302	0.000474339	hypothetical protein
Smp_031400	1.46241e-15	3.43142e-15	hypothetical protein
Smp_031430	2.04768e-06	3.21548e-06	hypothetical protein
Smp_031530	9.61293e-15	2.18225e-14	Epa1p protein
Smp_031570	1.47009e-87	1.66788e-86	ribosomal protein L18
Smp_031590	2.78343e-68	2.33332e-67	cAMP responsive element binding protein
Smp_031680	7.08624e-07	1.13818e-06	nicotinic acetylcholine receptor
Smp_031690	4.97276e-15	1.14107e-14	hypothetical protein
Smp_031710	3.30943e-51	2.02957e-50	NADH dehydrogenase (ubiquinone) 1 alpha
Smp_031720	2.95424e-85	3.21648e-84	histone H2A
Smp_031730	8.54861e-10	1.56777e-09	signal peptidase 18 kDa subunit
Smp_031770	0	0	tropomyosin
Smp_031860	0.00145592	0.00192121	coatomer subunit delta
Smp_031880	1.37378e-160	3.60942e-159	Immunoglobulin domain containing protein
Smp_031920	2.09315e-19	5.5922e-19	hypothetical protein
Smp_031940	2.56176e-18	6.58512e-18	dual specificity mitogen activated protein
Smp_031950	1.71954e-46	9.3507e-46	Programmed cell death protein 10
Smp_031990	5.42455e-09	9.5907e-09	glutamyl tRNA(Gln) amidotransferase subunit A
Smp_032000	5.13989e-07	8.32658e-07	caspase
Smp_032060	1.89464e-10	3.58734e-10	14 kda subunit splicing factor 3b
Smp_032120	0.00625975	0.00788412	hypothetical protein
Smp_032150	2.772e-18	7.11272e-18	vacuolar sorting protein VPS24
Smp_032180	7.35939e-80	7.38454e-79	ADP ribosylation factor
Smp_032230	1.63736e-25	5.26486e-25	mitochondrial fission 1 protein
Smp_032240	3.91004e-07	6.36937e-07	hypothetical protein
Smp_032250	1.51424e-11	3.01941e-11	family S12 unassigned peptidase
Smp_032260	1.80609e-23	5.5127e-23	ribosomal protein L15
Smp_032280	3.71487e-15	8.57356e-15	RNA binding protein MEX3B
Smp_032310	8.53106e-49	4.92051e-48	arp2:3 complex 21 kda subunit
Smp_032320	5.77481e-48	3.27403e-47	FUS interacting serine arginine rich protein 1
Smp_032420	1.03775e-05	1.56297e-05	presenilins associated rhomboid protein
Smp_032480	7.35331e-32	2.81717e-31	cohesin subunit SA 1
Smp_032490	7.91116e-93	9.77538e-92	tropomyosin
Smp_032500	1.33217e-231	5.88514e-230	DNA replication licensing factor MCM7
Smp_032510	1.43358e-12	2.9707e-12	importin beta 3
Smp_032520	8.55737e-131	1.73652e-129	lysosome associated membrane glycoprotein
Smp_032580	4.12496e-59	2.96712e-58	subfamily T1A non peptidase ue
Smp_032640	0.00792058	0.00990345	thiamin pyrophosphokinase 1
Smp_032720	5.54209e-12	1.12327e-11	hypothetical protein
Smp_032740	5.05001e-09	8.93801e-09	guanine nucleotide binding protein G(i) subunit
Smp_032750	4.59873e-26	1.5034e-25	guanine nucleotide binding protein G(i) alpha
Smp_032760	1.13512e-36	4.96193e-36	ribosomal protein S11
Smp_032770	0.00472877	0.00600357	cassette chromosome recombinase b
Smp_032780	5.17844e-07	8.3863e-07	dolichyl phosphate beta glucosyltransferase
Smp_032790	6.46498e-40	3.05328e-39	hypothetical protein
Smp_032800	5.35294e-27	1.79402e-26	WD40 repeat containing protein SMU1
Smp_032810	1.53815e-16	3.73011e-16	thymidylate kinase
Smp_032820	0.00310599	0.00399102	smu 1 suppressor of mec 8 and unc 52
Smp_032920	0.00263605	0.00340602	soss complex subunit b1
Smp_032930	0.000206325	0.000287662	hypothetical protein
Smp_032950	9.74006e-53	6.18605e-52	Calcium binding EF hand
Smp_032970	0	0	calmodulin protein
Smp_032990	9.93142e-148	2.31131e-146	Calmodulin 4 (Calcium binding protein Dd112)
Smp_033000	1.84078e-49	1.07854e-48	calcium-binding protein
Smp_033010	1.6876e-23	5.15419e-23	16 kda calcium binding protein
Smp_033020	2.3493e-20	6.49376e-20	histone chaperone ASF1A
Smp_033040	0	0	L lactate dehydrogenase
Smp_033050	5.18246e-30	1.89183e-29	DNA topoisomerase 1
Smp_033130	5.69537e-67	4.6762e-66	hypothetical protein
Smp_033140	6.15827e-27	2.06046e-26	tRNA splicing endonuclease subunit Sen2
Smp_033150	5.20068e-05	7.51536e-05	hypothetical protein
Smp_033200	1.95663e-08	3.37333e-08	hypothetical protein
Smp_033250	0	0	hypothetical protein
Smp_033260	1.13623e-05	1.70588e-05	sentrin specific protease 1
Smp_033330	3.71528e-09	6.61554e-09	sh3 domain binding glutamic acid rich
Smp_033350	1.94319e-09	3.51145e-09	peptide N(4) (N acetyl beta
Smp_033400	8.64251e-77	8.31279e-76	hypothetical protein
Smp_033530	2.02271e-06	3.17728e-06	carbonyl reductase 1
Smp_033540	7.20945e-49	4.17029e-48	carbonyl reductase 1
Smp_033550	1.6701e-42	8.3122e-42	sodium:potassium transporting ATPase subunit
Smp_033590	0.00186532	0.00244011	ring finger protein 113a
Smp_033600	0.00628641	0.00791669	Dicer 2
Smp_033610	8.02995e-07	1.28789e-06	NADH dehydrogenase (ubiquinone) 1 beta
Smp_033620	6.32534e-34	2.58503e-33	hypothetical protein
Smp_033670	2.03014e-132	4.20517e-131	ATP synthase gamma subunit
Smp_033680	0.00469563	0.00596225	Pre mRNA splicing factor cwc15
Smp_033700	9.05591e-42	4.44296e-41	deoxyribodipyrimidine photo lyase
Smp_033710	1.75029e-40	8.37725e-40	ATP dependent RNA helicase DDX3X
Smp_033760	2.03815e-96	2.61554e-95	hypothetical protein
Smp_033770	1.09705e-09	2.0042e-09	NA
Smp_033870	3.2446e-56	2.20518e-55	hypothetical protein
Smp_033930	0.000277471	0.000383376	phosphatidylcholine transfer protein
Smp_033950	5.31707e-15	1.21924e-14	Smad family member 4
Smp_033970	5.26008e-26	1.71623e-25	flotillin 2
Smp_033990	4.72743e-19	1.24765e-18	dynactin subunit 5
Smp_034000	5.13265e-14	1.13222e-13	lysine specific demethylase 6a
Smp_034080	9.9558e-36	4.25691e-35	erythrocyte membrane protein
Smp_034090	4.40339e-54	2.87719e-53	hypothetical protein
Smp_034100	4.01342e-05	5.83515e-05	DNA directed RNA polymerase III subunit RPC10
Smp_034120	9.57734e-26	3.09952e-25	synaptosomal associated protein 23 kDa
Smp_034160	3.56374e-06	5.52319e-06	jagged protein
Smp_034190	2.26549e-21	6.4996e-21	eukaryotic initiation factor 4A III
Smp_034220	5.02811e-23	1.51847e-22	methionine synthase reductase
Smp_034270	1.19512e-15	2.81219e-15	hypothetical protein
Smp_034300	5.98415e-19	1.5735e-18	transcription factor ETV6
Smp_034310	5.24206e-12	1.06311e-11	hypothetical protein
Smp_034400	1.29799e-06	2.06093e-06	adaptor protein complex
Smp_034410	3.96774e-195	1.3851e-193	cathepsin L
Smp_034420	6.52688e-182	2.08193e-180	proteinase inhibitor I25
Smp_034430	3.94446e-15	9.09083e-15	mitochondrial ribosomal protein l43
Smp_034440	8.52197e-15	1.93988e-14	hypothetical protein
Smp_034450	0.00272703	0.00352176	Round spermatid basic protein 1 protein
Smp_034490	1.00905e-49	5.95412e-49	proteasome catalytic subunit 1 (T01 family)
Smp_034500	1.47219e-113	2.40957e-112	Dual specificity protein phosphatase 10
Smp_034550	4.05415e-126	7.75415e-125	alpha actinin
Smp_034610	2.17178e-41	1.05719e-40	innexin
Smp_034660	2.38457e-22	7.06245e-22	IQ motif and SEC7 domain containing protein 1
Smp_034670	2.92567e-08	5.00512e-08	tubulin gamma 1 chain
Smp_034680	1.71409e-07	2.84418e-07	protein FAM154B
Smp_034700	4.18279e-09	7.42681e-09	protein SCO1
Smp_034840	8.32934e-81	8.51178e-80	14-3-3 protein epsilon
Smp_034850	1.37802e-48	7.91606e-48	TWiK family of potassium channels protein 7
Smp_034860	2.89985e-94	3.62808e-93	nuclear receptor 2DBD-gamma
Smp_034870	6.21754e-41	2.99739e-40	AP 1 complex subunit beta 1
Smp_034920	1.17387e-09	2.14102e-09	dynein heavy chain
Smp_034940	4.43889e-46	2.39686e-45	protein C10orf118
Smp_034980	0.000664581	0.000896766	protein phosphatase
Smp_035000	0.000232273	0.000322757	hypothetical protein
Smp_035010	1.41343e-26	4.67895e-26	chibby 1
Smp_035020	3.05246e-52	1.91913e-51	tetraspanin
Smp_035030	7.3203e-07	1.1752e-06	Dosage compensation regulator
Smp_035040	1.97981e-08	3.41154e-08	hypothetical protein
Smp_035080	0.00181206	0.00237236	hypothetical protein
Smp_035090	3.6419e-86	4.02666e-85	hepatoma up regulated protein
Smp_035110	2.30009e-29	8.23971e-29	Protein CHMP7
Smp_035120	4.27994e-08	7.27582e-08	ankyrin 2
Smp_035140	1.04266e-37	4.67441e-37	transient receptor potential cation channel
Smp_035150	0.00681976	0.00856243	hypothetical protein
Smp_035160	0.000220808	0.000307343	potassium voltage gated channel subfamily D
Smp_035190	1.02886e-30	3.83004e-30	ras GTP exchange factor son of sevenless
Smp_035200	3.7065e-25	1.17965e-24	hsp40 subfamily A members 124
Smp_035210	5.89254e-14	1.29727e-13	multivalent antigen sj97 GAPDH
Smp_035220	4.95248e-10	9.18893e-10	kinesin protein kif3b
Smp_035250	2.31596e-07	3.81813e-07	hypothetical protein
Smp_035260	3.20453e-81	3.29157e-80	epidermal growth factor receptor kinase
Smp_035270	2.38779e-171	6.99112e-170	cytosolic malate dehydrogenase
Smp_035280	8.02477e-33	3.1743e-32	hypothetical protein
Smp_035290	3.12469e-37	1.38653e-36	hypothetical protein
Smp_035300	2.52217e-13	5.40257e-13	snare protein sec22
Smp_035310	1.28835e-56	8.81623e-56	splicing factor
Smp_035360	1.35909e-27	4.63903e-27	nucleolar protein 14
Smp_035370	5.79529e-07	9.35794e-07	hypothetical protein
Smp_035380	5.10009e-06	7.83253e-06	A kinase anchor protein 14
Smp_035390	0.0019591	0.00255715	protein tyrosine phosphatase
Smp_035410	1.23535e-49	7.28086e-49	39S ribosomal protein L24
Smp_035430	3.51409e-29	1.25124e-28	protein phosphatase 2a regulatory subunit
Smp_035460	2.38834e-17	5.94346e-17	nicotinate phosphoribosyltransferase
Smp_035470	4.28925e-50	2.56124e-49	dolichyl diphosphooligosaccharide protein
Smp_035480	8.3397e-13	1.74557e-12	hypothetical protein
Smp_035500	3.03048e-11	5.9689e-11	parkin co regulated gene protein
Smp_035540	8.5218e-08	1.43307e-07	hypothetical protein
Smp_035550	1.07669e-16	2.62636e-16	hypothetical protein
Smp_035560	2.11524e-08	3.64113e-08	hypothetical protein
Smp_035580	2.2338e-11	4.42594e-11	serine:threonine protein phosphatase PP1 beta
Smp_035650	2.93978e-57	2.03825e-56	dorsal root ganglia homeobox protein
Smp_035700	4.99235e-135	1.05378e-133	adenosine deaminase
Smp_035730	8.54158e-22	2.49209e-21	FGF receptor activating protein
Smp_035790	4.99817e-29	1.77145e-28	60S ribosomal protein L44
Smp_035800	1.91901e-13	4.13988e-13	60S ribosomal protein L37
Smp_035870	3.95477e-05	5.75155e-05	Kv2 voltage gated potassium channel
Smp_036010	1.96231e-19	5.24885e-19	magnesium transporter nipa2
Smp_036020	1.09226e-164	3.0208e-163	hypothetical protein
Smp_036090	2.47885e-38	1.12443e-37	ankyrin repeat and lem
Smp_036180	4.62944e-46	2.4984e-45	Diacylglycerol kinase theta
Smp_036220	8.50207e-18	2.14626e-17	histone H2B
Smp_036250	1.98646e-35	8.39536e-35	protein slowmo
Smp_036270	8.24232e-71	7.19959e-70	Splicing factor
Smp_036370	3.49907e-06	5.42464e-06	mpv17 protein 2
Smp_036390	1.53674e-11	3.06305e-11	craniofacial development protein 1
Smp_036400	1.97808e-45	1.04659e-44	NADH dehydrogenase (ubiquinone) 1 beta
Smp_036470	5.09404e-141	1.1302e-139	oxalate:formate antiporter
Smp_036500	5.58202e-17	1.37471e-16	constitutive androstane receptor (CAR)
Smp_036550	4.22899e-16	1.01277e-15	hypothetical protein
Smp_036590	4.48123e-18	1.14076e-17	Regulator of differentiation 1
Smp_036630	5.80637e-24	1.79699e-23	SPRY domain containing SOCS box protein 3
Smp_036660	0.00054358	0.000737478	centrosomal protein of 290 kDa
Smp_036670	2.34565e-17	5.84306e-17	hypothetical protein
Smp_036760	5.37148e-47	2.95313e-46	hypothetical protein
Smp_036780	0.000710108	0.00095626	hypothetical protein
Smp_036930	8.00147e-34	3.26068e-33	hypothetical protein
Smp_036940	4.19968e-36	1.81278e-35	protein transport protein Sec61 subunit
Smp_036950	2.31817e-80	2.3497e-79	hypothetical protein
Smp_036980	1.51827e-19	4.07702e-19	programmed cell death protein 2
Smp_036990	6.57944e-55	4.36763e-54	sh domain grb; endophilin
Smp_037120	5.17723e-21	1.46678e-20	Mitochondrial 39S ribosomal protein L27 (L27mt)
Smp_037190	3.85345e-06	5.95555e-06	ADP ribosylation factor
Smp_037200	9.48621e-06	1.43305e-05	nucleoporin NDC1
Smp_037210	1.53322e-05	2.2837e-05	Kinase suppressor of Ras 2
Smp_037230	7.69851e-37	3.37558e-36	fimbrin
Smp_037290	0.00727378	0.00911528	protein frg1
Smp_037380	1.3657e-10	2.60611e-10	Cleavage and polyadenylation specificity factor
Smp_037400	1.44557e-26	4.78375e-26	cell division cycle protein 23
Smp_037430	2.26851e-06	3.5561e-06	hypothetical protein
Smp_037460	2.59056e-37	1.15105e-36	something about silencing protein 10
Smp_037530	1.02377e-23	3.14211e-23	ThioRedoXin (see also xtr) family member
Smp_037540	7.03271e-76	6.72554e-75	permease 1 heavy chain
Smp_037590	5.51101e-134	1.1535e-132	dna replication licensing factor mcm3
Smp_037610	0.000484203	0.00065925	hypothetical protein
Smp_037640	1.59467e-50	9.62005e-50	tRNA 2' phosphotransferase 1
Smp_037700	7.08789e-50	4.20473e-49	nuclear transport factor 2
Smp_037780	3.82815438245229e-310	2.61783e-308	hypothetical protein
Smp_037860	1.48385e-27	5.05622e-27	talin 2
Smp_037900	0.00329654	0.00422662	family S12 unassigned peptidase (S12 family)
Smp_037910	3.34287e-96	4.27887e-95	Succinate dehydrogenase (ubiquinone) cytochrome
Smp_037960	9.21026e-15	2.09322e-14	neuronal acetylcholine receptor subunit alpha 4
Smp_038030	1.11308e-51	6.91107e-51	adenylosuccinate lyase
Smp_038080	3.22761e-11	6.34715e-11	importin subunit beta 1
Smp_038100	0	0	ATP synthase
Smp_038140	1.12309e-06	1.79035e-06	GRIP and coiled coil domain containing protein
Smp_038210	4.20681e-73	3.84975e-72	WW domain binding protein 2
Smp_038240	2.88627e-43	1.46277e-42	Alanyl tRNA synthetase
Smp_038330	0.00193449	0.00252569	nogo B receptor
Smp_038340	1.80745e-25	5.80618e-25	palmitoyltransferase zdhhc3
Smp_038410	3.06029e-07	5.01048e-07	protein sys1
Smp_038420	9.13102e-05	0.000130253	Ubiquinone biosynthesis protein COQ9
Smp_038430	2.31713e-06	3.6289e-06	hypothetical protein
Smp_038440	1.29261e-27	4.41664e-27	heart specific myosin light chain phosphatase
Smp_038510	5.08682e-103	7.12297e-102	60s ribosomal protein l6
Smp_038530	5.59947e-148	1.31233e-146	dual specificity protein phosphatase 14
Smp_038540	8.90599e-19	2.32342e-18	hypothetical protein
Smp_038560	5.77886e-11	1.12402e-10	Prothymosin alpha B
Smp_038640	0.000104949	0.000149198	hypothetical protein
Smp_038680	3.02215e-10	5.66419e-10	small nuclear ribonucleoprotein G
Smp_038700	1.08033e-07	1.80548e-07	RING finger protein 10
Smp_038710	6.87102e-32	2.63341e-31	hypothetical protein
Smp_038730	0	0	hypothetical protein
Smp_038820	1.69067e-21	4.88133e-21	NADPH dependent diflavin oxidoreductase 1
Smp_038830	6.26007e-06	9.57129e-06	abhydrolase domain containing protein
Smp_038840	0.00149455	0.00196907	solute carrier family 25 4
Smp_038870	6.64139e-90	7.84706e-89	NADH ubiquinone oxidoreductase
Smp_038930	6.75572e-45	3.53692e-44	pre rRNA processing protein TSR1
Smp_038940	2.73692e-20	7.54637e-20	mRNA cap guanine N7 methyltransferase
Smp_038950	0	0	lactate dehydrogenase protein
Smp_038960	7.0474e-106	1.03018e-104	lactate dehydrogenase protein
Smp_038970	1.45348e-10	2.76568e-10	long chain fatty acid coenzyme A ligase
Smp_038980	1.26949e-08	2.20428e-08	deoxynucleotidyltransferase terminal interacting
Smp_038990	1.84525e-62	1.40419e-61	Bromodomain containing protein
Smp_039000	1.14873e-96	1.47986e-95	ATP synthase delta chain
Smp_039080	0.00301093	0.00387336	FRA10AC1 protein
Smp_039130	8.87272e-233	3.97243e-231	Niemann Pick C1 protein
Smp_039180	2.52664e-09	4.53949e-09	nuclear protein localization protein 4
Smp_039300	1.99759e-31	7.58612e-31	E3 ubiquitin protein ligase TRIM56
Smp_039340	7.16021e-42	3.52329e-41	hypothetical protein
Smp_039400	8.49708e-90	1.00278e-88	eukaryotic translation initiation factor 5A
Smp_039490	3.34297e-42	1.65475e-41	DNA binding SAP
Smp_039590	1.54563e-13	3.34524e-13	hypothetical protein
Smp_039600	0.00160826	0.00211359	calbindin 32
Smp_039620	1.25519e-104	1.81358e-103	lysosome associated membrane glycoprotein
Smp_039640	1.6017e-14	3.5976e-14	Retinoblastoma binding protein 6
Smp_039650	9.05264e-20	2.45003e-19	disks large 1
Smp_039740	0.00166549	0.00218735	PERQ amino acid rich with GYF domain containing protein
Smp_039750	0.00799321	0.00999302	glycogen phosphorylase
Smp_039810	9.47586e-07	1.51517e-06	muscleblind protein
Smp_039820	1.54254e-213	6.01592e-212	cysteine protease atg4b
Smp_039980	7.73913e-05	0.000110889	28S ribosomal protein S33
Smp_040020	3.88478e-19	1.02771e-18	histone H3
Smp_040080	1.51339e-60	1.11346e-59	hypothetical protein
Smp_040100	9.98151e-09	1.7404e-08	angio associated migratory cell protein
Smp_040130	1.56516e-196	5.52176e-195	peptidyl-prolyl cis-trans isomerase/cyclophilin
Smp_040190	1.23967e-294	7.64007e-293	serine:threonine protein kinase SIK2
Smp_040270	5.35794e-07	8.66997e-07	protein LTV1
Smp_040280	1.61375e-09	2.92674e-09	hypothetical protein
Smp_040350	8.68599e-36	3.72193e-35	DNA binding protein RFX7
Smp_040360	2.82876e-19	7.52127e-19	endoplasmic reticulum Golgi intermediate
Smp_040450	4.32124e-06	6.66306e-06	ribosome biogenesis protein wdr12
Smp_040460	7.5255e-05	0.000107952	yth domain family protein
Smp_040500	1.86161e-34	7.68982e-34	FK506 binding protein 8
Smp_040510	2.57503e-09	4.62145e-09	alpha 1
Smp_040540	8.16169e-26	2.64824e-25	ATP binding cassette sub family F
Smp_040550	0.00124526	0.00165153	protein tyrosine phosphatase PRL
Smp_040560	6.8255e-09	1.19996e-08	cytoplasmic tRNA 2 thiolation protein 1
Smp_040570	2.15415e-107	3.2439e-106	ras protein Rab 5A
Smp_040680	9.36596e-22	2.72703e-21	dynein light chain
Smp_040710	0.000165345	0.00023205	polymerase (RNA) II (DNA directed) polypeptide
Smp_040720	3.31875e-09	5.92215e-09	hypothetical protein
Smp_040770	1.09373e-42	5.46538e-42	methionyl tRNA synthetase
Smp_040790	5.20294e-75	4.90521e-74	peptidyl prolyl cis trans isomerase B
Smp_040800	3.34244e-44	1.72015e-43	glycyl tRNA synthetase
Smp_040960	0.000937868	0.001253	zinc finger protein xfin; zinc finger protein variant; zinc finger protein draculin; pr domain zinc finger protein
Smp_040970	2.11019e-11	4.18351e-11	vacuolar proton atpases
Smp_040990	2.13879e-18	5.5092e-18	Ribonuclease H2 subunit C
Smp_041050	2.6958e-06	4.20808e-06	nuclear receptor
Smp_041060	1.13697e-38	5.2119e-38	Septin 4
Smp_041100	1.04639e-33	4.25891e-33	hypothetical protein
Smp_041190	4.91339e-09	8.69929e-09	outer dense fiber protein 2
Smp_041210	4.67405e-14	1.03311e-13	hypothetical protein
Smp_041280	4.39308e-47	2.4219e-46	CUGBP Elav family
Smp_041350	1.21913e-05	1.82677e-05	bruno rna binding protein
Smp_041370	0.00587123	0.00741066	hypothetical protein
Smp_041390	7.82261e-46	4.188e-45	ubiquitin conjugating enzyme
Smp_041430	4.05219e-150	9.7487e-149	tyrosine 3 monooxygenase
Smp_041450	1.84276e-40	8.81138e-40	asparaginyl tRNA synthetase
Smp_041460	4.41634e-303	2.88188e-301	tetraspanin CD63 receptor
Smp_041480	1.67864e-35	7.11959e-35	rna recognition motif (rrm) domain containing protein
Smp_041490	2.70905e-08	4.64408e-08	Alkylated DNA repair protein alkB 1
Smp_041500	0.000683608	0.000921819	mitogen activated protein kinase kinase
Smp_041520	5.42677e-07	8.77708e-07	hypothetical protein
Smp_041540	3.03798e-130	6.11516e-129	Hormone receptor 4 (dHR4)
Smp_041550	5.57916e-60	4.0629e-59	hypothetical protein
Smp_041570	5.66643e-07	9.15728e-07	hypothetical protein
Smp_041600	5.40256e-08	9.16398e-08	isoleucyl tRNA synthetase
Smp_041630	9.88131291682493e-324	7.0157321709457e-322	BCL2 apoptosis inhibitor
Smp_041650	2.90424e-10	5.44832e-10	ribosomal protein S27
Smp_041700	5.99454e-47	3.29024e-46	G protein coupled receptor fragment
Smp_041730	8.11393e-05	0.000116059	Pre mRNA splicing factor cwc 21
Smp_041740	1.66115e-74	1.54999e-73	t complex protein 1 subunit gamma
Smp_041750	2.8886e-144	6.56943e-143	PWWP domain containing protein 2A
Smp_041760	3.1807e-121	5.73214e-120	chromodomain helicase DNA binding protein 2
Smp_041770	3.35948e-61	2.5012e-60	serine:threonine protein kinase SRPK2
Smp_041820	1.47391e-20	4.10361e-20	cyclin dependent kinase 16
Smp_041830	8.37973e-29	2.94797e-28	transmembrane protein 50A
Smp_041880	3.54805e-26	1.16334e-25	peptide (allatostatin:somatostatin)
Smp_041980	5.50074e-52	3.43246e-51	ribosomal protein lp1
Smp_042020	1.05646e-106	1.56262e-105	ectonucleoside triphosphate diphosphohydrolase
Smp_042050	5.80291e-21	1.6394e-20	CWF19 protein 2 like
Smp_042060	6.4396e-54	4.19941e-53	MIT domain containing protein 1
Smp_042090	1.35118e-39	6.3245e-39	60S ribosomal protein L10a
Smp_042110	9.13653e-51	5.55537e-50	hypothetical protein
Smp_042120	4.4151e-98	5.75462e-97	hypothetical protein
Smp_042140	1.44901e-52	9.16206e-52	tegument-allergen-like protein
Smp_042150	2.52873e-238	1.15811e-236	tegument-allergen-like protein
Smp_042160	0	0	fructose-bisphosphate aldolase
Smp_042210	5.07279e-23	1.5315e-22	origin recognition complex subunit 4
Smp_042270	1.0953e-47	6.15044e-47	26S proteasome subunit ATPase 3
Smp_042300	2.25829e-98	2.95114e-97	PUR alpha protein
Smp_042340	1.65662e-35	7.0292e-35	catenin delta 2
Smp_042390	0.000495457	0.000674022	haloacid dehalogenase hydrolase
Smp_042400	1.31675e-74	1.2321e-73	arginine rich
Smp_042420	2.836e-10	5.32331e-10	histone H4 transcription factor
Smp_042440	6.36191e-25	2.01514e-24	LAG1 longevity assurance 4
Smp_042530	1.45386e-06	2.30073e-06	WD repeat containing protein 66
Smp_042550	3.07158e-103	4.31925e-102	sorting nexin 2
Smp_042560	5.39691e-87	6.05424e-86	mitochondrial import receptor subunit
Smp_042590	1.28615e-188	4.22399e-187	NADH dehydrogenase (ubiquinone) iron sulfur
Smp_042630	0.000165984	0.000232914	methyltransferase protein 6 like
Smp_042670	0.000287087	0.000396223	dna mismatch repair protein msh6
Smp_042680	1.31894e-38	6.03219e-38	3 oxoacyl (acyl carrier protein) reductase
Smp_042690	2.43875e-70	2.11175e-69	hypothetical protein
Smp_042700	1.04054e-66	8.48061e-66	protein FAM81B
Smp_042720	1.28446e-05	1.9212e-05	beta 13 n galactosyltransferase
Smp_042740	4.29586e-51	2.62645e-50	spag6
Smp_042770	1.2474e-80	1.26694e-79	TBC1 domain family 0
Smp_042780	0.00158428	0.00208316	Mediator of RNA polymerase II transcription
Smp_042790	0.0015438	0.00203181	dolichol phosphate mannosyltransferase
Smp_042810	1.61258e-43	8.21428e-43	chromosome transmission fidelity protein 18
Smp_042910	1.06109e-42	5.30757e-42	hypothetical protein
Smp_042920	1.24915e-07	2.08414e-07	serine:threonine protein kinase 19
Smp_042990	4.36072e-109	6.77098e-108	protein FAM63B
Smp_043010	1.67237e-07	2.77634e-07	cement protein 3B variant 2
Smp_043030	0	0	hexokinase
Smp_043070	1.00505e-11	2.01696e-11	phosphorylated adapter rna export protein
Smp_043100	3.41787e-111	5.44242e-110	Heterogeneous nuclear ribonucleoprotein A1
Smp_043110	5.09428e-98	6.6312e-97	hypothetical protein
Smp_043120	2.57844e-257	1.28716e-255	universal stress protein
Smp_043150	2.65942e-58	1.88845e-57	calnexin
Smp_043200	6.21816e-18	1.57649e-17	serine:threonine protein kinase rio2
Smp_043210	1.18928e-91	1.44625e-90	tetraspanin
Smp_043220	0	0	hypothetical protein
Smp_043260	5.18882e-09	9.17718e-09	Histamine-responsive G-protein coupled receptor
Smp_043340	2.65229e-12	5.4397e-12	biogenic amine (dopamine) receptor
Smp_043350	6.72805e-16	1.60241e-15	UDP N acetylhexosamine pyrophosphorylase
Smp_043390	2.85692e-52	1.79959e-51	beta D xylosidase 2
Smp_043500	1.03676e-24	3.26943e-24	zinc finger protein
Smp_043570	9.77724e-08	1.63868e-07	marvel containing potential lipid
Smp_043580	3.83797e-22	1.13e-21	histone lysine N methyltransferase SETMAR
Smp_043600	1.0887e-39	5.1079e-39	hypothetical protein
Smp_043610	3.66423e-21	1.04227e-20	hypothetical protein
Smp_043620	6.71172e-05	9.64586e-05	UMP CMP kinase
Smp_043650	7.14818e-115	1.19344e-113	hypothetical protein
Smp_043670	0	0	ATP-dependent 6-phosphofructokinase
Smp_043780	1.87089e-12	3.85929e-12	protein FAM173B
Smp_043820	0.000408465	0.000558952	transmembrane protein 62
Smp_043860	0.00135957	0.00179883	hypothetical protein
Smp_043910	0.000259935	0.000359944	tubulin polyglutamylase TTLL1
Smp_043930	1.27e-10	2.4272e-10	metallo beta lactamase domain containing protein
Smp_043940	1.77983e-61	1.32908e-60	synaptosomal associated protein 29
Smp_043970	2.35869e-05	3.47795e-05	hypothetical protein
Smp_043990	1.69406e-232	7.55066e-231	basigin
Smp_044000	7.10085e-89	8.23401e-88	Bax inhibitor 1
Smp_044010	8.31081e-214	3.25393e-212	tropomyosin
Smp_044020	0.000238521	0.000331255	mitochondrial folate transporter:carrier
Smp_044060	0.000117691	0.000166932	high affinity cAMP specific and IBMX insensitive
Smp_044250	3.42476e-18	8.76064e-18	STAM binding protein
Smp_044260	1.48095e-06	2.34249e-06	ubiquitin conjugating enzyme ATG10 like
Smp_044280	1.8807e-41	9.17289e-41	rRNA 2' O methyltransferase fibrillarin
Smp_044400	1.01939e-05	1.53647e-05	WD repeat containing protein 92
Smp_044440	5.1909e-16	1.24015e-15	alcohol dehydrogenase class 3
Smp_044470	6.40646e-19	1.68188e-18	autophagy protein 3
Smp_044520	0.000243767	0.000338165	hypothetical protein
Smp_044530	5.56479e-32	2.13852e-31	growth factor receptor bound protein
Smp_044550	0.00076671	0.00103026	far upstream (fuse) binding protein
Smp_044560	1.28796e-110	2.04111e-109	hypothetical protein
Smp_044580	2.39543e-28	8.3273e-28	ribosomal protein L30
Smp_044610	0.00686702	0.00861852	hypothetical protein
Smp_044680	8.34185e-53	5.31494e-52	hypothetical protein
Smp_044690	0.000932405	0.00124603	hypothetical protein
Smp_044750	1.04092e-187	3.40738e-186	marvel containing potential lipid
Smp_044770	1.21483e-06	1.93227e-06	X box binding protein 1
Smp_044800	4.98841e-27	1.67297e-26	ankyrin repeat domain containing protein 5
Smp_044810	7.97336e-39	3.67017e-38	zinc finger CCCH domain containing protein 14
Smp_044820	3.8462e-18	9.81357e-18	phospholipase C beta
Smp_044850	4.44482e-05	6.44922e-05	ribokinase
Smp_044870	4.41108e-24	1.36984e-23	zinc finger protein
Smp_044920	9.30412e-48	5.23927e-47	dynamin 1
Smp_044950	9.92103e-73	8.98835e-72	fibroblast growth factor receptor substrate 3
Smp_044970	2.65151e-77	2.56767e-76	oxoglutarate (alpha ketoglutarate) dehydrogenase
Smp_045010	2.80264e-31	1.06031e-30	tegument-allergen-like protein
Smp_045040	3.22215e-65	2.57565e-64	rrna methyltransferase 3
Smp_045060	4.86349e-16	1.16221e-15	mitotic checkpoint protein bub3
Smp_045070	9.17119e-16	2.16671e-15	U3 small nucleolar RNA associated protein 15
Smp_045200	7.55487e-176	2.32802e-174	tegument-allergen-like protein
Smp_045220	0	0	myosin light chain
Smp_045230	3.63031e-08	6.18832e-08	hypothetical protein
Smp_045250	1.04329e-21	3.02972e-21	cleavage stimulation factor subunit 1
Smp_045260	3.12875e-41	1.51418e-40	5 aminolevulinate synthase
Smp_045300	3.32001e-94	4.14855e-93	PDZ and LIM domain protein 2
Smp_045360	1.67242e-09	3.03094e-09	calsyntenin 2
Smp_045400	6.85541e-09	1.2048e-08	protein odr 4
Smp_045410	5.95432e-28	2.04993e-27	adipor receptor
Smp_045420	1.3458e-15	3.16226e-15	adipor receptor
Smp_045430	2.58096e-06	4.03071e-06	UDP N acetylglucosamine transferase subunit
Smp_045470	3.03849e-301	1.96989e-299	prospero homeobox protein 2
Smp_045480	8.90397e-13	1.86094e-12	protein numb
Smp_045500	3.98977e-118	6.93971e-117	annexin
Smp_045510	6.92414e-33	2.74873e-32	small ubiquitin modifier
Smp_045550	1.28912e-273	6.91966e-272	annexin
Smp_045560	2.31706e-222	9.55931e-221	annexin
Smp_045590	7.94034e-07	1.27372e-06	HEAT repeat containing protein 2
Smp_045600	0.000279206	0.000385666	hypothetical protein
Smp_045610	5.77815e-83	6.13061e-82	Rho GDP dissociation inhibitor 2
Smp_045640	1.68177e-07	2.79149e-07	transcription factor castor
Smp_045650	0.000664572	0.000896766	growth arrest specific 8
Smp_045680	0.00553326	0.00699557	sodium:hydrogen exchanger
Smp_045710	0.000134452	0.000189922	charged multivesicular body protein 4b
Smp_045730	0.00282011	0.00363631	exosome complex RNA binding protein Rrp42
Smp_045750	0.000629184	0.000850268	cak assembly factor
Smp_045780	3.49688e-18	8.94284e-18	ubiquitin modifier activating enzyme 5
Smp_045790	1.40614e-35	5.9842e-35	neuralized protein 2
Smp_045810	2.34789e-17	5.84719e-17	delta aminolevulinic acid dehydratase
Smp_045920	2.89327e-19	7.68052e-19	hypothetical protein
Smp_045930	3.12619e-41	1.51367e-40	transmembrane protein 65
Smp_045940	6.43824e-57	4.43001e-56	RNA polymerase II associated factor 1
Smp_045950	9.02821e-22	2.63099e-21	transformer 2 protein
Smp_045960	2.05155e-41	9.99642e-41	Calcium binding atopy autoantigen 1
Smp_045980	1.16947e-23	3.58379e-23	hypothetical protein
Smp_045990	8.39981e-08	1.41351e-07	GTP binding protein Di Ras2
Smp_046020	8.65514e-19	2.26094e-18	protein phosphatase 1 regulatory subunit 7
Smp_046030	4.99344e-05	7.22738e-05	u6 snRNA associated Sm protein LSm1
Smp_046060	2.35993e-07	3.88869e-07	myosin heavy chain
Smp_046090	5.20073e-148	1.22174e-146	T complex protein 1 subunit theta
Smp_046100	3.02171e-61	2.25308e-60	hypothetical protein
Smp_046120	2.88334e-52	1.81509e-51	vesicular acetylcholine transporter
Smp_046130	6.82523e-09	1.19996e-08	MICAL protein 2
Smp_046140	1.00925e-06	1.6117e-06	nuclear receptor binding protein
Smp_046160	3.78236e-06	5.8502e-06	protein phosphatase inhibitor 2
Smp_046190	3.29128e-25	1.04951e-24	ankyrin repeat and socs box protein 13
Smp_046250	1.37702e-17	3.45344e-17	Transmembrane emp24 domain containing protein 2
Smp_046280	3.13261e-163	8.52206e-162	actin binding protein anillin
Smp_046290	8.66103e-90	1.02092e-88	CKLF MARVEL transmembrane domain containing protein
Smp_046360	5.8264e-68	4.85971e-67	Zinc finger protein 143
Smp_046410	5.76342e-12	1.16765e-11	tektin 2 (testicular)
Smp_046430	2.73321e-47	1.51602e-46	ubiquitin carboxyl terminal hydrolase
Smp_046450	8.30087e-12	1.67122e-11	hypothetical protein
Smp_046500	6.7389e-163	1.82334e-161	proliferating cell nuclear antigen
Smp_046550	0.00321007	0.00411945	Bystin
Smp_046600	2.10098e-121	3.79316e-120	actin
Smp_046630	0	0	hypothetical protein
Smp_046640	5.00147e-06	7.68581e-06	twik family of potassium channels
Smp_046680	7.83209e-05	0.000112173	U3 small nucleolar RNA associated protein 18
Smp_046690	5.96309e-40	2.82159e-39	polyubiquitin C
Smp_046740	2.77486e-32	1.07756e-31	dihydrolipoamide dehydrogenase
Smp_046790	1.44019e-101	1.98055e-100	solute carrier family 2 facilitated glucose
Smp_046800	2.74883e-123	5.10118e-122	fatty acid binding protein
Smp_046810	1.08025e-39	5.07063e-39	m phase inducer phosphatase(cdc25)
Smp_046870	2.30732e-08	3.96631e-08	hypothetical protein
Smp_046880	4.10872e-08	6.9919e-08	phosphatidylinositol
Smp_046890	2.39277e-13	5.13421e-13	protein phosphatase ptc7
Smp_046900	6.10188e-10	1.12775e-09	seipin
Smp_046910	2.61634e-19	6.96389e-19	DNA polymerase epsilon subunit 4
Smp_046930	1.53719e-53	9.9464e-53	O glycosyltransferase
Smp_046980	5.44119e-14	1.19869e-13	pre mRNA splicing factor 38A
Smp_047060	7.90095e-135	1.6642e-133	hypothetical protein
Smp_047090	4.87559e-06	7.49582e-06	hypothetical protein
Smp_047100	1.30157e-39	6.09803e-39	protein l isoaspartate o methyltransferase
Smp_047110	1.24587e-51	7.7116e-51	ATP dependent RNA helicase DDX52
Smp_047180	3.61735e-05	5.27159e-05	coiled coil domain containing protein 37
Smp_047190	1.0638e-29	3.84817e-29	cyclin g associated kinase
Smp_047200	8.31101e-105	1.20257e-103	ribosomal protein L3
Smp_047240	0.000227238	0.000315849	beta 1
Smp_047320	4.85718e-10	9.02215e-10	hypothetical protein
Smp_047330	1.59512e-45	8.48012e-45	hypothetical protein
Smp_047360	2.22343e-09	4.00555e-09	UBX domain containing protein 1
Smp_047370	0	0	malate dehydrogenase mitochondrial
Smp_047400	2.17927e-11	4.31961e-11	hypothetical protein
Smp_047410	5.22536e-31	1.96423e-30	hypothetical protein
Smp_047440	3.68518e-19	9.7516e-19	zinc finger CCHC domain containing protein 8
Smp_047450	2.37804e-06	3.72254e-06	synaptobrevin YKT6
Smp_047460	9.11923e-101	1.23873e-99	astacin protein
Smp_047540	0.000994934	0.00132622	f box and wd40 domain protein
Smp_047550	0.00340032	0.00435465	MORN repeat containing protein 3
Smp_047610	2.27831e-36	9.87695e-36	cell division control protein 45
Smp_047620	3.47505e-80	3.50453e-79	G2:mitotic specific cyclin B3
Smp_047650	3.4323e-168	9.73526e-167	Ferritin-2 heavy chain
Smp_047660	0	0	Ferritin-2 heavy chain
Smp_047680	3.64222e-193	1.25393e-191	Ferritin-2 heavy chain
Smp_047700	7.39659e-99	9.7682e-98	ring h2 finger protein atl5; ring h2 finger protein atl11; ring h2 finger protein atl10
Smp_047720	8.79379e-11	1.69656e-10	hypothetical protein
Smp_047740	3.52614e-31	1.3305e-30	26S proteasome non ATPase regulatory subunit 8
Smp_047870	1.8804e-95	2.38248e-94	LIM domain kinase 1
Smp_047900	0.000158366	0.000222569	Serine/Threonine Kinase
Smp_048040	3.80997e-06	5.892e-06	vesicular glutamate transporter 2
Smp_048160	1.11893e-108	1.72664e-107	rna recognition motif protein split ends
Smp_048230	3.86236e-109	6.01588e-108	solute carrier family 31 (copper transporters)
Smp_048240	1.15817e-40	5.56187e-40	mannose 1 phosphate guanyltransferase
Smp_048260	0.00303951	0.00390861	n acetyltransferase
Smp_048270	0.00371167	0.00473818	dolichyldiphosphatase
Smp_048310	5.66282e-34	2.31616e-33	sulfite oxidase
Smp_048380	4.05624e-05	5.89569e-05	hypothetical protein
Smp_048420	1.12088e-13	2.44075e-13	coiled coil domain containing protein 115
Smp_048430	1.52129e-104	2.19171e-103	thioredoxin glutathione reductase
Smp_048540	3.58404e-06	5.55379e-06	dolichol kinase
Smp_048550	0.00283605	0.00365545	cell polarity protein; partition defective
Smp_048560	8.38428e-148	1.95581e-146	Four and a half LIM domains protein 2
Smp_048620	1.88637e-05	2.79511e-05	exosome complex component RRP45
Smp_048650	6.40304e-14	1.40748e-13	Histidine triad nucleotide binding protein 1
Smp_048660	6.6749e-87	7.46274e-86	nucleolar protein 56
Smp_048690	6.18064e-29	2.18048e-28	enkurin
Smp_048830	1.89664e-36	8.23663e-36	NADH dehydrogenase (ubiquinone) 1 beta
Smp_048870	3.02351e-05	4.42815e-05	protein CutA
Smp_048880	0.0017179	0.00225381	hypothetical protein
Smp_048940	8.13109e-13	1.70226e-12	Vacuolar protein sorting associated protein
Smp_048970	5.77961e-31	2.16931e-30	Mediator of RNA polymerase II transcription
Smp_048980	1.43038e-10	2.72276e-10	ligand of numb protein; ubiquitin protein ligase lnx
Smp_048990	5.26038e-14	1.16014e-13	beclin 1
Smp_049000	2.78252e-08	4.76758e-08	SURP and G patch domain containing protein 1
Smp_049010	2.44736e-50	1.46842e-49	RNA binding protein Nova
Smp_049140	4.8532e-16	1.16003e-15	hypothetical protein
Smp_049150	1.73398e-154	4.30647e-153	glutamine oxaloacetic transaminase; glutamic oxaloacetic transaminase
Smp_049160	1.78356e-62	1.35932e-61	zinc finger protein
Smp_049170	9.12961e-38	4.09847e-37	alpha endosulfine
Smp_049230	1.68333e-27	5.72425e-27	Major egg antigen (p40)
Smp_049240	2.68993e-32	1.04576e-31	major egg antigen
Smp_049250	2.09374e-122	3.82156e-121	major egg antigen
Smp_049270	1.03181e-89	1.21481e-88	Major egg antigen (p40)
Smp_049300	1.08699e-47	6.10721e-47	major egg antigen
Smp_049330	1.67966e-32	6.57637e-32	hypothetical protein
Smp_049380	0.000365449	0.000501325	chimerin rho gtpase activating protein
Smp_049390	9.54407e-44	4.87406e-43	pyrroline 5 carboxylate reductase
Smp_049450	2.21706e-13	4.76639e-13	hypothetical protein
Smp_049500	0.00117848	0.00156567	ATP binding cassette sub family F
Smp_049510	0.000139734	0.000197049	WD repeat containing protein 33
Smp_049520	1.14953e-51	7.12849e-51	WD repeat-containing protein SL1-17
Smp_049550	4.10809e-78	4.01715e-77	78 kDa glucose regulated protein
Smp_049580	4.39772e-15	1.01168e-14	zinc finger protein
Smp_049600	4.34495e-05	6.30798e-05	DnaJ (Hsp40) subfamily C member
Smp_049610	3.01268e-08	5.15221e-08	Meckel syndrome type 1 protein
Smp_049680	3.27804e-09	5.85055e-09	Corepressor interacting with RBPJ 1
Smp_049730	2.42517e-22	7.18059e-22	metastasis associated protein 1 (mta1)
Smp_049740	1.20576e-56	8.25671e-56	hypothetical protein
Smp_049760	3.38945e-21	9.65209e-21	TGF-beta receptor
Smp_049850	8.39962e-43	4.21416e-42	hypoxanthine guanine phosphoribosyltransferase
Smp_049880	2.12081e-05	3.13691e-05	nuclear pore glycoprotein p62
Smp_049890	0.00496608	0.00629524	WD repeat domain containing protein 83
Smp_049920	5.92905e-09	1.04604e-08	importin 9 (imp9) (ran binding protein
Smp_049930	3.28547e-05	4.80266e-05	protein FAM73B
Smp_049970	9.02018e-08	1.51383e-07	Heavy metal transport:detoxification
Smp_049990	3.02799e-11	5.96516e-11	homeobox protein cut
Smp_050080	1.38432e-09	2.51838e-09	2 hydroxyglutarate dehydrogenase
Smp_050110	1.76668e-18	4.5672e-18	gamma secretase subunit APH 1B
Smp_050130	3.43914e-100	4.60273e-99	golgi to er traffic protein 4
Smp_050160	1.46748e-16	3.56046e-16	E3 ubiquitin protein ligase RING1
Smp_050220	9.76212e-13	2.03731e-12	complexin
Smp_050250	9.18715e-15	2.08892e-14	hypothetical protein
Smp_050270	2.64668e-273	1.40555e-271	Tyrosinase
Smp_050280	2.47182e-17	6.14967e-17	ribosomal protein L31
Smp_050310	3.43539e-05	5.01519e-05	DNA repair and recombination protein RAD54B
Smp_050350	1.90916e-09	3.45121e-09	vacuolar protein sorting associated protein 29
Smp_050360	1.09015e-08	1.89784e-08	protein MAK16 homolog
Smp_050380	5.34906e-112	8.59985e-111	mitogen activated protein kinase kinase kinase
Smp_050390	0	0	aldehyde dehydrogenase
Smp_050470	3.17422e-24	9.89121e-24	transducin beta protein 3 like
Smp_050520	8.4628e-280	4.74677e-278	neurogenic locus notch protein
Smp_050540	1.83946e-20	5.10002e-20	uridine 5' monophosphate synthase
Smp_050570	1.32574e-12	2.75066e-12	TAF9 RNA polymerase II
Smp_050590	3.26311e-09	5.82495e-09	N acetyltransferase ARD1
Smp_050630	6.41883e-45	3.36407e-44	extended synaptotagmin protein 2a
Smp_050640	2.31295e-32	9.01346e-32	glut4 vesicle protein
Smp_050700	0.000137311	0.000193797	39S ribosomal protein L38
Smp_050730	1.21587e-20	3.39464e-20	elongator complex protein 2
Smp_050740	2.31019e-05	3.40895e-05	general transcription factor 3C polypeptide 5
Smp_050750	1.73761e-143	3.92496e-142	hypothetical protein
Smp_050760	3.65937e-24	1.13888e-23	hypothetical protein
Smp_050820	5.95944e-45	3.12659e-44	Replication factor C 38 kDa subunit
Smp_050830	5.64849e-56	3.82595e-55	phosphatidylinositol 4
Smp_050890	1.11832e-13	2.43571e-13	hypothetical protein
Smp_050920	2.23233e-74	2.07907e-73	transformer 2 protein
Smp_050940	1.36475e-38	6.23602e-38	60S ribosomal protein L11
Smp_051000	2.18257e-07	3.60297e-07	coiled coil domain containing protein 132
Smp_051010	0.00401177	0.00511474	ubiquitin conjugating enzyme E2 C
Smp_051080	3.68543e-08	6.27906e-08	clathrin light chain
Smp_051090	0.00753674	0.00943415	hypothetical protein
Smp_051110	0.00375465	0.00479121	hypothetical protein
Smp_051120	0.00343163	0.00439305	hypothetical protein
Smp_051130	2.57463e-22	7.61407e-22	ergs ets transcription factor; ergl ets transcription factor
Smp_051220	1.66104e-15	3.88198e-15	lisH domain containing protein FOPNL
Smp_051230	1.46562e-44	7.60143e-44	tar DNA binding protein
Smp_051260	1.15365e-37	5.16506e-37	60S ribosomal protein L8
Smp_051280	1.77126e-27	6.01914e-27	smg 7
Smp_051290	1.54373e-10	2.93517e-10	hypothetical protein
Smp_051300	1.7954e-21	5.17773e-21	tar DNA binding protein
Smp_051320	6.23262e-12	1.26067e-11	ap endonuclease
Smp_051360	3.65548e-59	2.63131e-58	UDP N acetylglucosamine dolichyl phosphate
Smp_051400	6.90718e-06	1.05381e-05	dynein light chain
Smp_051410	8.77297e-06	1.32933e-05	claudin protein; septate junction protein
Smp_051420	1.93145e-08	3.3305e-08	eri1 exoribonuclease 2
Smp_051500	0.00638437	0.00803499	nucleolar protein c7c
Smp_051510	1.53889e-17	3.85649e-17	pericentrin fragment
Smp_051530	9.00113e-11	1.73523e-10	heterogeneous nuclear ribonucleoprotein l
Smp_051550	0.00285818	0.00368207	pyridoxine 5' phosphate oxidase
Smp_051580	2.30102e-06	3.60593e-06	hypothetical protein
Smp_051640	1.24877e-10	2.38845e-10	placental protein 11
Smp_051660	4.05739e-99	5.37968e-98	hypothetical protein
Smp_051760	1.38455e-09	2.51838e-09	hypothetical protein
Smp_051810	2.70916e-12	5.55177e-12	elongation of very long chain fatty acids
Smp_051920	8.14824e-107	1.2124e-105	nanos 2
Smp_051930	2.86458e-06	4.46316e-06	glycoprotein N acetylgalactosamine
Smp_051990	2.05559e-14	4.59435e-14	kyphoscoliosis peptidase
Smp_052060	1.04811e-50	6.35743e-50	Succinyl coenzyme A ligase (ADP:GDP forming) subunit
Smp_052140	2.29677e-22	6.80445e-22	G patch domain and KOW motifs containing
Smp_052150	5.73381e-06	8.77743e-06	hypothetical protein
Smp_052160	1.83124e-07	3.03454e-07	hypothetical protein
Smp_052230	2.49466e-248	1.19744e-246	Papilin
Smp_052250	4.66083e-40	2.21063e-39	Ras associated and pleckstrin y
Smp_052280	5.53086e-59	3.96981e-58	Phosphoribosyl pyrophosphate synthase associated
Smp_052290	2.34818e-199	8.43319e-198	fibroblast growth factor receptor 1 like
Smp_052350	5.3259e-213	2.061e-211	zinc finger Ran binding domain containing protein
Smp_052390	6.46372e-39	2.98491e-38	origin recognition complex subunit 5
Smp_052420	1.57714e-09	2.86243e-09	centaurin gamma 1A
Smp_052470	2.87908e-79	2.87735e-78	o methyltransferase
Smp_052560	6.45556e-14	1.41872e-13	ng
Smp_052630	0.00249974	0.00323533	amiloride sensitive sodium channel
Smp_052640	2.50749e-10	4.71998e-10	rabenosyn 5
Smp_052660	2.91189e-21	8.31588e-21	metabotropic glutamate receptor 3
Smp_052730	0.000269911	0.000373394	sperm associated antigen 1
Smp_052740	9.91033e-07	1.58286e-06	Gamma soluble NSF attachment protein
Smp_052750	6.7503e-25	2.13749e-24	Pre mRNA splicing regulator female lethal(2)D
Smp_052760	5.52707e-09	9.76159e-09	TFIIH basal transcription factor complex TTD A
Smp_052780	0.00157884	0.00207655	hypothetical protein
Smp_052790	1.16822e-06	1.85931e-06	serologically defined colon cancer antigen 1
Smp_052800	1.43889e-32	5.64474e-32	poly(p):ATP NAD kinase
Smp_052810	4.84358e-165	1.34328e-163	glucose 6 phosphate 1 dehydrogenase
Smp_052870	7.1637e-11	1.3869e-10	26S proteasome non ATPase regulatory subunit 6
Smp_052880	3.42495e-114	5.68019e-113	hypothetical protein
Smp_052890	1.24898e-14	2.8225e-14	hypothetical protein
Smp_052910	2.07335e-72	1.8582e-71	S phase kinase associated protein 1
Smp_052990	4.6629e-18	1.1855e-17	globin X
Smp_053020	1.69068e-16	4.09604e-16	zinc finger protein
Smp_053030	2.93482e-22	8.669e-22	vacuolar protein sorting 36
Smp_053100	6.09032e-31	2.28507e-30	rap guanine nucleotide exchange factor 6
Smp_053120	2.66809e-05	3.92258e-05	S adenosyl methyltransferase MraW
Smp_053130	1.85887e-66	1.50886e-65	40S ribosomal protein S6
Smp_053140	5.3285e-16	1.27272e-15	histone acetyltransferase tip60
Smp_053190	0.000104899	0.000149148	phosphatidylinositol 4 kinase alpha
Smp_053220	3.15556e-101	4.30398e-100	aldo keto reductase family 1
Smp_053230	6.18491e-126	1.18069e-124	cytochrome b reductase
Smp_053300	0.00173724	0.00227829	histone H4
Smp_053390	0.000682689	0.000920703	histone H4
Smp_053420	1.83659e-15	4.28523e-15	fermitin family 1
Smp_053430	3.42592e-09	6.10902e-09	hypothetical protein
Smp_053470	3.54469e-21	1.00884e-20	Nucleolar protein 5A
Smp_053510	1.285e-26	4.26368e-26	aspartyl tRNA synthetase
Smp_053520	3.12635e-09	5.5858e-09	homeobox protein aristaless 3 like
Smp_053550	0.00299323	0.00385208	hypothetical protein
Smp_053560	1.58406e-19	4.248e-19	MAP kinase activated protein kinase 2
Smp_053610	1.35042e-114	2.2471e-113	Seryl tRNA Synthetase
Smp_053640	6.7155e-24	2.07321e-23	hypothetical protein
Smp_053700	5.1486e-91	6.20816e-90	ubiquinol cytochrome c reductase
Smp_053780	0.00166372	0.00218532	tRNA specific adenosine deaminase 2
Smp_053800	0.00737972	0.0092434	mitochondrial carrier 2
Smp_053820	1.03191e-22	3.08461e-22	preprotein translocase secy subunit (sec61)
Smp_053830	3.02885e-15	7.00975e-15	40S ribosomal protein S14
Smp_053900	0	0	beta hexosaminidase subunit beta
Smp_053940	1.79165e-20	4.97021e-20	heterogeneous nuclear ribonucleoprotein a
Smp_053950	1.7706e-40	8.47038e-40	heterogeneous nuclear
Smp_053990	1.06462e-13	2.3218e-13	RNA polymerase II associated protein 3
Smp_054010	3.47242e-110	5.48555e-109	y+l amino acid transporter 2
Smp_054070	7.01824e-21	1.97548e-20	TM2 domain containing protein 3
Smp_054120	0.000170088	0.000238472	ribosome biogenesis protein NSA2
Smp_054160	0	0	glutathione S-transferase class-mu 28 kDa isozyme
Smp_054170	7.88049e-125	1.48731e-123	hypothetical protein
Smp_054200	1.71419e-65	1.37576e-64	NADH ubiquinone oxidoreductase sgdh subunit
Smp_054220	3.6257e-33	1.45494e-32	vacuolar ATP synthase subunit G
Smp_054240	1.12924e-20	3.15542e-20	translationally-controlled tumor protein homolog
Smp_054300	3.35214e-10	6.26502e-10	alpha 1
Smp_054310	8.8459e-08	1.48582e-07	membrane bound transcription factor site 2
Smp_054320	0.000216121	0.000300942	hypothetical protein
Smp_054330	4.23666e-18	1.07988e-17	cyclophilin
Smp_054340	2.46558e-103	3.47689e-102	chaperonin containing t complex protein 1 beta
Smp_054350	1.4338e-20	3.99527e-20	Forkhead box protein D3
Smp_054360	6.78496e-35	2.82962e-34	Adenine phosphoribosyltransferase
Smp_054410	2.31499e-62	1.75897e-61	Adenine phosphoribosyltransferase
Smp_054430	2.75846e-10	5.17873e-10	hypothetical protein
Smp_054450	8.37299e-13	1.7518e-12	Protein archease
Smp_054470	4.15394e-42	2.05413e-41	thioredoxin
Smp_054540	3.40595e-36	1.47208e-35	Microtubule associated protein RP:EB family
Smp_054560	2.22984e-12	4.58836e-12	huntingtin interacting protein K
Smp_054600	1.6417e-17	4.11311e-17	pre mRNA splicing factor SPF27
Smp_054610	9.98175e-82	1.03487e-80	WD repeat and HMG box DNA binding protein 1
Smp_054620	5.4566e-09	9.64173e-09	amyotrophic lateral sclerosis 2
Smp_054730	5.69278e-23	1.71557e-22	B box type zinc finger protein ncl 1
Smp_054770	1.12789e-57	7.89127e-57	hypothetical protein
Smp_054780	1.3644e-12	2.82969e-12	40S ribosomal protein S8
Smp_054790	3.32895e-12	6.80652e-12	cytoskeleton associated protein 5
Smp_054800	8.06294e-05	0.000115363	glycerophosphocholine phosphodiesterase GPCPD1
Smp_054810	3.10046e-10	5.80768e-10	hypothetical protein
Smp_054820	0.000121207	0.000171675	n alpha acetyltransferase 35
Smp_054840	1.92373e-92	2.36825e-91	DNA replication licensing factor MCM2
Smp_055050	7.57953e-37	3.32487e-36	40S ribosomal protein S17
Smp_055090	7.30304e-28	2.50648e-27	Sirtuin 5 isoform 5
Smp_055100	6.55773e-32	2.5143e-31	hypothetical protein
Smp_055130	3.34499e-05	4.88823e-05	pleckstrin y domain containing family F
Smp_055140	0.000345295	0.000474339	crossover junction endonuclease mus81
Smp_055190	6.00994e-22	1.75963e-21	mitoferrin 1
Smp_055200	1.44498e-48	8.28645e-48	Tumor suppressor candidate 3 (protein N33)
Smp_055210	3.0206e-115	5.09419e-114	microsomal glutathione S transferase 3
Smp_055220	1.22625e-13	2.66555e-13	surface protein PspC
Smp_055240	1.66191e-57	1.1595e-56	cadherin
Smp_055260	2.3945e-87	2.70744e-86	sodium dependent neurotransmitter transporter
Smp_055310	8.78976e-69	7.43073e-68	histone lysine n methyltransferase setd8
Smp_055340	1.64545e-54	1.08508e-53	protein lin 9
Smp_055390	6.64811e-09	1.1698e-08	ctd nuclear envelope phosphatase 1
Smp_055400	1.811e-11	3.60036e-11	tubulin folding cofactor B
Smp_055420	1.98402e-13	4.27458e-13	transmembrane protein 222
Smp_055440	2.04459e-119	3.61936e-118	hypothetical protein
Smp_055450	0.00284063	0.00366088	hypothetical protein
Smp_055500	5.14284e-24	1.59312e-23	DNA polymerase theta
Smp_055600	4.77664e-32	1.84202e-31	protein lin 7 B
Smp_055630	3.1951e-09	5.70761e-09	Serine rich adhesin for platelets
Smp_055640	1.927e-16	4.66066e-16	hypothetical protein
Smp_055650	1.18808e-10	2.27587e-10	hypothetical protein
Smp_055670	9.77171e-06	1.47484e-05	ras protein Rab 4B
Smp_055720	1.84619e-57	1.28718e-56	MORC family CW type zinc finger protein 2
Smp_055740	1.06139e-24	3.34604e-24	nanos protein
Smp_055760	1.97871e-17	4.94258e-17	ATP dependent zinc metalloprotease YME1L1
Smp_055770	3.87809e-24	1.20657e-23	Protein phosphatase PP2A 55 kDa regulatory
Smp_055780	4.63836e-05	6.72319e-05	smdr2
Smp_055800	5.69822e-47	3.13104e-46	pescadillo
Smp_055810	5.76281e-17	1.41889e-16	inositol 5 phosphatase
Smp_055870	6.6706e-59	4.78443e-58	vesicleassociated membrane protein
Smp_055880	4.62874e-33	1.84853e-32	chmp1 (chromatin modifying protein) (charged
Smp_055890	2.81695e-138	6.11401e-137	ribonucleoside diphosphate reductase subunit M2
Smp_055900	2.91722e-66	2.35834e-65	leptin receptor overlapping transcript
Smp_055920	4.06237e-14	9.00904e-14	ubiquitin conjugating enzyme E2
Smp_055960	1.63186e-13	3.52881e-13	ubiquitin conjugating enzyme
Smp_055990	5.3289e-254	2.5827e-252	adenylosuccinate synthetase
Smp_056060	1.49245e-15	3.49944e-15	rhodopsin orphan GPCR
Smp_056200	3.52633e-121	6.34358e-120	isocitrate dehydrogenase (NAD+)
Smp_056240	3.00973e-05	4.40861e-05	hypothetical protein
Smp_056260	2.85195e-10	5.35223e-10	xylosylprotein beta4 galactosyltransferase
Smp_056280	4.25599e-26	1.39317e-25	zinc finger CCCH domain containing protein 31
Smp_056290	1.43203e-07	2.38409e-07	retinal specific ATP binding cassette
Smp_056350	2.286e-13	4.90932e-13	mitotic spindle assembly checkpoint protein
Smp_056360	4.04936e-05	5.88655e-05	p30 dbc protein
Smp_056370	8.16019e-62	6.13027e-61	deoxyhypusine hydroxylase:monooxygenase
Smp_056390	1.37332e-90	1.6401e-89	hypothetical protein
Smp_056440	1.62711e-124	3.04786e-123	manganese superoxide dismutase
Smp_056460	2.7089e-07	4.44684e-07	hypothetical protein
Smp_056500	7.1302e-11	1.38068e-10	proteasome (prosome macropain) subunit beta type
Smp_056560	7.06546e-07	1.13502e-06	cyclic nucleotide gated cation channel
Smp_056620	2.97764e-13	6.36044e-13	ATP dependent DNA helicase Q1
Smp_056640	1.59143e-07	2.64505e-07	pre mRNA processing factor 40 A
Smp_056700	7.61432e-224	3.19417e-222	membrane associated RING finger protein
Smp_056760	1.83389e-134	3.84654e-133	protein disulfide isomerase
Smp_056780	8.69449e-10	1.59394e-09	dynein light chain
Smp_056810	3.92897e-06	6.07038e-06	heterogeneous nuclear ribonucleoprotein
Smp_056850	5.21771e-23	1.57478e-22	hypothetical protein
Smp_056860	1.6362e-08	2.82676e-08	SWI:SNF related
Smp_056930	3.56607e-27	1.20039e-26	histone lysine N methyltransferase MLL3
Smp_056940	8.7167e-12	1.75388e-11	histone lysine N methyltransferase MLL3
Smp_056970	0	0	glyceraldehyde 3 phosphate dehydrogenase
Smp_056990	2.26593e-19	6.04088e-19	thyroid receptor interacting protein 11
Smp_057020	2.97221e-20	8.1793e-20	ATP dependent RNA helicase DDX31
Smp_057060	6.95384e-79	6.88761e-78	hypothetical protein
Smp_057090	5.24055e-17	1.29157e-16	radial spoke head protein 4 A
Smp_057120	1.62407e-09	2.94437e-09	PERQ amino acid rich with GYF domain containing protein
Smp_057130	1.02387e-90	1.2257e-89	adiponectin receptor protein 2
Smp_057210	1.40139e-15	3.29057e-15	hypothetical protein
Smp_057230	0.00162507	0.00213511	Seryl tRNA Synthetase
Smp_057320	5.86078e-67	4.80411e-66	vesicle fusing ATPase 1
Smp_057430	4.13891e-08	7.04088e-08	ankyrin repeat and zinc finger domain containing protein
Smp_057530	1.36002e-36	5.92944e-36	subfamily S9B unassigned peptidase (S09 family)
Smp_057590	5.78094e-91	6.96223e-90	hypothetical protein
Smp_057600	3.73826e-13	7.9292e-13	hypothetical protein
Smp_057620	7.05811e-08	1.19236e-07	polypeptide GalNAc transferase 6
Smp_057630	1.70136e-05	2.52925e-05	Activating signal cointegrator 1 complex subunit
Smp_057650	5.86439e-54	3.8268e-53	IST1
Smp_057710	1.14851e-30	4.27226e-30	hypothetical protein
Smp_057720	2.97844e-05	4.36534e-05	LSM14 protein A
Smp_057790	0.000436276	0.000595458	fibrocystin l
Smp_057860	1.6419e-100	2.22124e-99	hypothetical protein
Smp_057930	7.26972e-09	1.27581e-08	protoheme IX farnesyltransferase
Smp_057950	1.85373e-21	5.3413e-21	hypothetical protein
Smp_058050	2.63645e-25	8.44206e-25	S1 RNA binding domain containing protein 1
Smp_058080	9.62425e-17	2.35223e-16	neuropeptide Y receptor
Smp_058130	0.00609072	0.00767799	mitochondrial carrier protein
Smp_058140	1.56289e-36	6.79315e-36	protein l isoaspartate o methyltransferase
Smp_058150	5.68441e-69	4.83006e-68	NADH dehydrogenase (ubiquinone) 1 beta
Smp_058160	8.3088e-75	7.81121e-74	hypothetical protein
Smp_058170	5.48742e-36	2.3625e-35	fragile X mental retardation 1
Smp_058190	0.00348535	0.00445953	IQ domain containing protein G
Smp_058240	1.85924e-53	1.19914e-52	Reticulon 4 (Neurite outgrowth inhibitor)
Smp_058270	2.11629e-40	1.00951e-39	hypothetical protein
Smp_058320	3.42739e-85	3.72756e-84	nuclear autoantigenic sperm protein
Smp_058350	1.75865e-16	4.25761e-16	programmed cell death protein 5
Smp_058360	1.26149e-74	1.18149e-73	H(+):Cl() exchange transporter 7
Smp_058380	8.351e-171	2.42373e-169	latrophilin 3
Smp_058400	0.000429452	0.000586545	protein smg9
Smp_058450	1.39051e-18	3.60033e-18	protein phosphatase 1 regulatory subunit
Smp_058460	5.56521e-21	1.57492e-20	eukaryotic translation initiation factor 3
Smp_058470	3.5932e-05	5.23792e-05	Innexin unc 7
Smp_058480	8.53533e-24	2.62529e-23	high affinity cAMP specific 3' 5' cyclic
Smp_058500	3.0017e-21	8.565e-21	hypothetical protein
Smp_058530	6.48381e-12	1.30935e-11	hypothetical protein
Smp_058620	1.65668e-42	8.24952e-42	serine:threonine protein kinase doa
Smp_058650	4.86829e-21	1.38122e-20	26S proteasome non ATPase regulatory subunit
Smp_058660	1.60523e-13	3.47272e-13	hypothetical protein
Smp_058670	9.02732e-81	9.2062e-80	procollagen galactosyltransferase 1
Smp_058680	7.1638e-28	2.46038e-27	ribosome biogenesis regulatory protein
Smp_058690	3.54704e-64	2.80615e-63	glutathione peroxidase
Smp_058700	4.72976e-39	2.18823e-38	glutathione peroxidase
Smp_058720	2.71861e-15	6.29905e-15	60S ribosomal protein L38
Smp_058730	1.13339e-32	4.45854e-32	tubby
Smp_058780	3.69161e-12	7.53569e-12	leukocyte receptor cluster
Smp_058790	1.6405e-19	4.39816e-19	mitogen activated protein kinase kinase kinase
Smp_058850	2.5368e-27	8.58849e-27	hypothetical protein
Smp_058880	3.29854e-08	5.63335e-08	ovarian cancer associated gene 2 protein
Smp_058970	1.16713e-05	1.75123e-05	hypothetical protein
Smp_058980	2.10018e-122	3.82631e-121	oxysterol binding protein 1
Smp_058990	4.51541e-21	1.28256e-20	meiotic nuclear division protein 1
Smp_059080	3.82752e-15	8.82742e-15	hypothetical protein
Smp_059090	1.03795e-07	1.73612e-07	ropporin 1 protein
Smp_059100	1.31989e-17	3.31267e-17	px19 protein
Smp_059130	7.31762e-14	1.60464e-13	CAP Gly domain containing linker protein 2
Smp_059150	3.12195e-38	1.41294e-37	Mitochondrial inner membrane protein
Smp_059170	1.41708e-206	5.29894e-205	troponin i
Smp_059200	0.000337249	0.000463468	hypothetical protein
Smp_059210	1.06267e-20	2.97357e-20	hypothetical protein
Smp_059240	0.000252135	0.000349433	transmembrane protein 186
Smp_059290	5.54414e-46	2.98397e-45	dual specificity protein phosphatase 23
Smp_059340	6.46915e-45	3.38867e-44	guanine nucleotide binding protein G(s) subunit
Smp_059350	1.51127e-19	4.05933e-19	der1 protein derlin
Smp_059360	8.01724e-10	1.47302e-09	pre mRNA splicing factor 18
Smp_059480	0	0	thioredoxin peroxidase
Smp_059490	0.000733424	0.000986728	hypothetical protein
Smp_059530	8.45821e-172	2.49843e-170	tetraspanin
Smp_059540	1.12065e-12	2.33193e-12	signal recognition particle 54 kda protein
Smp_059570	2.82712e-20	7.78864e-20	hypothetical protein
Smp_059600	0.00739833	0.00926554	tektin 3
Smp_059670	1.80298e-20	5.00027e-20	synaptogyrin 2
Smp_059690	4.39088e-50	2.62036e-49	NF kappa B inhibitor interacting Ras
Smp_059710	1.54566e-27	5.26326e-27	hypothetical protein
Smp_059750	1.23663e-15	2.90848e-15	ubiquitin conjugating enzyme E2 J2
Smp_059780	2.33172e-07	3.84346e-07	protoscolex specific coiled coil protein
Smp_059790	6.58641e-132	1.35306e-130	transketolase
Smp_059800	2.86225e-13	6.11914e-13	trans-prenyltransferase
Smp_059810	9.06017e-08	1.52028e-07	tho complex subunit 7
Smp_059820	2.87461e-29	1.02757e-28	hypothetical protein
Smp_059870	4.03281e-13	8.54309e-13	p53 and DNA damage regulated protein 1
Smp_059880	0.00238288	0.0030893	galactose 1 phosphate uridylyltransferase
Smp_059910	1.12002e-10	2.14878e-10	serine:threonine protein phosphatase PGAM5
Smp_059920	9.56649e-15	2.1727e-14	hypothetical protein
Smp_059930	1.02814e-81	1.06482e-80	cytochrome b c1 complex subunit 6
Smp_059980	0	0	arginase
Smp_060010	2.24008e-06	3.51264e-06	NSFL1 cofactor p47
Smp_060030	9.65253e-121	1.72708e-119	RPE spondin
Smp_060070	2.48089e-80	2.51209e-79	septin 7
Smp_060080	1.60904e-12	3.32876e-12	hypothetical protein
Smp_060090	3.2229e-19	8.54645e-19	ribosomal protein S12
Smp_060160	4.68783e-11	9.15557e-11	spef1-like protein
Smp_060180	2.87251e-08	4.91586e-08	nucleoporin seh1 (sec13 protein)
Smp_060190	0.000182402	0.000255235	ctg4a
Smp_060220	1.46367e-116	2.51087e-115	lipopolysaccharide induced tumor necrosis
Smp_060240	1.20307e-56	8.24394e-56	lipopolysaccharide induced tumor necrosis
Smp_060270	6.29505e-06	9.62183e-06	protein jagunal
Smp_060420	8.34569e-18	2.10785e-17	phosphatidylinositide phosphatase sac1
Smp_060480	5.09514e-37	2.24591e-36	copine 9
Smp_060490	3.6598e-07	5.96953e-07	serine rich protein
Smp_060570	1.5334e-58	1.09353e-57	hypothetical protein
Smp_060610	0.00193292	0.00252397	cytosolic 5' nucleotidase III
Smp_060760	8.91015e-06	1.34909e-05	histone H2A
Smp_060820	1.79359e-34	7.42115e-34	succinate coenzyme A ligase
Smp_060860	4.66654e-07	7.57572e-07	hypothetical protein
Smp_060900	8.48986e-42	4.16934e-41	U4:U6 small nuclear ribonucleoprotein Prp3
Smp_060910	2.77156e-17	6.88682e-17	small nuclear ribonucleoprotein f
Smp_060940	1.35002e-28	4.71611e-28	eukaryotic translation initiation factor 2 alpha
Smp_060950	2.8859e-07	4.73116e-07	alpha soluble NSF attachment protein
Smp_061000	8.55202e-08	1.43767e-07	hypothetical protein
Smp_061050	1.37667e-08	2.38581e-08	coiled coil domain containing protein 13
Smp_061100	2.578e-54	1.69445e-53	hypothetical protein
Smp_061200	3.31508e-20	9.10279e-20	Ribosomal protein L35A
Smp_061210	1.5323e-09	2.78256e-09	F box protein 47
Smp_061230	1.74862e-51	1.081e-50	succinate dehydrogenase (ubiquinone)
Smp_061250	1.44172e-16	3.49966e-16	solute carrier family 25 6
Smp_061300	1.88576e-05	2.79505e-05	transcription initiation factor tfiid subunit 6
Smp_061310	1.13966e-05	1.71052e-05	hypothetical protein
Smp_061480	2.3554e-39	1.09889e-38	GRIP1 associated protein 1
Smp_061510	1.03424e-28	3.63332e-28	nardilysin (M16 family)
Smp_061540	6.14036e-05	8.84636e-05	sodium coupled neutral amino acid
Smp_061560	2.61344e-05	3.84393e-05	mitochondrial import inner membrane translocase
Smp_061570	8.21717e-08	1.38395e-07	Mediator of RNA polymerase II transcription
Smp_061590	2.44451e-28	8.49199e-28	regulator of nonsense transcripts 1
Smp_061650	3.4084e-50	2.04013e-49	26S proteasome non ATPase regulatory subunit
Smp_061680	0.00240538	0.00311725	RUN and SH3 domain containing protein 1
Smp_061840	0.00178981	0.00234476	RAD50 interacting protein 1
Smp_061870	4.78425e-52	2.99098e-51	ubiquinol cytochrome c reductase
Smp_061920	2.61043e-101	3.56532e-100	uv excision repair protein rad23 b
Smp_061940	1.316e-191	4.48428e-190	adenylate kinase
Smp_061950	3.98166e-18	1.0154e-17	U3 small nucleolar ribonucleoprotein
Smp_061970	4.36496e-32	1.68392e-31	GPI ethanolamine phosphate transferase 2
Smp_062020	6.93031e-05	9.95715e-05	sterile alpha motif domain containing protein
Smp_062070	1.40396e-138	3.05384e-137	sulfide quinone reductase
Smp_062080	7.2848e-19	1.90846e-18	serine protease inhibitors serpins
Smp_062120	1.71792e-49	1.00774e-48	serine protease inhibitors serpins
Smp_062250	1.52081e-21	4.39853e-21	myosin 2 essential light chain
Smp_062260	7.52992e-37	3.30601e-36	uridine cytidine kinase 2
Smp_062270	5.15714e-09	9.12438e-09	lin 52
Smp_062300	6.65574e-18	1.68614e-17	Ras C3 botulinum toxin substrate 1
Smp_062420	6.13365e-129	1.21024e-127	mitochondrial import receptor subunit tom34
Smp_062490	1.85678e-19	4.97132e-19	heart and neural crest derivatives expressed
Smp_062510	2.64019e-34	1.08834e-33	ral
Smp_062520	1.67498e-45	8.89521e-45	n alpha acetyltransferase 15
Smp_062530	9.55127e-37	4.18245e-36	Histone lysine N methyltransferase Suv4 20
Smp_062550	0.000790066	0.00106064	cysteine rich hydrophobic domain 2 protein
Smp_062560	4.34401e-39	2.01069e-38	secreted frizzled protein
Smp_062620	7.90199e-22	2.30683e-21	hypothetical protein
Smp_062630	0.00654479	0.00822652	dynactin subunit
Smp_062640	7.46565e-44	3.82045e-43	hypothetical protein
Smp_062680	1.03785e-21	3.0148e-21	GTP binding protein Parf
Smp_062760	2.57018e-18	6.60335e-18	regulator of G protein signaling 3
Smp_062790	8.86961e-43	4.44772e-42	grpe protein
Smp_062830	5.1829e-25	1.64534e-24	mitochondrial import inner membrane translocase
Smp_062890	8.44158e-20	2.28651e-19	V type proton ATPase 16 kDa proteolipid
Smp_062900	3.0427e-17	7.55116e-17	tryparedoxin peroxidase
Smp_062920	2.24188e-19	5.98155e-19	negative elongation factor B
Smp_062950	1.28505e-06	2.04136e-06	growth factor receptor bound protein 2
Smp_062970	0.00123024	0.00163269	WD repeat containing protein 65
Smp_062980	7.94517e-36	3.40741e-35	CD9 antigen
Smp_063000	0.00143936	0.00189987	smdr1
Smp_063030	9.41246e-30	3.41227e-29	hypothetical protein
Smp_063040	4.81711e-32	1.85691e-31	actin 6a
Smp_063060	1.61351e-24	5.05786e-24	hypothetical protein
Smp_063070	2.69914e-15	6.25539e-15	ras protein Rab 10
Smp_063090	1.22473e-246	5.82272e-245	aconitate hydratase
Smp_063110	2.854e-63	2.20715e-62	Zinc finger MYM type protein 3
Smp_063120	9.99204e-11	1.92217e-10	inosine triphosphate pyrophosphatase
Smp_063180	1.18208e-17	2.96978e-17	hypothetical protein
Smp_063190	0.000196334	0.000274153	Inhibin/Activin
Smp_063230	1.10178e-06	1.7575e-06	leucine rich repeat containing protein 47
Smp_063260	2.49655e-13	5.35114e-13	phosphoinositide binding protein
Smp_063300	2.94519e-27	9.93069e-27	60S ribosomal protein L36
Smp_063330	1.5993e-246	7.56747e-245	hypothetical protein
Smp_063340	1.12871e-06	1.79787e-06	phosphoserine phosphatase
Smp_063350	2.31716e-18	5.96097e-18	ribosomal protein L27
Smp_063390	3.03761e-11	5.98175e-11	L aminoadipate semialdehyde
Smp_063420	5.65375e-185	1.8327e-183	chaperonin containing TCP1
Smp_063480	1.9774e-06	3.10805e-06	ATP dependent Clp Protease ATP binding subunit
Smp_063490	8.93781e-08	1.50025e-07	ATP dependent Clp Protease ATP binding subunit
Smp_063500	6.01641e-14	1.32395e-13	hypothetical protein
Smp_063520	7.80595e-27	2.60303e-26	pre B cell leukemia transcription factor 3
Smp_063530	2.06513075393288e-310	0	apoferritin-2
Smp_063580	8.10302e-21	2.27761e-20	n acetyltransferase mak3
Smp_063630	1.77712e-07	2.9473e-07	F box only protein 36
Smp_063640	4.40876e-114	7.2876e-113	g protein beta subunit
Smp_063650	8.28457e-08	1.39435e-07	transcription initiation factor TFIIB
Smp_063680	2.04503e-126	3.92647e-125	hypothetical protein
Smp_063760	7.53275e-09	1.32128e-08	hypothetical protein
Smp_063830	1.48344e-25	4.78072e-25	GMP synthase (glutamine hydrolyzing)
Smp_063930	3.72271e-12	7.59296e-12	voltage gated potassium channel
Smp_064010	1.82362e-26	6.02085e-26	CREB Homolog family member (crh 1)
Smp_064020	1.79913e-05	2.6718e-05	PAB dependent poly(A) specific ribonuclease
Smp_064030	8.35941e-28	2.86215e-27	hypothetical protein
Smp_064040	2.92194e-59	2.10633e-58	serine:threonine protein kinase PAK 1
Smp_064050	6.16892e-36	2.65134e-35	ruvb reptin and pontin
Smp_064150	3.12107e-109	4.86887e-108	mitochondrial carnitine:acylcarnitine carrier
Smp_064190	0.000389853	0.000533996	type II inositol 1
Smp_064240	5.76212e-20	1.57011e-19	AP 1 complex subunit mu 1
Smp_064250	2.00726e-15	4.67799e-15	transcription factor 20
Smp_064260	4.66716e-05	6.76298e-05	exosome component; exosome complex component rrp
Smp_064320	1.26546e-06	2.01119e-06	26S proteasome non ATPase regulatory subunit 10
Smp_064330	6.57168e-63	5.04317e-62	ATP synthase subunit epsilon
Smp_064350	3.43094e-26	1.12568e-25	Vacuolar ATP synthase 21 kDa proteolipid
Smp_064360	1.20206e-24	3.78592e-24	polymerase delta interacting protein 3
Smp_064380	3.45681e-13	7.35566e-13	aspartate aminotransferase
Smp_064390	6.8788e-15	1.57014e-14	protein TSSC4
Smp_064400	1.81086e-05	2.68762e-05	hypothetical protein
Smp_064430	2.74186e-109	4.284e-108	hypothetical protein
Smp_064460	4.35556e-06	6.71183e-06	hypothetical protein
Smp_064510	0.000442235	0.000603344	RNA binding protein NOB1
Smp_064520	8.06251e-09	1.41197e-08	mitotic spindle associated MMXD complex subunit
Smp_064530	2.04438e-21	5.87877e-21	eukaryotic translation initiation factor 3
Smp_064600	0.0028936	0.00372675	Sjoegren syndrome:scleroderma autoantigen 1
Smp_064640	0.000319822	0.000440003	tRNA selenocysteine 1 associated protein 1
Smp_064650	6.73386e-07	1.08349e-06	rest corepressor (corest) protein
Smp_064750	3.90889e-17	9.66478e-17	pantothenate kinase 4
Smp_064800	0.00269944	0.00348657	ribonucleases P:MRP protein subunit RPP25
Smp_064830	1.96294e-13	4.23009e-13	Survival of motor neuron splicing factor
Smp_064860	4.09525e-87	4.60959e-86	stress induced phosphoprotein 1
Smp_064870	1.47677e-05	2.20225e-05	Dynein intermediate chain
Smp_064900	5.23167e-26	1.70752e-25	histidine kinase
Smp_064910	4.24616e-18	1.08175e-17	hypothetical protein
Smp_064950	2.0566e-99	2.73046e-98	calcineurin b
Smp_065000	1.84376e-06	2.90441e-06	GDNF inducible zinc finger protein 1
Smp_065060	8.02484e-58	5.63828e-57	1 pyrroline 5 carboxylate dehydrogenase
Smp_065120	0.00134332	0.00177826	deoxyhypusine synthase
Smp_065130	7.18822e-16	1.70834e-15	gpi ethanolamine phosphate transferase 1
Smp_065150	2.55173e-89	2.9797e-88	N acetyltransferase ESCO2
Smp_065170	3.10719e-09	5.55356e-09	hypothetical protein
Smp_065180	7.95635e-99	1.04797e-97	EH domain containing protein 1
Smp_065190	3.36635e-14	7.47712e-14	protein disulfide isomerase
Smp_065210	2.10272e-51	1.2975e-50	hypothetical protein
[truncated: 5,989 more rows]
