# Supplementary material for: Transcriptome of the parasitic flatworm Schistosoma mansoni during intra-mammalian development
Source: PLoS Negl Trop Dis. 2020 May 6;14(5):e0007743. doi: 10.1371/journal.pntd.0007743 (PMC7263636; doi:10.1371/journal.pntd.0007743)
Supplement: S2 Table — (XLSX) [file pntd.0007743.s009.xlsx]

## Sheet: S2 Table
S2 Table. Differentially expressed genes between day-13 and lung stage S. mansoni
Gene identifier	Log2FC (D13/D6)	Adjusted p-value	Product name
Smp_123200	7.35	1.17e-24	hypothetical protein (now as MEG-32.2)
Smp_154180	5.59	9.2e-13	25 kDa integral membrane protein
Smp_113760	5.21	7.69e-14	anti-inflammatory protein 16
Smp_087310	5.08	2.03e-11	hypothetical protein
Smp_060220	5.05	1.01e-10	lipopolysaccharide induced tumor necrosis
Smp_171130	4.9	2.19e-09	glial cells missing
Smp_158480	4.78	1.84e-17	AMP dependent ligase
Smp_045470	4.74	7.99e-16	prospero homeobox protein 2
Smp_127270	4.51	1.11e-08	Cytochrome b561:ferric reductase
Smp_161310	4.5	8.6e-11	IQ domain containing protein D
Smp_162370	4.48	1.42e-08	histone H1 gamma
Smp_086530	4.34	1.8e-79	tegument-allergen-like protein
Smp_123790	3.95	9.9e-07	glypican
Smp_011030	3.84	3.66e-08	heme binding protein 2
Smp_099670	3.82	1.02e-06	lipoprotein receptor
Smp_162860	3.69	5.95e-23	hypothetical protein
Smp_147890	3.61	3.57e-11	Rootletin
Smp_125250	3.59	9.97e-23	hypothetical protein
Smp_145760	3.57	2.89e-05	transmembrane protein 62
Smp_200900	3.48	2.15e-05	hypothetical protein
Smp_142120	3.48	1.92e-09	achaete scute transcription factor
Smp_160630	3.38	3.87e-05	DNA repair protein RAD51 3
Smp_041540	3.33	1.62e-10	Hormone receptor 4 (dHR4)
Smp_062490	3.21	0.00034	heart and neural crest derivatives expressed
Smp_024180	3.16	6.58e-33	placenta specific gene 8 protein
Smp_176870	3.16	0.000324	cd63 antigen
Smp_160010	3.11	0.000143	hypothetical protein
Smp_147110	3.07	0.000108	fibronectin type 3 and ankyrin repeat domains
Smp_176780	3.04	2.16e-62	hypothetical protein
Smp_157180	3.04	0.000204	hypothetical protein
Smp_154370	3.03	0.000332	outer dense fiber protein 3
Smp_102190	3.01	4.55e-06	steroid dehydrogenase
Smp_141030	3	1.68e-15	epidermal growth factor receptor pathway; epidermal growth factor receptor kinase
Smp_016780	2.99	8.56e-86	alpha tubulin
Smp_001100	2.99	2.5e-83	fibrillin 2
Smp_179970	2.98	0.00176	egg protein CP391S
Smp_147290	2.98	0.000214	hypothetical protein
Smp_002930	2.96	4.98e-13	histone H2A
Smp_162500	2.95	8.55e-11	drug efflux protein
Smp_154680	2.94	0.00034	glycosyltransferase 14 family member
Smp_180680	2.93	7.49e-07	armadillo repeat containing protein 2
Smp_019310	2.91	0.000123	dynein light chain
Smp_159950	2.88	0.000771	neuropeptide Y prohormone 1
Smp_204300	2.87	7.89e-12	hypothetical protein
Smp_022870	2.85	0.000578	protein lin 54
Smp_150640	2.85	2.16e-84	hypothetical protein
Smp_085180	2.84	1.25e-10	cathepsin B (C01 family)
Smp_154460	2.82	0.00102	hypothetical protein
Smp_174780	2.81	6.07e-06	rab protein 5
Smp_154190	2.81	0.00126	25 kDa integral membrane protein
Smp_193580	2.79	0.00111	hypothetical protein
Smp_136130	2.77	5.98e-07	protein PTHB1
Smp_206140	2.75	0.000788	hypothetical protein
Smp_127670	2.73	2.35e-05	hypothetical protein
Smp_145640	2.72	8.34e-09	forkhead protein: forkhead protein domain
Smp_194770	2.72	2.08e-197	taurocyamine kinase; creatine kinase; arginine kinase
Smp_125930	2.71	4.4e-05	centrosomal protein of 72 kDa
Smp_149490	2.68	3.35e-09	hypothetical protein
Smp_135370	2.67	0.00397	neurogenic locus protein delta; delta protein like
Smp_132660	2.67	0.0041	guanine nucleotide exchange factor
Smp_020070	2.67	4.11e-74	hypothetical protein
Smp_074610	2.62	0.00197	histone H3
Smp_169090	2.6	0.00247	solute carrier family 43
Smp_200190	2.6	0.00263	lung cancer oncogene 5
Smp_082420	2.6	1.88e-05	uridine phosphorylase
Smp_137390	2.57	6.09e-27	histone RNA hairpin binding protein
Smp_194050	2.57	1.64e-128	Clumping factor A
Smp_032500	2.56	1.45e-69	DNA replication licensing factor MCM7
Smp_051220	2.56	5.2e-05	lisH domain containing protein FOPNL
Smp_172480	2.56	5.89e-55	Krueppel factor 10 like
Smp_174340	2.55	0.000149	frizzled 9
Smp_086860	2.54	7.24e-53	histone H2A
Smp_123830	2.52	9.24e-94	collagen alpha (xi) chain
Smp_069120	2.51	1.44e-08	synaptotagmin 2
Smp_023290	2.51	0.00336	glutamate receptor delta 1 subunit
Smp_201150	2.5	4.18e-25	Equilibrative nucleoside transporter 1
Smp_010770	2.49	4.61e-81	elongation of very long chain fatty acids
Smp_195180	2.48	3.28e-42	antigenic integral membrane glycoprotein
Smp_201060	2.48	2.78e-239	dynein light chain
Smp_197070	2.48	2.2e-17	kinesin protein KIF6
Smp_009600	2.46	2.62e-55	serine:threonine protein kinase PLK1
Smp_203940	2.46	0.00575	short chain dehydrogenase
Smp_082490	2.46	2.52e-70	G2:mitotic specific cyclin B2
Smp_123780	2.46	3.84e-08	glypican 5
Smp_028190	2.44	1.06e-38	methylthioadenosine phosphorylase
Smp_129610	2.43	3e-08	malate dehydrogenase
Smp_035700	2.43	1.11e-65	adenosine deaminase
Smp_203440	2.42	8.62e-07	hypothetical protein
Smp_194410	2.41	0.00917	hairy:enhancer of split related with YRPW motif
Smp_176240	2.39	9.14e-07	hypothetical protein
Smp_159640	2.35	0.00599	synaptotagmin
Smp_027500	2.35	0.00468	heat shock protein beta 11
Smp_022410	2.35	0.00467	WD repeat containing protein 16
Smp_124280	2.33	1.54e-06	hypothetical protein
Smp_170980	2.33	0.00757	hypothetical protein
Smp_079560	2.32	4.73e-16	DNA replication licensing factor MCM2
Smp_210040	2.29	0.00965	hypothetical protein
Smp_150990	2.28	1.83e-10	y+l amino acid transporter 2
Smp_172150	2.28	6.57e-05	ATP dependent RNA helicase YTHDC2
Smp_177970	2.28	0.00184	NADH dehydrogenase (ubiquinone) 1 beta
Smp_036670	2.27	0.00217	hypothetical protein
Smp_151880	2.27	0.000105	transient receptor potential gamma protein
Smp_024870	2.27	1.39e-73	hypothetical protein
Smp_154500	2.26	7.15e-07	hypothetical protein
Smp_153390	2.25	5.97e-49	Nucleotide pyrophosphatase:phosphodiesterase 5
Smp_079050	2.25	2.16e-36	DNA primase large subunit
Smp_061210	2.23	0.000184	F box protein 47
Smp_047620	2.22	5.07e-21	G2:mitotic specific cyclin B3
Smp_174350	2.22	6.41e-18	frizzled 4
Smp_007760	2.2	2.41e-10	alanine aminotransferase 2
Smp_153660	2.19	2.43e-26	G1:S specific cyclin D2
Smp_174910	2.19	2.4e-60	importin subunit alpha 2
Smp_173450	2.19	7.81e-17	chromosome associated kinesin KIF4A
Smp_194820	2.19	4.11e-18	dna repair and recombination protein rad54
Smp_171000	2.19	0.00167	hypothetical protein
Smp_007000	2.18	3.71e-06	DNA replication complex GINS protein PSF1
Smp_158510	2.18	1.25e-05	diacylglycerol O-acyltransferase 1
Smp_155390	2.17	2.56e-15	hypothetical protein
Smp_129410	2.16	3.03e-39	hypothetical protein
Smp_003230	2.16	6.67e-37	SH3 domain GRB2 endophilin B1
Smp_160210	2.14	0.00175	ceramide glucosyltransferase
Smp_044800	2.14	9.5e-11	ankyrin repeat domain containing protein 5
Smp_140650	2.13	0.00209	hypothetical protein
Smp_050390	2.12	1.28e-187	aldehyde dehydrogenase
Smp_013610	2.12	1.59e-10	protein FAM161B
Smp_157190	2.11	7.45e-05	hypothetical protein
Smp_176260	2.11	1.38e-24	hypothetical protein
Smp_008490	2.11	5.03e-67	glycogenin 1
Smp_196840	2.11	9.17e-65	collagen alpha 1(II) chain
Smp_128210	2.1	2.18e-20	claspin protein
Smp_132950	2.1	5.27e-12	hypothetical protein
Smp_143490	2.09	9.48e-69	DNA replication licensing factor MCM5
Smp_158950	2.09	2.17e-07	serine:threonine protein kinase haspin
Smp_164560	2.08	3.59e-08	hypothetical protein
Smp_130740	2.08	3.59e-05	chromosome transmission fidelity protein 8
Smp_194530	2.06	1.57e-36	adenylate kinase isoenzyme 5
Smp_151560	2.06	4.53e-07	dna replication licensing factor mcm9
Smp_072560	2.06	3.99e-26	hypothetical protein
Smp_179320	2.06	4.44e-57	argonaute 2-1
Smp_149400	2.06	3.27e-05	subfamily S8B unassigned peptidase (S08 family)
Smp_131490	2.06	8.39e-09	hypothetical protein
Smp_101970	2.05	1.08e-36	Placenta specificprotein 8 protein (C15 protein)
Smp_203130	2.04	2.35e-81	Actin 5C
Smp_166020	2.04	3.79e-20	hypothetical protein
Smp_045200	2.04	4.79e-96	tegument-allergen-like protein
Smp_141430	2.03	2.75e-05	hypothetical protein
Smp_046280	2.03	7.28e-33	actin binding protein anillin
Smp_213420	2.03	9.88e-11	mitotic and DNA damage checkpoint protein hus1
Smp_145030	2.03	2.35e-05	deleted in lung and esophageal cancer protein 1
Smp_153900	2.02	0.00697	amiloride sensitive cation channel
Smp_113520	2.02	2.45e-10	hypothetical protein
Smp_134440	2.02	5.9e-58	NADP dependent malic enzyme
Smp_132510	2.02	4.14e-12	breast cancer type 1 susceptibility protein
Smp_149260	2.01	5.05e-20	kinesin family 1
Smp_138940	2	0.000796	ubiquitin protein ligase BRE1
Smp_176570	1.99	0.00465	hypothetical protein
Smp_168620	1.98	1.75e-06	ataxin 1
Smp_126250	1.98	0.0095	tetratricopeptide repeat protein 21b
Smp_080730	1.97	3.31e-33	cyclin dependent kinase 1
Smp_129710	1.97	1.21e-28	Uveal autoantigen with coiled coil domains
Smp_205690	1.97	9.03e-22	hypothetical protein
Smp_154080	1.96	1.05e-26	hypothetical protein
Smp_013860	1.94	3.4e-36	glutamate cysteine ligase catalytic subunit
Smp_036010	1.94	9.18e-11	magnesium transporter nipa2
Smp_241400	1.94	1.56e-30	pyruvate kinase
Smp_174820	1.94	2.13e-08	hypothetical protein
Smp_172530	1.94	7.27e-55	DNA replication licensing factor MCM4
Smp_212030	1.93	1.6e-26	hypothetical protein
Smp_170280	1.93	3.75e-34	integrin alpha ps
Smp_028050	1.93	1.05e-27	hypothetical protein
Smp_156540	1.92	3.92e-14	wnt family member wnt
Smp_131430	1.92	0.00374	steroid dehydrogenase
Smp_094140	1.92	2.49e-64	DNA replication licensing factor MCM6
Smp_018800	1.92	0.000757	subfamily A1A unassigned peptidase (A01 family)
Smp_187010	1.91	0.00581	hypothetical protein
Smp_176010	1.91	5.67e-14	cytoskeleton associated protein 5
Smp_011740	1.9	8.77e-13	B9 domain containing protein 1
Smp_156750	1.9	5.66e-08	hypothetical protein
Smp_079610	1.9	3.83e-10	POC1 centriolar protein A
Smp_179170	1.9	4e-26	hemoglobinase (C13 family)
Smp_073300	1.89	2.09e-32	Chaperone protein DnaJ 1
Smp_101990	1.89	0.00873	acetylcholine receptor subunit alpha
Smp_040130	1.89	6.98e-115	peptidyl-prolyl cis-trans isomerase/cyclophilin
Smp_202970	1.88	1.47e-61	cytoplasmic actin
Smp_179710	1.87	2.94e-16	Maternal Effect Lethal family member (mel 32)
Smp_193630	1.87	0.00747	endoglycoceramidase
Smp_095520	1.87	2.61e-148	dynein light chain
Smp_104790	1.87	0.00112	leucine rich repeat containing protein 34
Smp_158760	1.86	8.73e-08	dynein beta chain
Smp_131640	1.85	1.98e-08	rna binding protein musashi
Smp_187030	1.85	0.00083	hypothetical protein
Smp_148130	1.85	1.58e-11	fas binding factor 1
Smp_042720	1.85	0.00537	beta 13 n galactosyltransferase
Smp_128870	1.84	2.82e-11	nibrin
Smp_172200	1.83	2.83e-27	tyrosine protein kinase Fyn
Smp_163380	1.83	7.68e-05	cyclin dependent kinase 2
Smp_054470	1.82	2.71e-06	thioredoxin
Smp_133660	1.82	1.2e-06	protein lin 9
Smp_178740	1.82	3.72e-22	protein lin 54
Smp_159840	1.82	7.11e-11	dynein heavy chain
Smp_148670	1.82	1.35e-08	voltage gated potassium channel
Smp_173820	1.81	1.93e-25	equilibrative nucleoside transporter
Smp_002880	1.81	3.06e-264	ATP synthase subunit alpha
Smp_201900	1.81	2.62e-15	hypothetical protein
Smp_026030	1.81	3.74e-11	DNA repair and recombination protein RAD54B
Smp_070540	1.8	0.00177	hypothetical protein
Smp_139420	1.8	0.00546	hypothetical protein
Smp_197370	1.8	3.62e-82	hypothetical protein
Smp_108550	1.8	3.28e-07	hypothetical protein
Smp_054610	1.79	2.12e-22	WD repeat and HMG box DNA binding protein 1
Smp_153270	1.79	3.87e-07	MORN repeat containing protein 1
Smp_028360	1.79	5.2e-13	tubulin epsilon chain
Smp_200410	1.79	1.77e-17	thymidylate synthase
Smp_141500	1.79	6.58e-16	hypothetical protein
Smp_161820	1.79	3.31e-08	hypothetical protein
Smp_065150	1.78	8.09e-23	N acetyltransferase ESCO2
Smp_127250	1.78	2.62e-08	kinesin associated protein 3
Smp_156220	1.78	2.09e-07	receptor type tyrosine protein phosphatase delta
Smp_161760	1.77	5.1e-16	hypothetical protein
Smp_203830	1.77	0.0023	hypothetical protein
Smp_191780	1.77	9.92e-05	hypothetical protein
Smp_167540	1.76	4.73e-18	dna replication factor cdt1
Smp_135360	1.75	1.89e-10	serine:threonine protein kinase 12 B
Smp_166150	1.75	3.63e-11	maternal embryonic leucine zipper kinase
Smp_176000	1.74	1.52e-16	abnormal spindle microcephaly associated
Smp_127200	1.74	7.61e-18	solute carrier family 2 facilitated glucose
Smp_172610	1.73	1.48e-08	hypothetical protein
Smp_174540	1.73	1.43e-14	family M1 non peptidase ue (M01 family)
Smp_024660	1.73	8.21e-41	cell adhesion molecule
Smp_004060	1.73	2.33e-24	cell division cycle 20
Smp_193330	1.73	3.63e-27	kinesin II 85 kDa subunit
Smp_157400	1.73	1.21e-08	family M13 unassigned peptidase (M13 family)
Smp_176430	1.73	9.85e-29	pleckstrin y domain containing family G
Smp_173030	1.73	4.59e-10	aminopeptidase A (M01 family)
Smp_163280	1.72	0.000223	hypothetical protein
Smp_079240	1.72	1.1e-24	dUTP pyrophosphatase
Smp_126290	1.7	8.4e-08	hypothetical protein
Smp_000880	1.7	4.85e-91	ATP synthase lipid-binding protein-like protein
Smp_133990	1.7	1.18e-12	DNA topoisomerase 2 binding protein 1
Smp_165620	1.7	0.000311	dynein heavy chain
Smp_147070	1.7	1.81e-17	sodium coupled neutral amino acid
Smp_067260	1.7	4.31e-13	dna polymerase alpha subunit b
Smp_144960	1.69	1.1e-26	FTS and Hook interacting protein
Smp_164590	1.69	1.06e-41	fibrillar collagen chain FAp1 alpha
Smp_132730	1.69	1.4e-07	G protein coupled receptor fragment
Smp_178260	1.68	2.81e-21	DNA polymerase alpha catalytic subunit
Smp_171010	1.68	0.00375	EF hand domain (C terminal) containing 2
Smp_148590	1.66	2.18e-11	hypothetical protein
Smp_127490	1.66	2.5e-33	blooms syndrome DNA helicase
Smp_063680	1.65	5.87e-22	hypothetical protein
Smp_155450	1.65	1.46e-13	SH3 and multiple ankyrin repeat domains protein
Smp_083710	1.65	4.18e-18	Fanconi anemia
Smp_040020	1.65	7.19e-07	histone H3
Smp_172300	1.65	2.89e-12	mitochondrial ribosomal protein L21
Smp_097380	1.65	1.28e-58	heat shock 10 kDa protein 1
Smp_208030	1.65	4.7e-29	hypothetical protein
Smp_174430	1.64	0.000119	hypothetical protein
Smp_192110	1.63	1.39e-24	Tubulin beta 2C chain
Smp_139240	1.63	3.64e-16	cathepsin S (C01 family)
Smp_000190	1.63	1.07e-18	short chain dehydrogenase:reductase family 16C
Smp_153630	1.62	8.15e-05	hypothetical protein
Smp_064910	1.62	0.00126	hypothetical protein
Smp_023240	1.61	2.81e-07	complement C1q tumor necrosis factor
Smp_157570	1.61	2.58e-07	hypothetical protein
Smp_169410	1.61	1.49e-11	hypothetical protein
Smp_021590	1.6	5.84e-23	Rac GTPase activating protein 1
Smp_163450	1.6	0.00947	tubulin polyglutamylase ttll4
Smp_162480	1.6	1.34e-06	asparagine rich protein
Smp_082370	1.6	7.18e-11	NAD(P) transhydrogenase
Smp_021790	1.6	3.99e-06	hypothetical protein
Smp_016870	1.59	1.36e-19	protein regulator of cytokinesis 1
Smp_129840	1.59	2.34e-37	hypothetical protein
Smp_214190	1.59	4.51e-103	calpain
Smp_076600	1.59	2.04e-11	transcription factor SOX 14
Smp_187750	1.58	0.00118	hypothetical protein
Smp_152220	1.57	2.19e-05	hypothetical protein
Smp_166820	1.57	1.82e-11	hypothetical protein
Smp_179620	1.56	0.00169	hypothetical protein
Smp_180190	1.56	1.42e-23	hypothetical protein
Smp_179370	1.56	3.35e-23	low density lipoprotein-receptor related protein
Smp_075140	1.56	0.000277	mitochondria eating protein
Smp_132300	1.56	7.16e-06	kinesin protein KIF3A like
Smp_178100	1.56	8.83e-06	EF hand calcium binding domain containing protein
Smp_181410	1.56	7.33e-17	hypothetical protein
Smp_139710	1.55	0.00013	daz interacting protein 1
Smp_163570	1.55	7.17e-58	Ryanodine receptor
Smp_143460	1.55	1.06e-15	disks large associated protein 5
Smp_128200	1.55	2.62e-33	kinesin protein kif23
Smp_004990	1.54	3.17e-148	T complex protein 1 subunit zeta
Smp_152710	1.54	7.21e-55	glutathione s transferase omega
Smp_153520	1.54	2.29e-21	protein ect2
Smp_199430	1.54	0.00342	nephrocystin 4
Smp_042440	1.53	6.27e-14	LAG1 longevity assurance 4
Smp_135560	1.52	7.7e-43	collagen alpha 2(I) chain
Smp_050380	1.52	1.77e-14	mitogen activated protein kinase kinase kinase
Smp_171780	1.52	2.11e-41	SPARC protein
Smp_101780	1.52	2.19e-05	ebna2 binding protein P100
Smp_052390	1.52	1.27e-08	origin recognition complex subunit 5
Smp_196060	1.51	2.6e-41	WD repeat containing protein 67
Smp_019750	1.5	5.55e-80	ATP synthase
Smp_198240	1.5	5.16e-07	anosmin 1
Smp_136050	1.5	0.000112	leucine rich repeat containing protein
Smp_083730	1.5	1.24e-239	hypothetical protein
Smp_141280	1.5	0.000333	leucine rich repeat containing protein 23
Smp_054160	1.5	1.33e-135	glutathione S-transferase class-mu 28 kDa isozyme
Smp_079220	1.49	1.62e-152	atp:adp antiporter
Smp_058670	1.49	6.32e-16	procollagen galactosyltransferase 1
Smp_077180	1.48	3.93e-11	serine:threonine protein kinase Chk1
Smp_157170	1.48	5.7e-07	histidine kinase
Smp_130100	1.48	1.28e-14	saposin containing protein
Smp_151960	1.48	0.00289	Rho GTPase activating protein 22
Smp_167790	1.48	2.25e-07	hypothetical protein
Smp_138330	1.48	1.64e-06	tetraspanin
Smp_019280	1.48	3.86e-08	cAMP dependent protein kinase R2
Smp_158930	1.47	7.9e-87	hypothetical protein
Smp_125500	1.47	7.11e-27	prenylcysteine oxidase
Smp_170600	1.47	0.00529	hypothetical protein
Smp_150840	1.47	1.98e-17	Cell growth regulating nucleolar protein
Smp_166990	1.47	0.00594	72 kDa inositol polyphosphate 5 phosphatase
Smp_019810	1.47	0.000208	hypothetical protein
Smp_164040	1.46	8.06e-08	hypothetical protein
Smp_153910	1.46	1.37e-07	amiloride sensitive cation channel 4 A
Smp_158680	1.45	1.52e-05	molybdopterin biosynthesis protein
Smp_103380	1.45	5.11e-12	Augmenter of liver regeneration
Smp_190140	1.45	0.00032	radial spoke head 1
Smp_138610	1.45	8.61e-15	tumor protein p53 binding protein 1
Smp_018640	1.45	2.09e-08	hypothetical protein
Smp_135300	1.44	3.1e-06	hypothetical protein
Smp_054840	1.44	2.42e-26	DNA replication licensing factor MCM2
Smp_018730	1.44	2.1e-05	hypothetical protein
Smp_073940	1.44	6.04e-88	actin interacting protein 1
Smp_169970	1.44	3.38e-13	kinetochore protein ndc80
Smp_045300	1.44	9.81e-10	PDZ and LIM domain protein 2
Smp_181220	1.44	5.23e-51	Complement component 1 Q subcomponent binding
Smp_155850	1.44	2.99e-06	heterogeneous nuclear ribonucleoprotein
Smp_002410	1.44	5.3e-148	14-3-3 epsilon 2
Smp_042700	1.44	0.000428	protein FAM81B
Smp_194940	1.43	1.41e-16	prostamide:prostaglandin F synthase
Smp_040990	1.43	1.92e-06	Ribonuclease H2 subunit C
Smp_046500	1.43	5.2e-51	proliferating cell nuclear antigen
Smp_147040	1.43	0.000723	glutaminase
Smp_164950	1.43	2.2e-14	hypothetical protein
Smp_127280	1.43	6.69e-12	diacylglycerol O-acyltransferase 1
Smp_167040	1.42	0.00136	Dynein intermediate chain
Smp_136620	1.42	0.00524	hypothetical protein
Smp_126970	1.42	0.000287	WD repeat containing protein 96
Smp_164790	1.42	5.93e-06	28S ribosomal protein S9
Smp_125040	1.41	7e-23	Epa2p protein
Smp_198820	1.41	5.66e-14	DNA replication complex GINS protein PSF3
Smp_128160	1.41	0.000488	CST complex subunit STN1
Smp_037590	1.41	3.18e-46	dna replication licensing factor mcm3
Smp_151320	1.41	7.9e-05	targeting protein for Xklp2
Smp_141180	1.41	0.00711	hypothetical protein
Smp_213410	1.41	8.51e-06	microcephalin-like
Smp_004980	1.41	4.79e-21	39S ribosomal protein L20
Smp_167000	1.4	0.000156	centrosomal protein of 19 kDa
Smp_198690	1.4	1.49e-10	HMG-CoA synthase
Smp_083430	1.4	2.58e-05	hypothetical protein
Smp_077720	1.4	3.93e-27	annexin B2
Smp_151770	1.39	0.000911	mitochondrial ribosomal protein L2
Smp_090520	1.39	1.24e-25	purine nucleoside phosphorylase
Smp_213950	1.39	1.41e-26	citron Rho interacting kinase
Smp_124040	1.38	0.00116	FMRFamide activated amiloride sensitive sodium
Smp_022460	1.38	1.22e-14	mitochondrial NADH ubiquinone oxidoreductase
Smp_066740	1.37	1.08e-28	39S ribosomal protein L12
Smp_075940	1.37	6.95e-35	prohibitin protein WPH
Smp_038100	1.37	3.77e-177	ATP synthase
Smp_204810	1.37	2.28e-06	hypothetical protein
Smp_076590	1.37	2.77e-29	hypothetical protein
Smp_124600	1.37	2.9e-19	hypothetical protein
Smp_042340	1.37	1.26e-10	catenin delta 2
Smp_127870	1.36	0.00737	neurotrimin (hnt)
Smp_186980	1.36	2.46e-14	flap endonuclease 1
Smp_210960	1.36	3.33e-10	TAF13 RNA polymerase II
Smp_154090	1.36	5.26e-08	protein of unknown function DUF729
Smp_178050	1.36	0.00689	hypothetical protein
Smp_147970	1.36	1.12e-10	kinesin protein KIF14
Smp_203030	1.36	8.59e-10	hypothetical protein
Smp_170010	1.36	0.00735	radial spoke 3
Smp_066250	1.36	0.00651	lisH domain containing protein ARMC9
Smp_139970	1.35	7.96e-27	Calmodulin 4 (Calcium binding protein Dd112)
Smp_167810	1.35	4.83e-19	family C50 non peptidase ue (C50 family)
Smp_046090	1.35	7.64e-93	T complex protein 1 subunit theta
Smp_194040	1.35	0.00184	hypothetical protein
Smp_144020	1.35	2.21e-05	glutamine rich protein 2
Smp_161930	1.35	7.84e-142	actin
Smp_066430	1.34	3.46e-28	Zinc finger protein jing protein
Smp_022730	1.34	8.44e-13	H:ACA ribonucleoprotein complex subunit
Smp_172210	1.34	1.07e-06	leucine rich repeat and coiled coil
Smp_056350	1.34	9.46e-06	mitotic spindle assembly checkpoint protein
Smp_119020	1.34	0.000435	hypothetical protein
Smp_180500	1.34	0.00731	phospholipid scramblase
Smp_029240	1.34	5.87e-96	protein arginine N methyltransferase 1
Smp_086480	1.34	2.86e-30	antigen Sm21.7/tegument-allergen-like protein
Smp_093620	1.34	4.74e-12	hypothetical protein
Smp_123650	1.34	2.2e-18	peroxidasin
Smp_075350	1.33	5.29e-08	hypothetical protein
Smp_148430	1.33	7.93e-26	hook protein
Smp_042560	1.33	2.54e-33	mitochondrial import receptor subunit
Smp_137090	1.33	5.77e-07	BRCA1 associated RING domain protein 1
Smp_025830	1.33	1.02e-07	adp ribosyl cyclase
Smp_032490	1.33	5.9e-16	tropomyosin
Smp_075110	1.33	2.08e-06	cell cycle checkpoint protein rad1
Smp_124300	1.32	2.15e-66	Lamin B receptor (ERG24)
Smp_144160	1.32	3.95e-11	hypothetical protein
Smp_124630	1.32	0.000303	intraflagellar transport protein 80
Smp_203630	1.32	2.7e-133	hypothetical protein
Smp_165210	1.31	1.41e-15	serine:threonine protein kinase 17A
Smp_195080	1.31	1.22e-56	actin depolymerizing factor protein
Smp_168400	1.31	3.14e-05	mis12
Smp_162140	1.31	0.00482	dynein light chain
Smp_149530	1.31	0.00468	leucine
Smp_100090	1.3	8e-160	high mobility group protein B1
Smp_194900	1.3	4.58e-09	intraflagellar transport protein 122
Smp_050820	1.3	6.1e-13	Replication factor C 38 kDa subunit
Smp_127500	1.3	2.67e-08	hypothetical protein
Smp_203410	1.3	0.00206	hypothetical protein
Smp_146160	1.3	1.43e-24	Fanconi anemia group D2 protein
Smp_166000	1.29	1.28e-11	hypothetical protein
Smp_026630	1.29	8.21e-38	26S proteasome non ATPase regulatory subunit 7
Smp_174550	1.29	0.000541	hypothetical protein
Smp_083410	1.29	1.14e-72	eukaryotic translation elongation factor 1
Smp_210630	1.29	1.4e-36	histone H2A
Smp_179920	1.28	0.00044	tetratricopeptide repeat protein 21b
Smp_047330	1.28	1.15e-14	hypothetical protein
Smp_063420	1.28	6.14e-111	chaperonin containing TCP1
Smp_164780	1.28	2.95e-20	28S ribosomal protein S9
Smp_086470	1.28	3.51e-20	tegument-associated antigen
Smp_185230	1.28	9.7e-29	arginine:serine rich splicing factor
Smp_155530	1.28	0.0021	serine protease inhibitors serpins
Smp_141160	1.28	1.13e-07	E3 ubiquitin protein ligase RNF168
Smp_137660	1.27	7.72e-14	kinesin protein KIF20A
Smp_128940	1.27	2.23e-07	metabotropic glutamate receptor
Smp_137780	1.27	7.6e-05	sister chromatid cohesion protein PDS5
Smp_072980	1.27	8.16e-76	eukaryotic elongation factor 2 kinase
Smp_059930	1.27	8.32e-20	cytochrome b c1 complex subunit 6
Smp_087250	1.27	1.29e-60	muscle LIM protein
Smp_140030	1.27	0.000229	intraflagellar transport 74
Smp_136190	1.27	2.19e-12	hypothetical protein
Smp_198680	1.27	2.26e-33	protein unc 45 A
Smp_002350	1.27	5.99e-05	asparagine rich protein
Smp_150700	1.27	6.37e-08	aldo keto reductase family 1
Smp_082570	1.26	6.07e-45	Zinc finger CDGSH domain containing protein 1
Smp_161920	1.26	2.33e-146	actin
Smp_148290	1.26	0.00484	hypothetical protein
Smp_156960	1.26	2.52e-18	nardilysin (M16 family)
Smp_147680	1.26	5.52e-20	DNA supercoiling factor
Smp_079290	1.26	4.84e-34	RNA binding protein 4
Smp_040350	1.26	4.45e-12	DNA binding protein RFX7
Smp_147440	1.26	0.00636	tektin a1
Smp_170870	1.26	3.82e-54	PDZ domain containing protein GIPC3
Smp_010370	1.25	1.49e-09	Receptor expression enhancing protein 6
Smp_138200	1.25	2.9e-17	thyroid adenoma associated protein
Smp_158770	1.25	4.81e-08	calcyphosin 2
Smp_174510	1.24	2.74e-13	dynein light chain
Smp_076860	1.24	0.00498	B9 domain containing protein 2
Smp_134200	1.24	0.00734	WD repeat containing protein 16
Smp_144880	1.24	1.15e-07	irregular chiasm C roughest protein
Smp_061870	1.24	3.66e-26	ubiquinol cytochrome c reductase
Smp_010900	1.24	2.49e-15	39S ribosomal protein L53
Smp_109320	1.24	0.00188	WDFY family
Smp_017860	1.23	0.000792	hypothetical protein
Smp_214260	1.23	0.00309	hypothetical protein
Smp_169050	1.23	3.15e-37	solute carrier family 43
Smp_128610	1.23	1.78e-58	cytochrome c oxidase subunit IV
Smp_024520	1.23	4.96e-44	rab GDP dissociation inhibitor beta
Smp_009040	1.23	0.000918	POU domain
Smp_141710	1.23	4.5e-17	kinetochore associated protein 1
Smp_164320	1.22	0.00616	hypothetical protein
Smp_084600	1.22	2.77e-35	solute carrier family 37
Smp_205760	1.22	1.38e-05	Guanine nucleotide-binding protein subunit gamma
Smp_137790	1.22	4.49e-18	sister chromatid cohesion protein PDS5
Smp_150340	1.22	2.95e-16	solute carrier family 16
Smp_069600	1.22	1.14e-14	ATP dependent DNA helicase Q4
Smp_199450	1.21	5.97e-22	39S ribosomal protein L2
Smp_147160	1.21	3.57e-05	Cadmium metallothionein (MT Cd)
Smp_047060	1.21	6.67e-17	hypothetical protein
Smp_026770	1.21	6.94e-07	small nuclear ribonucleoprotein associated
Smp_175580	1.21	6.74e-09	hypothetical protein
Smp_127070	1.2	2.18e-08	origin recognition complex subunit
Smp_123980	1.2	0.00853	threonyl tRNA synthetase
Smp_078070	1.2	0.000205	hypothetical protein
Smp_053700	1.2	8.05e-27	ubiquinol cytochrome c reductase
Smp_030870	1.2	9.75e-05	interleukin 1 receptor associated kinase
Smp_061510	1.2	5.04e-15	nardilysin (M16 family)
Smp_130890	1.2	3.2e-05	transient receptor potential cation channel
Smp_008545	1.2	6.97e-67	heat shock protein 60
Smp_204160	1.19	3.17e-19	aspartate ammonia ligase
Smp_204070	1.19	4.28e-13	hypothetical protein
Smp_057060	1.19	9.43e-24	hypothetical protein
Smp_194430	1.19	0.00168	hypothetical protein
Smp_172500	1.19	0.000147	hypothetical protein
Smp_083720	1.19	5.6e-58	phosphate carrier protein mitochondrial
Smp_163050	1.19	6.54e-15	nadp dependent isocitrate dehydrogenase; isocitrate dehydrogenase (nadp) mitochondrial
Smp_176120	1.19	1.15e-11	ring finger protein 11 (sid 1669) (nedd4 ww
Smp_204120	1.19	1.07e-05	hypothetical protein
Smp_058850	1.18	7.07e-07	hypothetical protein
Smp_065060	1.18	1.55e-22	1 pyrroline 5 carboxylate dehydrogenase
Smp_162350	1.18	1.82e-21	hypothetical protein
Smp_033700	1.18	1.4e-13	deoxyribodipyrimidine photo lyase
Smp_091240	1.18	8.03e-79	Voltage dependent anion selective channel
Smp_009030	1.18	1.19e-70	ribonucleoside diphosphate reductase large
Smp_211020	1.18	2.51e-30	cell adhesion molecule
Smp_162320	1.18	0.000114	hypothetical protein
Smp_093210	1.17	0.00225	FMRFamide activated amiloride sensitive sodium
Smp_213940	1.17	3.86e-10	gamma-tubulin complex
Smp_126120	1.17	1.88e-21	LAMA protein 2
Smp_004080	1.17	7.38e-14	mitochondrial 2 oxoglutarate:malate carrier
Smp_200180	1.17	7.51e-07	dynein light chain
Smp_162710	1.17	7.24e-05	serine:threonine protein kinase 6
Smp_046600	1.17	3.43e-76	actin
Smp_154940	1.17	6.33e-05	hypothetical protein
Smp_004600	1.17	8.77e-87	T complex protein 1 subunit delta
Smp_145320	1.16	0.00403	solute carrier family 26
Smp_145210	1.16	1.26e-08	protocadherin 1
Smp_141900	1.16	2.78e-05	centrosomal protein of 290 kDa
Smp_154610	1.16	1.2e-80	hypothetical protein
Smp_165060	1.16	0.000644	hypothetical protein
Smp_124310	1.16	2.39e-09	5' AMP activated protein kinase subunit beta 2
Smp_132840	1.16	0.000197	tripartite motif protein trim; tripartite motif containing protein
Smp_082120	1.15	1.05e-40	ATP synthase
Smp_074450	1.15	4.34e-37	hypothetical protein
Smp_018010	1.15	3.48e-22	cytospin a
Smp_106040	1.15	2.93e-05	Structure specific endonuclease SLX1
Smp_160290	1.15	9.43e-05	sodium:potassium dependent atpase beta subunit
Smp_129830	1.15	3.99e-14	protocadherin alpha 2
Smp_202800	1.15	6.38e-09	hypothetical protein
Smp_137600	1.15	1.89e-17	hypothetical protein
Smp_101670	1.15	7.28e-10	5' AMP activated protein kinase subunit beta 2
Smp_137610	1.15	8.23e-19	focal adhesion kinase 1
Smp_151060	1.15	2.41e-13	family S60 non peptidase ue (S60 family)
Smp_095250	1.15	2.42e-75	hypothetical protein
Smp_181870	1.14	0.00198	dna replication licensing factor mcm8
Smp_167940	1.14	2.07e-07	wee1 protein kinase 2
Smp_166030	1.14	1.48e-29	erythrocyte membrane protein
Smp_028440	1.14	5.83e-40	adenosylhomocysteinase
Smp_169330	1.14	1.16e-22	nuclear pore complex protein nup155
Smp_134420	1.14	2.52e-24	mrna turnover protein 4
Smp_031720	1.14	3.68e-41	histone H2A
Smp_021600	1.13	1.37e-15	Trimeric intracellular cation channel type B
Smp_152340	1.13	0.000883	hypothetical protein
Smp_183710	1.13	1.86e-106	actin
Smp_079450	1.13	1.62e-45	ubiquinol cytochrome c reductase core protein
Smp_167270	1.13	6.07e-19	hypothetical protein
Smp_167200	1.13	5.77e-29	ATPase family AAA domain containing protein 3 B
Smp_046910	1.13	0.000199	DNA polymerase epsilon subunit 4
Smp_118190	1.13	0.000629	staphylococcal nuclease domain containing protein
Smp_064330	1.13	6.7e-18	ATP synthase subunit epsilon
Smp_009650	1.13	4.08e-74	mitochondrial processing peptidase beta subunit
Smp_118240	1.13	7.32e-05	hypothetical protein
Smp_070710	1.13	1.1e-13	farnesyl pyrophosphate synthase/geranyltranstransferase/dimethylallyltransferase
Smp_030690	1.13	2.69e-41	eukaryotic translation elongation factor 1 beta
Smp_086960	1.13	0.00231	Lipoyltransferase 1
Smp_098590	1.12	8.66e-34	hypothetical protein
Smp_029500	1.12	8.6e-46	thimet oligopeptidase
Smp_064900	1.12	4.61e-05	histidine kinase
Smp_047370	1.12	4.7e-66	malate dehydrogenase mitochondrial
Smp_066010	1.12	3.93e-15	cytochrome b5 type B
Smp_093760	1.11	0.00119	hypothetical protein
Smp_007630	1.11	3.29e-34	polyadenylate binding protein 2
Smp_016250	1.11	1.5e-21	GTP binding protein (I) alpha 2 subunit gnai2
Smp_019630	1.11	9.5e-31	aminoacylase (M20 family)
Smp_144220	1.11	6.92e-06	glycine amidinotransferase
Smp_004780	1.11	3.1e-45	immunophilin
Smp_063640	1.11	6.4e-54	g protein beta subunit
Smp_033400	1.11	2.4e-30	hypothetical protein
Smp_137200	1.11	2.77e-12	chondroitin sulfate proteoglycan 4
Smp_017420	1.1	2.78e-08	voltage gated hydrogen channel 1
Smp_131810	1.1	4.68e-10	GDP fucose protein O fucosyltransferase 2
Smp_073450	1.1	5.53e-35	hypothetical protein
Smp_172140	1.1	0.000501	coiled coil domain containing protein 19
Smp_139540	1.1	9.74e-16	hypothetical protein
Smp_175730	1.1	4.02e-06	hypothetical protein
Smp_210970	1.1	1.09e-18	serine:threonine protein kinase MAK
Smp_026340	1.1	1.5e-12	hypothetical protein
Smp_150750	1.1	2.8e-26	centrosomal protein 110 kDa
Smp_083480	1.1	6.26e-09	hypothetical protein
Smp_053130	1.1	2.4e-45	40S ribosomal protein S6
Smp_210890	1.1	6.25e-23	inorganic pyrophosphatase
Smp_214050	1.1	2.76e-10	hypothetical protein
Smp_078920	1.1	1.12e-09	condensin complex subunit 3
Smp_132710	1.09	0.000122	hypothetical protein
Smp_131380	1.09	0.000427	hypothetical protein
Smp_130080	1.09	0.000208	ankyrin repeat domain containing protein 45
Smp_125760	1.09	1.15e-07	denticleless protein
Smp_171020	1.09	3.74e-14	calsyntenin
Smp_023140	1.09	0.00146	hypothetical protein
Smp_102750	1.09	0.00114	Zinc finger MYND domain containing protein 12
Smp_055500	1.09	0.00549	DNA polymerase theta
Smp_012050	1.08	2.21e-09	bolA protein 3 like
Smp_125020	1.08	0.00118	dynein light chain
Smp_159600	1.08	3.17e-15	collagen alpha 1(IV) chain
Smp_140550	1.08	5e-12	39S ribosomal protein L35 mitochondrial
Smp_155420	1.08	2.57e-15	thioredoxin domain containing protein 11
Smp_141010	1.08	3.64e-29	dysferlin1
Smp_179380	1.08	7.35e-05	hypothetical protein
Smp_017280	1.08	1.66e-41	small subunit ribosomal protein S27Ae
Smp_096520	1.08	0.000105	sialin
Smp_136160	1.08	8.88e-16	hypothetical protein
Smp_005290	1.08	5.85e-44	ubiquinol cytochrome c reductase cytochrome c1
Smp_005060	1.07	6.61e-08	hypothetical protein
Smp_142130	1.07	0.00575	coiled coil domain containing protein 81
Smp_097800	1.07	1.71e-94	cold shock domain protein A
Smp_167280	1.07	1.36e-21	hypothetical protein
Smp_137720	1.07	2.72e-06	hypothetical protein
Smp_194360	1.07	0.000846	eukaryotictranslation initiation factor
Smp_027920	1.07	3.5e-55	Tubulin alpha 1 chain
Smp_047110	1.07	1.21e-23	ATP dependent RNA helicase DDX52
Smp_093450	1.07	1e-20	u3 small nucleolar rna associated protein 6
Smp_022430	1.07	1.4e-13	brain protein 44 protein 2 like
Smp_038710	1.06	6.36e-15	hypothetical protein
Smp_125130	1.06	0.000267	transmembrane protein 145
Smp_155500	1.06	0.00401	DNA polymerase theta
Smp_001560	1.06	0.00267	e3 ubiquitin protein ligase ZSWIM2
Smp_160540	1.06	2.41e-09	hypothetical protein
Smp_021800	1.06	9.4e-09	prefoldin subunit 3
Smp_166170	1.06	3.27e-10	hypothetical protein
Smp_119140	1.06	3.77e-08	hypothetical protein
Smp_172970	1.05	5.07e-06	hypothetical protein
Smp_198230	1.05	1.35e-09	hypothetical protein
Smp_120320	1.05	3.95e-11	splicing factor 3A subunit 1
Smp_015730	1.05	1.45e-38	hypothetical protein
Smp_056370	1.05	9.63e-25	deoxyhypusine hydroxylase:monooxygenase
Smp_171370	1.05	1.46e-05	serine:threonine protein kinase Chk2
Smp_038510	1.05	7.87e-60	60s ribosomal protein l6
Smp_104390	1.05	6.46e-16	kin of IRRE protein 3
Smp_015720	1.05	2.21e-51	GTP binding protein CG1354
Smp_211040	1.05	1.93e-14	protein phosphatase methylesterase 1
Smp_053610	1.04	1.1e-59	Seryl tRNA Synthetase
Smp_124230	1.04	7.7e-08	dna repair protein rad51 1
Smp_099440	1.04	1.83e-09	bone morphogenetic protein antagonist noggin
Smp_074900	1.04	2.76e-08	docking protein 3
Smp_017360	1.04	5.43e-80	T complex protein 1 subunit alpha
Smp_059290	1.04	1.1e-17	dual specificity protein phosphatase 23
Smp_123230	1.04	0.00704	Sm50 protein
Smp_168240	1.04	4.94e-20	hypothetical protein
Smp_076580	1.04	1.2e-18	Retinol dehydrogenase 12
Smp_210750	1.04	4.8e-05	peptidyl prolyl cis trans isomerase
Smp_082240	1.04	2.94e-41	histone H3
Smp_149900	1.03	4.44e-79	chaperonin containing TCP1
Smp_166190	1.03	0.00683	nucleolysin TIA 1 p40
Smp_047400	1.03	0.00064	hypothetical protein
Smp_039400	1.03	3.96e-51	eukaryotic translation initiation factor 5A
Smp_018990	1.03	1.2e-52	ribosomal protein L9
Smp_061230	1.03	2.24e-23	succinate dehydrogenase (ubiquinone)
Smp_176350	1.03	1.62e-14	contactin; neuroglian; septate junction protein
Smp_044280	1.03	2.7e-18	rRNA 2' O methyltransferase fibrillarin
Smp_139280	1.03	0.000562	hypothetical protein
Smp_047610	1.03	1.67e-05	cell division control protein 45
Smp_200610	1.03	0.00376	hypothetical protein
Smp_046800	1.03	1.7e-18	fatty acid binding protein
Smp_174090	1.03	0.00752	coiled coil domain containing protein 40
Smp_039650	1.02	1.63e-09	disks large 1
Smp_212060	1.02	2.67e-19	28S ribosomal protein S30
Smp_011010	1.02	2.93e-11	hypothetical protein
Smp_169580	1.02	5.72e-17	hypothetical protein
Smp_096360	1.02	3.08e-11	replication factor C subunit 4
Smp_031570	1.02	5.97e-55	ribosomal protein L18
Smp_079920	1.02	1.67e-42	pyruvate dehydrogenase
Smp_152670	1.02	2.56e-05	crossover junction endonuclease EME1
Smp_093820	1.02	7.91e-51	glutamate dehydrogenase
Smp_197860	1.02	4.6e-22	gelsolin
Smp_133880	1.02	7.26e-06	cd109 antigen
Smp_055310	1.01	4.87e-14	histone lysine n methyltransferase setd8
Smp_012380	1.01	2.1e-09	voltage gated potassium channel subunit beta 2
Smp_075210	1.01	3.02e-30	prohibitin
Smp_157670	1.01	1.04e-14	hypothetical protein
Smp_022560	1.01	1.26e-30	60S ribosomal protein L21
Smp_058990	1.01	8.33e-09	meiotic nuclear division protein 1
Smp_009690	1.01	3.93e-119	deoxyribonuclease
Smp_041980	1.01	5.03e-33	ribosomal protein lp1
Smp_148420	1.01	0.00212	coiled coil domain containing 88A
Smp_158730	1.01	0.00551	sperm flagellar protein 2
Smp_114290	1.01	0.00345	PI3kinase
Smp_021730	1.01	4.03e-51	hypothetical protein
Smp_087560	1.01	1.43e-06	coiled coil domain containing protein 65
Smp_156070	1	0.000504	small subunit ribosomal protein S5
Smp_160500	1	2.05e-17	t complex associated testis expressed protein
Smp_151680	1	0.00472	hypothetical protein
Smp_022960	1	4.51e-18	aldehyde dehydrogenase
Smp_199700	1	2.49e-07	stromal cell derived factor 2
Smp_157380	1	8.72e-14	hypothetical protein
Smp_102040	1	1.18e-60	receptor for activated PKC
Smp_100080	1	2.36e-05	Tetraspanin
Smp_079380	1	5.95e-05	serine palmitoyltransferase 2
Smp_077860	1	5.74e-14	actin
Smp_190390	-1	2.49e-36	hypothetical protein
Smp_113780	-1	0.00915	hypothetical protein
Smp_129360	-1	6.16e-22	cyclin G2
Smp_008860	-1	1.4e-13	phospholipid scramblase 1
Smp_055100	-1.01	1.71e-08	hypothetical protein
Smp_032280	-1.01	4.01e-06	RNA binding protein MEX3B
Smp_149420	-1.01	2.66e-36	held out wings
Smp_170670	-1.01	2.53e-09	hypothetical protein
Smp_161080	-1.01	2.22e-23	ran binding protein 9
Smp_165390	-1.01	5.46e-05	ccaat box dna binding protein subunit
Smp_110040	-1.01	1.01e-42	hypothetical protein
Smp_124940	-1.01	8.93e-10	adrenodoxin protein
Smp_113200	-1.01	3.04e-11	hypothetical protein
Smp_203560	-1.01	0.000919	hypothetical protein
Smp_146060	-1.01	5.3e-29	Ral GTPase activating protein subunit alpha 1
Smp_204760	-1.01	0.000727	Asparagine rich protein (Ag319) (ARP)
Smp_075280	-1.01	6.88e-38	hypothetical protein
Smp_141070	-1.01	4.6e-05	glutamate receptor interacting protein 1
Smp_212430	-1.01	0.00537	nuclear hormone receptor
Smp_180740	-1.01	1.81e-36	zinc finger FYVE domain containing protein 1
Smp_130200	-1.01	2.22e-06	FTZ F1 nuclear receptor protein
Smp_148830	-1.01	3.53e-47	hypothetical protein
Smp_144760	-1.02	4.46e-21	monocarboxylate transporter
Smp_205910	-1.02	0.000228	hypothetical protein
Smp_024860	-1.02	7.89e-05	Basic helix loop helix transcription factor
Smp_194780	-1.02	0.0024	neurotracting:lsamp:neurotrimin:obcam
Smp_158870	-1.02	1.16e-06	protocadherin 11
Smp_150940	-1.02	1.14e-13	zinc finger protein 608
Smp_149600	-1.02	0.00539	gamma aminobutyric acid receptor subunit
Smp_150650	-1.02	1.46e-10	hypothetical protein
Smp_034080	-1.02	1.88e-07	erythrocyte membrane protein
Smp_136030	-1.02	1.02e-06	anion exchange protein
Smp_161120	-1.02	1.82e-20	metastasis suppressor protein 1
Smp_160730	-1.02	2.86e-06	zinc finger protein
Smp_138350	-1.02	3.08e-06	zinc finger protein basonuclin 2
Smp_137760	-1.03	3.07e-05	BAH and coiled coil domain containing protein 1
Smp_045500	-1.03	7.38e-15	annexin
Smp_142980	-1.03	2.27e-29	palmitoyl protein thioesterase
Smp_170020	-1.03	2.42e-06	tachykinin receptor protein like
Smp_205990	-1.03	9.69e-05	membrane associated guanylate kinase
Smp_001520	-1.03	1.1e-05	hypothetical protein
Smp_126760	-1.03	7.6e-18	Proteasome activator complex subunit 4
Smp_051920	-1.03	5.68e-18	nanos 2
Smp_212090	-1.03	1.24e-07	calcium dependent activator protein
Smp_162080	-1.03	2.54e-28	MLX interacting protein
Smp_213880	-1.03	2.74e-37	putative zinc finger protein
Smp_167010	-1.04	4.73e-28	talin 2
Smp_124500	-1.04	1.56e-18	a disintegrin and metalloproteinase with
Smp_089930	-1.04	4.8e-23	serine:threonine protein phosphatase 2A
Smp_010550	-1.04	1.3e-109	MEG 15
Smp_134910	-1.04	1.71e-14	serine:threonine protein kinase
Smp_080740	-1.04	0.00188	translation initiation factor
Smp_008850	-1.04	4e-05	fmrfamide receptor
Smp_041280	-1.04	9.69e-11	CUGBP Elav family
Smp_241480	-1.04	2.61e-05	hypothetical protein
Smp_174170	-1.04	0.00386	homeobox protein Meis1
Smp_124000	-1.04	2.08e-25	MEG-14
Smp_002820	-1.04	7.88e-07	zinc finger CCCH domain containing protein 4
Smp_197620	-1.04	8.98e-30	hypothetical protein
Smp_163360	-1.04	0.00645	dystrophin
Smp_014730	-1.04	5.25e-06	hypothetical protein
Smp_043580	-1.04	2.62e-14	histone lysine N methyltransferase SETMAR
Smp_130070	-1.04	1.41e-16	nephrin
Smp_163010	-1.04	0.000349	hypothetical protein
Smp_052250	-1.04	5.24e-16	Ras associated and pleckstrin y
Smp_202120	-1.04	0.00713	hox class homeodomain protein djabd bb; hox class homeodomain protein djabd ba; hox class homeodomain containing protein post2
Smp_043670	-1.04	5.9e-77	ATP-dependent 6-phosphofructokinase
Smp_029990	-1.04	3.93e-18	dedicator of cytokinesis protein
Smp_042160	-1.04	9.14e-122	fructose-bisphosphate aldolase
Smp_047650	-1.05	3.88e-59	Ferritin-2 heavy chain
Smp_131260	-1.05	0.000496	pangolin
Smp_134000	-1.05	2.78e-05	junction plakoglobin
Smp_174150	-1.05	2.02e-13	myeloid ecotropic viral integration site 1
Smp_153710	-1.05	8.75e-06	mutS protein 5
Smp_141490	-1.05	1e-11	hypothetical protein
Smp_196990	-1.05	5.45e-08	protocadherin 11
Smp_176090	-1.05	6.29e-07	f box:lrr repeat protein 4
Smp_173210	-1.05	2.04e-23	oocyte zinc finger protein XlCOF6
Smp_156210	-1.05	6.5e-05	serotonin receptor partial
Smp_091820	-1.05	2.55e-29	bestrophin 3
Smp_125870	-1.06	1.43e-18	armadillo repeat containing protein 8
Smp_052990	-1.06	1.12e-06	globin X
Smp_180950	-1.06	1.98e-10	band 3 anion transport protein
Smp_176820	-1.06	2.44e-11	hypothetical protein
Smp_213190	-1.07	2.9e-62	negative elongation factor A isoform 2
Smp_152260	-1.07	3.88e-08	protein FAM179B
Smp_028690	-1.07	1.77e-32	sodium/chloride dependent transporter
Smp_124910	-1.07	8.57e-17	protein stoned B
Smp_178730	-1.07	2.31e-05	rap guanine nucleotide exchange factor 6
Smp_130930	-1.07	2.91e-05	multiple C2 and transmembrane domain containing protein
Smp_003900	-1.08	0.00013	T box transcription factor TBX20
Smp_075000	-1.08	9.29e-11	E3 ubiquitin protein ligase HERC5
Smp_181230	-1.08	6.28e-05	phospholipid transporting atpase
Smp_162830	-1.08	0.00108	hypothetical protein
Smp_202610	-1.08	5.62e-07	hypothetical protein
Smp_149910	-1.08	9.75e-18	lar interacting protein (lip) protein
Smp_169130	-1.08	0.00954	myeloid:lymphoid or mixed lineage leukemia
Smp_170120	-1.08	0.00129	fos transcription factor
Smp_142710	-1.08	2.24e-28	serine:threonine protein kinase SMG1
Smp_181250	-1.08	0.0097	Down syndrome cell adhesion molecule
Smp_149240	-1.08	1.59e-11	chromobox protein 2
Smp_150170	-1.08	4.81e-27	Ras associated and pleckstrin y
Smp_072450	-1.09	8.86e-06	rhodopsin orphan GPCR
Smp_208050	-1.09	1.43e-15	histidine triad nucleotide binding protein
Smp_131980	-1.09	0.000312	putative tachykinin-like receptor
Smp_124530	-1.09	2.32e-06	voltage dependent calcium channel subunit
Smp_127420	-1.09	8.43e-13	5' AMP activated protein kinase subunit gamma
Smp_141100	-1.09	8.48e-17	xenotropic and polytropic retrovirus receptor 1
Smp_175780	-1.09	5.5e-35	protein fem 1 C
Smp_090080	-1.09	6.32e-25	Estrogen regulated protein EP45
Smp_139220	-1.09	4.47e-20	hypothetical protein
Smp_159710	-1.09	2.39e-07	carbonic anhydrase
Smp_133370	-1.09	1.01e-09	tetratricopeptide repeat protein 39B
Smp_177190	-1.09	4.65e-13	protein regulator of cytokinesis 1
Smp_176670	-1.1	1.4e-12	histone H2A
Smp_127860	-1.1	0.00393	fmrfamide receptor
Smp_038410	-1.1	0.000114	protein sys1
Smp_128230	-1.1	1.73e-37	neurogenic locus notch protein
Smp_142740	-1.1	3.91e-10	hypothetical protein
Smp_081190	-1.1	2.57e-13	GTP binding protein rhoA
Smp_103140	-1.1	2.08e-17	alpha tubulin
Smp_128530	-1.1	4.7e-06	hypothetical protein
Smp_136480	-1.1	3.95e-06	CCAAT box DNA binding protein subunit B
Smp_127140	-1.1	3.87e-16	cell wall protein awa1p
Smp_057530	-1.1	4.9e-19	subfamily S9B unassigned peptidase (S09 family)
Smp_149850	-1.11	9.5e-08	hypothetical protein
Smp_177600	-1.11	1.74e-08	hypothetical protein
Smp_132200	-1.11	8.48e-21	leucine rich repeat protein soc 2
Smp_184780	-1.11	8.91e-41	hypothetical protein
Smp_181440	-1.11	3.56e-07	protein tyrosine phosphatase domain containing protein
Smp_163750	-1.11	1.94e-19	otoferlin
Smp_000650	-1.11	1.24e-25	E3 ubiquitin-protein ligase sina
Smp_046930	-1.11	8.73e-27	O glycosyltransferase
Smp_057130	-1.11	3.8e-45	adiponectin receptor protein 2
Smp_127380	-1.12	1.43e-39	trafficking kinesin binding protein 1
Smp_042770	-1.12	6.33e-17	TBC1 domain family 0
Smp_069720	-1.12	0.00551	cadherin
Smp_173760	-1.12	1.46e-10	hypothetical protein
Smp_128760	-1.12	1.62e-10	hypothetical protein
Smp_129480	-1.12	0.00552	LIM:homeobox protein Lhx1
Smp_188580	-1.12	6.66e-10	hypothetical protein
Smp_213980	-1.12	1.52e-45	hypothetical protein
Smp_085380	-1.12	1.21e-52	kelch ECH associated protein 1 like
Smp_168650	-1.12	9.35e-05	microtubule actin cross linking factor 1
Smp_105090	-1.13	7.41e-29	Tr4/Tr2 (homologue)
Smp_164270	-1.13	5.14e-21	Down syndrome cell adhesion molecule
Smp_140920	-1.13	4.85e-06	Glutamate receptor
Smp_159790	-1.13	3e-16	kinesin family A
Smp_015100	-1.13	9.47e-08	hypothetical protein
Smp_101630	-1.13	1.7e-19	segment polarity protein dishevelled
Smp_149280	-1.13	1.55e-09	kinase D interacting substrate of 220 kDa
Smp_189290	-1.13	9.59e-07	hypothetical protein
Smp_123010	-1.14	9.5e-26	high affinity cationic amino acid transporter 1
Smp_172580	-1.14	4.77e-22	docking protein 3
Smp_181080	-1.14	1.12e-10	hypothetical protein
Smp_202260	-1.14	2.81e-14	hypothetical protein
Smp_127690	-1.14	1.65e-15	hypothetical protein
Smp_205410	-1.14	7.5e-05	hypothetical protein
Smp_140610	-1.14	1.08e-30	iron:zinc purple acid phosphatase protein
Smp_175050	-1.14	7.56e-05	Fibronectin type III domain containing protein
Smp_044560	-1.14	5.52e-22	hypothetical protein
Smp_139330	-1.14	2.7e-20	nicotinic acetylcholine receptor non alpha
Smp_148110	-1.15	3.93e-31	transcription factor SOX 14
Smp_129330	-1.15	1.07e-05	Acetyl-CoA acetyltransferase
Smp_164730	-1.15	2.05e-09	rhodopsin orphan GPCR
Smp_137990	-1.15	0.0017	complexin
Smp_214070	-1.15	2.44e-18	NA
Smp_164240	-1.15	1.51e-11	junctophilin 2
Smp_181370	-1.15	7.69e-13	hypothetical protein
Smp_125070	-1.15	9.79e-18	cystathionine beta synthase
Smp_134140	-1.15	1.23e-19	cAMP specific 3'
Smp_212550	-1.15	4.66e-12	calcium dependent secretion
Smp_067490	-1.15	1.52e-27	programmed cell death protein
Smp_021340	-1.16	7.48e-31	max dimerization protein 3
Smp_125630	-1.16	2.34e-21	cell transcription factor short terminal; cell transcription factor long terminal
Smp_072720	-1.16	3.09e-45	AN1 type zinc finger protein 6
Smp_169870	-1.16	5.29e-18	cystinosin
Smp_169700	-1.16	2.5e-25	lim domain and actin binding 1
Smp_097490	-1.17	1.51e-08	tubulin polymerization promoting protein family
Smp_126500	-1.17	2.94e-28	tensin C1 domain containing phosphatase
Smp_117800	-1.17	0.000772	hypothetical protein
Smp_015780	-1.17	3.11e-21	ATPase N2B
Smp_150480	-1.17	8.22e-38	RNA binding motif single stranded interacting
Smp_167700	-1.17	9.87e-23	hypothetical protein
Smp_179030	-1.17	0.00222	hypothetical protein
Smp_161180	-1.18	0.000276	hypothetical protein
Smp_015020	-1.18	9.03e-32	sodium potassium transporting ATPase alpha subunit
Smp_141740	-1.18	2.35e-08	protocadherin 11
Smp_148200	-1.18	1.14e-06	junctophilin 2
Smp_145080	-1.18	2.33e-20	hypothetical protein
Smp_212160	-1.18	5.9e-10	hypothetical protein
Smp_175030	-1.18	0.000543	hypothetical protein
Smp_158880	-1.18	5.91e-06	hypothetical protein
Smp_161640	-1.18	0.00934	transient receptor potential cation channel
Smp_133550	-1.19	7.58e-06	neuropeptide receptor type; neuropeptide ff receptor
Smp_136930	-1.19	1.02e-19	hypothetical protein
Smp_151580	-1.19	2.76e-08	pdz domain containing protein
Smp_129550	-1.19	1.76e-29	hypothetical protein
Smp_176250	-1.19	0.000283	hypothetical protein
Smp_025750	-1.19	2.78e-21	hypothetical protein
Smp_044750	-1.19	2.93e-36	marvel containing potential lipid
Smp_123810	-1.19	0.000433	interferon regulatory factor 2 binding protein
Smp_128380	-1.2	1.31e-79	glutamate synthase
Smp_059570	-1.2	4.29e-09	hypothetical protein
Smp_051660	-1.2	1.06e-17	hypothetical protein
Smp_131080	-1.2	1.79e-09	hypothetical protein
Smp_046790	-1.2	3.91e-33	solute carrier family 2 facilitated glucose
Smp_140000	-1.2	2.51e-29	tetraspanin CD63 receptor
Smp_015630	-1.2	5.89e-16	Glutamate-gated chloride channel subunit 2 isoform 1
Smp_170140	-1.2	8.73e-05	hypothetical protein
Smp_149750	-1.2	8.63e-06	hypothetical protein
Smp_126510	-1.2	4.38e-12	hypothetical protein
Smp_124090	-1.21	0.000248	B cell lymphoma:leukemia
Smp_041760	-1.21	1.84e-42	chromodomain helicase DNA binding protein 2
Smp_143800	-1.21	4.15e-15	sodium:chloride dependent neurotransmitter
Smp_135530	-1.21	1.33e-19	leishmanolysin peptidase
Smp_074830	-1.21	6.07e-06	tubulin polyglutamylase ttll6
Smp_138880	-1.21	2.39e-42	RNA binding protein fox 1 1
Smp_148500	-1.21	2.17e-11	hypothetical protein
Smp_157920	-1.21	7.57e-24	SAC domain containing protein 3
Smp_018790	-1.21	8.09e-50	hypothetical protein
Smp_146970	-1.21	5.18e-32	PCTP protein like
Smp_155240	-1.21	2.95e-17	tubulin tyrosine ligase family
Smp_147010	-1.22	1.68e-40	zinc finger protein 425
Smp_145370	-1.22	6.36e-20	hypothetical protein
Smp_172640	-1.22	0.000526	guanine nucleotide binding protein G(s) subunit
Smp_130590	-1.22	6.49e-30	E3 ubiquitin protein ligase MYLIP
Smp_082300	-1.22	1.1e-14	hypothetical protein
Smp_204880	-1.22	9.28e-12	hypothetical protein
Smp_176730	-1.23	0.00253	Cys loop ligand gated ion channel subunit
Smp_124050	-1.23	4.11e-17	venom allergen-like (VAL) 6 protein
Smp_062760	-1.23	1.16e-09	regulator of G protein signaling 3
Smp_142880	-1.23	1.71e-14	protein tag d; protein tag c; minor histocompatibility protein ha
Smp_203580	-1.23	1e-23	hypothetical protein
Smp_151720	-1.23	1.05e-42	ubiquitin associated and SH3 domain containing protein
Smp_136370	-1.23	9.17e-05	hypothetical protein
Smp_158170	-1.23	1e-06	hypothetical protein
Smp_070640	-1.23	2.47e-28	unc 112 protein
Smp_153500	-1.23	1.73e-71	guanylate cyclase
Smp_135020	-1.23	7.4e-08	oxalate:formate antiporter
Smp_039130	-1.23	5.71e-91	Niemann Pick C1 protein
Smp_150490	-1.23	4.98e-22	hypothetical protein
Smp_015760	-1.23	0.00215	hypothetical protein
Smp_029670	-1.23	7.75e-31	hypothetical protein
Smp_073950	-1.24	6.58e-37	Zinc finger HIT domain containing protein 3
Smp_039820	-1.24	5.83e-92	cysteine protease atg4b
Smp_074710	-1.24	0.000782	Def8 protein
Smp_076030	-1.24	7.29e-11	tob protein; protein tob btg
Smp_077000	-1.24	6.96e-06	hypothetical protein
Smp_196370	-1.24	3.64e-10	potassium voltage gated channel subfamily H
Smp_176750	-1.24	1.28e-21	AP2 associated protein kinase 1
Smp_046360	-1.24	5.85e-23	Zinc finger protein 143
Smp_190970	-1.25	2.1e-17	phosphatidylcholine transfer protein
Smp_176540	-1.25	1.06e-16	protocadherin 18
Smp_023470	-1.25	0.00947	kynureninase
Smp_155080	-1.25	1.7e-26	hypothetical protein
Smp_149080	-1.25	2.05e-28	protein FAM160A1
Smp_131190	-1.25	2.66e-20	eye specific diacylglycerol kinase
Smp_168130	-1.26	1.12e-17	phosphatase and actin regulator 1
Smp_150520	-1.26	1.51e-13	high affinity choline transporter 1
Smp_163630	-1.26	5.49e-25	developmentally regulated antigen 10_
Smp_132280	-1.26	2e-07	complement component C8 beta
Smp_084010	-1.26	1.4e-19	hypothetical protein
Smp_124210	-1.27	0.00178	ephrin type A receptor 4 A
Smp_154850	-1.27	2.18e-20	GTPase activating Rap:Ran GAP domain
Smp_068500	-1.27	2.78e-27	hypothetical protein
Smp_102430	-1.27	5.65e-07	alpha 1
Smp_150030	-1.27	2.81e-07	hypothetical protein
Smp_143370	-1.27	1.06e-19	protein phosphatase 1 regulatory subunit 12B
Smp_151420	-1.27	3.41e-27	phospholipase D
Smp_206030	-1.27	0.000551	retinal specific ATP binding cassette
Smp_127450	-1.27	1.38e-22	hypothetical protein
Smp_001000	-1.28	9.37e-29	universal stress protein
Smp_160780	-1.28	9.02e-17	potassium voltage gated channel protein
Smp_144810	-1.28	1.06e-23	tyrosine protein phosphatase non receptor type
Smp_167190	-1.28	1.29e-24	fibrillin 1
Smp_143440	-1.28	2.07e-15	hypothetical protein
Smp_179590	-1.28	5.68e-42	dual 3'
Smp_157050	-1.29	2.76e-05	rhodopsin orphan GPCR
Smp_212750	-1.29	0.000567	smad
Smp_179350	-1.29	5.95e-18	hypothetical protein
Smp_213430	-1.29	3.47e-07	hypothetical protein
Smp_201720	-1.29	2.36e-06	tetraspanin D76
Smp_183020	-1.29	1.54e-12	hypothetical protein
Smp_133030	-1.29	0.000283	hypothetical protein
Smp_163550	-1.29	1.81e-09	hypothetical protein
Smp_212310	-1.3	1.21e-32	hypothetical protein
Smp_157520	-1.3	1.64e-29	zinc finger protein zas; shn zinc finger protein
Smp_148210	-1.3	1.33e-07	biogenic amine (5HT) receptor
Smp_144290	-1.3	2.23e-13	hypothetical protein
Smp_109340	-1.3	6.48e-07	hypothetical protein
Smp_212720	-1.3	0.000329	methylmalonyl CoA epimerase
Smp_147800	-1.3	9.73e-15	Lmp3 protein
Smp_126140	-1.31	1.05e-29	integrin alpha 5
Smp_073800	-1.31	1.24e-31	recQ mediated genome instability protein 1
Smp_002920	-1.32	3.19e-18	TLC domain containing protein 2
Smp_148180	-1.32	0.00237	hypothetical protein
Smp_120070	-1.32	0.000629	retinol dehydrogenase 11
Smp_186990	-1.32	0.00276	abl kinase 1
Smp_131320	-1.33	0.000429	myst histone acetyltransferase
Smp_175060	-1.34	1.66e-05	hypothetical protein
Smp_034300	-1.34	5.57e-07	transcription factor ETV6
Smp_212780	-1.34	3.82e-23	Tubulin polymerization-promoting protein (TPPP)
Smp_150300	-1.34	3.16e-24	MAP kinase activating death domain
Smp_192780	-1.35	0.00587	hypothetical protein
Smp_169500	-1.35	0.000213	homeobox containing protein
Smp_174030	-1.35	6.1e-09	hypothetical protein
Smp_165940	-1.35	0.00107	dbl
Smp_155270	-1.35	2.05e-20	HMG-CoA synthase
Smp_035120	-1.35	0.00498	ankyrin 2
Smp_171610	-1.35	3.7e-16	dual specificity serine:threonine tyrosine
Smp_168140	-1.36	1.56e-05	hypothetical protein
Smp_149310	-1.36	0.00252	lipoxygenase y domain containing protein
Smp_158990	-1.36	5.4e-06	neuronal calcium sensor
Smp_079260	-1.36	0.00423	LIM:homeobox protein Lhx2
Smp_213010	-1.37	7.31e-08	phosphopantothenate cysteine ligase
Smp_129400	-1.37	0.00496	Vacuolar protein sorting associated protein
Smp_153580	-1.37	0.00124	hypothetical protein
Smp_051760	-1.37	2.82e-05	hypothetical protein
Smp_052660	-1.37	4.25e-06	metabotropic glutamate receptor 3
Smp_157530	-1.37	7.3e-08	hypothetical protein
Smp_137150	-1.37	0.00019	beta mannosidase
Smp_073890	-1.38	9.4e-07	Ankyrin repeat and fibronectin type III
Smp_129220	-1.38	5.68e-15	hypothetical protein
Smp_136660	-1.38	1.42e-21	pro neuregulin 2 membrane bound
Smp_091460	-1.38	3.18e-136	glutamine synthetase
Smp_161430	-1.38	1.87e-72	Monocarboxylate transporter 12
Smp_159860	-1.38	4.94e-06	dopamine receptor I
Smp_149580	-1.38	7.45e-05	fmrfamide receptor
Smp_163900	-1.38	0.000168	dopamine beta hydroxylase
Smp_130530	-1.38	1.52e-28	hypothetical protein
Smp_047870	-1.38	8.68e-51	LIM domain kinase 1
Smp_090430	-1.38	0.00536	potassium voltage gated channel subfamily C
Smp_214230	-1.38	1.58e-09	sodium dependent serotonin transporter
Smp_132470	-1.39	5.59e-41	Cathepsin D-like protease 3
Smp_177310	-1.39	2.14e-05	hypothetical protein
Smp_176920	-1.39	2.4e-13	neuronal RhoA GEF protein
Smp_155410	-1.39	2.71e-14	Coiled coil domain containing protein 102A
Smp_088360	-1.39	0.00149	neuropeptide F prepropeptide
Smp_204260	-1.39	1.98e-10	hypothetical protein
Smp_087580	-1.4	1.06e-98	programmed cell death 6 interacting protein
Smp_073270	-1.4	5.89e-91	neuroendocrine protein 7b2
Smp_135290	-1.41	2.64e-13	macrophage expressed gene 1 protein
Smp_213740	-1.41	8.03e-18	hypothetical protein
Smp_128350	-1.41	7.04e-07	PR domain zinc finger protein 1
Smp_144700	-1.41	5.08e-49	5' AMP activated protein kinase subunit gamma
Smp_039620	-1.41	3.05e-16	lysosome associated membrane glycoprotein
Smp_202420	-1.41	0.00139	egg protein CP391S
Smp_180630	-1.42	2.72e-26	oligomeric Golgi complex component
Smp_156890	-1.43	1e-12	hypothetical protein
Smp_123270	-1.43	1.43e-67	Sj Ts1
Smp_155340	-1.43	1.28e-15	frizzled receptor
Smp_062620	-1.43	1.13e-06	hypothetical protein
Smp_043650	-1.43	2.11e-41	hypothetical protein
Smp_173240	-1.43	1.2e-38	cement protein 3B variant 3
Smp_042990	-1.43	2.9e-51	protein FAM63B
Smp_134820	-1.43	4.18e-07	5 hydroxytryptamine receptor 1B
Smp_089320	-1.44	1.29e-08	Cell wall integrity and stress response
Smp_191220	-1.44	7.95e-05	anion exchange protein 2
Smp_028840	-1.44	2.71e-18	hypothetical protein
Smp_016230	-1.44	3.13e-09	protocadherin 17
Smp_018440	-1.45	6.42e-12	hypothetical protein
Smp_160490	-1.45	3.1e-11	ankyrin repeat and MYND domain containing protein
Smp_150740	-1.45	2.66e-17	asparagine rich antigen
Smp_181630	-1.45	0.00219	hypothetical protein
Smp_156870	-1.45	1.41e-09	protein tyrosine phosphatase receptor type B
Smp_153700	-1.46	1.12e-101	hypothetical protein
Smp_177240	-1.46	0.00559	twinkle protein
Smp_063060	-1.46	0.000175	hypothetical protein
Smp_144450	-1.46	1.56e-22	apobec 1 complementation factor
Smp_132230	-1.46	0.00593	hypothetical protein
Smp_078230	-1.46	1.01e-31	cGMP dependent protein kinase
Smp_033200	-1.46	2.77e-05	hypothetical protein
Smp_172650	-1.46	1.22e-37	rho guanine nucleotide exchange factor
Smp_033930	-1.47	0.00673	phosphatidylcholine transfer protein
Smp_161530	-1.47	2.27e-45	myocyte specific enhancer factor 2a
Smp_159140	-1.47	2.19e-38	Solute carrier organic anion transporter family
Smp_170760	-1.47	3.48e-50	bromodomain adjacent to zinc finger domain
Smp_153970	-1.47	8.91e-55	RILP protein
Smp_114470	-1.47	6.36e-05	liprin beta 1
Smp_158400	-1.47	1.06e-23	receptor type tyrosine protein phosphatase
Smp_180230	-1.47	6.07e-87	hypothetical protein
Smp_211310	-1.48	1.29e-20	soluble guanylate cyclase gcy
Smp_172570	-1.48	1.94e-34	Rho guanine nucleotide exchange factor 1
Smp_072210	-1.48	1.87e-22	zinc finger protein 395
Smp_151620	-1.48	1.99e-17	protocadherin 9
Smp_123050	-1.48	7.67e-23	Regulator of G protein signaling 20
Smp_050520	-1.48	2.43e-28	neurogenic locus notch protein
Smp_140130	-1.49	5.75e-17	tetraspanin CD63 receptor
Smp_029160	-1.49	7.72e-100	protein serac1
Smp_153210	-1.49	1.29e-23	rhodopsin orphan GPCR
Smp_137770	-1.49	0.00018	BAH domain and coiled coil containing 1
Smp_160880	-1.5	5.91e-57	phosphatidylcholine sterol acyltransferase
Smp_148580	-1.5	3.18e-21	supervillin
Smp_036760	-1.5	7.46e-14	hypothetical protein
Smp_170750	-1.5	2.72e-05	paired box protein pax 6
Smp_160960	-1.5	3.67e-07	asparagine rich protein
Smp_132270	-1.5	1.67e-32	poly(rC) binding protein 3
Smp_059820	-1.51	4.88e-11	hypothetical protein
Smp_151840	-1.51	6.74e-05	hypothetical protein
Smp_039590	-1.51	7.27e-07	hypothetical protein
Smp_131160	-1.51	1.21e-12	hypothetical protein
Smp_131010	-1.51	1.3e-12	protocadherin gamma a10
Smp_136470	-1.51	1.13e-20	pleckstrin y domain containing family G
Smp_202290	-1.52	3.22e-05	hypothetical protein
Smp_160160	-1.52	7.11e-22	solute carrier family 17
Smp_177020	-1.52	1.42e-15	PhosphoLipase C Like family member (pll 1)
Smp_198980	-1.52	9.53e-35	ccr4 not transcription complex
Smp_085910	-1.52	7.07e-25	smad family member 2
Smp_148100	-1.53	1.73e-19	hypothetical protein
Smp_198960	-1.53	1.27e-32	hypothetical protein
Smp_056700	-1.53	6.11e-05	membrane associated RING finger protein
Smp_070100	-1.53	1.1e-29	hypothetical protein
Smp_134670	-1.53	7.13e-171	ral gtpase activating
Smp_194280	-1.54	3.51e-17	hypothetical protein
Smp_149170	-1.54	6.73e-08	Probable G protein coupled receptor B0563
Smp_135160	-1.54	5.37e-26	Dual specificity protein phosphatase 10
Smp_153290	-1.54	3.04e-56	cement protein 3B variant 3
Smp_138150	-1.54	4.3e-23	rho type gtpase activating protein
Smp_180640	-1.55	1.87e-22	oligomeric Golgi complex component
Smp_054170	-1.56	9.52e-60	hypothetical protein
Smp_151630	-1.56	4.24e-05	protocadherin alpha
Smp_129490	-1.57	0.00416	LIM:homeobox protein Lhx3
Smp_017230	-1.57	3.6e-55	nicotinamide phosphoribosyltransferase
Smp_094500	-1.57	2.29e-26	choline dehydrogenase
Smp_162910	-1.57	1.08e-45	related to multifunctional cyclin dependent
Smp_052350	-1.57	3.07e-96	zinc finger Ran binding domain containing protein
Smp_202850	-1.58	0.00209	egg protein CP391S
Smp_201730	-1.58	3e-08	hypothetical protein
Smp_153200	-1.58	3.26e-08	rhodopsin orphan GPCR
Smp_106110	-1.58	1.73e-26	Kv channel interacting protein 4
Smp_041460	-1.58	4.05e-70	tetraspanin CD63 receptor
Smp_057860	-1.58	4.76e-31	hypothetical protein
Smp_143180	-1.59	1.48e-07	zinc finger protein
Smp_164010	-1.59	8.16e-21	serine:threonine protein phosphatase 6
Smp_129310	-1.6	5e-42	inositol polyphosphate multikinase
Smp_043030	-1.6	1.78e-175	hexokinase
Smp_161450	-1.61	1.33e-15	small conductance calcium activated potassium
Smp_049850	-1.61	5.09e-08	hypoxanthine guanine phosphoribosyltransferase
Smp_201950	-1.62	5.6e-07	hypothetical protein
Smp_176450	-1.62	0.00842	ATP binding cassette sub family A
Smp_162230	-1.62	2.23e-36	microtubule associated protein tau
Smp_182620	-1.62	3.4e-111	carboxypeptidase N
Smp_003270	-1.63	1.88e-43	tubulin specific chaperone cofactor E
Smp_129090	-1.64	9.23e-21	hypothetical protein
Smp_003760	-1.64	1.43e-08	hypothetical protein
Smp_212350	-1.64	6.23e-105	forkhead box protein P1
Smp_196250	-1.64	1.66e-40	supervillin
Smp_141310	-1.64	4.37e-11	neurexin 2 alpha
Smp_092020	-1.64	3.9e-30	cement protein 3B variant 2
Smp_194710	-1.64	2.04e-28	potassium voltage gated channel protein Shaker
Smp_212100	-1.65	9.26e-06	calcium dependent activator protein
Smp_043120	-1.66	3.56e-124	universal stress protein
Smp_139400	-1.67	2.05e-24	tensin 1
Smp_075770	-1.67	1.12e-43	hypothetical protein
Smp_123260	-1.67	1.83e-59	AN1 type zinc finger and ubiquitin
Smp_203950	-1.68	8.48e-42	retinol dehydrogenase 11
Smp_136920	-1.69	7.61e-18	polypeptide
Smp_056460	-1.69	0.00318	hypothetical protein
Smp_200520	-1.69	2.85e-09	hypothetical protein
Smp_134040	-1.69	9.27e-22	Ecdysone induced protein 74EF B
Smp_190050	-1.7	0.000668	rho guanine nucleotide exchange factor 17
Smp_140990	-1.7	6.85e-45	hypothetical protein
Smp_083770	-1.7	9.04e-06	anoctamin 7
Smp_026570	-1.7	2.53e-20	innexin
Smp_154410	-1.7	0.00154	alpha 1
Smp_170480	-1.7	0.00392	family M13 unassigned peptidase (M13 family)
Smp_143270	-1.7	3.54e-31	hypothetical protein
Smp_163790	-1.7	3.42e-07	nuclear receptor 2DBD gamma
Smp_148080	-1.7	1.35e-58	hypothetical protein
Smp_040190	-1.7	1.19e-134	serine:threonine protein kinase SIK2
Smp_158980	-1.71	0.00014	neuronal calcium sensor
Smp_161900	-1.71	0.000293	innexin unc 9
Smp_169200	-1.71	1.35e-07	tegument-allergen-like protein
Smp_165660	-1.71	0.000971	polycystic kidney disease 2 1 protein like
Smp_048040	-1.72	0.00154	vesicular glutamate transporter 2
Smp_000820	-1.72	3.14e-48	hypothetical protein
Smp_012010	-1.73	1.34e-20	forkhead box subgroup O
Smp_143310	-1.73	4.99e-17	hypothetical protein
Smp_129020	-1.73	3.25e-29	innexin unc 9
Smp_148870	-1.73	1.34e-32	hypothetical protein
Smp_199890	-1.74	7.31e-51	venom allergen-like (VAL) 7 protein
Smp_180870	-1.75	3.08e-05	carbonic anhydrase
Smp_021870	-1.75	4.92e-111	CCR4 NOT transcription complex subunit 7
Smp_055810	-1.75	0.000769	inositol 5 phosphatase
Smp_123000	-1.75	2.87e-29	ski oncogene
Smp_151920	-1.75	7.08e-05	paladin
Smp_149630	-1.76	4.37e-34	nucleolar protein c7b
Smp_149560	-1.76	0.00394	hypothetical protein
Smp_002150	-1.76	2.31e-257	trypsin-like serine protease
Smp_166300	-1.76	1.99e-36	hypothetical protein
Smp_152540	-1.76	2.29e-14	muscarinic acetylcholine receptor
Smp_094930	-1.77	0.00108	early growth response protein 1
Smp_167750	-1.77	3.12e-71	fatty acid amide hydrolase 1
Smp_192920	-1.77	9.24e-22	glycerophosphocholine phosphodiesterase GDE1
Smp_028860	-1.77	0.000143	hypothetical protein
Smp_020840	-1.77	0.000245	oxalate:formate antiporter
Smp_150950	-1.78	1.77e-05	hypothetical protein
Smp_203190	-1.78	1.06e-35	hypothetical protein
Smp_161670	-1.78	0.000575	beige:beach protein
Smp_162390	-1.79	0.000695	hypothetical protein
Smp_161000	-1.79	1.97e-05	histone lysine
Smp_161800	-1.79	1.94e-10	protein polyglycylase TTLL10
Smp_023710	-1.79	0.00368	G protein coupled receptor fragment
Smp_134550	-1.79	9.02e-28	hypothetical protein
Smp_026230	-1.8	5.75e-156	hypothetical protein
Smp_070240	-1.8	8.23e-292	venom allergen-like (VAL) 7 protein
Smp_163520	-1.8	4.99e-27	hypothetical protein
Smp_167650	-1.8	1.59e-71	rho guanine nucleotide exchange factor 17
Smp_088920	-1.8	1.66e-56	serine:threonine protein kinase
Smp_018590	-1.81	1.31e-06	endothelial transcription factor GATA 2
Smp_143720	-1.81	2.34e-05	hypothetical protein
Smp_126900	-1.81	8.03e-08	voltage gated hydrogen channel 1
Smp_011220	-1.82	6.3e-11	glucosamine fructose 6 phosphate
Smp_017710	-1.82	3.32e-102	Rab11 family interacting protein 3 or 4
Smp_133830	-1.82	3.57e-35	hypothetical protein
Smp_155960	-1.82	1.83e-07	serine:threonine protein kinase D1
Smp_004730	-1.82	4.01e-40	high voltage-activated calcium channel cav2b
Smp_074460	-1.82	2.71e-27	tegument-allergen-like protein
Smp_123920	-1.83	1.24e-21	hypothetical protein
Smp_136760	-1.83	4.33e-67	hypothetical protein
Smp_025380	-1.83	8.38e-23	16 kda calcium binding protein
Smp_140020	-1.84	2.12e-48	hypothetical protein
Smp_194300	-1.84	0.0042	hypothetical protein
Smp_153170	-1.84	2.57e-62	striated muscle specific
Smp_170780	-1.85	9.47e-09	hypothetical protein
Smp_041700	-1.86	1.38e-16	G protein coupled receptor fragment
Smp_198900	-1.86	6.65e-08	hypothetical protein
Smp_007270	-1.86	1.24e-78	smoothelin
Smp_170150	-1.86	3.75e-35	hypothetical protein
Smp_196950	-1.87	0.00132	one cut domain family member
Smp_155320	-1.87	1.84e-21	hypothetical protein
Smp_070020	-1.87	8.6e-46	rhoptry associated membrane antigen
Smp_212410	-1.87	2.11e-25	hyperpolarization activated cyclic
Smp_132220	-1.87	0.0021	G protein coupled receptor fragment
Smp_124610	-1.87	1.19e-74	hypothetical protein
Smp_119260	-1.89	1.41e-08	hypothetical protein
Smp_001070	-1.89	6.32e-13	G protein coupled receptor fragment
Smp_033130	-1.89	3.23e-36	hypothetical protein
Smp_135070	-1.9	0.000133	hypothetical protein
Smp_145920	-1.91	1.81e-27	protein tyrosine sulfotransferase
Smp_138140	-1.91	4.87e-06	homeobox protein MOX 2
Smp_045550	-1.91	1.32e-105	annexin
Smp_185340	-1.91	4.26e-06	hypothetical protein
Smp_187350	-1.91	5.41e-05	hypothetical protein
Smp_167900	-1.93	8.1e-05	hypothetical protein
Smp_013210	-1.93	0.00816	inositol polyphosphate multikinase
Smp_138980	-1.93	3.5e-06	hypothetical protein
Smp_123960	-1.94	1.63e-71	hypothetical protein
Smp_210510	-1.94	9.35e-59	BAI1 associated protein 3
Smp_125490	-1.94	1.17e-09	hypothetical protein
Smp_161270	-1.94	0.000198	hypothetical protein
Smp_190900	-1.94	3.74e-07	hypothetical protein
Smp_145300	-1.94	1.44e-126	peptidylglycine alpha hydroxylating mono-oxygenase_
Smp_154970	-1.95	8.19e-41	hypothetical protein
Smp_204230	-1.95	2.61e-12	hypothetical protein
Smp_142790	-1.96	4.18e-05	guanine nucleotide binding protein alpha
Smp_140500	-1.96	3.26e-09	Paramyosin (Allergen Blo t 11)
Smp_162360	-1.96	0.00778	myoglobin 1
Smp_088090	-1.97	0.00352	hypothetical protein
Smp_143810	-1.97	3.17e-15	hypothetical protein
Smp_152960	-1.97	4.06e-20	rab effector MyRIP
Smp_124250	-1.97	1.1e-32	high affinity cGMP specific 3'
Smp_128370	-1.97	1.09e-08	glutamate synthase
Smp_154170	-1.97	0.00856	hypothetical protein
Smp_168960	-1.98	8.51e-57	multiple pdz domain protein
Smp_079280	-1.98	0.00631	hypothetical protein
Smp_145350	-1.98	1.59e-159	ubiquitin conjugating enzyme E2 H
Smp_206080	-1.99	6.64e-16	hypothetical protein
Smp_134500	-1.99	0.000172	calcium:calmodulin dependent 3'
Smp_150180	-1.99	1.19e-13	octopamine receptor oamb
Smp_158370	-1.99	3.58e-05	tubulin monoglycylase TTLL3
Smp_038530	-1.99	5.35e-72	dual specificity protein phosphatase 14
Smp_152970	-2	2.33e-07	hypothetical protein
Smp_052880	-2	7.38e-21	hypothetical protein
Smp_123100	-2	3.51e-56	hypothetical protein (now as MEG-32.1)
Smp_179110	-2	0.000247	purine nucleoside phosphorylase
Smp_143710	-2.01	8.42e-25	gamma aminobutyric acid receptor subunit
Smp_000900	-2.01	6.53e-34	neuropeptide FF receptor 1
Smp_198620	-2.01	5.36e-32	multiple pdz domain protein
Smp_174870	-2.01	6.64e-62	hypothetical protein
Smp_100540	-2.01	0.000209	hypothetical protein
Smp_140710	-2.02	5.82e-12	hypothetical protein
Smp_083980	-2.03	7.1e-05	FMRFamide activated amiloride sensitive sodium
Smp_042150	-2.03	4.58e-38	tegument-allergen-like protein
Smp_078160	-2.04	4.12e-75	RB1 inducible coiled coil protein 1
Smp_140190	-2.04	0.00228	G protein coupled receptor fragment
Smp_129900	-2.04	2.6e-67	sodium and chloride dependent GABA transporter
Smp_124620	-2.04	9.32e-18	hypothetical protein
Smp_034610	-2.04	2.13e-18	innexin
Smp_022300	-2.06	4.05e-06	sulfate transporter
Smp_059080	-2.07	0.000178	hypothetical protein
Smp_106010	-2.07	4.4e-18	hypothetical protein
Smp_155950	-2.07	6.15e-16	serine:threonine protein kinase D1
Smp_191310	-2.07	4.24e-44	histone deacetylase 4
Smp_132040	-2.07	7.49e-13	DnaJ protein subfamily C 8
Smp_131350	-2.08	1.42e-35	Ileal sodium:bile acid cotransporter
Smp_041630	-2.08	5.69e-113	BCL2 apoptosis inhibitor
Smp_146750	-2.08	8.49e-25	sodium:hydrogen exchanger 2 (nhe2)
Smp_204830	-2.09	1.09e-21	egg protein CP391S
Smp_193800	-2.09	1.4e-08	high affinity octopamine transporter protein
Smp_166380	-2.1	2.72e-27	hypothetical protein
Smp_201130	-2.1	8.93e-26	hypothetical protein
Smp_162300	-2.1	2.25e-24	epididymal sperm binding protein 1
Smp_162190	-2.1	3.68e-08	cysteine and glycine rich protein 2
Smp_155930	-2.1	0.00871	hypothetical protein
Smp_155680	-2.1	0.00689	hypothetical protein
Smp_132210	-2.1	1.79e-86	f box only protein 32
Smp_141570	-2.1	5.71e-06	TWiK family of potassium channels protein 7
Smp_161280	-2.11	5.29e-10	hypothetical protein
Smp_142820	-2.12	6.15e-12	hypothetical protein
Smp_126440	-2.13	1.03e-235	ankyrin repeat domain containing protein 12
Smp_158460	-2.13	7.48e-31	breast cancer anti estrogen resistance protein
Smp_151950	-2.14	0.00135	zinc finger protein
Smp_135250	-2.14	0.00993	Placenta specificprotein 8 protein
Smp_011700	-2.15	2.51e-213	proto oncogene tyrosine protein kinase ROS
Smp_194830	-2.15	4.56e-108	SmKK7
Smp_163890	-2.16	7.35e-06	hypothetical protein
Smp_121230	-2.16	0.00134	hypothetical protein
Smp_173010	-2.17	3.79e-20	neuropeptide receptor a
Smp_058080	-2.17	5.34e-13	neuropeptide Y receptor
Smp_198020	-2.17	2.06e-10	o methyltransferase
Smp_198220	-2.17	6.01e-07	hypothetical protein
Smp_077980	-2.17	1.51e-137	neuroendocrine convertase 2
Smp_135040	-2.18	3.39e-29	gamma aminobutyric acid receptor subunit
Smp_168730	-2.18	1.05e-39	carbonic anhydrase
Smp_127770	-2.19	6.38e-37	ras GTP exchange factor
Smp_156550	-2.2	5.95e-05	alpha amylase
Smp_089200	-2.2	2.9e-70	multidrug resistance protein
Smp_064460	-2.2	0.00263	hypothetical protein
Smp_144790	-2.21	6.86e-07	calmodulin
Smp_145890	-2.21	9.22e-49	adamTS protein 3
Smp_194090	-2.22	4.79e-181	subfamily S1A unassigned peptidase (S01 family)
Smp_124990	-2.22	4.47e-38	ras protein family 2 like
Smp_155040	-2.22	0.000254	cyclic nucleotide gated cation channel
Smp_149770	-2.22	1.08e-18	5 hydroxytryptamine receptor 1A
Smp_167680	-2.23	0.00091	E3 ubiquitin protein ligase HUWE1
Smp_144650	-2.23	3.05e-15	hypothetical protein
Smp_142290	-2.23	1.01e-12	hyperpolarization activated cyclic
Smp_089670	-2.23	6.17e-68	alpha 2 macroglobulin
Smp_015190	-2.23	0.00139	serine rich repeat protein
Smp_042120	-2.24	4.73e-41	hypothetical protein
Smp_201600	-2.25	1.59e-42	hypothetical protein
Smp_136110	-2.25	6.59e-08	leucine rich repeat containing protein 68
Smp_198360	-2.25	1.59e-58	ankyrin repeat and death domain containing protein
Smp_047680	-2.26	2.04e-46	Ferritin-2 heavy chain
Smp_150240	-2.27	1.15e-06	secretory glycoprotein k5
Smp_180510	-2.28	4.76e-122	protein FAM46C
Smp_144350	-2.28	4.75e-12	hypothetical protein
Smp_187590	-2.28	8.53e-20	hypothetical protein
Smp_141810	-2.28	6.27e-55	hypothetical protein
Smp_147090	-2.28	1.85e-18	hypothetical protein
Smp_171730	-2.29	0.000434	hypothetical protein
Smp_170200	-2.29	2.58e-57	alpha tocopherol transfer protein
Smp_122880	-2.29	1.75e-07	hypothetical protein
Smp_033010	-2.3	8.79e-12	16 kda calcium binding protein
Smp_133840	-2.31	0.000323	lipoxygenase y domain containing protein
Smp_059170	-2.31	5.25e-96	troponin i
Smp_124690	-2.33	0.000158	voltage dependent calcium channel
Smp_163740	-2.33	0.000624	nesprin 1
Smp_138210	-2.34	3.9e-96	hypothetical protein
Smp_124260	-2.34	4.16e-08	hypothetical protein
Smp_021260	-2.34	1.01e-05	protein phosphatase 1 regulatory subunit
Smp_150830	-2.37	3.1e-11	EF hand calcium binding domain containing protein
Smp_194420	-2.37	3.45e-66	hypothetical protein
Smp_105410	-2.38	1.61e-109	glucose transport protein
Smp_194470	-2.38	2.98e-17	hypothetical protein
Smp_134160	-2.38	2.73e-10	sulfate transporter
Smp_151160	-2.38	0.00102	Stress protein DDR48
Smp_125890	-2.4	2.61e-41	dna photolyase
Smp_186780	-2.41	6.21e-05	hypothetical protein
Smp_113310	-2.41	0.000727	hypothetical protein
Smp_014610	-2.41	0.000212	serine:threonine kinase 1
Smp_034310	-2.41	2.74e-06	hypothetical protein
Smp_010820	-2.42	1.56e-270	peptidyl-alpha-hydroxyglycine alpha-amidating lyase
Smp_175010	-2.43	1.94e-10	vesicular glutamate transporter
Smp_164380	-2.45	8.38e-111	protein KINase family member (kin 1)
Smp_117620	-2.45	0.00721	hypothetical protein
Smp_201700	-2.45	7.4e-39	hypothetical protein
Smp_166770	-2.46	2.91e-07	hypothetical protein
Smp_000350	-2.47	9.1e-12	hypothetical protein
Smp_122870	-2.48	4.96e-19	regulator of G protein signaling
Smp_160670	-2.49	1.34e-20	paired box protein pax 6
Smp_151040	-2.49	3.68e-22	cyclin dependent kinase 5 activator 1
Smp_176110	-2.5	2.19e-58	hypothetical protein
Smp_077850	-2.5	1.51e-79	actin
Smp_046630	-2.52	9.02e-283	hypothetical protein
Smp_003600	-2.52	7.54e-06	DM9 domain containing protein
Smp_013570	-2.54	7.45e-55	hypothetical protein
Smp_075390	-2.56	9.71e-32	hypothetical protein
Smp_187090	-2.56	8.48e-17	hypothetical protein
Smp_144830	-2.57	0.00175	hypothetical protein
Smp_156390	-2.58	1.47e-44	growth factor receptor bound protein
Smp_092150	-2.59	2.13e-13	hypothetical protein
Smp_148040	-2.59	4.9e-11	DC STAMP domain containing protein 1
Smp_212370	-2.6	7.52e-46	SNF4:AMP activated protein kinase gamma subunit
Smp_136020	-2.6	5.68e-07	hypothetical protein
Smp_161190	-2.61	7.68e-11	hypothetical protein
Smp_241450	-2.61	5.82e-141	hypothetical protein
Smp_161600	-2.62	6.51e-51	sox transcription factor
Smp_129790	-2.63	2.48e-22	synaptotagmin 3
Smp_012920	-2.63	5.59e-28	class A rhodopsin G protein coupled
Smp_166340	-2.63	3.59e-242	hypothetical protein
Smp_154250	-2.63	2.75e-32	ring finger protein unkempt
Smp_056940	-2.65	4.72e-05	histone lysine N methyltransferase MLL3
Smp_062900	-2.66	5.94e-05	tryparedoxin peroxidase
Smp_197150	-2.66	2.71e-14	high affinity cGMP specific 3'
Smp_163140	-2.67	4.44e-06	pituitary homeobox protein
Smp_005960	-2.67	2.21e-15	hypothetical protein
Smp_136840	-2.68	0.00401	subfamily A1A unassigned peptidase (A01 family)
Smp_193400	-2.69	0.000833	hypothetical protein
Smp_033000	-2.7	1.38e-20	calcium-binding protein
Smp_134100	-2.7	2e-18	G protein coupled receptor fragment
Smp_105220	-2.71	1.25e-139	hypothetical protein
Smp_139410	-2.71	6.95e-15	small conductance calcium activated potassium
Smp_168610	-2.72	0.000135	myelin transcription factor 1 protein
Smp_142280	-2.74	2.1e-09	hyperpolarization activated cyclic
Smp_206130	-2.74	4.09e-05	unkempt protein
Smp_123250	-2.75	1.32e-23	headcase protein
Smp_188010	-2.75	2.5e-17	phosphatase and actin regulator 3
Smp_157020	-2.76	1.74e-17	titin
Smp_181470	-2.76	4.01e-81	NMDA receptor glutamate binding chain
Smp_123300	-2.77	7.42e-98	follistatin
Smp_212390	-2.77	7.3e-110	ubiquitin specific peptidase 2 (C19 family)
Smp_157840	-2.77	2.23e-11	transcription factor AP 2 epsilon
Smp_032750	-2.78	7.45e-07	guanine nucleotide binding protein G(i) alpha
Smp_191730	-2.79	9.54e-24	degenerin unc 8
Smp_180660	-2.79	4.41e-11	hypothetical protein
Smp_161100	-2.79	4.15e-12	FH1:FH2 domain containing protein 3
Smp_129510	-2.82	5.16e-104	metallophosphoesterase domain containing protein
Smp_000280	-2.82	0.00616	hypothetical protein
Smp_204020	-2.82	5.78e-12	hypothetical protein
Smp_198890	-2.84	1.55e-184	hypothetical protein
Smp_142030	-2.84	1.49e-71	5' AMP activated protein kinase subunit gamma
Smp_141670	-2.85	0.000227	hypothetical protein
Smp_047660	-2.85	1.47e-191	Ferritin-2 heavy chain
Smp_047460	-2.85	1.03e-59	astacin protein
Smp_134870	-2.91	9.45e-58	early growth response protein
Smp_129250	-2.92	1.03e-23	retinaldehyde binding protein
Smp_057710	-2.93	3.58e-12	hypothetical protein
Smp_059980	-2.93	1.19e-226	arginase
Smp_121780	-2.94	9.42e-108	myosin light chain kinase
Smp_166920	-2.94	4.28e-67	PDZ and LIM domain protein Zasp
Smp_071050	-2.94	9.52e-265	hypothetical protein
Smp_134390	-2.95	2.45e-48	sterol O-acyltransferase 1
Smp_016750	-2.95	0.00644	zinc finger protein 488
Smp_127090	-2.95	7.59e-05	forkhead protein: forkhead protein domain C3503
Smp_125450	-2.96	1.81e-06	retinal guanylyl cyclase 2
Smp_164180	-2.98	1.84e-12	par domain protein
Smp_204600	-2.99	2.69e-10	invadolysin (M08 family)
Smp_172630	-2.99	2.41e-15	hypothetical protein
Smp_157100	-2.99	1.26e-78	sphingoid long chain base kinase
Smp_144300	-3	1.48e-29	tns1 protein
Smp_187640	-3	3.55e-07	regulator of G protein signaling 3 rgs3
Smp_147030	-3.02	9.01e-05	hypothetical protein
Smp_011000	-3.03	1.46e-71	sterol esterase 1/lysosomal acid lipase-related/lipase 1
Smp_105370	-3.05	3.51e-45	cathepsin B peptidase (C01 family)
Smp_004710	-3.05	1.63e-229	hypothetical protein
Smp_077880	-3.05	6.2e-67	annexin
Smp_164020	-3.11	1.29e-71	phosphatase and actin regulator 3
Smp_180550	-3.12	2.75e-25	hypothetical protein
Smp_154220	-3.13	0.00671	hypothetical protein
Smp_156510	-3.15	6.99e-113	PDZ and LIM domain protein 7
Smp_202160	-3.19	0.00998	hypothetical protein
Smp_200110	-3.23	2.1e-12	hypothetical protein
Smp_141800	-3.24	6.28e-33	oxalate:formate antiporter
Smp_125420	-3.24	7.62e-19	corticotropin releasing factor receptor 2
Smp_205310	-3.24	0.000151	egg protein CP391S
Smp_158180	-3.28	2.45e-14	hypothetical protein
Smp_074560	-3.29	3.53e-98	hypothetical protein
Smp_144440	-3.35	8.52e-06	replication A protein
Smp_167660	-3.4	2.73e-70	Protein phosphatase 1 regulatory subunit 3B
Smp_071810	-3.41	8.19e-15	hypothetical protein
Smp_161240	-3.48	6.26e-33	hypothetical protein
Smp_009230	-3.49	6.31e-05	hypothetical protein
Smp_000430	-3.53	1.55e-05	eggshell protein
Smp_129920	-3.53	3.02e-05	sodium dependent neurotransmitter transporter
Smp_147740	-3.56	1.59e-05	family M13 unassigned peptidase (M13 family)
Smp_084270	-3.57	0.000223	rhodopsin orphan GPCR
Smp_187410	-3.59	1.8e-20	hypothetical protein
Smp_124380	-3.59	0.00423	leucine rich
Smp_074570	-3.61	5.07e-35	hypothetical protein
Smp_038730	-3.63	1.31e-191	hypothetical protein
Smp_175310	-3.63	1.46e-30	hypothetical protein
Smp_194700	-3.67	9.56e-07	cyclic nucleotide gated cation channel
Smp_138570	-3.68	0.00756	spore germination protein
Smp_076620	-3.7	0.000151	RB1 inducible coiled coil protein 1
Smp_179860	-3.71	9.76e-05	MEG-2 (ESP15) family
Smp_094560	-3.75	3.57e-143	Kv4 class voltage gated potassium channel
Smp_036470	-3.76	8.93e-45	oxalate:formate antiporter
Smp_180620	-3.76	5.83e-148	MEG 17
Smp_139140	-3.78	2.93e-15	hypothetical protein
Smp_058380	-3.78	6.03e-73	latrophilin 3
Smp_114660	-3.83	1.26e-229	hypothetical protein
Smp_144860	-3.85	6.06e-13	protein boule
Smp_201330	-3.9	2.08e-32	egg protein CP391S
Smp_174400	-4	7.82e-05	hypothetical protein
Smp_188190	-4.01	0.00577	hypothetical protein
Smp_149860	-4.04	5.92e-96	cat eye syndrome critical region protein 5
Smp_146760	-4.05	4.97e-30	hypothetical protein
Smp_131110	-4.05	3.95e-09	hypothetical protein
Smp_174810	-4.09	7.31e-101	Extracellular superoxide dismutase (Cu Zn)
Smp_149870	-4.1	1.11e-88	cat eye syndrome critical region protein; cat eye syndrome candidate region protein
Smp_212180	-4.14	8.08e-29	glucose dehydrogenase (acceptor)
Smp_149980	-4.2	1.33e-09	soluble guanylate cyclase 88e
Smp_129270	-4.27	7.12e-50	camp specific 3'
Smp_059480	-4.33	0	thioredoxin peroxidase
Smp_172460	-4.35	2.7e-46	Krueppel factor 10 like
Smp_194060	-4.37	0.00982	hypothetical protein
Smp_191910	-4.39	5.9e-06	Stress protein DDR48
Smp_200090	-4.39	0.00149	hypothetical protein
Smp_142220	-4.42	1.99e-07	apobec1 complementation factor
Smp_129280	-4.43	2.42e-12	hypothetical protein
Smp_049230	-4.48	0.00408	Major egg antigen (p40)
Smp_141480	-4.48	0.00418	hypothetical protein
Smp_105780	-4.48	0.00646	uro adherence factor A
Smp_112450	-4.49	0.00351	Trematode Eggshell Synthesis domain containing protein
Smp_170890	-4.5	0.00489	Cell wall integrity and stress response
Smp_078720	-4.5	0.00487	hypothetical protein
Smp_136100	-4.5	0.00478	kelch protein 10
Smp_170840	-4.5	0.00455	alpha galactosidase:alpha n
Smp_041880	-4.5	0.00441	peptide (allatostatin:somatostatin)
Smp_185750	-4.51	4.47e-26	hypothetical protein
Smp_182770	-4.6	3.49e-92	hypothetical protein
Smp_022450	-4.61	0	hypothetical protein
Smp_067430	-4.67	1.71e-13	oligodendrocyte transcription factor 2
Smp_161340	-4.68	0.00329	Sm29
Smp_147730	-4.79	1.08e-258	single kunitz protease inhibitor; serine type protease inhibitor
Smp_008170	-4.79	7.62e-06	calcium activated potassium channel
Smp_202830	-4.85	0.00134	hypothetical protein
Smp_165360	-4.87	0.0014	histone acetyltransferase myst4
Smp_095980	-4.89	0.00206	Extracellular superoxide dismutase (Cu Zn)
Smp_083800	-4.89	5.35e-05	hypothetical protein
Smp_152590	-4.93	4.63e-24	MEG-10
Smp_112930	-4.96	0.00679	hypothetical protein
Smp_153090	-4.98	0.00195	hypothetical protein
Smp_155250	-4.99	0.00257	nuclear receptor subfamily 2 group E member
Smp_183250	-5.01	0.00208	MAGUK p55 subfamily
Smp_139250	-5.11	0.00767	WD repeat containing protein 86
Smp_129780	-5.19	9.98e-12	C2 calcium:lipid binding region
Smp_155310	-5.25	0.000651	tetraspanin CD63 receptor
Smp_156600	-5.37	1.7e-35	hypothetical protein
Smp_126580	-5.42	7.92e-09	calcium activated potassium channel
Smp_198060	-5.51	4.73e-13	hypothetical protein
Smp_032970	-5.51	0	calmodulin protein
Smp_125060	-5.55	0.00067	kinase suppressor of Ras (KSR)
Smp_241430	-5.61	3.89e-23	Aquaporin 12A
Smp_152730	-5.68	3.41e-11	histone lysine N methyltransferase MLL3
Smp_132500	-5.73	0.00045	ras and EF hand domain containing protein
Smp_033250	-5.8	4.43e-05	hypothetical protein
Smp_205660	-5.84	4.52e-15	hypothetical protein
Smp_180330	-5.97	2.91e-32	MEG 2 (ESP15) family
Smp_166350	-6.59	1.31e-06	hypothetical protein
Smp_077610	-6.61	6.19e-07	hypothetical protein
Smp_005470	-7.31	3.34e-08	dynein light chain
Smp_203400	-7.34	1.88e-07	rhodopsin orphan GPCR
Smp_138060	-8.06	3.76e-09	MEG-3 (Grail) family
Smp_159830	-8.69	1e-05	MEG-2 (ESP15) family
Smp_032990	-8.98	7.14e-13	Calmodulin 4 (Calcium binding protein Dd112)
Smp_181510	-9.58	1.15e-13	hypothetical protein
Smp_159800	-9.66	5.1e-28	MEG-2 (ESP15) family
Smp_159810	-11.22	1.02e-48	MEG-2 (ESP15) family
Smp_138070	-11.99	3.58e-30	MEG-3 (Grail) family
Smp_138080	-12.62	1.48e-19	MEG-3 (Grail) family
