# Supplementary material for: Transcriptome of the parasitic flatworm Schistosoma mansoni during intra-mammalian development
Source: PLoS Negl Trop Dis. 2020 May 6;14(5):e0007743. doi: 10.1371/journal.pntd.0007743 (PMC7263636; doi:10.1371/journal.pntd.0007743)
Supplement: S3 Table — (XLSX) [file pntd.0007743.s010.xlsx]

## Sheet: S3 Table
S3 Table. Enriched GO terms of genes differentially expressed between day-13 and lung stage S. mansoni
GO term enrichment of down-regulated genes (D13 vs. D6)
Type	GO ID	Term	Annotated	Significant	Expected	topGO	Smp
BP	GO:0007165	signal transduction	567	95	41.19	0.0002	Smp_000900 (neuropeptide FF receptor 1); Smp_001070 (G protein coupled receptor fragment); Smp_008850 (fmrfamide receptor); Smp_011700 (proto oncogene tyrosine protein kinase ROS); Smp_012920 (class A rhodopsin G protein coupled); Smp_023710 (G protein coupled receptor fragment); Smp_032750 (guanine nucleotide binding protein G(i) alpha); Smp_041700 (G protein coupled receptor fragment); Smp_0418…
BP	GO:0030238	male sex determination	6	4	0.44	0.0004	Smp_125630 (cell transcription factor short terminal; cell transcription factor long terminal); Smp_131260 (pangolin); Smp_148110 (transcription factor SOX 14); Smp_161600 (sox transcription factor)
BP	GO:0006813	potassium ion transport	78	14	5.67	0.0013	Smp_008170 (calcium activated potassium channel); Smp_015020 (sodium potassium transporting ATPase alpha subunit); Smp_090430 (potassium voltage gated channel subfamily C); Smp_094560 (Kv4 class voltage gated potassium channel); Smp_126580 (calcium activated potassium channel); Smp_139410 (small conductance calcium activated potassium); Smp_141570 (TWiK family of potassium channels protein 7); Sm…
BP	GO:0006836	neurotransmitter transport	31	8	2.25	0.0013	Smp_028690 (sodium/chloride dependent transporter); Smp_129900 (sodium and chloride dependent GABA transporter); Smp_129920 (sodium dependent neurotransmitter transporter); Smp_137990 (complexin); Smp_143800 (sodium:chloride dependent neurotransmitter); Smp_175010 (vesicular glutamate transporter); Smp_193800 (high affinity octopamine transporter protein); Smp_214230 (sodium dependent serotonin t…
BP	GO:0016042	lipid catabolic process	24	6	1.74	0.0062	Smp_011000 (sterol esterase 1/lysosomal acid lipase-related/lipase 1); Smp_129330 (Acetyl-CoA acetyltransferase); Smp_141810 (hypothetical protein); Smp_142980 (palmitoyl protein thioesterase); Smp_151420 (phospholipase D); Smp_177020 (PhosphoLipase C Like family member (pll 1))
BP	GO:0044765	single-organism transport	623	71	45.26	0.009	Smp_004730 (high voltage-activated calcium channel cav2b); Smp_008170 (calcium activated potassium channel); Smp_015020 (sodium potassium transporting ATPase alpha subunit); Smp_015630 (Glutamate-gated chloride channel subunit 2 isoform 1); Smp_022300 (sulfate transporter); Smp_028690 (sodium/chloride dependent transporter); Smp_036470 (oxalate:formate antiporter); Smp_046790 (solute carrier fami…
BP	GO:0007218	neuropeptide signaling pathway	7	3	0.51	0.0107	Smp_058380 (latrophilin 3); Smp_073270 (neuroendocrine protein 7b2); Smp_176820 (hypothetical protein)
BP	GO:0072593	reactive oxygen species metabolic process	7	3	0.51	0.0107	Smp_095980 (Extracellular superoxide dismutase (Cu Zn)); Smp_174810 (Extracellular superoxide dismutase (Cu Zn)); Smp_193400 (hypothetical protein)
BP	GO:0030154	cell differentiation	79	12	5.74	0.011	Smp_051920 (nanos 2); Smp_059820 (hypothetical protein); Smp_067430 (oligodendrocyte transcription factor 2); Smp_125630 (cell transcription factor short terminal; cell transcription factor long terminal); Smp_128230 (neurogenic locus notch protein); Smp_130530 (hypothetical protein); Smp_131260 (pangolin); Smp_148110 (transcription factor SOX 14); Smp_149420 (held out wings); Smp_151040 (cyclin …
BP	GO:0007275	multicellular organism development	283	37	20.56	0.0146	Smp_000650 (E3 ubiquitin-protein ligase sina); Smp_003900 (T box transcription factor TBX20); Smp_012010 (forkhead box subgroup O); Smp_024860 (Basic helix loop helix transcription factor); Smp_047460 (astacin protein); Smp_050520 (neurogenic locus notch protein); Smp_051920 (nanos 2); Smp_059820 (hypothetical protein); Smp_067430 (oligodendrocyte transcription factor 2); Smp_079260 (LIM:homeobox…
BP	GO:0006355	regulation of transcription; DNA-templated	856	77	62.19	0.0159	Smp_003900 (T box transcription factor TBX20); Smp_012010 (forkhead box subgroup O); Smp_016750 (zinc finger protein 488); Smp_018590 (endothelial transcription factor GATA 2); Smp_021340 (max dimerization protein 3); Smp_021870 (CCR4 NOT transcription complex subunit 7); Smp_024860 (Basic helix loop helix transcription factor); Smp_034300 (transcription factor ETV6); Smp_041760 (chromodomain hel…
BP	GO:0006879	cellular iron ion homeostasis	8	3	0.58	0.0162	Smp_047650 (Ferritin-2 heavy chain); Smp_047660 (Ferritin-2 heavy chain); Smp_047680 (Ferritin-2 heavy chain)
BP	GO:0006814	sodium ion transport	65	10	4.72	0.0179	Smp_015020 (sodium potassium transporting ATPase alpha subunit); Smp_083980 (FMRFamide activated amiloride sensitive sodium); Smp_131350 (Ileal sodium:bile acid cotransporter); Smp_142280 (hyperpolarization activated cyclic); Smp_146750 (sodium:hydrogen exchanger 2 (nhe2)); Smp_150520 (high affinity choline transporter 1); Smp_175010 (vesicular glutamate transporter); Smp_180950 (band 3 anion tra…
BP	GO:0006820	anion transport	100	16	7.27	0.0221	Smp_022300 (sulfate transporter); Smp_036470 (oxalate:formate antiporter); Smp_123010 (high affinity cationic amino acid transporter 1); Smp_131350 (Ileal sodium:bile acid cotransporter); Smp_135020 (oxalate:formate antiporter); Smp_135040 (gamma aminobutyric acid receptor subunit); Smp_136030 (anion exchange protein); Smp_141800 (oxalate:formate antiporter); Smp_143710 (gamma aminobutyric acid r…
BP	GO:0006821	chloride transport	9	3	0.65	0.023	Smp_135040 (gamma aminobutyric acid receptor subunit); Smp_143710 (gamma aminobutyric acid receptor subunit); Smp_176730 (Cys loop ligand gated ion channel subunit)
BP	GO:0006811	ion transport	409	53	29.71	0.0237	Smp_004730 (high voltage-activated calcium channel cav2b); Smp_008170 (calcium activated potassium channel); Smp_015020 (sodium potassium transporting ATPase alpha subunit); Smp_015630 (Glutamate-gated chloride channel subunit 2 isoform 1); Smp_022300 (sulfate transporter); Smp_036470 (oxalate:formate antiporter); Smp_047650 (Ferritin-2 heavy chain); Smp_047660 (Ferritin-2 heavy chain); Smp_04768…
BP	GO:0048522	positive regulation of cellular process	14	3	1.02	0.0286	Smp_142980 (palmitoyl protein thioesterase); Smp_150300 (MAP kinase activating death domain); Smp_151040 (cyclin dependent kinase 5 activator 1)
BP	GO:0007156	homophilic cell adhesion via plasma membrane adhesion molecules	61	9	4.43	0.0307	Smp_016230 (protocadherin 17); Smp_069720 (cadherin); Smp_131010 (protocadherin gamma a10); Smp_141740 (protocadherin 11); Smp_151620 (protocadherin 9); Smp_151630 (protocadherin alpha); Smp_158870 (protocadherin 11); Smp_176540 (protocadherin 18); Smp_196990 (protocadherin 11)
BP	GO:0015711	organic anion transport	60	9	4.36	0.0309	Smp_036470 (oxalate:formate antiporter); Smp_123010 (high affinity cationic amino acid transporter 1); Smp_131350 (Ileal sodium:bile acid cotransporter); Smp_135020 (oxalate:formate antiporter); Smp_141800 (oxalate:formate antiporter); Smp_144760 (monocarboxylate transporter); Smp_160160 (solute carrier family 17); Smp_161430 (Monocarboxylate transporter 12); Smp_169870 (cystinosin)
BP	GO:0035023	regulation of Rho protein signal transduction	26	5	1.89	0.0365	Smp_127770 (ras GTP exchange factor); Smp_136470 (pleckstrin y domain containing family G); Smp_167650 (rho guanine nucleotide exchange factor 17); Smp_172650 (rho guanine nucleotide exchange factor); Smp_176920 (neuronal RhoA GEF protein)
BP	GO:0007420	brain development	5	2	0.36	0.0455	Smp_142980 (palmitoyl protein thioesterase); Smp_151040 (cyclin dependent kinase 5 activator 1)
BP	GO:0007205	protein kinase C-activating G-protein coupled receptor signaling pathway	5	2	0.36	0.0455	Smp_131190 (eye specific diacylglycerol kinase); Smp_157100 (sphingoid long chain base kinase)
BP	GO:0007586	digestion	5	2	0.36	0.0455	Smp_136840 (subfamily A1A unassigned peptidase (A01 family)); Smp_194090 (subfamily S1A unassigned peptidase (S01 family))
BP	GO:0042445	hormone metabolic process	5	2	0.36	0.0455	Smp_033930 (phosphatidylcholine transfer protein); Smp_073270 (neuroendocrine protein 7b2)
BP	GO:0051049	regulation of transport	5	2	0.36	0.0455	Smp_073270 (neuroendocrine protein 7b2); Smp_142980 (palmitoyl protein thioesterase)
GO term enrichment of up-regulated genes (D13 vs. D6)
Type	GO ID	Term	Annotated	Significant	Expected	topGO	Smp
BP	GO:0000070	mitotic sister chromatid segregation	15	5	0.99	0.0006	Smp_056350 (mitotic spindle assembly checkpoint protein); Smp_137780 (sister chromatid cohesion protein PDS5); Smp_137790 (sister chromatid cohesion protein PDS5); Smp_166820 (hypothetical protein); Smp_167810 (family C50 non peptidase ue (C50 family))
BP	GO:0007049	cell cycle	225	35	14.9	0.0007	Smp_004060 (cell division cycle 20); Smp_009600 (serine:threonine protein kinase PLK1); Smp_032500 (DNA replication licensing factor MCM7); Smp_037590 (dna replication licensing factor mcm3); Smp_046280 (actin binding protein anillin); Smp_047610 (cell division control protein 45); Smp_047620 (G2:mitotic specific cyclin B3); Smp_054840 (DNA replication licensing factor MCM2); Smp_056350 (mitotic …
BP	GO:0006817	phosphate ion transport	19	6	1.26	0.0011	Smp_023240 (complement C1q tumor necrosis factor); Smp_123830 (collagen alpha (xi) chain); Smp_135560 (collagen alpha 2(I) chain); Smp_164590 (fibrillar collagen chain FAp1 alpha); Smp_196840 (collagen alpha 1(II) chain); Smp_197370 (hypothetical protein)
BP	GO:0006941	striated muscle contraction	160	21	10.6	0.0019	Smp_020070 (hypothetical protein); Smp_032490 (tropomyosin); Smp_124600 (hypothetical protein); Smp_126970 (WD repeat containing protein 96); Smp_129710 (Uveal autoantigen with coiled coil domains); Smp_135300 (hypothetical protein); Smp_141900 (centrosomal protein of 290 kDa); Smp_144020 (glutamine rich protein 2); Smp_147890 (Rootletin); Smp_148130 (fas binding factor 1); Smp_148420 (coiled coi…
BP	GO:0006334	nucleosome assembly	36	8	2.38	0.002	Smp_002930 (histone H2A); Smp_031720 (histone H2A); Smp_040020 (histone H3); Smp_074610 (histone H3); Smp_082240 (histone H3); Smp_086860 (histone H2A); Smp_162370 (histone H1 gamma); Smp_210630 (histone H2A)
BP	GO:0000075	cell cycle checkpoint	5	3	0.33	0.0026	Smp_056350 (mitotic spindle assembly checkpoint protein); Smp_128870 (nibrin); Smp_167540 (dna replication factor cdt1)
BP	GO:0007017	microtubule-based process	105	22	6.95	0.0043	Smp_016780 (alpha tubulin); Smp_019310 (dynein light chain); Smp_027920 (Tubulin alpha 1 chain); Smp_028360 (tubulin epsilon chain); Smp_095520 (dynein light chain); Smp_125020 (dynein light chain); Smp_128200 (kinesin protein kif23); Smp_132300 (kinesin protein KIF3A like); Smp_137660 (kinesin protein KIF20A); Smp_147440 (tektin a1); Smp_147970 (kinesin protein KIF14); Smp_149260 (kinesin family…
BP	GO:0006695	cholesterol biosynthetic process	6	3	0.4	0.005	Smp_070710 (farnesyl pyrophosphate synthase/geranyltranstransferase/dimethylallyltransferase); Smp_124300 (Lamin B receptor (ERG24)); Smp_198690 (HMG-CoA synthase)
BP	GO:0007155	cell adhesion	222	24	14.7	0.0052	Smp_001100 (fibrillin 2); Smp_024660 (cell adhesion molecule); Smp_027500 (heat shock protein beta 11); Smp_042340 (catenin delta 2); Smp_104390 (kin of IRRE protein 3); Smp_123830 (collagen alpha (xi) chain); Smp_127250 (kinesin associated protein 3); Smp_127870 (neurotrimin (hnt)); Smp_129830 (protocadherin alpha 2); Smp_135560 (collagen alpha 2(I) chain); Smp_137200 (chondroitin sulfate proteo…
BP	GO:0006414	translational elongation	29	6	1.92	0.0105	Smp_009690 (deoxyribonuclease); Smp_030690 (eukaryotic translation elongation factor 1 beta); Smp_039400 (eukaryotic translation initiation factor 5A); Smp_041980 (ribosomal protein lp1); Smp_083410 (eukaryotic translation elongation factor 1); Smp_134420 (mrna turnover protein 4)
BP	GO:0055114	oxidation-reduction process	136	15	9.01	0.0108	Smp_008490 (glycogenin 1); Smp_009030 (ribonucleoside diphosphate reductase large); Smp_012380 (voltage gated potassium channel subunit beta 2); Smp_022960 (aldehyde dehydrogenase); Smp_047370 (malate dehydrogenase mitochondrial); Smp_050390 (aldehyde dehydrogenase); Smp_059930 (cytochrome b c1 complex subunit 6); Smp_061870 (ubiquinol cytochrome c reductase); Smp_073300 (Chaperone protein DnaJ 1…
BP	GO:0018205	peptidyl-lysine modification	8	3	0.53	0.0126	Smp_039400 (eukaryotic translation initiation factor 5A); Smp_056370 (deoxyhypusine hydroxylase:monooxygenase); Smp_086960 (Lipoyltransferase 1)
BP	GO:0010608	posttranscriptional regulation of gene expression	113	8	7.48	0.0126	Smp_039400 (eukaryotic translation initiation factor 5A); Smp_047330 (hypothetical protein); Smp_079290 (RNA binding protein 4); Smp_101780 (ebna2 binding protein P100); Smp_118190 (staphylococcal nuclease domain containing protein); Smp_131640 (rna binding protein musashi); Smp_166190 (nucleolysin TIA 1 p40); Smp_185230 (arginine:serine rich splicing factor)
BP	GO:0007283	spermatogenesis	10	3	0.66	0.0244	Smp_022870 (protein lin 54); Smp_075140 (mitochondria eating protein); Smp_178740 (protein lin 54)
BP	GO:0007067	mitotic nuclear division	91	15	6.03	0.0257	Smp_004060 (cell division cycle 20); Smp_046280 (actin binding protein anillin); Smp_047620 (G2:mitotic specific cyclin B3); Smp_056350 (mitotic spindle assembly checkpoint protein); Smp_078920 (condensin complex subunit 3); Smp_082490 (G2:mitotic specific cyclin B2); Smp_137780 (sister chromatid cohesion protein PDS5); Smp_137790 (sister chromatid cohesion protein PDS5); Smp_149490 (hypothetical…
BP	GO:0015986	ATP synthesis coupled proton transport	38	6	2.52	0.0344	Smp_000880 (ATP synthase lipid-binding protein-like protein); Smp_002880 (ATP synthase subunit alpha); Smp_019750 (ATP synthase); Smp_038100 (ATP synthase); Smp_064330 (ATP synthase subunit epsilon); Smp_082120 (ATP synthase)
BP	GO:0044242	cellular lipid catabolic process	5	2	0.33	0.0383	Smp_073300 (Chaperone protein DnaJ 1); Smp_126120 (LAMA protein 2)
BP	GO:0008285	negative regulation of cell proliferation	5	2	0.33	0.0383	Smp_045470 (prospero homeobox protein 2); Smp_137780 (sister chromatid cohesion protein PDS5)
BP	GO:0030162	regulation of proteolysis	5	2	0.33	0.0383	Smp_056350 (mitotic spindle assembly checkpoint protein); Smp_136160 (hypothetical protein)
BP	GO:0045786	negative regulation of cell cycle	20	4	1.32	0.0394	Smp_056350 (mitotic spindle assembly checkpoint protein); Smp_128870 (nibrin); Smp_136160 (hypothetical protein); Smp_145030 (deleted in lung and esophageal cancer protein 1)
BP	GO:0006281	DNA repair	139	17	9.21	0.0405	Smp_033700 (deoxyribodipyrimidine photo lyase); Smp_055500 (DNA polymerase theta); Smp_075110 (cell cycle checkpoint protein rad1); Smp_083710 (Fanconi anemia); Smp_106040 (Structure specific endonuclease SLX1); Smp_124230 (dna repair protein rad51 1); Smp_128870 (nibrin); Smp_132510 (breast cancer type 1 susceptibility protein); Smp_133990 (DNA topoisomerase 2 binding protein 1); Smp_136160 (hyp…
