# Supplementary material for: Transcriptome of the parasitic flatworm Schistosoma mansoni during intra-mammalian development
Source: PLoS Negl Trop Dis. 2020 May 6;14(5):e0007743. doi: 10.1371/journal.pntd.0007743 (PMC7263636; doi:10.1371/journal.pntd.0007743)
Supplement: S4 Table — (XLSX) [file pntd.0007743.s011.xlsx]

## Sheet: S4 Table
S4 Table. Differentially expressed genes between day-28 and day-21 S. mansoni
Gene identifier	Log2FC (D28/D21)	Adjusted p-value	Product name
Smp_050270	12.53	4.47e-23	Tyrosinase
Smp_000270	10.47	2.92e-16	hypothetical protein
Smp_138570	10.04	2.07e-41	spore germination protein
Smp_095980	9.72	1.46e-30	Extracellular superoxide dismutase (Cu Zn)
Smp_000430	9.36	2.86e-41	eggshell protein
Smp_191910	9.33	1.93e-28	Stress protein DDR48
Smp_077890	9.31	1.08e-17	Trematode Eggshell Synthesis domain containing protein
Smp_131110	9.22	3.63e-35	hypothetical protein
Smp_077920	9.2	2.14e-16	hypothetical protein
Smp_152150	9.16	8.02e-13	hypothetical protein
Smp_014610	8.99	1.18e-52	serine:threonine kinase 1
Smp_033250	8.99	7.77e-39	hypothetical protein
Smp_000420	8.71	1.74e-34	Pro His rich protein
Smp_165360	8.65	1.13e-30	histone acetyltransferase myst4
Smp_000280	8.64	4.27e-40	hypothetical protein
Smp_000390	8.47	2.26e-27	hypothetical protein
Smp_155310	8.39	3.9e-32	tetraspanin CD63 receptor
Smp_144440	8.32	1.75e-22	replication A protein
Smp_130970	8.12	3.55e-10	G2:mitotic specific cyclin B3
Smp_000400	7.99	1.85e-12	hypothetical protein
Smp_137460	7.43	1.4e-11	cytoplasmic polyadenylation element binding
Smp_000410	7.42	3.29e-41	Trematode Eggshell Synthesis
Smp_138360	7.38	4.93e-16	hypothetical protein
Smp_065530	7.24	7.38e-08	acrosin
Smp_143970	6.94	8.71e-08	kelch protein 10
Smp_013540	6.94	3.63e-31	Tyrosinase
Smp_159810	6.73	1.92e-07	MEG-2 (ESP15) family
Smp_126340	6.69	3.54e-07	hypothetical protein
Smp_105780	6.69	5.05e-06	uro adherence factor A
Smp_080360	6.66	5.39e-07	hypothetical protein
Smp_211240	6.61	8.9e-07	beta 1
Smp_202830	6.6	7.96e-13	hypothetical protein
Smp_148390	6.59	8.39e-12	hypothetical protein
Smp_145490	6.51	1.55e-06	poly(rC) binding protein 2:3:4
Smp_164400	6.51	3.71e-16	hypothetical protein
Smp_050750	6.5	3.22e-31	hypothetical protein
Smp_083800	6.34	4.26e-12	hypothetical protein
Smp_077900	6.3	4.43e-12	female specific protein 800 (fs800)
Smp_129960	6.28	1.34e-15	hypothetical protein
Smp_170840	6.26	5.72e-06	alpha galactosidase:alpha n
Smp_122280	6.26	8.82e-06	hypothetical protein
Smp_112450	6.23	2.11e-14	Trematode Eggshell Synthesis domain containing protein
Smp_076320	6.08	1.7e-28	hypothetical protein
Smp_091210	6.06	1.32e-05	hypothetical protein
Smp_151160	6.04	5.74e-21	Stress protein DDR48
Smp_095350	5.96	2.6e-07	acetyl coenzyme A carboxylase; methylcrotonyl CoA
Smp_136100	5.82	4.09e-05	kelch protein 10
Smp_078720	5.75	4.73e-05	hypothetical protein
Smp_151150	5.64	2.18e-09	arabinogalactan protein
Smp_055260	5.49	3.58e-14	sodium dependent neurotransmitter transporter
Smp_130780	5.38	0.000145	monocarboxylate transporter
Smp_011870	5.34	1.01e-12	hypothetical protein
Smp_153930	5.33	1.08e-34	invadolysin (M08 family)
Smp_158150	5.27	4.43e-17	reticulocalbin 2
Smp_139380	5.19	0.000607	Spindle assembly checkpoint component MAD1
Smp_192220	5.18	9.25e-07	hypothetical protein
Smp_124510	5.17	0.000156	hypothetical protein
Smp_058160	5.12	3.98e-10	hypothetical protein
Smp_202840	5.05	0.000729	egg protein CP391S
Smp_041880	4.9	0.000524	peptide (allatostatin:somatostatin)
Smp_241440	4.88	8.17e-14	NA
Smp_175560	4.86	1.31e-22	beta site APP cleaving enzyme 1
Smp_056280	4.74	0.000176	zinc finger CCCH domain containing protein 31
Smp_093790	4.73	0.00187	Prokaryotic membrane lipoprotein lipid
Smp_195090	4.64	2.06e-41	tegument-allergen-like protein
Smp_142800	4.63	0.000913	hypothetical protein
Smp_000290	4.62	1.76e-09	female-specific protein 800 (fs800)
Smp_181510	4.54	0.00163	hypothetical protein
Smp_161060	4.47	0.003	hypothetical protein
Smp_005470	4.39	5.09e-06	dynein light chain
Smp_196950	4.37	5.29e-13	one cut domain family member
Smp_154390	4.29	0.000393	hypothetical protein
Smp_122170	4.09	0.00635	phd finger protein 10
Smp_056700	3.99	1.11e-51	membrane associated RING finger protein
Smp_074570	3.97	5.58e-17	hypothetical protein
Smp_125450	3.9	0.00147	retinal guanylyl cyclase 2
Smp_141480	3.88	2.42e-05	hypothetical protein
Smp_070360	3.85	0.00192	cytoplasmic polyadenylation element binding
Smp_005710	3.75	1e-19	egg protein CP391S
Smp_204860	3.72	2.58e-05	hypothetical protein
Smp_194750	3.67	1.55e-08	protein SPATIAL
Smp_169090	3.64	5.06e-27	solute carrier family 43
Smp_142680	3.43	0.00607	long chain fatty acid coenzyme A ligase
Smp_140720	3.41	8.61e-15	hypothetical protein
Smp_141450	3.32	9.91e-06	Serine protease 5
Smp_056290	3.31	0.00286	retinal specific ATP binding cassette
Smp_063520	3.25	2.7e-07	pre B cell leukemia transcription factor 3
Smp_084270	3.23	1.06e-11	rhodopsin orphan GPCR
Smp_105730	3.12	5.9e-27	CAI 2 protein
Smp_104450	3.11	0.00419	hypothetical protein
Smp_017610	3.08	2.1e-25	amiloride sensitive amine oxidase
Smp_181390	3.03	1.06e-22	hypothetical protein
Smp_054010	3.03	2.41e-26	y+l amino acid transporter 2
Smp_173150	3.02	5.76e-58	cd63 antigen
Smp_161240	3.02	6.99e-13	hypothetical protein
Smp_159480	3.01	1.22e-05	hypothetical protein
Smp_038970	3.01	0.000761	long chain fatty acid coenzyme A ligase
Smp_146480	2.99	4.09e-07	hypothetical protein
Smp_212440	2.95	0.00209	nuclear hormone receptor
Smp_149610	2.95	7.62e-76	hypothetical protein
Smp_176400	2.91	0.00354	hypothetical protein
Smp_089200	2.9	4.54e-163	multidrug resistance protein
Smp_174530	2.82	1.91e-09	aminopeptidase PILS (M01 family)
Smp_212430	2.81	1.12e-22	nuclear hormone receptor
Smp_187350	2.8	2.71e-08	hypothetical protein
Smp_087320	2.8	0.00233	TPA induced protein 11B mouse
Smp_183630	2.78	1.62e-21	hypothetical protein
Smp_144860	2.75	1.99e-14	protein boule
Smp_074710	2.68	9.2e-15	Def8 protein
Smp_151850	2.65	4.01e-06	inositol 1
Smp_129920	2.65	0.00565	sodium dependent neurotransmitter transporter
Smp_191670	2.63	1.8e-72	hypothetical protein
Smp_134710	2.58	1.04e-12	uncharacterized MFS type transporter C19orf28
Smp_174810	2.57	4.7e-33	Extracellular superoxide dismutase (Cu Zn)
Smp_204780	2.55	0.00581	hypothetical protein
Smp_145020	2.55	1.44e-05	glutamate semialdehyde dehydrogenase
Smp_151860	2.55	0.00888	inositol 1 4
Smp_123550	2.53	2.78e-27	venom allergen (VAL) 8 protein
Smp_199540	2.53	2.95e-06	type inositol trisphosphate receptor; inositol trisphosphate receptor type
Smp_061100	2.51	3.25e-15	hypothetical protein
Smp_172980	2.49	1.28e-05	lin 7 protein
Smp_009230	2.49	0.00285	hypothetical protein
Smp_123540	2.49	1.44e-22	venom allergen-like (VAL) 12 protein
Smp_134870	2.48	4.59e-32	early growth response protein
Smp_070540	2.46	4.32e-19	hypothetical protein
Smp_169100	2.46	2.72e-14	monocarboxylate transporter
Smp_134620	2.46	1.03e-49	monocarboxylate transporter
Smp_106010	2.45	2.24e-27	hypothetical protein
Smp_160890	2.44	1.07e-33	STARP antigen
Smp_200110	2.43	3.54e-08	hypothetical protein
Smp_166560	2.42	2.28e-09	zinc finger homeobox protein 1
Smp_153000	2.38	4.59e-57	hypothetical protein
Smp_124750	2.36	9.03e-08	hypothetical protein
Smp_019310	2.34	3.01e-74	dynein light chain
Smp_158360	2.34	1.75e-06	hypothetical protein
Smp_214150	2.34	2.05e-08	hypothetical protein
Smp_203090	2.31	4.73e-05	hypothetical protein
Smp_082580	2.29	0.000736	hypothetical protein
Smp_195060	2.28	5.41e-25	hypothetical protein
Smp_197400	2.27	1.06e-20	hypothetical protein
Smp_119580	2.26	0.00107	uncharacterized MFS type transporter C19orf28
Smp_169200	2.24	6.6e-26	tegument-allergen-like protein
Smp_172960	2.22	2.12e-91	serine type protease inhibitor
Smp_147730	2.22	1.67e-62	single kunitz protease inhibitor; serine type protease inhibitor
Smp_174520	2.22	2.21e-05	dynein light chain
Smp_163610	2.22	1.73e-159	GST class mu; SM26:2 antigen; glutathione
Smp_157020	2.2	6.29e-10	titin
Smp_159920	2.18	2.65e-25	protocadherin 11
Smp_074560	2.17	1.94e-74	hypothetical protein
Smp_070100	2.15	4.74e-58	hypothetical protein
Smp_105410	2.14	1.14e-81	glucose transport protein
Smp_025380	2.13	9.06e-38	16 kda calcium binding protein
Smp_083770	2.12	1.56e-13	anoctamin 7
Smp_057790	2.11	0.00473	fibrocystin l
Smp_124070	2.11	3.76e-20	venom allergen (val) protein
Smp_128460	2.11	6.76e-27	cation transporting atpase worm
Smp_158520	2.09	3.98e-25	diacylglycerol O acyltransferase
Smp_007670	2.08	7.53e-11	hypothetical protein
Smp_007760	2.06	6.29e-50	alanine aminotransferase 2
Smp_094500	2.05	1.15e-34	choline dehydrogenase
Smp_135020	2.03	4e-22	oxalate:formate antiporter
Smp_210300	2.02	3.52e-33	phospholipase DDHD1
Smp_074460	2.02	3.41e-27	tegument-allergen-like protein
Smp_077880	2.01	1.1e-14	annexin
Smp_169930	2	3.06e-05	HORMA domain containing protein 1
Smp_204020	1.99	0.000513	hypothetical protein
Smp_135230	1.99	5.21e-17	Tyrosine DeCarboxylase family member (tdc 1)
Smp_128010	1.95	9.75e-05	hypothetical protein
Smp_052880	1.95	7.08e-26	hypothetical protein
Smp_116760	1.94	2.83e-12	hypothetical protein
Smp_161190	1.93	2.53e-09	hypothetical protein
Smp_175090	1.92	7.9e-191	long-chain-fatty-acid--CoA ligase
Smp_099090	1.9	1.01e-06	hypothetical protein
Smp_170040	1.89	0.000787	hypothetical protein
Smp_145290	1.89	3.09e-13	alkaline phosphatase
Smp_124050	1.89	4.4e-30	venom allergen-like (VAL) 6 protein
Smp_170050	1.89	0.000191	hypothetical protein
Smp_182770	1.88	3.88e-11	hypothetical protein
Smp_168730	1.88	5.37e-60	carbonic anhydrase
Smp_160910	1.88	4.19e-09	hypothetical protein
Smp_057710	1.87	0.000389	hypothetical protein
Smp_149820	1.87	7.21e-08	glycoprotein N acetylgalactosamine
Smp_025830	1.86	1.42e-107	adp ribosyl cyclase
Smp_007270	1.86	8.62e-93	smoothelin
Smp_198900	1.85	1.99e-09	hypothetical protein
Smp_129780	1.85	0.00596	C2 calcium:lipid binding region
Smp_145900	1.83	0.00234	sphingolipid delta(4) desaturase:C4 hydroxylase
Smp_086130	1.83	6.3e-16	hypothetical protein
Smp_214380	1.83	0.000484	alpha(13)fucosyltransferase
Smp_185340	1.82	5.73e-05	hypothetical protein
Smp_010450	1.81	0.000174	hypothetical protein
Smp_114660	1.79	1.35e-53	hypothetical protein
Smp_201600	1.78	1.21e-35	hypothetical protein
Smp_025370	1.76	3.48e-82	lipopolysaccharide induced
Smp_160360	1.75	9.64e-44	sodium:chloride dependent neurotransmitter
Smp_128470	1.75	7.69e-12	cation transporting atpase worm
Smp_148040	1.74	6.57e-07	DC STAMP domain containing protein 1
Smp_154970	1.74	7.39e-31	hypothetical protein
Smp_169570	1.73	3.46e-28	glycerol 3 phosphate dehydrogenase
Smp_001410	1.72	1.6e-41	glyoxalase domain containing protein 4
Smp_108550	1.72	3.44e-22	hypothetical protein
Smp_202260	1.72	3.95e-39	hypothetical protein
Smp_194610	1.71	7.03e-37	cAMP dependent protein kinase catalytic subunit
Smp_156510	1.71	5.31e-28	PDZ and LIM domain protein 7
Smp_203190	1.71	2.02e-38	hypothetical protein
Smp_136620	1.69	5.18e-19	hypothetical protein
Smp_172830	1.68	1.78e-17	Dyp type peroxidase
Smp_195190	1.68	1.76e-59	13 kDa tegumental antigen Sm13
Smp_166920	1.68	1.58e-18	PDZ and LIM domain protein Zasp
Smp_165480	1.68	2.24e-14	hypothetical protein
Smp_180550	1.67	1.01e-07	hypothetical protein
Smp_137300	1.67	0.00117	amine GPCR
Smp_091820	1.66	1.46e-100	bestrophin 3
Smp_200530	1.66	5.08e-26	hypothetical protein
Smp_063060	1.65	0.00339	hypothetical protein
Smp_125810	1.65	6.57e-12	zinc finger protein 112
Smp_163520	1.64	1.15e-20	hypothetical protein
Smp_056460	1.64	0.00457	hypothetical protein
Smp_165850	1.64	5.31e-134	long chain fatty acid coenzyme A ligase
Smp_020840	1.64	0.000494	oxalate:formate antiporter
Smp_188580	1.64	2.93e-15	hypothetical protein
Smp_160280	1.64	3.4e-19	tectonic 1
Smp_170320	1.63	0.00348	speedy protein A
Smp_209060	1.63	1.05e-07	alpha 1
Smp_125740	1.63	1.89e-24	hypothetical protein
Smp_018870	1.62	1.47e-18	hypothetical protein
Smp_127470	1.62	0.00162	hypothetical protein
Smp_095360	1.61	1.84e-124	14 kDa fatty acid-binding protein
Smp_042160	1.61	1.89e-236	fructose-bisphosphate aldolase
Smp_073490	1.61	3.14e-20	dual specificity mitogen activated protein
Smp_089320	1.6	5.36e-22	Cell wall integrity and stress response
Smp_152910	1.59	0.00112	hypothetical protein
Smp_057860	1.59	4.23e-31	hypothetical protein
Smp_049150	1.59	4.55e-33	glutamine oxaloacetic transaminase; glutamic oxaloacetic transaminase
Smp_050520	1.59	1.49e-54	neurogenic locus notch protein
Smp_059480	1.58	1.39e-40	thioredoxin peroxidase
Smp_097490	1.58	8.51e-17	tubulin polymerization promoting protein family
Smp_157050	1.58	1.82e-10	rhodopsin orphan GPCR
Smp_076400	1.57	3.06e-57	universal stress protein
Smp_000950	1.57	1.05e-08	protein mab like
Smp_043220	1.57	8.04e-99	hypothetical protein
Smp_142160	1.57	1.85e-43	hypothetical protein
Smp_169220	1.57	6.44e-05	hypothetical protein
Smp_130620	1.56	6.09e-18	hypothetical protein
Smp_092150	1.55	0.000648	hypothetical protein
Smp_130370	1.55	2.48e-06	elongation of very long chain fatty acids
Smp_071810	1.55	1.63e-05	hypothetical protein
Smp_153700	1.53	2.29e-130	hypothetical protein
Smp_035380	1.53	0.00639	A kinase anchor protein 14
Smp_042120	1.53	1.87e-14	hypothetical protein
Smp_154190	1.52	0.000265	25 kDa integral membrane protein
Smp_181470	1.52	1.17e-16	NMDA receptor glutamate binding chain
Smp_049850	1.52	1.15e-06	hypoxanthine guanine phosphoribosyltransferase
Smp_047700	1.52	1.23e-16	ring h2 finger protein atl5; ring h2 finger protein atl11; ring h2 finger protein atl10
Smp_156580	1.52	5.34e-06	Tyrosine protein kinase Dnt
Smp_086530	1.51	1.01e-28	tegument-allergen-like protein
Smp_051290	1.51	0.00377	hypothetical protein
Smp_123270	1.51	1.18e-94	Sj Ts1
Smp_169760	1.5	0.00369	hypothetical protein
Smp_144910	1.48	2.9e-87	collagen type I:II:III:V:XI alpha
Smp_042020	1.48	9.97e-34	ectonucleoside triphosphate diphosphohydrolase
Smp_137990	1.48	5.9e-06	complexin
Smp_086330	1.48	8.25e-134	Myophilin
Smp_054300	1.47	9.08e-06	alpha 1
Smp_038730	1.47	9.77e-23	hypothetical protein
Smp_090430	1.47	0.00671	potassium voltage gated channel subfamily C
Smp_047460	1.47	6.71e-14	astacin protein
Smp_205270	1.47	3.44e-18	ring finger protein 11 (sid 1669) (nedd4 ww
Smp_204260	1.47	1.66e-09	hypothetical protein
Smp_194090	1.47	4.47e-91	subfamily S1A unassigned peptidase (S01 family)
Smp_035290	1.44	4.89e-05	hypothetical protein
Smp_097640	1.43	3.57e-16	protein FAM194B
Smp_158620	1.43	3.91e-49	retinaldehyde binding protein
Smp_045500	1.43	5.1e-32	annexin
Smp_172340	1.43	0.000288	hypothetical protein
Smp_179030	1.43	0.00023	hypothetical protein
Smp_000820	1.43	1.39e-46	hypothetical protein
Smp_202610	1.42	6.31e-10	hypothetical protein
Smp_197860	1.42	5.25e-50	gelsolin
Smp_004710	1.42	2.83e-44	hypothetical protein
Smp_003110	1.41	5.93e-22	Nadrin protein
Smp_137360	1.41	0.000192	hypothetical protein
Smp_132210	1.41	5.94e-35	f box only protein 32
Smp_045550	1.41	2.64e-53	annexin
Smp_073400	1.41	1.09e-147	lysosome associated membrane glycoprotein
Smp_164590	1.4	4.77e-30	fibrillar collagen chain FAp1 alpha
Smp_150090	1.4	0.00013	Monocarboxylate transporter 14
Smp_082430	1.4	0.00931	uridine phosphorylase
Smp_011560	1.4	3.5e-142	tetraspanin CD63 receptor
Smp_160900	1.39	0.00143	CCAAT box DNA binding protein subunit B
Smp_134390	1.39	7.02e-08	sterol O-acyltransferase 1
Smp_197080	1.39	2e-10	titin
Smp_200240	1.38	1.54e-44	universal stress protein
Smp_157690	1.38	7.25e-06	von Willebrand factor type A
Smp_149720	1.38	8.49e-10	hypothetical protein
Smp_201210	1.38	3.01e-12	hypothetical protein
Smp_012810	1.37	6.46e-39	Four and a half LIM domains protein 3
Smp_141500	1.37	1.05e-36	hypothetical protein
Smp_197370	1.37	1.28e-52	hypothetical protein
Smp_051660	1.37	1.56e-28	hypothetical protein
Smp_073990	1.37	3.24e-05	tRNA(His) guanylyltransferase
Smp_028670	1.36	1.75e-69	carbonic anhydrase II
Smp_128190	1.36	0.00785	hypothetical protein
Smp_090080	1.36	3.58e-33	Estrogen regulated protein EP45
Smp_141610	1.36	1.73e-202	cathepsin b
Smp_158510	1.36	5.57e-27	diacylglycerol O-acyltransferase 1
Smp_037780	1.35	1.84e-59	hypothetical protein
Smp_157310	1.35	4.14e-19	PDZ and LIM domain protein 7
Smp_090420	1.34	0.00752	potassium channel Kv3
Smp_161030	1.33	7.91e-34	hypothetical protein
Smp_006860	1.33	5e-130	PDZ and LIM domain protein Zasp
Smp_157960	1.33	1.07e-11	lisH domain containing protein ARMC9
Smp_117920	1.33	3.89e-06	steroid dehydrogenase
Smp_041430	1.33	2.9e-57	tyrosine 3 monooxygenase
Smp_122630	1.32	0.00984	MEG 1
Smp_134960	1.32	2.03e-05	peptide (allatostatin:somatostatin)
Smp_166520	1.32	2.47e-23	ectonucleoside triphosphate diphosphohydrolase
Smp_180660	1.32	0.00748	hypothetical protein
Smp_041570	1.32	0.00159	hypothetical protein
Smp_162140	1.32	3.62e-13	dynein light chain
Smp_043670	1.31	2.42e-123	ATP-dependent 6-phosphofructokinase
Smp_166490	1.31	1.54e-06	ectonucleoside triphosphate diphosphohydrolase
Smp_136430	1.31	8.14e-05	hypothetical protein
Smp_151450	1.31	6.02e-05	spermatogenesis associated protein 4
Smp_123840	1.3	7.56e-05	neurexin 2 alpha
Smp_154680	1.3	1.19e-09	glycosyltransferase 14 family member
Smp_089460	1.3	7.88e-134	calpain A
Smp_044750	1.3	1.59e-46	marvel containing potential lipid
Smp_167960	1.3	2.52e-05	hypothetical protein
Smp_002100	1.3	9.14e-70	Vesicle transport protein SFT2B
Smp_166340	1.3	8.38e-44	hypothetical protein
Smp_212820	1.29	3.54e-17	zinc finger protein
Smp_088090	1.29	0.00376	hypothetical protein
Smp_166180	1.29	1.6e-20	hypothetical protein
Smp_081920	1.29	6.27e-48	hypothetical protein
Smp_071520	1.29	6.44e-53	hypothetical protein
Smp_134550	1.28	1.56e-15	hypothetical protein
Smp_022340	1.28	5.66e-60	PDZ and LIM domain protein Zasp
Smp_031770	1.28	2.21e-126	tropomyosin
Smp_180240	1.27	5.36e-39	f spondin
Smp_089240	1.27	1.07e-47	alpha 1
Smp_058380	1.27	2.34e-08	latrophilin 3
Smp_200800	1.26	1.08e-12	hypothetical protein
Smp_123010	1.26	1.11e-34	high affinity cationic amino acid transporter 1
Smp_103560	1.26	6.65e-42	hypoxanthine-guanine phosphoribosyltransferase
Smp_134040	1.26	4.56e-11	Ecdysone induced protein 74EF B
Smp_174110	1.26	8.35e-26	protein phosphatase 1 regulatory inhibitor
Smp_034550	1.26	1.6e-23	alpha actinin
Smp_131080	1.25	4.54e-16	hypothetical protein
Smp_136710	1.24	4.66e-35	calcium transporting atpase
Smp_192780	1.24	0.000934	hypothetical protein
Smp_052470	1.24	4.15e-17	o methyltransferase
Smp_205720	1.24	1.22e-08	universal stress protein in QAH:OAS
Smp_153540	1.24	0.000858	EF hand calcium binding domain containing protein
Smp_134450	1.24	2.36e-08	hypothetical protein
Smp_025410	1.24	8.05e-13	calcium dependent mitochondrial carrier protein
Smp_031300	1.23	1.37e-13	universal stress protein
Smp_151120	1.23	6.34e-08	potassium channel subfamily K
Smp_126220	1.23	0.00023	hypothetical protein
Smp_071390	1.22	4.28e-48	adenylate kinase
Smp_128370	1.22	0.00488	glutamate synthase
Smp_144680	1.22	0.000438	protein FAM154B
Smp_203130	1.22	5.44e-61	Actin 5C
Smp_202970	1.22	9.02e-63	cytoplasmic actin
Smp_157670	1.22	5.55e-40	hypothetical protein
Smp_020540	1.22	7.62e-26	LIM and senescent cell antigen containing
Smp_203440	1.21	3.96e-20	hypothetical protein
Smp_191730	1.21	0.00216	degenerin unc 8
Smp_158160	1.21	0.00419	RNA binding protein lin 28
Smp_002150	1.21	2.88e-126	trypsin-like serine protease
Smp_213500	1.21	5.93e-22	acyl coenzyme A thioesterase
Smp_034410	1.2	4.06e-49	cathepsin L
Smp_159160	1.2	3.86e-07	EF hand domain containing protein 1
Smp_163380	1.2	3.83e-08	cyclin dependent kinase 2
Smp_170020	1.2	3.95e-08	tachykinin receptor protein like
Smp_074150	1.19	4.08e-71	annexin
Smp_063330	1.19	3.3e-47	hypothetical protein
Smp_154830	1.19	0.00015	synaptonemal complex protein 2
Smp_144770	1.18	1.65e-90	hypothetical protein
Smp_046630	1.18	2.16e-50	hypothetical protein
Smp_047180	1.18	0.00363	coiled coil domain containing protein 37
Smp_173480	1.18	2.4e-25	hypothetical protein
Smp_152960	1.18	2.03e-07	rab effector MyRIP
Smp_179810	1.18	6.91e-69	oncosphere protein tso22e; oncosphere protein tso22d; oncosphere protein tso22c; oncosphere protein tso22b; oncosphere protein tso22a
Smp_172640	1.18	0.00277	guanine nucleotide binding protein G(s) subunit
Smp_146250	1.18	5.91e-42	fucosidase
Smp_123720	1.17	3.63e-13	hypothetical protein
Smp_006680	1.17	8.5e-32	Programmed cell death protein 10
Smp_121660	1.17	4.53e-24	IDL peptide
Smp_029160	1.17	6.33e-71	protein serac1
Smp_175310	1.17	0.00232	hypothetical protein
Smp_175960	1.17	5.05e-36	speckle type POZ protein
Smp_051580	1.17	0.000152	hypothetical protein
Smp_201130	1.16	1.41e-08	hypothetical protein
Smp_142030	1.16	4.9e-10	5' AMP activated protein kinase subunit gamma
Smp_196840	1.16	1.61e-29	collagen alpha 1(II) chain
Smp_050390	1.16	5.78e-89	aldehyde dehydrogenase
Smp_152970	1.16	0.0038	hypothetical protein
Smp_155900	1.16	2.08e-24	alkaline phosphatase
Smp_034850	1.16	5.03e-18	TWiK family of potassium channels protein 7
Smp_143840	1.16	1.03e-213	glycogen phosphorylase
Smp_166300	1.15	3.51e-15	hypothetical protein
Smp_214200	1.15	2.9e-05	rhoptry protein
Smp_054470	1.15	7.12e-09	thioredoxin
Smp_043120	1.14	2.99e-48	universal stress protein
Smp_146760	1.14	0.0094	hypothetical protein
Smp_124620	1.14	0.000489	hypothetical protein
Smp_130930	1.14	4.09e-06	multiple C2 and transmembrane domain containing protein
Smp_001070	1.14	0.00012	G protein coupled receptor fragment
Smp_011000	1.14	1.9e-07	sterol esterase 1/lysosomal acid lipase-related/lipase 1
Smp_019350	1.14	4.8e-94	hypothetical protein
Smp_132670	1.14	7.92e-123	myosin regulatory light chain 2 smooth muscle
Smp_007450	1.14	3.12e-32	heat shock protein 67b2
Smp_139150	1.14	5.5e-18	sodium dependent glucose transporter 1
Smp_084450	1.14	0.000526	hypothetical protein
Smp_006760	1.14	9.31e-13	fasting inducible integral membrane protein
Smp_074000	1.14	2.53e-76	hypothetical protein
Smp_170820	1.14	1.47e-14	ATP binding cassette subfamily B (MDR:TAP)
Smp_070780	1.13	1.94e-83	UDP glucose 4 epimerase
Smp_000180	1.13	0.00263	kv channel interacting protein 1
Smp_102960	1.13	2.08e-57	hypothetical protein
Smp_125480	1.13	1.47e-19	synaptopodin 2 protein like
Smp_170150	1.13	7e-14	hypothetical protein
Smp_154600	1.13	2.6e-38	acetylcholinesterase
Smp_138210	1.13	3.68e-23	hypothetical protein
Smp_168460	1.12	1.43e-17	hypothetical protein
Smp_106110	1.12	4.21e-15	Kv channel interacting protein 4
Smp_199830	1.12	1.58e-07	Leucine rich repeat protein
Smp_005740	1.12	1.38e-53	Aquaporin 9 (AQP 9) (Small solute channel 1)
Smp_126820	1.12	0.00419	hypothetical protein
Smp_063530	1.12	5.2e-65	apoferritin-2
Smp_125980	1.12	3.98e-08	tetratricopeptide repeat protein 25
Smp_024180	1.11	9.21e-32	placenta specific gene 8 protein
Smp_121390	1.11	2.29e-12	hypothetical protein
Smp_067430	1.11	0.0088	oligodendrocyte transcription factor 2
Smp_005960	1.11	0.00107	hypothetical protein
Smp_081470	1.11	1.87e-27	hypothetical protein
Smp_143540	1.11	0.00052	hypothetical protein
Smp_059980	1.11	3.08e-27	arginase
Smp_154760	1.11	2.98e-45	egf domain protein
Smp_126540	1.11	1.18e-22	hypothetical protein
Smp_168560	1.11	2.11e-14	steroid dehydrogenase
Smp_044010	1.11	5.5e-42	tropomyosin
Smp_133490	1.1	0.000276	mitogen activated protein kinase 15
Smp_015020	1.1	2.95e-34	sodium potassium transporting ATPase alpha subunit
Smp_136930	1.1	4.31e-17	hypothetical protein
Smp_068530	1.1	5.26e-46	syntenin 1
Smp_155890	1.1	1.09e-46	alkaline phosphatase
Smp_133170	1.1	3.05e-07	vasohibin protein
Smp_131840	1.1	1.47e-49	25 kDa integral membrane protein
Smp_140560	1.1	4.63e-15	TLC domain containing protein 2
Smp_012440	1.09	9.21e-60	glucose transport protein
Smp_136760	1.09	4.57e-24	hypothetical protein
Smp_028170	1.09	8.86e-118	hypothetical protein
Smp_128530	1.09	1.45e-06	hypothetical protein
Smp_129790	1.08	0.00131	synaptotagmin 3
Smp_049740	1.08	3.17e-23	hypothetical protein
Smp_162110	1.08	2.27e-08	multidrug and toxin extrusion protein 2
Smp_139070	1.07	5.16e-45	rho GTPase activating protein 17
Smp_137840	1.07	2.28e-10	hypothetical protein
Smp_070380	1.07	9.56e-72	hypothetical protein
Smp_125220	1.07	5.5e-22	Aquaporin 9 (AQP 9) (Small solute channel 1)
Smp_056260	1.06	0.00084	xylosylprotein beta4 galactosyltransferase
Smp_142050	1.06	1.67e-14	Serine/Threonine Kinase
Smp_130120	1.06	6.19e-08	tetratricopeptide repeat protein 13
Smp_144850	1.06	5.59e-31	oxysterol binding protein 1
Smp_153550	1.05	1.18e-46	hypothetical protein
Smp_032720	1.05	0.000378	hypothetical protein
Smp_141390	1.05	1.67e-62	innexin unc 9
Smp_212330	1.05	1.78e-15	DNA directed RNA polymerase III largest subunit
Smp_199290	1.05	0.00716	twik family of potassium channels
Smp_176930	1.05	4.79e-33	cationic amino acid transporter
Smp_000260	1.05	6.84e-253	proactivator polypeptide
Smp_139520	1.04	6.93e-42	eps8 protein
Smp_047660	1.04	9.3e-16	Ferritin-2 heavy chain
Smp_130140	1.04	1.96e-13	tetratricopeptide repeat protein 13
Smp_124290	1.03	1.97e-19	hypothetical protein
Smp_054620	1.03	0.000592	amyotrophic lateral sclerosis 2
Smp_168550	1.03	8.22e-05	steroid dehydrogenase
Smp_164730	1.03	3.35e-11	rhodopsin orphan GPCR
Smp_143690	1.03	4.24e-27	feline leukemia virus subgroup C
Smp_012560	1.03	1.94e-09	o methyltransferase
Smp_075500	1.03	4.82e-24	hypothetical protein
Smp_022760	1.03	0.00088	hypothetical protein
Smp_043650	1.02	4.78e-24	hypothetical protein
Smp_212370	1.02	4.78e-06	SNF4:AMP activated protein kinase gamma subunit
Smp_010820	1.02	4.15e-46	peptidyl-alpha-hydroxyglycine alpha-amidating lyase
Smp_045560	1.02	5.08e-58	annexin
Smp_194720	1.02	1.87e-16	hypothetical protein
Smp_141230	1.02	0.00859	dual specificity tyrosine (Y) phosphorylation
Smp_000320	1.02	3.84e-35	hypothetical protein
Smp_131050	1.02	1.4e-08	cAMP dependent protein kinase R2
Smp_055100	1.02	2.02e-09	hypothetical protein
Smp_038530	1.01	3.49e-17	dual specificity protein phosphatase 14
Smp_043030	1.01	3.22e-57	hexokinase
Smp_000660	1.01	2.31e-51	ornithine aminotransferase
Smp_027430	1.01	3.37e-13	EF hand domain containing family member A2
Smp_154050	1.01	0.00183	hypothetical protein
Smp_172750	1.01	5.69e-25	cation transporting atpase worm
Smp_137580	1.01	1.61e-24	helicase ski2w
Smp_213900	1.01	1.2e-13	type IV collagen alpha 1 chain
Smp_097940	1.01	7.13e-05	serine:threonine protein kinase Nek7
Smp_000850	1	5.4e-24	cysteine string protein
Smp_070030	1	1.03e-21	Charged multivesicular body protein 2b A
Smp_042150	1	0.000344	tegument-allergen-like protein
Smp_199380	-1	0.00294	hypothetical protein
Smp_009030	-1	1.18e-90	ribonucleoside diphosphate reductase large
Smp_054770	-1	1.32e-11	hypothetical protein
Smp_165390	-1.01	0.000582	ccaat box dna binding protein subunit
Smp_174260	-1.01	0.000329	thyroid hormone receptor beta
Smp_054840	-1.01	9.71e-19	DNA replication licensing factor MCM2
Smp_126640	-1.01	0.000903	neurotracting:lsamp:neurotrimin:obcam
Smp_138270	-1.01	0.000341	diaminopimelate epimerase DafE
Smp_064900	-1.01	1.73e-09	histidine kinase
Smp_128930	-1.01	1.39e-13	spectrin beta chain
Smp_036670	-1.01	0.00452	hypothetical protein
Smp_009020	-1.02	2.64e-05	zinc finger protein
Smp_175490	-1.02	7.37e-05	sister chromatid cohesion protein PDS5
Smp_201900	-1.02	2.29e-08	hypothetical protein
Smp_181080	-1.02	1.26e-06	hypothetical protein
Smp_073300	-1.02	3.88e-19	Chaperone protein DnaJ 1
Smp_164170	-1.02	0.000184	endoglycoceramidase
Smp_174320	-1.03	7.45e-07	Protein lozenge
Smp_129530	-1.03	3.37e-05	protocadherin gamma A5
Smp_159020	-1.03	2.29e-08	hypothetical protein
Smp_132610	-1.03	4.66e-14	hypothetical protein
Smp_146790	-1.03	1.75e-12	bone morphogenetic protein-like protein
Smp_054610	-1.03	6.5e-17	WD repeat and HMG box DNA binding protein 1
Smp_058850	-1.04	2.97e-10	hypothetical protein
Smp_078060	-1.04	3.95e-17	hypothetical protein
Smp_071890	-1.04	0.00372	hypothetical protein
Smp_187390	-1.04	0.00119	hypothetical protein
Smp_171030	-1.04	2.52e-10	Dehydrogenase:reductase SDR family
Smp_168000	-1.04	1.76e-13	monocarboxylate transporter
Smp_100090	-1.04	6.52e-183	high mobility group protein B1
Smp_016380	-1.04	2.12e-18	IQ motif and SEC7 domain containing protein
Smp_172500	-1.05	3.15e-07	hypothetical protein
Smp_159380	-1.05	6.63e-14	Nuclear receptor coactivator 2 (NCoA 2)
Smp_131780	-1.05	9.04e-13	CUG BP and ETR3 factor
Smp_142560	-1.05	8e-06	insulin gene enhancer protein ISL 1
Smp_138260	-1.05	1.24e-06	hypothetical protein
Smp_133660	-1.05	6.99e-05	protein lin 9
Smp_017860	-1.06	7.86e-08	hypothetical protein
Smp_155810	-1.06	5.63e-29	protocadherin 11
Smp_154790	-1.06	1.12e-09	DC STAMP domain containing protein 2
Smp_042340	-1.06	2.29e-08	catenin delta 2
Smp_150430	-1.06	0.0084	Fork head domain transcription factor slp2
Smp_128330	-1.06	0.00573	ets
Smp_154850	-1.06	5.24e-11	GTPase activating Rap:Ran GAP domain
Smp_126140	-1.06	3.15e-14	integrin alpha 5
Smp_172530	-1.06	2.03e-46	DNA replication licensing factor MCM4
Smp_026670	-1.07	1.92e-06	transmembrane protein 26
Smp_007000	-1.07	0.000128	DNA replication complex GINS protein PSF1
Smp_162340	-1.07	3.71e-12	serine:threonine protein kinase ATR
Smp_173760	-1.07	3.5e-09	hypothetical protein
Smp_187070	-1.08	0.00217	hypothetical protein
Smp_167810	-1.08	7.31e-21	family C50 non peptidase ue (C50 family)
Smp_210110	-1.08	7.08e-06	mitotic checkpoint serine:threonine protein
Smp_213410	-1.08	9.51e-06	microcephalin-like
Smp_083710	-1.08	2e-19	Fanconi anemia
Smp_159560	-1.08	3.09e-05	GATA binding factor 2
Smp_158870	-1.08	0.000121	protocadherin 11
Smp_188780	-1.08	0.00418	hypothetical protein
Smp_160390	-1.08	0.000154	colorectal mutant cancer protein
Smp_171710	-1.08	1.75e-51	structural maintenance of chromosomes protein 2
Smp_206140	-1.08	0.00171	hypothetical protein
Smp_069600	-1.08	5.05e-19	ATP dependent DNA helicase Q4
Smp_213950	-1.08	6.74e-26	citron Rho interacting kinase
Smp_052390	-1.08	3.38e-08	origin recognition complex subunit 5
Smp_202400	-1.08	8.15e-18	hypothetical protein
Smp_201150	-1.09	9.59e-18	Equilibrative nucleoside transporter 1
Smp_143080	-1.09	3.63e-05	hypothetical protein
Smp_042810	-1.09	5.43e-12	chromosome transmission fidelity protein 18
Smp_009630	-1.1	0.000132	homeobox protein SIX6
Smp_213290	-1.1	3.27e-21	hypothetical protein
Smp_199050	-1.1	6.14e-61	hypothetical protein
Smp_202420	-1.1	0.00695	egg protein CP391S
Smp_011430	-1.11	2.98e-11	protocadherin 1
Smp_203620	-1.11	3.87e-25	hypothetical protein
Smp_077180	-1.12	1.94e-15	serine:threonine protein kinase Chk1
Smp_058670	-1.12	5.4e-17	procollagen galactosyltransferase 1
Smp_142040	-1.12	4.91e-10	Myb DNA binding domain containing protein
Smp_202880	-1.12	4.91e-05	iroquois class homeodomain protein IRX 4
Smp_176010	-1.12	2.18e-13	cytoskeleton associated protein 5
Smp_167270	-1.12	4.67e-26	hypothetical protein
Smp_148470	-1.12	0.00219	mitochondrial substrate carrier family protein
Smp_064910	-1.13	1.73e-05	hypothetical protein
Smp_180190	-1.13	1.19e-33	hypothetical protein
Smp_055440	-1.13	6.02e-20	hypothetical protein
Smp_161860	-1.13	7.71e-75	run domain Beclin 1 interacting and cystein rich
Smp_021590	-1.13	4.04e-26	Rac GTPase activating protein 1
Smp_135640	-1.13	0.00276	cadherin EGF LAG seven pass G type receptor 1
Smp_144210	-1.13	2.07e-13	death associated protein kinase 1
Smp_145930	-1.13	1.8e-16	matrix metalloproteinase 25
Smp_181560	-1.13	4.1e-07	hox protein Dfd
Smp_135900	-1.13	2.71e-12	DNA double strand break repair rad50 ATPase
Smp_130760	-1.14	1.95e-06	Mediator of DNA damage checkpoint protein 1
Smp_199060	-1.14	2.19e-21	serine rich repeat protein
Smp_166020	-1.14	1e-19	hypothetical protein
Smp_124770	-1.14	8.73e-09	hypothetical protein
Smp_161820	-1.14	1.04e-08	hypothetical protein
Smp_166950	-1.14	0.00414	gag pol polyprotein
Smp_016870	-1.14	2.3e-25	protein regulator of cytokinesis 1
Smp_154940	-1.15	1.86e-07	hypothetical protein
Smp_032490	-1.15	4.33e-24	tropomyosin
Smp_140240	-1.16	1.47e-12	hypothetical protein
Smp_154080	-1.16	3.71e-26	hypothetical protein
Smp_160010	-1.16	0.00635	hypothetical protein
Smp_009300	-1.16	2.4e-15	hypothetical protein
Smp_156890	-1.16	0.00019	hypothetical protein
Smp_137790	-1.17	8.33e-32	sister chromatid cohesion protein PDS5
Smp_163040	-1.17	3.08e-26	nuclear pore complex protein Nup205
Smp_194390	-1.17	1.72e-13	suppressor of cytokine signaling 6
Smp_157190	-1.17	0.000533	hypothetical protein
Smp_001210	-1.17	1.45e-17	myh9 protein
Smp_158880	-1.17	0.000527	hypothetical protein
Smp_086860	-1.17	3.4e-26	histone H2A
Smp_157790	-1.17	1.64e-05	nAChR subunit
Smp_066050	-1.18	9.47e-08	transcriptional enhancer factor TEF 1
Smp_132010	-1.18	3.57e-08	hypothetical protein
Smp_028050	-1.18	8.15e-32	hypothetical protein
Smp_105340	-1.19	6.81e-21	cyclic nucleotide gated cation channel alpha 3
Smp_157860	-1.19	2.61e-21	hypothetical protein
Smp_173880	-1.2	3.25e-05	RAD9 A
Smp_140050	-1.2	0.00013	CCAAT box DNA binding protein subunit B
Smp_078920	-1.2	1.02e-13	condensin complex subunit 3
Smp_135110	-1.2	1.98e-15	AT rich interactive domain containing protein
Smp_144960	-1.2	8.31e-33	FTS and Hook interacting protein
Smp_168620	-1.2	3.09e-07	ataxin 1
Smp_198240	-1.2	0.000219	anosmin 1
Smp_137110	-1.2	3.15e-17	hypothetical protein
Smp_149120	-1.21	3.45e-20	insect origin recognition complex subunit
Smp_127740	-1.21	1.25e-20	disintegrin and metalloproteinase
Smp_124230	-1.21	1.36e-16	dna repair protein rad51 1
Smp_067260	-1.21	1.28e-14	dna polymerase alpha subunit b
Smp_063030	-1.21	2.49e-11	hypothetical protein
Smp_167540	-1.21	7.27e-17	dna replication factor cdt1
Smp_058480	-1.21	1.32e-06	high affinity cAMP specific 3' 5' cyclic
Smp_125040	-1.21	1.79e-30	Epa2p protein
Smp_158950	-1.22	3.7e-07	serine:threonine protein kinase haspin
Smp_155270	-1.22	5.06e-13	HMG-CoA synthase
Smp_176260	-1.22	3.76e-14	hypothetical protein
Smp_141520	-1.22	9.02e-14	E3 ubiquitin protein ligase PDZRN3
Smp_196990	-1.22	2.55e-06	protocadherin 11
Smp_169360	-1.22	1.95e-17	kinesin protein kif26a
Smp_063680	-1.23	1.17e-21	hypothetical protein
Smp_196930	-1.23	9.4e-16	WNT
Smp_049160	-1.23	2.19e-18	zinc finger protein
Smp_140040	-1.24	9.2e-22	Ca(2+):calmodulin responsive adenylate cyclase
Smp_134850	-1.24	5.12e-18	structural maintenance of chromosomes protein 3
Smp_174700	-1.24	0.000431	transcription factor HNF 4
Smp_027920	-1.24	8.45e-78	Tubulin alpha 1 chain
Smp_173820	-1.24	1.66e-30	equilibrative nucleoside transporter
Smp_171000	-1.24	0.00215	hypothetical protein
Smp_176820	-1.25	1.15e-11	hypothetical protein
Smp_106040	-1.25	1.8e-10	Structure specific endonuclease SLX1
Smp_174650	-1.26	3.6e-05	hypothetical protein
Smp_153520	-1.26	1.29e-28	protein ect2
Smp_099640	-1.26	1.14e-08	p2X purinoceptor 4
Smp_125760	-1.26	2.07e-16	denticleless protein
Smp_055140	-1.26	0.00193	crossover junction endonuclease mus81
Smp_167460	-1.26	1.13e-16	hypothetical protein
Smp_047620	-1.26	1.04e-19	G2:mitotic specific cyclin B3
Smp_129410	-1.27	4.26e-45	hypothetical protein
Smp_140920	-1.27	2.12e-05	Glutamate receptor
Smp_194820	-1.27	1.99e-14	dna repair and recombination protein rad54
Smp_132540	-1.28	2.4e-18	protein slit
Smp_124280	-1.28	2.07e-06	hypothetical protein
Smp_094140	-1.28	5.39e-49	DNA replication licensing factor MCM6
Smp_174820	-1.28	5.37e-10	hypothetical protein
Smp_137780	-1.28	6.98e-09	sister chromatid cohesion protein PDS5
Smp_068680	-1.28	1.43e-17	secreted frizzled protein
Smp_153030	-1.28	1.51e-11	solute carrier family 35 member f4
Smp_020130	-1.29	1.96e-28	hypothetical protein
Smp_181160	-1.29	3.52e-14	tubulin polyglutamylase ttll4
Smp_151400	-1.29	1.48e-12	WNT
Smp_210120	-1.29	0.00433	homeobox protein six
Smp_057590	-1.3	4.91e-34	hypothetical protein
Smp_169970	-1.3	1.13e-21	kinetochore protein ndc80
Smp_151410	-1.31	1.59e-09	protein phosphatase 7
Smp_181420	-1.31	0.000236	Structure specific endonuclease SLX1
Smp_151740	-1.32	1.02e-09	run and tbc1 domain containing protein
Smp_145260	-1.32	4.02e-21	structural maintenance of chromosomes protein 3
Smp_128940	-1.32	8.52e-07	metabotropic glutamate receptor
Smp_173700	-1.32	4.65e-15	structural maintenance of chromosomes protein 4
Smp_141030	-1.33	1.36e-11	epidermal growth factor receptor pathway; epidermal growth factor receptor kinase
Smp_008920	-1.33	0.00157	voltage gated hydrogen channel 1
Smp_035550	-1.33	0.000121	hypothetical protein
Smp_086220	-1.33	3.87e-26	hypothetical protein
Smp_193460	-1.33	7.57e-05	hypothetical protein
Smp_174910	-1.33	3.92e-23	importin subunit alpha 2
Smp_135650	-1.34	2.38e-05	hypothetical protein
Smp_079560	-1.34	3.87e-16	DNA replication licensing factor MCM2
Smp_073050	-1.34	4.88e-24	hypothetical protein
Smp_123120	-1.34	1.1e-08	hypothetical protein
Smp_176000	-1.34	2.4e-20	abnormal spindle microcephaly associated
Smp_148310	-1.34	0.000505	hypothetical protein
Smp_150970	-1.35	6.04e-48	RAB6 interacting protein 2 (ERC protein 1)
Smp_128200	-1.35	1.4e-39	kinesin protein kif23
Smp_172210	-1.35	1.6e-11	leucine rich repeat and coiled coil
Smp_194040	-1.35	1.13e-05	hypothetical protein
Smp_133990	-1.36	1.17e-17	DNA topoisomerase 2 binding protein 1
Smp_167400	-1.36	8.39e-33	transcription factor sum 1
Smp_159860	-1.36	0.00202	dopamine receptor I
Smp_001900	-1.36	6.99e-05	neural cell adhesion molecule l1 protein
Smp_132510	-1.36	1.65e-13	breast cancer type 1 susceptibility protein
Smp_138950	-1.36	0.00337	C2 domain containing protein 3
Smp_047610	-1.37	1.22e-14	cell division control protein 45
Smp_137390	-1.37	1.29e-28	histone RNA hairpin binding protein
Smp_046280	-1.37	1.13e-37	actin binding protein anillin
Smp_160150	-1.37	0.000368	glycosyltransferase
Smp_138230	-1.37	0.000274	doublesex and mab-3 related transcription factor 1
Smp_141430	-1.38	3e-08	hypothetical protein
Smp_149260	-1.38	2.5e-27	kinesin family 1
Smp_055500	-1.38	1.99e-06	DNA polymerase theta
Smp_139210	-1.38	0.000242	hypothetical protein
Smp_147890	-1.38	2.9e-06	Rootletin
Smp_034500	-1.39	1.31e-21	Dual specificity protein phosphatase 10
Smp_158490	-1.39	1.04e-16	Ras guanine nucleotide exchange factor RasGEFB
Smp_178050	-1.39	0.000187	hypothetical protein
Smp_148590	-1.39	1.15e-17	hypothetical protein
Smp_149330	-1.4	9.14e-18	cadherin egf lag seven pass
Smp_075360	-1.4	4.51e-15	hypothetical protein
Smp_143490	-1.4	1.84e-60	DNA replication licensing factor MCM5
Smp_193330	-1.4	3.34e-35	kinesin II 85 kDa subunit
Smp_162370	-1.4	3.68e-08	histone H1 gamma
Smp_188510	-1.4	1.37e-05	hypothetical protein
Smp_164040	-1.41	5.64e-11	hypothetical protein
Smp_128290	-1.41	0.000842	hypothetical protein
Smp_125510	-1.41	4.47e-14	cadherin
Smp_196050	-1.41	0.000869	low density lipoprotein receptor (ldl)
Smp_162520	-1.41	5.7e-21	protocadherin fat 4
Smp_212030	-1.42	3.64e-29	hypothetical protein
Smp_026030	-1.42	6.27e-14	DNA repair and recombination protein RAD54B
Smp_203830	-1.43	0.00158	hypothetical protein
Smp_142570	-1.43	0.00697	hypothetical protein
Smp_146160	-1.43	2.86e-45	Fanconi anemia group D2 protein
Smp_187190	-1.43	3.61e-50	innexin unc 9
Smp_004060	-1.43	2.48e-36	cell division cycle 20
Smp_130870	-1.44	1.25e-14	ETS domain containing protein Elk 4
Smp_201840	-1.44	3.49e-26	hypothetical protein
Smp_161520	-1.44	1.31e-11	protocadherin 9
Smp_108600	-1.44	2.02e-07	hypothetical protein
Smp_118240	-1.45	3.17e-12	hypothetical protein
Smp_127670	-1.45	0.000198	hypothetical protein
Smp_155390	-1.45	1.52e-19	hypothetical protein
Smp_141740	-1.46	2.65e-07	protocadherin 11
Smp_128870	-1.46	2.41e-17	nibrin
Smp_126900	-1.46	0.00183	voltage gated hydrogen channel 1
Smp_012010	-1.46	7.27e-10	forkhead box subgroup O
Smp_072560	-1.47	3.11e-28	hypothetical protein
Smp_156140	-1.47	3.99e-22	tripartite motif protein trim9
Smp_127070	-1.47	4.79e-15	origin recognition complex subunit
Smp_058500	-1.48	1.21e-05	hypothetical protein
Smp_140060	-1.48	0.00812	Ca(2+):calmodulin responsive adenylate cyclase
Smp_203660	-1.48	9.8e-29	hypothetical protein
Smp_189490	-1.48	6.49e-32	matrix remodeling associated protein 5
Smp_023240	-1.49	2.02e-13	complement C1q tumor necrosis factor
Smp_203710	-1.49	1.1e-05	hypothetical protein
Smp_052290	-1.49	1.76e-07	fibroblast growth factor receptor 1 like
Smp_156750	-1.49	2.28e-10	hypothetical protein
Smp_032500	-1.49	9.08e-42	DNA replication licensing factor MCM7
Smp_178260	-1.49	2.44e-33	DNA polymerase alpha catalytic subunit
Smp_155440	-1.5	0.000544	hypothetical protein
Smp_119140	-1.51	7e-33	hypothetical protein
Smp_139180	-1.51	1.3e-09	frizzled 5
Smp_172610	-1.51	4.18e-14	hypothetical protein
Smp_128210	-1.52	1.62e-33	claspin protein
Smp_174150	-1.52	1.14e-24	myeloid ecotropic viral integration site 1
Smp_079050	-1.52	1.67e-46	DNA primase large subunit
Smp_151560	-1.53	1.96e-11	dna replication licensing factor mcm9
Smp_149570	-1.53	0.000202	POU domain protein CF1A
Smp_009600	-1.53	2.41e-47	serine:threonine protein kinase PLK1
Smp_155500	-1.53	1.43e-07	DNA polymerase theta
Smp_174170	-1.54	0.000141	homeobox protein Meis1
Smp_176780	-1.54	2.23e-48	hypothetical protein
Smp_173450	-1.54	3.43e-23	chromosome associated kinesin KIF4A
Smp_055240	-1.55	1.44e-21	cadherin
Smp_124580	-1.55	0.000408	protocadherin 11
Smp_002350	-1.55	4.52e-06	asparagine rich protein
Smp_173870	-1.55	5.77e-12	anosmin 1
Smp_157870	-1.55	0.00911	hypothetical protein
Smp_176430	-1.56	1.82e-45	pleckstrin y domain containing family G
Smp_135890	-1.56	1.33e-11	hypothetical protein
Smp_123820	-1.57	1.16e-15	serine rich repeat protein 2
Smp_149490	-1.57	9.88e-15	hypothetical protein
Smp_173170	-1.57	0.000511	proto oncogene tyrosine protein kinase LCK
Smp_050380	-1.57	1.46e-34	mitogen activated protein kinase kinase kinase
Smp_009040	-1.58	6.77e-13	POU domain
Smp_135730	-1.59	5.95e-13	protocadherin alpha 7
Smp_175300	-1.59	0.000198	hypothetical protein
Smp_135630	-1.59	3.58e-05	protocadherin gamma a10
Smp_041210	-1.6	7.23e-07	hypothetical protein
Smp_148180	-1.6	4.79e-05	hypothetical protein
Smp_082490	-1.61	8.88e-53	G2:mitotic specific cyclin B2
Smp_076600	-1.62	4.61e-18	transcription factor SOX 14
Smp_138470	-1.62	1.81e-99	hypothetical protein
Smp_154700	-1.62	0.00173	hypothetical protein
Smp_080030	-1.63	3.24e-05	GATA transcription factor
Smp_139410	-1.64	0.00474	small conductance calcium activated potassium
Smp_180890	-1.66	9.59e-46	Rho GTPase activating protein 19
Smp_144620	-1.66	4.32e-21	regulator of G protein signaling 3
Smp_144300	-1.66	0.00451	tns1 protein
Smp_167140	-1.67	5.82e-07	WNT
Smp_140980	-1.67	0.00173	mds1 and evi1 complex locus protein evi1
Smp_173630	-1.68	8.69e-35	hypothetical protein
Smp_137760	-1.69	8.76e-09	BAH and coiled coil domain containing protein 1
Smp_080560	-1.7	0.0042	SKI family transcriptional corepressor 2
Smp_077860	-1.72	5.66e-42	actin
Smp_151680	-1.72	5.06e-11	hypothetical protein
Smp_164460	-1.73	0.000967	hypothetical protein
Smp_172480	-1.73	4.15e-90	Krueppel factor 10 like
Smp_193630	-1.74	9.72e-08	endoglycoceramidase
Smp_136160	-1.74	8.15e-73	hypothetical protein
Smp_142130	-1.76	1.72e-08	coiled coil domain containing protein 81
Smp_205690	-1.77	2.03e-37	hypothetical protein
Smp_128160	-1.77	4.12e-09	CST complex subunit STN1
Smp_162760	-1.78	5.73e-15	homeobox protein prospero:prox 1:ceh 26
Smp_174560	-1.78	0.00642	hypothetical protein
Smp_187030	-1.78	1.99e-07	hypothetical protein
Smp_157570	-1.78	9.09e-19	hypothetical protein
Smp_194660	-1.79	2.33e-08	transcription factor collier
Smp_150750	-1.79	4.54e-72	centrosomal protein 110 kDa
Smp_203940	-1.82	1.69e-05	short chain dehydrogenase
Smp_144160	-1.83	5.46e-33	hypothetical protein
Smp_212760	-1.83	6.4e-28	kinesin
Smp_168570	-1.85	9.45e-06	colorectal mutant cancer protein
Smp_170690	-1.87	1.08e-54	proline oxidase
Smp_132950	-1.87	1.97e-23	hypothetical protein
Smp_145470	-1.88	4.39e-11	zinc finger protein
Smp_148430	-1.89	4.5e-86	hook protein
Smp_152170	-1.91	2.46e-11	forkhead box protein A2 hepatocyte nuclear
Smp_148300	-1.92	0.000482	protocadherin 17
Smp_139710	-1.93	1.04e-17	daz interacting protein 1
Smp_124300	-1.93	5.48e-180	Lamin B receptor (ERG24)
Smp_176710	-1.94	7.27e-13	transcriptional factor nfil3:e4bp4
Smp_002930	-1.95	1.33e-12	histone H2A
Smp_142940	-1.95	1.79e-12	paired box protein pax
Smp_180840	-1.95	0.000275	hypothetical protein
Smp_165230	-1.97	1.4e-06	receptor for egg jelly 6
Smp_093980	-1.97	1.64e-38	hypothetical protein
Smp_007690	-1.97	9.72e-10	tyrosine 3 monooxygenase
Smp_145230	-1.99	5.05e-09	T box transcription factor TBX3
Smp_129710	-1.99	5.85e-33	Uveal autoantigen with coiled coil domains
Smp_175410	-2.01	5.83e-05	zinc finger protein 398
Smp_138340	-2.02	0.00967	hypothetical protein
Smp_032970	-2.02	4.51e-09	calmodulin protein
Smp_027990	-2.06	8.5e-06	homeobox protein nk 2 ; neural gene activation
Smp_155690	-2.08	6.66e-05	Sox family of transcription factor
Smp_169410	-2.09	7.33e-31	hypothetical protein
Smp_153650	-2.09	0.00171	camp specific 3' 5' cyclic phosphodiesterase
Smp_161310	-2.1	3.34e-18	IQ domain containing protein D
Smp_194530	-2.11	6.58e-62	adenylate kinase isoenzyme 5
Smp_157280	-2.14	0.00285	zinc finger protein ZIC 5
Smp_148420	-2.15	1.7e-11	coiled coil domain containing 88A
Smp_113760	-2.17	1.8e-17	anti-inflammatory protein 16
Smp_184750	-2.18	3.27e-05	gag pol polyprotein
Smp_151940	-2.21	0.00269	hypothetical protein
Smp_143190	-2.25	0.00024	hypothetical protein
Smp_175290	-2.26	1.4e-08	hypothetical protein
Smp_035650	-2.27	8.86e-11	dorsal root ganglia homeobox protein
Smp_075230	-2.27	0.00284	B cell lymphoma:leukemia
Smp_053520	-2.28	0.00566	homeobox protein aristaless 3 like
Smp_153210	-2.32	4.9e-14	rhodopsin orphan GPCR
Smp_166440	-2.33	1.53e-05	cadherin
Smp_124600	-2.35	6.38e-61	hypothetical protein
Smp_168600	-2.35	2.12e-16	aryl hydrocarbon receptor
Smp_193580	-2.36	3.67e-06	hypothetical protein
Smp_155600	-2.39	1.27e-23	protocadherin 11
Smp_171110	-2.39	0.000454	family M13 unassigned peptidase (M13 family)
Smp_170750	-2.48	4.64e-05	paired box protein pax 6
Smp_203270	-2.54	3.84e-10	twist protein
Smp_148110	-2.56	8.25e-83	transcription factor SOX 14
Smp_154460	-2.57	0.00033	hypothetical protein
Smp_139940	-2.57	0.00402	POU domain
Smp_113530	-2.61	0.00632	hypothetical protein
Smp_060220	-2.61	8.7e-30	lipopolysaccharide induced tumor necrosis
Smp_138110	-2.76	1.01e-21	homeobox protein distal less dlx
Smp_177900	-2.78	0.00427	gag pol polyprotein
Smp_141760	-2.81	0.000191	hypothetical protein
Smp_142120	-2.85	3.18e-18	achaete scute transcription factor
Smp_147810	-2.85	0.000761	deoxyribonuclease TATDN3
Smp_176240	-2.94	1.6e-24	hypothetical protein
Smp_024010	-2.97	2.99e-29	microsomal glutathione S transferase 1
Smp_089730	-3.03	0.000741	family M13 unassigned peptidase (M13 family)
Smp_034860	-3.05	3.15e-07	nuclear receptor 2DBD-gamma
Smp_196410	-3.08	8.76e-08	dachshund
Smp_138350	-3.19	8.19e-12	zinc finger protein basonuclin 2
Smp_214390	-3.34	4.12e-46	Labial-like protein
Smp_087310	-3.42	3.5e-27	hypothetical protein
Smp_149860	-3.81	0.00607	cat eye syndrome critical region protein 5
Smp_194410	-3.89	0.000121	hairy:enhancer of split related with YRPW motif
Smp_062490	-3.9	0.00152	heart and neural crest derivatives expressed
Smp_132780	-4.24	1.42e-06	hypothetical protein
Smp_171130	-4.36	9.41e-18	glial cells missing
Smp_045470	-4.38	5.35e-62	prospero homeobox protein 2
Smp_129490	-4.65	0.00102	LIM:homeobox protein Lhx3
Smp_054430	-5.07	0.000348	hypothetical protein
Smp_137140	-5.25	9.49e-05	nk homeobox protein
Smp_175710	-5.42	9.8e-05	homeobox protein unc 4
