# Supplementary material for: Transcriptome of the parasitic flatworm Schistosoma mansoni during intra-mammalian development
Source: PLoS Negl Trop Dis. 2020 May 6;14(5):e0007743. doi: 10.1371/journal.pntd.0007743 (PMC7263636; doi:10.1371/journal.pntd.0007743)
Supplement: S5 Table — (XLSX) [file pntd.0007743.s012.xlsx]

## Sheet: S5 Table
S5 Table. Enriched GO terms of genes differentially expressed between day-28 and day-21 S. mansoni
GO term enrichment of down-regulated genes (D28 vs. D21)
Type	GO ID	Term	Annotated	Significant	Expected	topGO	Smp
BP	GO:0007067	mitotic nuclear division	91	18	3.63	0.0002	Smp_004060 (cell division cycle 20); Smp_046280 (actin binding protein anillin); Smp_047620 (G2:mitotic specific cyclin B3); Smp_078920 (condensin complex subunit 3); Smp_082490 (G2:mitotic specific cyclin B2); Smp_134850 (structural maintenance of chromosomes protein 3); Smp_137780 (sister chromatid cohesion protein PDS5); Smp_137790 (sister chromatid cohesion protein PDS5); Smp_140240 (hypothet…
BP	GO:0008285	negative regulation of cell proliferation	5	3	0.2	0.0006	Smp_045470 (prospero homeobox protein 2); Smp_137780 (sister chromatid cohesion protein PDS5); Smp_175490 (sister chromatid cohesion protein PDS5)
BP	GO:0030154	cell differentiation	79	10	3.15	0.0011	Smp_062490 (heart and neural crest derivatives expressed); Smp_076600 (transcription factor SOX 14); Smp_132540 (protein slit); Smp_138230 (doublesex and mab-3 related transcription factor 1); Smp_142120 (achaete scute transcription factor); Smp_143190 (hypothetical protein); Smp_146790 (bone morphogenetic protein-like protein); Smp_148110 (transcription factor SOX 14); Smp_155690 (Sox family of …
BP	GO:0007223	Wnt signaling pathway; calcium modulating pathway	6	3	0.24	0.0011	Smp_151400 (WNT); Smp_167140 (WNT); Smp_196930 (WNT)
BP	GO:0030245	cellulose catabolic process	6	3	0.24	0.0011	Smp_164170 (endoglycoceramidase); Smp_187070 (hypothetical protein); Smp_193630 (endoglycoceramidase)
BP	GO:0006281	DNA repair	139	15	5.54	0.002	Smp_042810 (chromosome transmission fidelity protein 18); Smp_055140 (crossover junction endonuclease mus81); Smp_055500 (DNA polymerase theta); Smp_083710 (Fanconi anemia); Smp_106040 (Structure specific endonuclease SLX1); Smp_124230 (dna repair protein rad51 1); Smp_128870 (nibrin); Smp_130760 (Mediator of DNA damage checkpoint protein 1); Smp_132510 (breast cancer type 1 susceptibility protei…
BP	GO:0007076	mitotic chromosome condensation	8	3	0.32	0.003	Smp_145260 (structural maintenance of chromosomes protein 3); Smp_171710 (structural maintenance of chromosomes protein 2); Smp_173700 (structural maintenance of chromosomes protein 4)
BP	GO:0051276	chromosome organization	200	19	7.97	0.0043	Smp_002930 (histone H2A); Smp_026030 (DNA repair and recombination protein RAD54B); Smp_054840 (DNA replication licensing factor MCM2); Smp_079560 (DNA replication licensing factor MCM2); Smp_086860 (histone H2A); Smp_128870 (nibrin); Smp_134850 (structural maintenance of chromosomes protein 3); Smp_135110 (AT rich interactive domain containing protein); Smp_135650 (hypothetical protein); Smp_137…
BP	GO:0007530	sex determination	9	3	0.36	0.0046	Smp_138230 (doublesex and mab-3 related transcription factor 1); Smp_143190 (hypothetical protein); Smp_148110 (transcription factor SOX 14)
BP	GO:0006259	DNA metabolic process	319	37	12.72	0.0046	Smp_007000 (DNA replication complex GINS protein PSF1); Smp_009030 (ribonucleoside diphosphate reductase large); Smp_032500 (DNA replication licensing factor MCM7); Smp_042810 (chromosome transmission fidelity protein 18); Smp_047610 (cell division control protein 45); Smp_052390 (origin recognition complex subunit 5); Smp_054840 (DNA replication licensing factor MCM2); Smp_055140 (crossover junc…
BP	GO:0006260	DNA replication	174	21	6.94	0.0097	Smp_007000 (DNA replication complex GINS protein PSF1); Smp_009030 (ribonucleoside diphosphate reductase large); Smp_032500 (DNA replication licensing factor MCM7); Smp_042810 (chromosome transmission fidelity protein 18); Smp_047610 (cell division control protein 45); Smp_052390 (origin recognition complex subunit 5); Smp_054840 (DNA replication licensing factor MCM2); Smp_055500 (DNA polymerase…
BP	GO:0007018	microtubule-based movement	61	7	2.43	0.0102	Smp_027920 (Tubulin alpha 1 chain); Smp_128200 (kinesin protein kif23); Smp_149260 (kinesin family 1); Smp_169360 (kinesin protein kif26a); Smp_173450 (chromosome associated kinesin KIF4A); Smp_193330 (kinesin II 85 kDa subunit); Smp_212760 (kinesin)
BP	GO:0006941	striated muscle contraction	160	13	6.38	0.0111	Smp_032490 (tropomyosin); Smp_086220 (hypothetical protein); Smp_124600 (hypothetical protein); Smp_128930 (spectrin beta chain); Smp_129710 (Uveal autoantigen with coiled coil domains); Smp_134850 (structural maintenance of chromosomes protein 3); Smp_135900 (DNA double strand break repair rad50 ATPase); Smp_147890 (Rootletin); Smp_148420 (coiled coil domain containing 88A); Smp_150750 (centroso…
BP	GO:0000075	cell cycle checkpoint	5	2	0.2	0.0146	Smp_128870 (nibrin); Smp_167540 (dna replication factor cdt1)
BP	GO:0006268	DNA unwinding involved in DNA replication	14	3	0.56	0.0164	Smp_054840 (DNA replication licensing factor MCM2); Smp_079560 (DNA replication licensing factor MCM2); Smp_135650 (hypothetical protein)
BP	GO:0040007	growth	15	4	0.6	0.0211	Smp_128870 (nibrin); Smp_136160 (hypothetical protein); Smp_146790 (bone morphogenetic protein-like protein); Smp_194390 (suppressor of cytokine signaling 6)
BP	GO:0006695	cholesterol biosynthetic process	6	2	0.24	0.0214	Smp_124300 (Lamin B receptor (ERG24)); Smp_155270 (HMG-CoA synthase)
BP	GO:0007126	meiotic nuclear division	8	2	0.32	0.0378	Smp_055140 (crossover junction endonuclease mus81); Smp_128870 (nibrin)
BP	GO:0016055	Wnt signaling pathway	26	6	1.04	0.042	Smp_068680 (secreted frizzled protein); Smp_139180 (frizzled 5); Smp_151400 (WNT); Smp_167140 (WNT); Smp_168620 (ataxin 1); Smp_196930 (WNT)
GO term enrichment of up-regulated genes (D28 vs. D21)
Type	GO ID	Term	Annotated	Significant	Expected	topGO	Smp
BP	GO:0007155	cell adhesion	222	17	8.74	0.0006	Smp_078720 (hypothetical protein); Smp_123840 (neurexin 2 alpha); Smp_126540 (hypothetical protein); Smp_139380 (Spindle assembly checkpoint component MAD1); Smp_144910 (collagen type I:II:III:V:XI alpha); Smp_145900 (sphingolipid delta(4) desaturase:C4 hydroxylase); Smp_153930 (invadolysin (M08 family)); Smp_157020 (titin); Smp_157690 (von Willebrand factor type A); Smp_159920 (protocadherin 11)…
BP	GO:0018958	phenol-containing compound metabolic process	6	3	0.24	0.0011	Smp_013540 (Tyrosinase); Smp_050270 (Tyrosinase); Smp_135230 (Tyrosine DeCarboxylase family member (tdc 1))
BP	GO:0006875	cellular metal ion homeostasis	11	4	0.43	0.0015	Smp_047660 (Ferritin-2 heavy chain); Smp_063530 (apoferritin-2); Smp_151850 (inositol 1); Smp_199540 (type inositol trisphosphate receptor; inositol trisphosphate receptor type)
BP	GO:0008643	carbohydrate transport	26	5	1.02	0.003	Smp_012440 (glucose transport protein); Smp_105410 (glucose transport protein); Smp_119580 (uncharacterized MFS type transporter C19orf28); Smp_123720 (hypothetical protein); Smp_139150 (sodium dependent glucose transporter 1)
BP	GO:1901617	organic hydroxy compound biosynthetic process	24	4	0.94	0.0078	Smp_013540 (Tyrosinase); Smp_050270 (Tyrosinase); Smp_124750 (hypothetical protein); Smp_135230 (Tyrosine DeCarboxylase family member (tdc 1))
BP	GO:0019438	aromatic compound biosynthetic process	1089	31	42.88	0.0119	Smp_000660 (ornithine aminotransferase); Smp_012560 (o methyltransferase); Smp_012810 (Four and a half LIM domains protein 3); Smp_013540 (Tyrosinase); Smp_015020 (sodium potassium transporting ATPase alpha subunit); Smp_025370 (lipopolysaccharide induced); Smp_049850 (hypoxanthine guanine phosphoribosyltransferase); Smp_050270 (Tyrosinase); Smp_052470 (o methyltransferase); Smp_063520 (pre B cel…
BP	GO:1901362	organic cyclic compound biosynthetic process	1118	34	44.02	0.012	Smp_000660 (ornithine aminotransferase); Smp_012560 (o methyltransferase); Smp_012810 (Four and a half LIM domains protein 3); Smp_013540 (Tyrosinase); Smp_015020 (sodium potassium transporting ATPase alpha subunit); Smp_025370 (lipopolysaccharide induced); Smp_049850 (hypoxanthine guanine phosphoribosyltransferase); Smp_050270 (Tyrosinase); Smp_052470 (o methyltransferase); Smp_063520 (pre B cel…
BP	GO:0009058	biosynthetic process	1998	60	78.67	0.0127	Smp_000660 (ornithine aminotransferase); Smp_000850 (cysteine string protein); Smp_007760 (alanine aminotransferase 2); Smp_012560 (o methyltransferase); Smp_012810 (Four and a half LIM domains protein 3); Smp_013540 (Tyrosinase); Smp_015020 (sodium potassium transporting ATPase alpha subunit); Smp_025370 (lipopolysaccharide induced); Smp_049150 (glutamine oxaloacetic transaminase; glutamic oxalo…
BP	GO:0009698	phenylpropanoid metabolic process	5	2	0.2	0.0143	Smp_012560 (o methyltransferase); Smp_052470 (o methyltransferase)
BP	GO:0007586	digestion	5	2	0.2	0.0143	Smp_175560 (beta site APP cleaving enzyme 1); Smp_194090 (subfamily S1A unassigned peptidase (S01 family))
BP	GO:0055114	oxidation-reduction process	136	9	5.35	0.0171	Smp_010820 (peptidyl-alpha-hydroxyglycine alpha-amidating lyase); Smp_017610 (amiloride sensitive amine oxidase); Smp_047660 (Ferritin-2 heavy chain); Smp_050390 (aldehyde dehydrogenase); Smp_059480 (thioredoxin peroxidase); Smp_063530 (apoferritin-2); Smp_143840 (glycogen phosphorylase); Smp_153700 (hypothetical protein); Smp_169570 (glycerol 3 phosphate dehydrogenase)
BP	GO:0006071	glycerol metabolic process	6	2	0.24	0.0209	Smp_158510 (diacylglycerol O-acyltransferase 1); Smp_158520 (diacylglycerol O acyltransferase)
BP	GO:0006629	lipid metabolic process	270	21	10.63	0.021	Smp_000260 (proactivator polypeptide); Smp_011000 (sterol esterase 1/lysosomal acid lipase-related/lipase 1); Smp_037780 (hypothetical protein); Smp_038970 (long chain fatty acid coenzyme A ligase); Smp_117920 (steroid dehydrogenase); Smp_121660 (IDL peptide); Smp_124750 (hypothetical protein); Smp_130370 (elongation of very long chain fatty acids); Smp_134390 (sterol O-acyltransferase 1); Smp_14…
BP	GO:0072593	reactive oxygen species metabolic process	7	2	0.28	0.0284	Smp_095980 (Extracellular superoxide dismutase (Cu Zn)); Smp_174810 (Extracellular superoxide dismutase (Cu Zn))
BP	GO:0006836	neurotransmitter transport	31	4	1.22	0.032	Smp_055260 (sodium dependent neurotransmitter transporter); Smp_129920 (sodium dependent neurotransmitter transporter); Smp_137990 (complexin); Smp_160360 (sodium:chloride dependent neurotransmitter)
BP	GO:0015711	organic anion transport	60	7	2.36	0.0346	Smp_054010 (y+l amino acid transporter 2); Smp_123010 (high affinity cationic amino acid transporter 1); Smp_130780 (monocarboxylate transporter); Smp_134620 (monocarboxylate transporter); Smp_135020 (oxalate:formate antiporter); Smp_150090 (Monocarboxylate transporter 14); Smp_176930 (cationic amino acid transporter)
BP	GO:0006879	cellular iron ion homeostasis	8	2	0.31	0.037	Smp_047660 (Ferritin-2 heavy chain); Smp_063530 (apoferritin-2)
BP	GO:0006166	purine ribonucleoside salvage	9	2	0.35	0.0463	Smp_049850 (hypoxanthine guanine phosphoribosyltransferase); Smp_103560 (hypoxanthine-guanine phosphoribosyltransferase)
