# Supplementary material for: Transcriptome of the parasitic flatworm Schistosoma mansoni during intra-mammalian development
Source: PLoS Negl Trop Dis. 2020 May 6;14(5):e0007743. doi: 10.1371/journal.pntd.0007743 (PMC7263636; doi:10.1371/journal.pntd.0007743)
Supplement: S6 Table — (XLSX) [file pntd.0007743.s013.xlsx]

## Sheet: S6 Table
S6 Table. Differentially expressed genes between day-35 and day-28 S. mansoni
Gene identifier	Log2FC (D35/D28)	Adjusted p-value	Product name
Smp_077610	3.82	6.96e-11	hypothetical protein
Smp_203830	2.42	5.19e-08	hypothetical protein
Smp_157020	2.29	5.2e-13	titin
Smp_187350	2.22	1.01e-05	hypothetical protein
Smp_136830	2.19	4.81e-06	subfamily A1A unassigned peptidase (A01 family)
Smp_167680	2.04	0.0056	E3 ubiquitin protein ligase HUWE1
Smp_138730	1.97	2.21e-05	alpha fucosyltransferase m; alpha fucosyltransferase k; alpha fucosyltransferase j; alpha fucosyltransferase i
Smp_145020	1.9	2.49e-05	glutamate semialdehyde dehydrogenase
Smp_086130	1.83	1.13e-14	hypothetical protein
Smp_049230	1.83	0.00316	Major egg antigen (p40)
Smp_146180	1.65	1.35e-09	lysosomal acid lipase-related/sterol esterase 1
Smp_124510	1.65	0.00452	hypothetical protein
Smp_172590	1.61	6.33e-08	family S10 unassigned peptidase (S10 family)
Smp_187140	1.61	1.14e-09	cathepsin L proteinase
Smp_198020	1.53	0.000472	o methyltransferase
Smp_160830	1.51	6.41e-09	phospholipase d3
Smp_163060	1.49	0.00449	egg protein CP391S
Smp_137700	1.46	1.5e-08	Zinc finger
Smp_136730	1.44	5.57e-08	cathepsin d (lysosomal aspartyl protease)
Smp_137720	1.42	2.16e-09	hypothetical protein
Smp_112450	1.41	0.000164	Trematode Eggshell Synthesis domain containing protein
Smp_008610	1.4	5.43e-06	deoxyribonuclease ii
Smp_179950	1.37	1.14e-09	cathepsin B peptidase (C01 family)
Smp_050270	1.36	0.00126	Tyrosinase
Smp_079960	1.35	2.49e-05	Tubulin beta 2C chain
Smp_103610	1.34	3.1e-08	cathepsin B-like cysteine proteinase
Smp_105420	1.34	5.92e-12	Saposin
Smp_182770	1.34	8.75e-07	hypothetical protein
Smp_166530	1.33	1.56e-10	phospholipase A
Smp_028870	1.32	9.52e-12	Zinc finger
Smp_050750	1.32	0.0078	hypothetical protein
Smp_139160	1.32	7.07e-15	SmCL2 peptidase (C01 family)
Smp_075800	1.31	1.43e-07	hemoglobinase
Smp_085010	1.3	1.42e-06	cathepsin B peptidase (C01 family)
Smp_105450	1.29	8.58e-12	saposin containing protein
Smp_054010	1.29	6.06e-06	y+l amino acid transporter 2
Smp_077890	1.29	1.14e-05	Trematode Eggshell Synthesis domain containing protein
Smp_155850	1.26	1.81e-07	heterogeneous nuclear ribonucleoprotein
Smp_149610	1.26	1.35e-15	hypothetical protein
Smp_158520	1.25	5.47e-13	diacylglycerol O acyltransferase
Smp_002600	1.24	9.52e-12	Lysosomal Pro X carboxypeptidase
Smp_174530	1.23	0.00612	aminopeptidase PILS (M01 family)
Smp_181070	1.22	7.39e-10	hypothetical protein
Smp_085180	1.22	1.06e-07	cathepsin B (C01 family)
Smp_191670	1.21	8.95e-19	hypothetical protein
Smp_172980	1.19	0.00343	lin 7 protein
Smp_163700	1.19	0.0093	hypothetical protein
Smp_130100	1.18	6.42e-07	saposin containing protein
Smp_207040	1.18	1.52e-05	annexin
Smp_014570	1.18	6.84e-06	Saposin
Smp_194150	1.17	1.88e-10	aspartyl tRNA synthetase
Smp_121930	1.17	1.42e-07	hypothetical protein
Smp_016490	1.15	1.68e-08	Saposin B domain containing protein
Smp_013540	1.14	0.00081	Tyrosinase
Smp_004420	1.12	1.68e-09	hypothetical protein
Smp_160160	1.12	5.92e-11	solute carrier family 17
Smp_127990	1.11	6.13e-07	MEG 13_
Smp_188510	1.1	0.00359	hypothetical protein
Smp_035560	1.1	4.42e-07	hypothetical protein
Smp_162320	1.09	2.02e-05	hypothetical protein
Smp_074430	1.09	7.64e-06	hypothetical protein
Smp_131470	1.09	3.58e-05	hypothetical protein
Smp_202610	1.08	1.14e-05	hypothetical protein
Smp_172340	1.07	0.00311	hypothetical protein
Smp_033250	1.07	2.91e-06	hypothetical protein
Smp_194910	1.07	1.15e-08	Saposin B domain containing protein
Smp_162770	1.06	9.59e-05	lysosome associated membrane glycoprotein
Smp_000340	1.05	0.000476	ecdysone-induced protein E78
Smp_074710	1.04	0.00135	Def8 protein
Smp_205410	1.03	0.000763	hypothetical protein
Smp_130370	1.02	0.000761	elongation of very long chain fatty acids
Smp_104270	1	9.52e-12	ectonucleotide pyrophosphatase:phosphodiesterase
Smp_166190	-1	0.000119	nucleolysin TIA 1 p40
Smp_162480	-1.01	0.000755	asparagine rich protein
Smp_130870	-1.01	0.0014	ETS domain containing protein Elk 4
Smp_123370	-1.02	0.000542	serine rich repeat protein 2
Smp_008850	-1.02	0.000871	fmrfamide receptor
Smp_124600	-1.02	1.79e-07	hypothetical protein
Smp_173870	-1.03	0.00879	anosmin 1
Smp_028150	-1.04	0.00873	hypothetical protein
Smp_143550	-1.04	0.00124	hypothetical protein
Smp_076180	-1.04	0.00218	jouberin
Smp_174150	-1.04	1.52e-05	myeloid ecotropic viral integration site 1
Smp_158480	-1.04	5.37e-09	AMP dependent ligase
Smp_165890	-1.05	0.000119	rab6 interacting protein 2:elks:erc:cast
Smp_144110	-1.05	0.000123	FMRFamide activated amiloride sensitive sodium
Smp_174090	-1.06	1.29e-05	coiled coil domain containing protein 40
Smp_148110	-1.06	2.07e-06	transcription factor SOX 14
Smp_135350	-1.07	0.000871	Kinectin (Kinesin receptor) (CG 1 antigen)
Smp_213660	-1.07	0.00524	hypothetical protein
Smp_129000	-1.07	4.11e-05	hypothetical protein
Smp_150880	-1.07	0.000758	hypothetical protein
Smp_052660	-1.07	0.00334	metabotropic glutamate receptor 3
Smp_159020	-1.07	0.000119	hypothetical protein
Smp_162520	-1.08	2.76e-10	protocadherin fat 4
Smp_077860	-1.08	1.53e-08	actin
Smp_147860	-1.1	0.00404	transient receptor potential ion channel A
Smp_140250	-1.1	5.83e-06	G protein coupled receptor fragment
Smp_131010	-1.11	0.000199	protocadherin gamma a10
Smp_162760	-1.11	0.00374	homeobox protein prospero:prox 1:ceh 26
Smp_051130	-1.11	0.000887	ergs ets transcription factor; ergl ets transcription factor
Smp_139200	-1.11	1.99e-09	nuclear receptor subfamily 4 group A member
Smp_151880	-1.11	0.00529	transient receptor potential gamma protein
Smp_128830	-1.11	0.00515	hypothetical protein
Smp_176920	-1.12	2.89e-05	neuronal RhoA GEF protein
Smp_149330	-1.14	1.24e-05	cadherin egf lag seven pass
Smp_081250	-1.14	0.000188	potassium voltage gated channel subfamily A
Smp_139350	-1.14	0.00282	hypothetical protein
Smp_165530	-1.15	2.34e-10	rho GTPase activating protein 20
Smp_168870	-1.15	4.49e-08	Rootletin
Smp_126220	-1.15	0.00274	hypothetical protein
Smp_156220	-1.15	2.17e-05	receptor type tyrosine protein phosphatase delta
Smp_144210	-1.16	9.75e-09	death associated protein kinase 1
Smp_157570	-1.16	0.000355	hypothetical protein
Smp_174380	-1.17	8.12e-11	F box:LRR repeat protein 16
Smp_162550	-1.17	1.27e-10	protocadherin alpha 7
Smp_150180	-1.17	0.000211	octopamine receptor oamb
Smp_140670	-1.17	0.00043	centrosomal protein of 135 kda
Smp_173010	-1.18	0.00223	neuropeptide receptor a
Smp_145200	-1.18	0.00586	homeobox protein engrailed-like SMOX-2
Smp_204120	-1.19	3.21e-08	hypothetical protein
Smp_133070	-1.19	0.000192	hypothetical protein
Smp_163250	-1.2	0.00065	intraflagellar transport protein 140
Smp_180570	-1.2	6.53e-06	nicotinic acetylcholine receptor
Smp_196700	-1.21	0.00322	Bardet Biedl syndrome 2 protein
Smp_130020	-1.22	0.00348	hypothetical protein
Smp_144020	-1.22	1.35e-05	glutamine rich protein 2
Smp_055240	-1.22	1.82e-08	cadherin
Smp_118240	-1.22	0.000116	hypothetical protein
Smp_147260	-1.22	4.76e-08	RAS
Smp_140660	-1.22	1.16e-11	centrosomal protein of 135 kda
Smp_009040	-1.23	0.000332	POU domain
Smp_161520	-1.23	6.68e-05	protocadherin 9
Smp_158490	-1.23	2.92e-05	Ras guanine nucleotide exchange factor RasGEFB
Smp_134800	-1.23	7.21e-08	tyrosine protein kinase
Smp_125510	-1.24	6.47e-07	cadherin
Smp_149270	-1.25	2.15e-06	hypothetical protein
Smp_211310	-1.25	9.73e-11	soluble guanylate cyclase gcy
Smp_142940	-1.26	0.00488	paired box protein pax
Smp_052290	-1.27	0.00865	fibroblast growth factor receptor 1 like
Smp_170930	-1.27	1.4e-06	intermediate filament protein
Smp_191780	-1.28	2.62e-07	hypothetical protein
Smp_023290	-1.28	0.00624	glutamate receptor delta 1 subunit
Smp_123350	-1.29	2.82e-06	galanin receptor type 2
Smp_063680	-1.29	9.28e-13	hypothetical protein
Smp_188320	-1.3	0.000111	hypothetical protein
Smp_139480	-1.3	5.23e-07	ephrin receptor
Smp_141810	-1.3	3.66e-05	hypothetical protein
Smp_000910	-1.3	0.00118	cancer susceptibility candidate protein 1
Smp_129460	-1.31	0.00852	hypothetical protein
Smp_146640	-1.32	0.0017	like glycosyltransferase
Smp_171610	-1.33	1.97e-08	dual specificity serine:threonine tyrosine
Smp_214390	-1.34	0.00953	Labial-like protein
Smp_174430	-1.36	1.04e-05	hypothetical protein
Smp_143860	-1.39	0.00775	hypothetical protein
Smp_009020	-1.4	3.74e-05	zinc finger protein
Smp_197070	-1.4	9.82e-08	kinesin protein KIF6
Smp_172150	-1.4	0.000511	ATP dependent RNA helicase YTHDC2
Smp_158330	-1.41	0.000937	coiled coil domain containing protein C6orf97
Smp_156800	-1.42	0.00862	hypothetical protein
Smp_187010	-1.43	0.00132	hypothetical protein
Smp_135730	-1.45	1.03e-05	protocadherin alpha 7
Smp_130010	-1.45	0.00122	hypothetical protein
Smp_241480	-1.47	4.13e-05	hypothetical protein
Smp_009630	-1.47	0.00314	homeobox protein SIX6
Smp_119260	-1.48	0.00484	hypothetical protein
Smp_187090	-1.49	0.00108	hypothetical protein
Smp_156550	-1.52	0.00697	alpha amylase
Smp_069720	-1.59	0.00217	cadherin
Smp_185340	-1.61	0.00144	hypothetical protein
Smp_163590	-1.64	0.000427	ubiquitin protein ligase BRE1
Smp_176240	-1.75	0.00529	hypothetical protein
Smp_036670	-1.78	0.00397	hypothetical protein
Smp_168620	-1.78	7.79e-06	ataxin 1
Smp_177310	-1.81	0.00802	hypothetical protein
Smp_139710	-1.83	3.3e-06	daz interacting protein 1
Smp_163200	-1.83	0.00711	hypothetical protein
Smp_213740	-1.84	1.4e-10	hypothetical protein
Smp_139210	-1.88	0.00854	hypothetical protein
Smp_113760	-1.97	1.04e-05	anti-inflammatory protein 16
Smp_022740	-1.98	0.000247	tumor necrosis factor alpha induced protein
Smp_194660	-2.21	0.00313	transcription factor collier
Smp_093980	-2.25	4.84e-21	hypothetical protein
Smp_142580	-2.42	0.00716	hypothetical protein
Smp_142120	-3.15	0.00371	achaete scute transcription factor
