# Supplementary material for: Transcriptome of the parasitic flatworm Schistosoma mansoni during intra-mammalian development
Source: PLoS Negl Trop Dis. 2020 May 6;14(5):e0007743. doi: 10.1371/journal.pntd.0007743 (PMC7263636; doi:10.1371/journal.pntd.0007743)
Supplement: S7 Table — (XLSX) [file pntd.0007743.s014.xlsx]

## Sheet: S7 Table
S7 Table. Enriched GO terms of genes differentially expressed between day-35 and day-28 S. mansoni
GO term enrichment of down-regulated genes (D35 vs. D28)
Type	GO ID	Term	Annotated	Significant	Expected	topGO	Smp
BP	GO:0006355	regulation of transcription; DNA-templated	856	18	9.87	0.007	Smp_009020 (zinc finger protein); Smp_009040 (POU domain); Smp_009630 (homeobox protein SIX6); Smp_051130 (ergs ets transcription factor; ergl ets transcription factor); Smp_124600 (hypothetical protein); Smp_130870 (ETS domain containing protein Elk 4); Smp_142120 (achaete scute transcription factor); Smp_142580 (hypothetical protein); Smp_142940 (paired box protein pax); Smp_143550 (hypothetica…
BP	GO:0007186	G-protein coupled receptor signaling pathway	163	6	1.88	0.011	Smp_008850 (fmrfamide receptor); Smp_052660 (metabotropic glutamate receptor 3); Smp_123350 (galanin receptor type 2); Smp_140250 (G protein coupled receptor fragment); Smp_150180 (octopamine receptor oamb); Smp_173010 (neuropeptide receptor a)
BP	GO:0046797	viral procapsid maturation	23	2	0.27	0.028	Smp_028150 (hypothetical protein); Smp_123370 (serine rich repeat protein 2)
BP	GO:0015074	DNA integration	29	2	0.33	0.044	Smp_028150 (hypothetical protein); Smp_123370 (serine rich repeat protein 2)
BP	GO:0007275	multicellular organism development	283	8	3.26	0.047	Smp_142120 (achaete scute transcription factor); Smp_142580 (hypothetical protein); Smp_142940 (paired box protein pax); Smp_145200 (homeobox protein engrailed-like SMOX-2); Smp_148110 (transcription factor SOX 14); Smp_162760 (homeobox protein prospero:prox 1:ceh 26); Smp_174430 (hypothetical protein); Smp_194660 (transcription factor collier)
BP	GO:0032196	transposition	31	2	0.36	0.049	Smp_028150 (hypothetical protein); Smp_123370 (serine rich repeat protein 2)
GO term enrichment of up-regulated genes (D35 vs. D28)
Type	GO ID	Term	Annotated	Significant	Expected	topGO	Smp
BP	GO:0018958	phenol-containing compound metabolic process	6	2	0.04	0.0005	Smp_013540 (Tyrosinase); Smp_050270 (Tyrosinase)
BP	GO:1901362	organic cyclic compound biosynthetic process	1118	5	6.81	0.0019	Smp_000340 (ecdysone-induced protein E78); Smp_013540 (Tyrosinase); Smp_050270 (Tyrosinase); Smp_145020 (glutamate semialdehyde dehydrogenase); Smp_198020 (o methyltransferase)
BP	GO:0009072	aromatic amino acid family metabolic process	11	2	0.07	0.0019	Smp_013540 (Tyrosinase); Smp_050270 (Tyrosinase)
BP	GO:0046148	pigment biosynthetic process	11	2	0.07	0.0019	Smp_013540 (Tyrosinase); Smp_050270 (Tyrosinase)
BP	GO:0019438	aromatic compound biosynthetic process	1089	4	6.64	0.0042	Smp_000340 (ecdysone-induced protein E78); Smp_013540 (Tyrosinase); Smp_050270 (Tyrosinase); Smp_198020 (o methyltransferase)
BP	GO:1901617	organic hydroxy compound biosynthetic process	24	2	0.15	0.0092	Smp_013540 (Tyrosinase); Smp_050270 (Tyrosinase)
BP	GO:0050790	regulation of catalytic activity	24	2	0.15	0.0092	Smp_103610 (cathepsin B-like cysteine proteinase); Smp_179950 (cathepsin B peptidase (C01 family))
BP	GO:1901605	alpha-amino acid metabolic process	78	3	0.48	0.0136	Smp_013540 (Tyrosinase); Smp_050270 (Tyrosinase); Smp_145020 (glutamate semialdehyde dehydrogenase)
BP	GO:0046942	carboxylic acid transport	28	2	0.17	0.0294	Smp_054010 (y+l amino acid transporter 2); Smp_160160 (solute carrier family 17)
BP	GO:0033578	protein glycosylation in Golgi	5	1	0.03	0.0301	Smp_138730 (alpha fucosyltransferase m; alpha fucosyltransferase k; alpha fucosyltransferase j; alpha fucosyltransferase i)
BP	GO:0009698	phenylpropanoid metabolic process	5	1	0.03	0.0301	Smp_198020 (o methyltransferase)
BP	GO:0006071	glycerol metabolic process	6	1	0.04	0.036	Smp_158520 (diacylglycerol O acyltransferase)
