# Supplementary material for: Transcriptome of the parasitic flatworm Schistosoma mansoni during intra-mammalian development
Source: PLoS Negl Trop Dis. 2020 May 6;14(5):e0007743. doi: 10.1371/journal.pntd.0007743 (PMC7263636; doi:10.1371/journal.pntd.0007743)
Supplement: S8 Table — (XLSX) [file pntd.0007743.s015.xlsx]

## Sheet: S8 Table
S8 Table. Genes differentially expressed in at least one time point identified by their clustered expression profiles
Gene identifier	Cluster number	Product name
Smp_000030	44	26s proteasome regulatory particle subunit
Smp_000040	63	kinesin light chain
Smp_000050	23	transient receptor potential cation channel
Smp_000070	44	1-acyl-sn-glycerol-3-phosphate o-acyltransferase
Smp_000080	60	SNARE complex protein
Smp_000090	65	hypothetical protein
Smp_000100	75	Actin-binding/filamin-like protein
Smp_000110	37	elongation factor Tu GTP binding
Smp_000130	63	hormone sensitive lipase
Smp_000150	48	phd finger protein 10
Smp_000160	4	matrix remodeling associated protein 5
Smp_000170	77	kv channel interacting protein 2 (KChIP2)
Smp_000180	77	kv channel interacting protein 1
Smp_000190	41	short chain dehydrogenase:reductase family 16C
Smp_000200	84	NEDD4 binding protein 2 2
Smp_000220	45	hypothetical protein
Smp_000240	34	RNA binding protein EWS
Smp_000260	78	proactivator polypeptide
Smp_000270	88	hypothetical protein
Smp_000280	96	hypothetical protein
Smp_000290	79	female-specific protein 800 (fs800)
Smp_000300	81	WD repeat containing protein 19
Smp_000310	69	transmembrane protein 41B
Smp_000320	92	hypothetical protein
Smp_000340	70	ecdysone-induced protein E78
Smp_000350	40	hypothetical protein
Smp_000370	69	hypothetical protein
Smp_000390	96	hypothetical protein
Smp_000400	88	hypothetical protein
Smp_000410	96	Trematode Eggshell Synthesis
Smp_000420	96	Pro His rich protein
Smp_000430	96	eggshell protein
Smp_000460	42	U11:U12 small nuclear ribonucleoprotein 35 kDa/Nice 4 protein
Smp_000470	45	carbohydrate kinase domain containing protein
Smp_000480	49	eukaryotic translation initiation factor 3
Smp_000500	60	hypothetical protein
Smp_000510	50	hypothetical protein
Smp_000520	59	hypothetical protein
Smp_000580	65	coiled coil domain containing protein 63
Smp_000590	50	28S ribosomal protein S26
Smp_000600	36	notchless protein 1
Smp_000620	18	class E basic helix loop helix protein 23
Smp_000630	47	isochorismatase domain containing protein 2
Smp_000640	61	hypothetical protein
Smp_000650	30	E3 ubiquitin-protein ligase sina
Smp_000660	77	ornithine aminotransferase
Smp_000670	63	ArfGAP with coiled coil
Smp_000680	36	mitochondrial ornithine transporter 1
Smp_000700	59	SET and MYND domain containing protein 4
Smp_000710	44	ubiquitin carboxyl terminal hydrolase 46
Smp_000720	45	homeodomain interacting protein kinase 2
Smp_000730	50	ADP ribosylation factor 6
Smp_000740	67	26s proteasome non-atpase regulatory subunit 4 (26s proteasomeregulatory subunit s5a)
Smp_000755	40	family M13 non peptidase ue (M13 family)
Smp_000790	61	hypothetical protein
Smp_000810	42	TatD DNase domain containing 1
Smp_000820	86	hypothetical protein
Smp_000830	12	homeobox protein smox-3
Smp_000850	69	cysteine string protein
Smp_000870	60	FYVE
Smp_000880	41	ATP synthase lipid-binding protein-like protein
Smp_000890	28	nucleoporin nup53
Smp_000900	23	neuropeptide FF receptor 1
Smp_000910	65	cancer susceptibility candidate protein 1
Smp_000950	51	protein mab like
Smp_000980	28	high mobility group protein B1
Smp_000990	48	exocyst complex component 1
Smp_001000	40	universal stress protein
Smp_001020	21	A:G specific adenine DNA glycosylase
Smp_001030	58	5' AMP activated protein kinase subunit gamma
Smp_001040	54	kinesin heavy chain
Smp_001050	54	protein C20orf152
Smp_001070	55	G protein coupled receptor fragment
Smp_001080	59	RIIa domain containing protein
Smp_001090	19	nuclear pore complex protein Nup107
Smp_001095	35	tudor domain containing protein 3
Smp_001100	89	fibrillin 2
Smp_001150	50	protein lunapark
Smp_001160	73	sperm associated antigen 16 protein
Smp_001170	44	eukaryotic translation initiation factor 3
Smp_001180	30	steroid receptor interacting snf2 domain
Smp_001210	10	myh9 protein
Smp_001360	50	thymidylate kinase
Smp_001390	35	nck associated protein 1
Smp_001410	85	glyoxalase domain containing protein 4
Smp_001420	46	growth hormone regulated TBC protein 1 A
Smp_001430	48	ubiquinone biosynthesis protein
Smp_001500	50	eukaryotic translation initiation factor 4E
Smp_001520	48	hypothetical protein
Smp_001560	81	e3 ubiquitin protein ligase ZSWIM2
Smp_001590	50	hypothetical protein
Smp_001610	84	radial spoke head protein 9
Smp_001640	69	ATPase H+ transporting V1 subunit G
Smp_001780	74	hypothetical protein
Smp_001830	42	ribosomal protein L24
Smp_001900	6	neural cell adhesion molecule l1 protein
Smp_001940	63	DREV protein
Smp_001950	62	hypothetical protein
Smp_001960	45	39S ribosomal protein L1
Smp_001980	11	barh 2 homeobox protein
Smp_002010	27	ribosomal RNA small subunit methyltransferase
Smp_002080	44	S adenosylmethionine synthetase
Smp_002100	85	Vesicle transport protein SFT2B
Smp_002150	64	trypsin-like serine protease
Smp_002160	37	dna methyltransferase 1 associated protein 1
Smp_002180	42	basic transcription factor 3 4
Smp_002190	27	Cleavage and polyadenylation specificity factor
Smp_002230	21	ESF1
Smp_002280	54	kinesin protein KIF2A like
Smp_002350	13	asparagine rich protein
Smp_002380	69	ubiquitin domain containing protein UBFD1
Smp_002410	49	14-3-3 epsilon 2
Smp_002510	49	pyruvate dehydrogenase (lipoamide)
Smp_002550	44	RNA binding protein 8A
Smp_002600	83	Lysosomal Pro X carboxypeptidase
Smp_002640	73	homeobox protein SMOX-1
Smp_002740	67	hypothetical protein
Smp_002810	26	fidgetin protein 1
Smp_002820	31	zinc finger CCCH domain containing protein 4
Smp_002840	45	hypothetical protein
Smp_002880	41	ATP synthase subunit alpha
Smp_002920	56	TLC domain containing protein 2
Smp_002930	17	histone H2A
Smp_002950	43	13 kDa deflagellation inducible
Smp_003000	52	cyclin dependent kinase 9
Smp_003110	71	Nadrin protein
Smp_003130	61	udp glucose pyrophosphatase
Smp_003140	60	sorting nexin 32
Smp_003190	67	Ankyrin
Smp_003230	93	SH3 domain GRB2 endophilin B1
Smp_003270	23	tubulin specific chaperone cofactor E
Smp_003280	18	LIM:homeobox protein Lhx2
Smp_003330	84	sjogren syndrome nuclear autoantigen; sjoegren syndrome nuclear autoantigen
Smp_003340	44	hypothetical protein
Smp_003410	42	60S ribosomal protein L23a
Smp_003440	47	stomatin
Smp_003600	45	DM9 domain containing protein
Smp_003610	75	DM9 domain containing protein
Smp_003620	52	Septin-7.1
Smp_003630	35	splicing factor 3a subunit 3
Smp_003660	19	spliceosome RNA helicase DDX39B
Smp_003700	52	28s ribosomal protein s18a mitochondrial
Smp_003710	60	tropomodulin
Smp_003760	39	hypothetical protein
Smp_003770	18	histone H1
Smp_003860	45	hypothetical protein
Smp_003900	3	T box transcription factor TBX20
Smp_003930	84	tetratricopeptide repeat protein 26
Smp_003940	45	methyltransferase C20orf7
Smp_003970	42	elongation factor 1 delta
Smp_003980	59	family C2 unassigned peptidase (C02 family)
Smp_003990	92	triosephosphate isomerase
Smp_004000	27	RNA binding protein EIF1AD
Smp_004040	12	transcriptional adapter 2 beta
Smp_004060	17	cell division cycle 20
Smp_004070	47	carbonic anhydrase
Smp_004080	49	mitochondrial 2 oxoglutarate:malate carrier
Smp_004090	38	hypothetical protein
Smp_004120	48	AMP deaminase 2
Smp_004160	67	hypothetical protein
Smp_004190	61	cationic amino acid transporter 4
Smp_004200	63	PPPDE peptidase domain containing protein
Smp_004220	60	amidase
Smp_004260	43	sorting nexin 6
Smp_004280	67	hypothetical protein
Smp_004310	67	ATPase
Smp_004350	82	ubiquitin conjugating enzyme E2 L3
Smp_004360	58	coiled coil domain containing protein 124
Smp_004420	51	hypothetical protein
Smp_004440	59	hypothetical protein
Smp_004470	91	thioredoxin peroxidase 3
Smp_004480	45	red protein (ik factor) (cytokine ik)
Smp_004550	82	hypothetical protein
Smp_004590	61	hypothetical protein
Smp_004600	33	T complex protein 1 subunit delta
Smp_004640	42	DNA directed RNA polymerases I and III subunit
Smp_004680	31	interferon developmental regulator
Smp_004690	71	hypothetical protein
Smp_004710	64	hypothetical protein
Smp_004730	23	high voltage-activated calcium channel cav2b
Smp_004780	90	immunophilin
Smp_004810	52	protein phosphatase type 1
Smp_004820	69	Microsomal signal peptidase 12 kDa
Smp_004910	60	RAB14
Smp_004940	42	60S ribosomal protein L35
Smp_004980	90	39S ribosomal protein L20
Smp_004990	49	T complex protein 1 subunit zeta
Smp_005000	60	NECAP protein CG9132
Smp_005020	58	E3 ubiquitin protein ligase CBL B
Smp_005050	48	Oxidoreductase HTATIP2
Smp_005060	82	hypothetical protein
Smp_005070	69	chaperone protein DnaJ
Smp_005080	27	nucleolar protein nol1:nop2
Smp_005160	67	muscleblind protein
Smp_005180	42	g1 to s phase transition protein
Smp_005190	54	mitogen activated protein kinase kinase kinase
Smp_005200	54	mitogen activated protein kinase kinase kinase
Smp_005210	34	histone deacetylase
Smp_005230	36	reticulocalbin
Smp_005260	33	tho complex subunit 4
Smp_005280	27	ubiquitin carboxyl terminal hydrolase 10
Smp_005290	90	ubiquinol cytochrome c reductase cytochrome c1
Smp_005320	59	hypothetical protein
Smp_005330	38	methionine tRNA synthetase
Smp_005350	92	20 kDa calcium-binding protein
Smp_005360	60	hypothetical protein
Smp_005390	37	acetolactate synthase protein
Smp_005470	78	dynein light chain
Smp_005500	60	polypeptide N acetylgalactosaminyltransferase
Smp_005520	30	PR domain zinc finger protein 5
Smp_005570	36	cysteine:serine rich nuclear protein 2
Smp_005640	37	PAP:25A associated domain containing protein
Smp_005670	75	rab11
Smp_005710	86	egg protein CP391S
Smp_005720	92	Aquaporin 3 (AQP 3)
Smp_005740	92	Aquaporin 9 (AQP 9) (Small solute channel 1)
Smp_005780	50	hypothetical protein
Smp_005790	58	guanine nucleotide binding protein (G protein)
Smp_005860	26	heterogeneous nuclear ribonucleoprotein k
Smp_005880	54	phosphoenolpyruvate carboxykinase
Smp_005900	69	BAG family molecular chaperone regulator 3
Smp_005910	37	protein tyrosine phosphatase type IVA 1
Smp_005960	71	hypothetical protein
Smp_006000	44	eukaryotic translation initiation factor 3
Smp_006040	84	hypothetical protein
Smp_006060	61	hypothetical protein
Smp_006190	43	DCP2 decapping enzyme
Smp_006230	59	membralin
Smp_006250	34	polycomb protein SCMH1
Smp_006290	54	hypothetical protein
Smp_006300	54	hypothetical protein
Smp_006320	26	KH domain containing
Smp_006340	58	transmembrane protein 85
Smp_006390	60	Cystatin B (Stefin B)
Smp_006550	58	glutaredoxin 3
Smp_006560	82	heat shock protein 67b2
Smp_006590	34	zinc finger HIT domain containing protein 2
Smp_006630	19	myb binding protein
Smp_006680	76	Programmed cell death protein 10
Smp_006690	45	dnaJ subfamily C 7
Smp_006700	28	zinc finger protein 106
Smp_006710	30	endonuclease III protein 1 like
Smp_006720	75	Synaptobrevin
Smp_006730	31	DNA damage regulated autophagy modulator protein
Smp_006740	58	major vault protein
Smp_006750	92	DNA damage regulated autophagy modulator protein
Smp_006760	85	fasting inducible integral membrane protein
Smp_006780	58	n alpha acetyltransferase 50
Smp_006810	50	lim domain only 4
Smp_006830	44	Upstream activation factor subunit UAF30
Smp_006840	60	hypothetical protein
Smp_006850	44	dna directed rna polymerases i ii and iii
Smp_006860	78	PDZ and LIM domain protein Zasp
Smp_006920	27	Proto oncogene tyrosine protein kinase FYN
Smp_006930	59	beta 1 3 galactosyltransferase brn
Smp_006970	75	Rho GTPase activating protein 1
Smp_006980	50	Mediator of RNA polymerase II transcription
Smp_006990	42	eukaryotic translation initiation factor 5b
Smp_007000	26	DNA replication complex GINS protein PSF1
Smp_007070	3	neuropeptide Y receptor invertebrate
Smp_007170	67	calcium binding protein 39
Smp_007180	35	hypothetical protein
Smp_007190	52	lariat debranching enzyme
Smp_007210	12	rab GTPase activating protein 1
Smp_007260	44	sarco:endoplasmic reticulum calcium ATPase
Smp_007270	80	smoothelin
Smp_007290	54	hypothetical protein
Smp_007300	90	coiled coil helix coiled coil helix
Smp_007330	44	hypothetical protein
Smp_007380	50	hypothetical protein
Smp_007450	92	heat shock protein 67b2
Smp_007500	60	Golgi phosphoprotein 3
Smp_007510	36	Cell division cycle 2 protein kinase 5
Smp_007540	44	exosome complex component CSL4
Smp_007550	58	leukotriene A 4 hydrolase
Smp_007570	20	hypothetical protein
Smp_007630	49	polyadenylate binding protein 2
Smp_007650	92	glycogen debranching enzyme
Smp_007660	35	transcription elongation factor A protein 1
Smp_007670	79	hypothetical protein
Smp_007690	13	tyrosine 3 monooxygenase
Smp_007710	47	rapamycin insensitive companion of mTOR
Smp_007730	59	ER lumen protein retaining receptor
Smp_007760	85	alanine aminotransferase 2
Smp_007900	42	large subunit ribosomal protein 23
Smp_007960	61	4 hydroxyphenylpyruvate dioxygenase
Smp_008070	82	thioredoxin
Smp_008120	44	Mediator of RNA polymerase II transcription
Smp_008140	45	translation initiation factor 3 subunit E
Smp_008170	48	calcium activated potassium channel
Smp_008220	34	palmitoyltransferase ZDHHC11
Smp_008230	63	ras protein Rab 18
Smp_008260	45	glycogen synthase kinase 3 alpha
Smp_008290	31	trafficking protein particle complex subunit 9
Smp_008310	82	succinate dehydrogenase complex
Smp_008320	60	3'(2')
Smp_008340	30	5' nucleotidase domain containing 2
Smp_008360	31	adenosine kinase
Smp_008400	37	adenosine kinase
Smp_008430	67	hypothetical protein
Smp_008440	82	dna directed rna polymerases i ii and iii
Smp_008470	60	erythroblast macrophage protein EMP
Smp_008490	93	glycogenin 1
Smp_008500	45	protein iws1
Smp_008545	90	heat shock protein 60
Smp_008580	82	UDP N acetylglucosamine transporter
Smp_008610	83	deoxyribonuclease ii
Smp_008620	69	inactive rhomboid protein 1
Smp_008660	82	gelsolin
Smp_008710	3	leucine rich repeat containing protein
Smp_008770	58	Mitochondrial 28S ribosomal protein S32 (S32mt)
Smp_008830	19	SWI:SNF related
Smp_008850	3	fmrfamide receptor
Smp_008860	46	phospholipid scramblase 1
Smp_008900	45	eukaryotic translation
Smp_008920	22	voltage gated hydrogen channel 1
Smp_009020	2	zinc finger protein
Smp_009030	25	ribonucleoside diphosphate reductase large
Smp_009040	1	POU domain
Smp_009070	68	zinc finger protein 182
Smp_009230	88	hypothetical protein
Smp_009250	38	ATPase
Smp_009300	6	hypothetical protein
Smp_009310	42	plasminogen activator inhibitor 1 RNA binding
Smp_009320	75	transcription elongation factor b polypeptide 1
Smp_009340	36	krr1 small subunit processome component
Smp_009390	50	prefoldin subunit
Smp_009400	28	Serine:arginine repetitive matrix protein 2
Smp_009420	44	sel1 repeat containing protein 1B
Smp_009430	82	steroid dehydrogenase
Smp_009520	44	glutamyl tRNA synthetase
Smp_009540	54	tripartite motif containing protein 2
Smp_009550	48	DNA mismatch repair protein Mlh1
Smp_009560	46	Kelch domain containing protein 8B
Smp_009580	67	polyubiquitin
Smp_009600	17	serine:threonine protein kinase PLK1
Smp_009630	5	homeobox protein SIX6
Smp_009650	90	mitochondrial processing peptidase beta subunit
Smp_009690	49	deoxyribonuclease
Smp_009760	42	14-3-3 protein homolog 1
Smp_009780	58	hypothetical protein
Smp_009800	73	serine:threonine protein kinase Nek10
Smp_009830	67	translocon associated protein subunit beta
Smp_009990	45	Receptor protein-tyrosine kinase
Smp_010090	67	charged multivesicular body protein 5
Smp_010100	67	lipoyl synthase
Smp_010110	61	E3 ubiquitin protein ligase MARCH5
Smp_010160	50	Suppressor of G2 allele of SKP1
Smp_010230	50	guanine nucleotide binding protein beta 1 4
Smp_010250	61	triple functional domain protein
Smp_010260	43	DNA repair protein complementing XP A cells
Smp_010280	20	monoacylglycerol lipase abhd12
Smp_010290	44	ubiquilin 1
Smp_010370	91	Receptor expression enhancing protein 6
Smp_010380	60	isochorismatase domain containing protein
Smp_010400	50	Reactive oxygen species modulator 1
Smp_010450	76	hypothetical protein
Smp_010550	23	MEG 15
Smp_010620	74	ester hydrolase C11orf54
Smp_010670	66	tegumental protein
Smp_010690	60	actin related protein 2:3 complex
Smp_010710	82	NADH dehydrogenase (ubiquinone) flavoprotein 1
Smp_010720	45	elongation of fatty acids protein 1
Smp_010770	41	elongation of very long chain fatty acids
Smp_010800	28	prip interacting protein
Smp_010820	64	peptidyl-alpha-hydroxyglycine alpha-amidating lyase
Smp_010900	90	39S ribosomal protein L53
Smp_010930	42	mitochondrial import receptor subunit tom70
Smp_010940	28	acidic leucine-rich nuclear phosphoprotein 32-related protein
Smp_011000	24	sterol esterase 1/lysosomal acid lipase-related/lipase 1
Smp_011010	49	hypothetical protein
Smp_011030	49	heme binding protein 2
Smp_011120	44	methionine aminopeptidase 2
Smp_011150	61	threonine aspartase 1
Smp_011180	69	ATP dependent DNA helicase HFM1
Smp_011220	23	glucosamine fructose 6 phosphate
Smp_011270	53	sj ts4 protein
Smp_011430	13	protocadherin 1
Smp_011560	85	tetraspanin CD63 receptor
Smp_011570	33	ribosomal protein S4
Smp_011660	45	protein kinase
Smp_011680	70	CD36 class B scavenger receptor
Smp_011700	32	proto oncogene tyrosine protein kinase ROS
Smp_011710	43	hypothetical protein
Smp_011720	58	PHD finger 5A
Smp_011740	90	B9 domain containing protein 1
Smp_011830	84	hypothetical protein
Smp_011860	54	transcription factor LCR F1
Smp_011870	87	hypothetical protein
Smp_011960	63	inositol pentakisphosphate 2 kinase
Smp_011980	19	general transcription factor iih subunit 1
Smp_011990	33	beta galactosidase
Smp_012000	13	nicotinic acetylcholine receptor
Smp_012010	16	forkhead box subgroup O
Smp_012030	44	zinc finger protein 407
Smp_012050	49	bolA protein 3 like
Smp_012070	50	hypothetical protein
Smp_012110	58	hypothetical protein
Smp_012150	44	hypothetical protein
Smp_012200	60	zinc finger protein
Smp_012280	67	hypothetical protein
Smp_012340	35	U3 small nucleolar RNA associated protein 14
Smp_012350	60	venom allergen-like (VAL) 11 protein
Smp_012380	66	voltage gated potassium channel subunit beta 2
Smp_012400	52	protein tyrosine phosphatase mitochondrial
Smp_012410	42	28S ribosomal protein S22
Smp_012440	71	glucose transport protein
Smp_012450	50	tRNA threonylcarbamoyladenosine
Smp_012470	42	26S proteasome subunit ATPase 2
Smp_012480	50	exonuclease 1
Smp_012530	82	transcription elongation factor spt4
Smp_012540	44	rRNA processing protein UTP23
Smp_012560	92	o methyltransferase
Smp_012570	10	van gogh
Smp_012580	82	hypothetical protein
Smp_012660	54	Sushi:SCR:CCP
Smp_012670	68	hypothetical protein
Smp_012680	68	Sushi:SCR:CCP
Smp_012690	37	zinc finger protein
Smp_012720	52	hypothetical protein
Smp_012740	54	ankyrin repeat and MYND domain containing protein
Smp_012750	42	60S ribosomal protein L12
Smp_012780	48	sterile alpha and tir motif containing protein
Smp_012800	58	barrier to autointegration factor
Smp_012810	78	Four and a half LIM domains protein 3
Smp_012900	36	poly(U) binding splicing factor PUF60
Smp_012920	32	class A rhodopsin G protein coupled
Smp_012930	69	inosine 5' monophosphate dehydrogenase 2
Smp_012950	47	cytoplasmic polyadenylation element binding
Smp_012970	45	myotubularin
Smp_012980	52	eukaryotic translation initiation factor 3
Smp_013040	83	cathepsin d (lysosomal aspartyl protease)
Smp_013060	34	smad family member 1
Smp_013070	21	one cut domain family member
Smp_013080	73	IQ and AAA domain containing protein 1
Smp_013150	52	riboflavin kinase
Smp_013200	42	large subunit ribosomal protein l10e
Smp_013210	36	inositol polyphosphate multikinase
Smp_013300	52	protein YIPF6
Smp_013310	68	hypothetical protein
Smp_013360	34	u1 small nuclear ribonucleoprotein 70 kDa
Smp_013370	52	cd151 antigen
Smp_013440	92	zinc transporter ZIP14
Smp_013460	63	secretory carrier associated membrane protein
Smp_013470	42	small subunit ribosomal protein S2e
Smp_013520	36	hypothetical protein
Smp_013540	88	Tyrosinase
Smp_013570	16	hypothetical protein
Smp_013600	36	homeobox protein Nkx 5
Smp_013610	57	protein FAM161B
Smp_013630	3	cadherin
Smp_013690	61	BRO1 domain containing protein BROX
Smp_013790	34	ATP dependent RNA helicase DDX5
Smp_013810	46	hypothetical protein
Smp_013840	48	serine:threonine protein kinase MARK2
Smp_013860	93	glutamate cysteine ligase catalytic subunit
Smp_013870	61	hypothetical protein
Smp_013950	84	solute carrier family 43
Smp_014010	74	adenylyl cyclase associated protein 1
Smp_014020	60	cell cycle control protein 50a
Smp_014050	48	F box only protein 42
Smp_014060	38	hypothetical protein
Smp_014080	68	lipopolysaccharide induced tumor necrosis
Smp_014170	60	serine:threonine protein kinase
Smp_014270	27	hypothetical protein
Smp_014280	75	UDP GlcNAc:betaGal
Smp_014290	75	hypothetical protein
Smp_014400	21	enhancer of polycomb
Smp_014410	19	hypothetical protein
Smp_014420	68	hypothetical protein
Smp_014570	83	Saposin
Smp_014610	96	serine:threonine kinase 1
Smp_014620	50	translation initiation factor eIF 2B subunit
Smp_014650	42	small subunit ribosomal protein s30e
Smp_014660	69	small GTP binding protein Rab10
Smp_014670	67	adducin related protein
Smp_014680	59	coiled coil domain containing 96
Smp_014730	61	hypothetical protein
Smp_014780	60	alpha actinin
Smp_014800	60	pra1 protein
Smp_014850	45	NCK adaptor protein
Smp_015020	71	sodium potassium transporting ATPase alpha subunit
Smp_015030	68	ethanolamine kinase 1
Smp_015050	65	choline/ethanolamine kinase
Smp_015070	75	vacuolar atp synthase subunit h
Smp_015090	58	coatomer subunit beta'
Smp_015100	48	hypothetical protein
Smp_015190	61	serine rich repeat protein
Smp_015220	18	transcription initiation factor TFIID subunit 4
Smp_015390	60	DDB1 and CUL4 associated factor 6
Smp_015480	85	hypothetical protein
Smp_015510	50	hypothetical protein
Smp_015520	59	retinol dehydrogenase 13
Smp_015530	27	hypothetical protein
Smp_015630	40	Glutamate-gated chloride channel subunit 2 isoform 1
Smp_015690	10	nAChR subunit (ShAR1 beta2)
Smp_015710	35	6 phosphofructo 2 kinase:fructose 2
Smp_015720	49	GTP binding protein CG1354
Smp_015730	91	hypothetical protein
Smp_015760	48	hypothetical protein
Smp_015780	31	ATPase N2B
Smp_015800	27	elongator complex protein 4
Smp_015820	15	protein notum
Smp_015840	18	zinc finger and SCAN domain containing protein
Smp_015850	36	hypothetical protein
Smp_015860	67	Phosphopantetheine binding
Smp_015900	67	hypothetical protein
Smp_015980	58	ATP synthase E chain
Smp_016050	50	Fragile X mental retardation protein 1
Smp_016090	37	F box protein 38
Smp_016180	18	nuclear receptor 2DBD-alpha
Smp_016200	58	flotillin 1
Smp_016230	40	protocadherin 17
Smp_016240	19	Fanconi anemia group I protein
Smp_016250	25	GTP binding protein (I) alpha 2 subunit gnai2
Smp_016340	59	Mediator of RNA polymerase II transcription
Smp_016380	5	IQ motif and SEC7 domain containing protein
Smp_016390	60	charged multivesicular body protein 2a
Smp_016410	44	E3 SUMO protein ligase RanBP2
Smp_016490	83	Saposin B domain containing protein
Smp_016510	67	hypothetical protein
Smp_016550	59	GTP binding protein hflx
Smp_016600	62	solute carrier family 1
Smp_016630	35	trimeric G protein alpha o subunit
Smp_016640	28	prostatic acid phosphatase
Smp_016670	50	4a hydroxytetrahydrobiopterin dehydratase
Smp_016680	38	hypothetical protein
Smp_016750	37	zinc finger protein 488
Smp_016780	94	alpha tubulin
Smp_016810	45	hypothetical protein
Smp_016840	45	exportin 4
Smp_016870	25	protein regulator of cytokinesis 1
Smp_016890	50	hypothetical protein
Smp_016900	42	hypothetical protein
Smp_016910	42	hypothetical protein
Smp_016920	30	ring finger protein 11
Smp_016990	27	Methylosome subunit pICln
Smp_017010	44	hypothetical protein
Smp_017070	58	26S proteasome subunit RPT4
Smp_017080	30	zinc finger CCCH type with G patch
Smp_017230	39	nicotinamide phosphoribosyltransferase
Smp_017280	49	small subunit ribosomal protein S27Ae
Smp_017290	67	hypothetical protein
Smp_017350	76	hypothetical protein
Smp_017360	49	T complex protein 1 subunit alpha
Smp_017420	84	voltage gated hydrogen channel 1
Smp_017430	60	multivalent antigen sj gapdh; multivalent antigen sj fabp
Smp_017470	67	hypothetical protein
Smp_017520	60	inositol polyphosphate 1 phosphatase
Smp_017610	87	amiloride sensitive amine oxidase
Smp_017640	34	nucleolar complex protein 4
Smp_017660	42	proteasome activator pa subunit; proteasome activator complex subunit
Smp_017710	64	Rab11 family interacting protein 3 or 4
Smp_017720	19	zinc finger protein
Smp_017730	93	200-kDa GPI-anchored surface glycoprotein
Smp_017750	43	phospholipase A 2 activating protein
Smp_017810	30	nipped b protein
Smp_017830	82	hypothetical protein
Smp_017860	2	hypothetical protein
Smp_017870	68	hypothetical protein
Smp_017880	28	clathrin light chain a
Smp_017890	36	u4:u6
Smp_017900	76	ribosomal protein S6 kinase
Smp_018010	25	cytospin a
Smp_018020	82	NADH dehydrogenase (ubiquinone) iron sulfur
Smp_018030	38	vacuolar protein sorting associated protein 72
Smp_018150	63	mannosyl oligosaccharide 1
Smp_018170	22	zinc finger protein
Smp_018210	67	hypothetical protein
Smp_018220	37	Mediator of RNA polymerase II transcription
Smp_018240	58	transitional endoplasmic reticulum atpase
Smp_018250	92	troponin i
Smp_018260	92	glycogen synthase
Smp_018280	27	polynucleotide 5' hydroxyl kinase NOL9
Smp_018290	52	serine:threonine protein kinase 17A
Smp_018310	50	hypothetical protein
Smp_018360	46	pi plc x domain containing protein 3
Smp_018400	52	cytosolic iron sulfur protein assembly
Smp_018430	38	mitochondrial inner membrane protease subunit 1
Smp_018440	3	hypothetical protein
Smp_018490	12	coiled coil alpha helical rod protein 1
Smp_018500	68	gluconokinase
Smp_018510	28	KRAB A domain containing protein
Smp_018530	58	nascent polypeptide associated complex subunit
Smp_018550	46	hypothetical protein
Smp_018570	36	serine rich repeat protein 2
Smp_018580	84	WD repeat containing protein WRAP73
Smp_018590	15	endothelial transcription factor GATA 2
Smp_018610	67	Mediator of RNA polymerase II transcription
Smp_018620	50	paraplegin
Smp_018640	82	hypothetical protein
Smp_018680	82	Isocitrate dehydrogenase (NAD) subunit beta
Smp_018710	67	DDB1 and CUL4 associated factor 7
Smp_018720	11	rotatin
Smp_018730	34	hypothetical protein
Smp_018760	44	neutral alpha glucosidase AB
Smp_018790	39	hypothetical protein
Smp_018800	26	subfamily A1A unassigned peptidase (A01 family)
Smp_018870	85	hypothetical protein
Smp_018930	26	hypothetical protein
Smp_018940	68	calmodulin
Smp_018950	36	lupus la ribonucleoprotein
Smp_018980	34	hypothetical protein
Smp_018990	49	ribosomal protein L9
Smp_019010	42	dipeptidyl peptidase III (M49 family)
Smp_019030	75	Cathepsin C
Smp_019040	38	transcription factor cp2
Smp_019050	49	hypothetical protein
Smp_019060	67	sec61 beta subunit
Smp_019100	61	EH domain containing protein 1
Smp_019130	26	polyribonucleotide 5' hydroxyl kinase Clp1
Smp_019170	19	lysine specific demethylase lid
Smp_019190	30	Pre mRNA splicing factor SLU7
Smp_019260	52	multiple ankyrin repeats single kh domain
Smp_019280	92	cAMP dependent protein kinase R2
Smp_019310	95	dynein light chain
Smp_019340	46	Tetraspanin 3
Smp_019350	77	hypothetical protein
Smp_019380	35	translation initiation factor eIF 2B subunit
Smp_019420	67	SERF protein
Smp_019430	75	Zinc finger
Smp_019440	58	protein translation factor sui1
Smp_019490	67	RER1 protein
Smp_019610	67	inositol monophosphatase 3
Smp_019620	34	hypothetical protein
Smp_019630	91	aminoacylase (M20 family)
Smp_019640	58	calcyphosine:tpp
Smp_019680	19	wd repeat domain protein; wd repeat containing protein
Smp_019730	92	hypothetical protein
Smp_019750	91	ATP synthase
Smp_019760	26	helicase polq
Smp_019790	28	tyrosine kinase
Smp_019810	34	hypothetical protein
Smp_019840	34	DNA ligase 1
Smp_019860	67	ankyrin repeat family A protein 2
Smp_019880	52	Der1 domain family
Smp_019890	28	syntaxin 1a
Smp_019900	67	Fasciculation and elongation protein zeta 2
Smp_019920	52	hypothetical protein
Smp_019940	63	hypothetical protein
Smp_019950	68	protein phosphatase 1 inhibitor potentiated by
Smp_019980	67	vacuole membrane protein 1
Smp_019990	61	clathrin coat assembly protein ap19
Smp_020040	52	protein phosphatase 1A
Smp_020050	52	cop9 signalosome complex subunit 2
Smp_020060	42	nudC domain containing protein 1
Smp_020070	89	hypothetical protein
Smp_020080	51	GTP binding protein (I) alpha subunit alpha
Smp_020090	36	stem cell tumor
Smp_020120	48	transmembrane protein 188
Smp_020130	5	hypothetical protein
Smp_020170	12	high voltage-activated calcium channel Cav2A
Smp_020200	28	ATP dependent RNA helicase
Smp_020210	50	GPI transamidase component PIG T
Smp_020220	58	coatomer subunit zeta 1
Smp_020270	11	high voltage-activated calcium channel Cav1
Smp_020300	12	segment polarity protein dishevelled
Smp_020340	76	alpha glucosidase
Smp_020360	69	hypothetical protein
Smp_020370	75	reticulon 1
Smp_020400	45	zinc metalloproteinase YIL108W
Smp_020450	61	UBX domain containing protein 6
Smp_020480	52	hypothetical protein
Smp_020540	85	LIM and senescent cell antigen containing
Smp_020550	74	low density lipoprotein receptor (ldl)
Smp_020590	44	proteasomal ATPase associated factor 1
Smp_020760	46	ankyrin repeat containing
Smp_020770	82	dolichyl diphosphooligosaccharide protein
Smp_020800	82	cysteine and histidine rich domain containing protein
Smp_020840	70	oxalate:formate antiporter
Smp_020920	82	dnaJ subfamily B
Smp_021070	27	guanine nucleotide binding protein
Smp_021100	22	hypothetical protein
Smp_021130	36	hypothetical protein
Smp_021140	42	ribosomal protein S8
Smp_021160	37	peptidyl prolyl cis trans isomerase 2
Smp_021170	48	Vacuolar protein sorting associated protein 13A
Smp_021190	29	histidine kinase
Smp_021220	76	hypothetical protein
Smp_021260	62	protein phosphatase 1 regulatory subunit
Smp_021280	61	hypothetical protein
Smp_021290	61	arf GAP domain and FG repeats containing protein
Smp_021300	39	ubiquitin carboxyl terminal hydrolase 20
Smp_021330	44	chaperone activity of bc1 complex
Smp_021340	31	max dimerization protein 3
Smp_021370	54	beta 1
Smp_021390	84	IQ domain containing protein E
Smp_021460	38	glutamine synthetase bacteria
Smp_021540	19	zinc finger protein
Smp_021550	18	nucleotide excision repair protein
Smp_021590	25	Rac GTPase activating protein 1
Smp_021600	90	Trimeric intracellular cation channel type B
Smp_021730	90	hypothetical protein
Smp_021750	37	7sk snrna methylphosphate capping enzyme
Smp_021760	50	60s ribosome subunit biogenesis protein nip7
Smp_021790	57	hypothetical protein
Smp_021800	43	prefoldin subunit 3
Smp_021830	45	phosphatidylserine decarboxylase proenzyme 1
Smp_021870	23	CCR4 NOT transcription complex subunit 7
Smp_021920	74	paramyosin
Smp_021950	34	suppressor of hairy wing
Smp_021960	22	importin 13
Smp_021980	30	gpi ethanolamine phosphate transferase 3
Smp_022020	28	cpg binding protein
Smp_022050	38	sodium:glucose cotransporter 4
Smp_022070	73	hypothetical protein
Smp_022090	58	ribose phosphate pyrophosphokinase 1
Smp_022110	28	p21 activated protein kinase interacting protein
Smp_022130	67	TBC1 domain family 2B
Smp_022140	35	serine:threonine protein kinase RIO1
Smp_022170	38	tropomyosin
Smp_022300	48	sulfate transporter
Smp_022310	37	SWI:SNF matrix associated
Smp_022320	50	cytochrome c type heme lyase
Smp_022330	82	dnaJ subfamily B
Smp_022340	85	PDZ and LIM domain protein Zasp
Smp_022400	93	glucose 6 phosphate isomerase
Smp_022410	74	WD repeat containing protein 16
Smp_022430	49	brain protein 44 protein 2 like
Smp_022450	24	hypothetical protein
Smp_022460	91	mitochondrial NADH ubiquinone oxidoreductase
Smp_022470	50	DNA excision repair protein ERCC 1
Smp_022500	90	hypothetical protein
Smp_022540	59	hypothetical protein
Smp_022560	33	60S ribosomal protein L21
Smp_022570	60	ataxin 7 protein 3
Smp_022610	20	transcription factor 21
Smp_022630	60	testis expressed sequence 2 protein
Smp_022640	42	60S ribosomal protein L13
Smp_022660	35	glutamate rich WD repeat containing 1
Smp_022730	33	H:ACA ribonucleoprotein complex subunit
Smp_022740	2	tumor necrosis factor alpha induced protein
Smp_022760	76	hypothetical protein
Smp_022810	69	ras protein Rab 2B
Smp_022850	43	mitochondrial ribosomal protein s31
Smp_022870	27	protein lin 54
Smp_022890	74	hypothetical protein
Smp_022960	90	aldehyde dehydrogenase
Smp_022990	75	Voltage dependent anion selective channel
Smp_023010	76	ATPase inhibitor
Smp_023140	74	hypothetical protein
Smp_023150	52	serine:threonine protein phosphatase 6 catalytic
Smp_023160	67	V type H+ transporting ATPase subunit F
Smp_023170	19	hypothetical protein
Smp_023230	58	protein yifb; protein yifa
Smp_023240	10	complement C1q tumor necrosis factor
Smp_023250	45	DNA:RNA binding protein KIN17
Smp_023270	45	RNA binding protein 40
Smp_023290	65	glutamate receptor delta 1 subunit
Smp_023360	42	histidyl tRNA synthetase
Smp_023470	47	kynureninase
Smp_023530	42	nucleosome assembly protein 1 1 like
Smp_023550	61	beta catenin
Smp_023620	19	FERM domain containing protein 5
Smp_023660	52	U3 small nucleolar ribonucleoprotein
Smp_023670	52	partner dicer
Smp_023700	36	protein lsm12
Smp_023710	37	G protein coupled receptor fragment
Smp_023830	61	hypothetical protein
Smp_023840	69	hypothetical protein
Smp_023930	52	hypothetical protein
Smp_023940	22	golgin subfamily a member
Smp_023990	37	YY1 transcription factor
Smp_024000	45	vacuolar protein sorting associated protein 33B
Smp_024010	9	microsomal glutathione S transferase 1
Smp_024060	52	Mediator of RNA polymerase II transcription
Smp_024110	92	enolase
Smp_024120	92	cytochrome b-c1 complex subunit 7
Smp_024140	33	polyadenylate binding protein
Smp_024150	60	UBX domain containing protein 2
Smp_024180	94	placenta specific gene 8 protein
Smp_024190	30	transformation:transcription domain associated
Smp_024220	69	hypothetical protein
Smp_024240	28	secretion regulating guanine nucleotide exchange
Smp_024290	18	map kinase kinase protein ddmek1
Smp_024360	44	mitochondrial import inner membrane translocase
Smp_024370	84	hypothetical protein
Smp_024380	27	hypothetical protein
Smp_024390	82	microsomal signal peptidase 25 kDa subunit
Smp_024490	61	hypothetical protein
Smp_024500	52	polymerase delta interacting protein 2
Smp_024520	90	rab GDP dissociation inhibitor beta
Smp_024580	52	mannosyl oligosaccharide glucosidase
Smp_024590	50	signal recognition particle 19 kDa protein
Smp_024660	25	cell adhesion molecule
Smp_024670	28	NAD dependent deacetylase sirtuin 7
Smp_024810	69	Protein FAM82B
Smp_024820	92	tetraspanin family protein 16 invertebrate
Smp_024850	42	60S ribosomal protein L17
Smp_024860	48	Basic helix loop helix transcription factor
Smp_024870	93	hypothetical protein
Smp_024880	58	eukaryotic translation initiation factor 1a
Smp_024900	27	retinoblastoma protein 1
Smp_024930	60	enoyl coenzyme A hydratase domain containing protein 3
Smp_024970	27	CCR4 NOT transcription complex subunit 2
Smp_025010	67	casein kinase II beta subunit
Smp_025030	40	dual specificity protein kinase
Smp_025100	27	U5 small nuclear ribonucleoprotein 40 kDa
Smp_025130	27	RNA binding motif protein 22
Smp_025150	90	epimerase family protein sdr39u1
Smp_025160	50	acyl protein thioesterase 12
Smp_025260	35	prolyl tRNA synthetase
Smp_025360	68	hypothetical protein
Smp_025370	70	lipopolysaccharide induced
Smp_025380	80	16 kda calcium binding protein
Smp_025410	76	calcium dependent mitochondrial carrier protein
Smp_025440	45	protein fat free
Smp_025510	52	vacuolar protein sorting associated protein 4A
Smp_025570	36	diphthine synthase
Smp_025620	65	coiled coil domain containing protein 151
Smp_025670	28	Zinc finger
Smp_025680	50	COP9 signalosome complex subunit 8
Smp_025700	43	rab9 effector protein with kelch motifs
Smp_025740	92	Rho GTP binding protein RhoU
Smp_025750	39	hypothetical protein
Smp_025800	58	proteasome (prosome
Smp_025830	95	adp ribosyl cyclase
Smp_025860	50	hypothetical protein
Smp_025950	50	hypothetical protein
Smp_026030	25	DNA repair and recombination protein RAD54B
Smp_026040	31	trafficking protein particle complex subunit
Smp_026090	45	ras gtp binding protein d
Smp_026100	42	40S ribosomal protein S28
Smp_026160	82	growth hormone inducible transmembrane protein
Smp_026190	49	UTP11 U3 small nucleolar ribonucleoprotein
Smp_026230	32	hypothetical protein
Smp_026260	52	RING finger protein 185
Smp_026280	61	hypothetical protein
Smp_026310	42	trans enoyl coenzyme reductase (nadph); mitochondrial trans enoyl coenzyme reductase
Smp_026320	39	hypothetical protein
Smp_026340	90	hypothetical protein
Smp_026390	36	zinc finger
Smp_026400	52	thyrotroph embryonic factor
Smp_026420	54	calcium binding protein p22
Smp_026440	58	dpy 30 protein
Smp_026460	50	protein FAM98A
Smp_026540	61	clathrin coat associated protein ap 50
Smp_026560	75	calmodulin
Smp_026570	55	innexin
Smp_026630	49	26S proteasome non ATPase regulatory subunit 7
Smp_026670	4	transmembrane protein 26
Smp_026770	33	small nuclear ribonucleoprotein associated
Smp_026810	47	lysosome membrane protein 2
Smp_026830	61	hypothetical protein
Smp_026910	75	lipase maturation factor
Smp_026920	29	GTP cyclohydrolase I
Smp_026930	69	alpha 1
Smp_027000	37	abhydrolase domain containing protein FAM108C1
Smp_027040	52	hypothetical protein
Smp_027080	67	protein YIPF5 (YIP1 family)
Smp_027220	67	lethal
Smp_027240	44	ribosomal protein sc mitochondrial; mitochondrial ribosomal protein sc
Smp_027250	60	Small acidic protein
Smp_027290	54	hypothetical protein
Smp_027300	58	histone lysine N methyltransferase SUV39H2
Smp_027340	52	INSIG protein
Smp_027360	82	hypothetical protein
Smp_027370	75	NEDD8 conjugating enzyme UBE2F
Smp_027400	37	tyrosine protein kinase shark
Smp_027430	69	EF hand domain containing family member A2
Smp_027450	37	protein misato
Smp_027480	82	NADH:ubiquinone dehydrogenase
Smp_027500	67	heat shock protein beta 11
Smp_027550	37	RNA binding protein 15B
Smp_027610	42	ribosomal protein S3
Smp_027750	12	kinesin protein KIF21A
Smp_027850	37	hypothetical protein
Smp_027870	45	melanoma inhibitory activity protein 3
Smp_027880	52	prefoldin subunit 6
Smp_027890	28	nuclear pore complex protein Nup98 Nup96
Smp_027900	19	nuclear pore complex protein Nup98 Nup96
Smp_027910	35	Synembryn A
Smp_027920	25	Tubulin alpha 1 chain
Smp_027970	21	pre mRNA splicing factor ATP dependent
Smp_027990	15	homeobox protein nk 2 ; neural gene activation
Smp_028030	35	slit robo rho gtpase activating protein 1
Smp_028050	25	hypothetical protein
Smp_028060	43	hypothetical protein
Smp_028070	38	protein bicaudal
Smp_028080	45	serine palmitoyltransferase 1
Smp_028100	82	ubiquitin conjugating enzyme E2 G
Smp_028120	36	optic atrophy 1 protein opa1
Smp_028130	60	protein FAM78B
Smp_028140	30	FCH domain only protein 2
Smp_028150	11	hypothetical protein
Smp_028170	70	hypothetical protein
Smp_028190	41	methylthioadenosine phosphorylase
Smp_028200	54	Troponin I (TnI)
Smp_028210	60	calcyphosin protein like
Smp_028330	58	hypothetical protein
Smp_028340	49	Brix domain containing protein 1
Smp_028360	81	tubulin epsilon chain
Smp_028410	58	protein kish A
Smp_028430	67	anaphase promoting complex subunit 11
Smp_028440	33	adenosylhomocysteinase
Smp_028490	76	1 acyl sn glycerol 3 phosphate acyltransferase
Smp_028500	82	caspase-3
Smp_028550	26	helicase ski2w
Smp_028620	59	exocyst complex component 3
Smp_028630	59	exocyst complex component 3
Smp_028650	35	hypothetical protein
Smp_028670	85	carbonic anhydrase II
Smp_028690	46	sodium/chloride dependent transporter
Smp_028730	67	GDP mannose pyrophosphorylase B
Smp_028840	56	hypothetical protein
Smp_028850	45	hypothetical protein
Smp_028860	48	hypothetical protein
Smp_028870	83	Zinc finger
Smp_028940	60	trafficking protein particle complex subunit 4
Smp_028990	52	protein phosphatase 1
Smp_029040	46	protein unc 50
Smp_029060	82	hexaprenyldihydroxybenzoate methyltransferase
Smp_029070	52	hypothetical protein
Smp_029100	43	TRM112 protein
Smp_029160	71	protein serac1
Smp_029210	45	f box:leucine rich repeat protein
Smp_029230	35	hypothetical protein
Smp_029240	33	protein arginine N methyltransferase 1
Smp_029360	45	Proton coupled amino acid transporter 1
Smp_029370	37	protein IMPACT
Smp_029390	60	vacuolar V type H(+) ATPase B subunit
Smp_029410	42	dendritic cell protein
Smp_029470	92	thimet oligopeptidase
Smp_029480	75	Bardet Biedl syndrome 4 protein
Smp_029500	91	thimet oligopeptidase
Smp_029670	39	hypothetical protein
Smp_029700	36	nfkb activating protein; nf kappa activating protein
Smp_029730	21	hypothetical protein
Smp_029740	90	succinate dehydrogenase assembly factor 2
Smp_029780	68	hypothetical protein
Smp_029790	59	hypothetical protein
Smp_029800	29	band 4
Smp_029820	42	ribosomal protein
Smp_029850	45	three prime histone mRNA exonuclease 1
Smp_029890	58	septin 6
Smp_029900	44	peptidyl prolyl cis trans isomerase 1
Smp_029970	36	hypothetical protein
Smp_029990	39	dedicator of cytokinesis protein
Smp_030000	46	leucine aminopeptidase (M17 family)
Smp_030010	46	hypothetical protein
Smp_030020	36	hypothetical protein
Smp_030030	61	TM2 domain containing protein 2
Smp_030050	38	NK 2 class homeodomain protein Nkx2 5
Smp_030150	75	hypothetical protein
Smp_030180	50	ubiquitin modifier 1
Smp_030250	37	NF-YA subunit
Smp_030260	67	hypothetical protein
Smp_030290	58	prefoldin subunit 2
Smp_030300	82	endoplasmin
Smp_030320	50	f box and wd40 domain protein 7
Smp_030330	58	peptidyl tRNA hydrolase 2
Smp_030370	90	calreticulin
Smp_030400	58	cAMP dependent protein kinase type I beta
Smp_030440	92	hypothetical protein
Smp_030500	67	glycerol 3 phosphate dehydrogenase
Smp_030690	49	eukaryotic translation elongation factor 1 beta
Smp_030710	28	serine:threonine protein phosphatase 4 catalytic
Smp_030730	49	tubulin beta 2B chain
Smp_030760	35	cytochrome p450 reductase
Smp_030780	45	ubiquitin conjugation factor e4 a
Smp_030830	44	Ras GTPase activating protein binding protein 1
Smp_030860	28	serrate RNA effector molecule
Smp_030870	81	interleukin 1 receptor associated kinase
Smp_030910	68	dynein light chain
Smp_030920	50	mitochondrial import receptor subunit tom22
Smp_030930	36	diphthamide biosynthesis protein 1
Smp_031000	54	cullin 3
Smp_031020	52	hypothetical protein
Smp_031040	44	zinc phosphodiesterase
Smp_031050	47	BSD domain containing protein 1
Smp_031100	61	liquid facets
Smp_031180	15	phospholipase A
Smp_031190	18	phospholipase A
Smp_031270	33	hypothetical protein
Smp_031300	77	universal stress protein
Smp_031310	42	Ribosomal protein
Smp_031350	65	hypothetical protein
Smp_031360	34	nuclear cap binding protein subunit 1
Smp_031390	37	hypothetical protein
Smp_031400	50	hypothetical protein
Smp_031430	62	hypothetical protein
Smp_031530	22	Epa1p protein
Smp_031570	33	ribosomal protein L18
Smp_031590	82	cAMP responsive element binding protein
Smp_031680	12	nicotinic acetylcholine receptor
Smp_031690	67	hypothetical protein
Smp_031710	58	NADH dehydrogenase (ubiquinone) 1 alpha
Smp_031720	33	histone H2A
Smp_031730	44	signal peptidase 18 kDa subunit
Smp_031770	85	tropomyosin
Smp_031860	52	coatomer subunit delta
Smp_031880	82	Immunoglobulin domain containing protein
Smp_031920	37	hypothetical protein
Smp_031940	28	dual specificity mitogen activated protein
Smp_031950	75	Programmed cell death protein 10
Smp_031990	43	glutamyl tRNA(Gln) amidotransferase subunit A
Smp_032000	34	caspase
Smp_032060	50	14 kda subunit splicing factor 3b
Smp_032120	52	hypothetical protein
Smp_032150	61	vacuolar sorting protein VPS24
Smp_032180	82	ADP ribosylation factor
Smp_032230	67	mitochondrial fission 1 protein
Smp_032240	52	hypothetical protein
Smp_032250	38	family S12 unassigned peptidase
Smp_032260	42	ribosomal protein L15
Smp_032280	21	RNA binding protein MEX3B
Smp_032310	60	arp2:3 complex 21 kda subunit
Smp_032320	27	FUS interacting serine arginine rich protein 1
Smp_032420	44	presenilins associated rhomboid protein
Smp_032480	21	cohesin subunit SA 1
Smp_032490	25	tropomyosin
Smp_032500	17	DNA replication licensing factor MCM7
Smp_032510	44	importin beta 3
Smp_032520	63	lysosome associated membrane glycoprotein
Smp_032580	49	subfamily T1A non peptidase ue
Smp_032640	36	thiamin pyrophosphokinase 1
Smp_032720	68	hypothetical protein
Smp_032740	37	guanine nucleotide binding protein G(i) subunit
Smp_032750	31	guanine nucleotide binding protein G(i) alpha
Smp_032760	42	ribosomal protein S11
Smp_032770	45	cassette chromosome recombinase b
Smp_032780	44	dolichyl phosphate beta glucosyltransferase
Smp_032790	75	hypothetical protein
Smp_032800	34	WD40 repeat containing protein SMU1
Smp_032810	58	thymidylate kinase
Smp_032820	45	smu 1 suppressor of mec 8 and unc 52
Smp_032920	50	soss complex subunit b1
Smp_032930	50	hypothetical protein
Smp_032950	33	Calcium binding EF hand
Smp_032970	8	calmodulin protein
Smp_032990	32	Calmodulin 4 (Calcium binding protein Dd112)
Smp_033000	40	calcium-binding protein
Smp_033010	40	16 kda calcium binding protein
Smp_033020	42	histone chaperone ASF1A
Smp_033040	93	L lactate dehydrogenase
Smp_033050	34	DNA topoisomerase 1
Smp_033130	55	hypothetical protein
Smp_033140	63	tRNA splicing endonuclease subunit Sen2
Smp_033150	65	hypothetical protein
Smp_033200	3	hypothetical protein
Smp_033250	96	hypothetical protein
Smp_033260	36	sentrin specific protease 1
Smp_033330	59	sh3 domain binding glutamic acid rich
Smp_033350	67	peptide N(4) (N acetyl beta
Smp_033400	90	hypothetical protein
Smp_033530	50	carbonyl reductase 1
Smp_033540	82	carbonyl reductase 1
Smp_033550	60	sodium:potassium transporting ATPase subunit
Smp_033590	38	ring finger protein 113a
Smp_033600	52	Dicer 2
Smp_033610	50	NADH dehydrogenase (ubiquinone) 1 beta
Smp_033620	75	hypothetical protein
Smp_033670	90	ATP synthase gamma subunit
Smp_033680	44	Pre mRNA splicing factor cwc15
Smp_033700	26	deoxyribodipyrimidine photo lyase
Smp_033710	42	ATP dependent RNA helicase DDX3X
Smp_033760	34	hypothetical protein
Smp_033770	35	NA
Smp_033870	60	hypothetical protein
Smp_033930	68	phosphatidylcholine transfer protein
Smp_033950	37	Smad family member 4
Smp_033970	58	flotillin 2
Smp_033990	58	dynactin subunit 5
Smp_034000	45	lysine specific demethylase 6a
Smp_034080	31	erythrocyte membrane protein
Smp_034090	21	hypothetical protein
Smp_034100	52	DNA directed RNA polymerase III subunit RPC10
Smp_034120	47	synaptosomal associated protein 23 kDa
Smp_034160	38	jagged protein
Smp_034190	44	eukaryotic initiation factor 4A III
Smp_034220	19	methionine synthase reductase
Smp_034270	34	hypothetical protein
Smp_034300	48	transcription factor ETV6
Smp_034310	46	hypothetical protein
Smp_034400	52	adaptor protein complex
Smp_034410	78	cathepsin L
Smp_034420	69	proteinase inhibitor I25
Smp_034430	42	mitochondrial ribosomal protein l43
Smp_034440	19	hypothetical protein
Smp_034450	44	Round spermatid basic protein 1 protein
Smp_034490	49	proteasome catalytic subunit 1 (T01 family)
Smp_034500	6	Dual specificity protein phosphatase 10
Smp_034550	85	alpha actinin
Smp_034610	40	innexin
Smp_034660	28	IQ motif and SEC7 domain containing protein 1
Smp_034670	50	tubulin gamma 1 chain
Smp_034680	20	protein FAM154B
Smp_034700	50	protein SCO1
Smp_034840	67	14-3-3 protein epsilon
Smp_034850	70	TWiK family of potassium channels protein 7
Smp_034860	6	nuclear receptor 2DBD-gamma
Smp_034870	67	AP 1 complex subunit beta 1
Smp_034920	74	dynein heavy chain
Smp_034940	21	protein C10orf118
Smp_034980	38	protein phosphatase
Smp_035000	61	hypothetical protein
Smp_035010	75	chibby 1
Smp_035020	69	tetraspanin
Smp_035030	44	Dosage compensation regulator
Smp_035040	68	hypothetical protein
Smp_035080	60	hypothetical protein
Smp_035090	21	hepatoma up regulated protein
Smp_035110	60	Protein CHMP7
Smp_035120	37	ankyrin 2
Smp_035140	31	transient receptor potential cation channel
Smp_035150	45	hypothetical protein
Smp_035160	66	potassium voltage gated channel subfamily D
Smp_035190	30	ras GTP exchange factor son of sevenless
Smp_035200	50	hsp40 subfamily A members 124
Smp_035210	57	multivalent antigen sj97 GAPDH
Smp_035220	57	kinesin protein kif3b
Smp_035250	68	hypothetical protein
Smp_035260	84	epidermal growth factor receptor kinase
Smp_035270	91	cytosolic malate dehydrogenase
Smp_035280	19	hypothetical protein
Smp_035290	77	hypothetical protein
Smp_035300	67	snare protein sec22
Smp_035310	28	splicing factor
Smp_035360	34	nucleolar protein 14
Smp_035370	59	hypothetical protein
Smp_035380	60	A kinase anchor protein 14
Smp_035390	36	protein tyrosine phosphatase
Smp_035410	90	39S ribosomal protein L24
Smp_035430	50	protein phosphatase 2a regulatory subunit
Smp_035460	30	nicotinate phosphoribosyltransferase
Smp_035470	82	dolichyl diphosphooligosaccharide protein
Smp_035480	37	hypothetical protein
Smp_035500	75	parkin co regulated gene protein
Smp_035540	45	hypothetical protein
Smp_035550	34	hypothetical protein
Smp_035560	51	hypothetical protein
Smp_035580	59	serine:threonine protein phosphatase PP1 beta
Smp_035650	6	dorsal root ganglia homeobox protein
Smp_035700	41	adenosine deaminase
Smp_035730	61	FGF receptor activating protein
Smp_035790	42	60S ribosomal protein L44
Smp_035800	42	60S ribosomal protein L37
Smp_035870	60	Kv2 voltage gated potassium channel
Smp_036010	90	magnesium transporter nipa2
Smp_036020	6	hypothetical protein
Smp_036090	28	ankyrin repeat and lem
Smp_036180	30	Diacylglycerol kinase theta
Smp_036220	67	histone H2B
Smp_036250	82	protein slowmo
Smp_036270	33	Splicing factor
Smp_036370	52	mpv17 protein 2
Smp_036390	44	craniofacial development protein 1
Smp_036400	67	NADH dehydrogenase (ubiquinone) 1 beta
Smp_036470	32	oxalate:formate antiporter
Smp_036500	37	constitutive androstane receptor (CAR)
Smp_036550	58	hypothetical protein
Smp_036590	34	Regulator of differentiation 1
Smp_036630	30	SPRY domain containing SOCS box protein 3
Smp_036660	59	centrosomal protein of 290 kDa
Smp_036670	2	hypothetical protein
Smp_036760	21	hypothetical protein
Smp_036780	35	hypothetical protein
Smp_036930	19	hypothetical protein
Smp_036940	82	protein transport protein Sec61 subunit
Smp_036950	75	hypothetical protein
Smp_036980	18	programmed cell death protein 2
Smp_036990	63	sh domain grb; endophilin
Smp_037120	58	Mitochondrial 39S ribosomal protein L27 (L27mt)
Smp_037190	50	ADP ribosylation factor
Smp_037200	35	nucleoporin NDC1
Smp_037210	38	Kinase suppressor of Ras 2
Smp_037230	84	fimbrin
Smp_037290	36	protein frg1
Smp_037380	36	Cleavage and polyadenylation specificity factor
Smp_037400	28	cell division cycle protein 23
Smp_037430	60	hypothetical protein
Smp_037460	42	something about silencing protein 10
Smp_037530	90	ThioRedoXin (see also xtr) family member
Smp_037540	60	permease 1 heavy chain
Smp_037590	25	dna replication licensing factor mcm3
Smp_037610	36	hypothetical protein
Smp_037640	69	tRNA 2' phosphotransferase 1
Smp_037700	90	nuclear transport factor 2
Smp_037780	77	hypothetical protein
Smp_037860	48	talin 2
Smp_037900	43	family S12 unassigned peptidase (S12 family)
Smp_037910	91	Succinate dehydrogenase (ubiquinone) cytochrome
Smp_037960	48	neuronal acetylcholine receptor subunit alpha 4
Smp_038030	92	adenylosuccinate lyase
Smp_038080	44	importin subunit beta 1
Smp_038100	41	ATP synthase
Smp_038140	38	GRIP and coiled coil domain containing protein
Smp_038210	63	WW domain binding protein 2
Smp_038240	33	Alanyl tRNA synthetase
Smp_038330	52	nogo B receptor
Smp_038340	60	palmitoyltransferase zdhhc3
Smp_038410	63	protein sys1
Smp_038420	44	Ubiquinone biosynthesis protein COQ9
Smp_038430	54	hypothetical protein
Smp_038440	62	heart specific myosin light chain phosphatase
Smp_038510	33	60s ribosomal protein l6
Smp_038530	64	dual specificity protein phosphatase 14
Smp_038540	30	hypothetical protein
Smp_038560	27	Prothymosin alpha B
Smp_038640	36	hypothetical protein
Smp_038680	42	small nuclear ribonucleoprotein G
Smp_038700	36	RING finger protein 10
Smp_038710	58	hypothetical protein
Smp_038730	24	hypothetical protein
Smp_038820	28	NADPH dependent diflavin oxidoreductase 1
Smp_038830	50	abhydrolase domain containing protein
Smp_038840	50	solute carrier family 25 4
Smp_038870	82	NADH ubiquinone oxidoreductase
Smp_038930	27	pre rRNA processing protein TSR1
Smp_038940	34	mRNA cap guanine N7 methyltransferase
Smp_038950	92	lactate dehydrogenase protein
Smp_038960	63	lactate dehydrogenase protein
Smp_038970	69	long chain fatty acid coenzyme A ligase
Smp_038980	36	deoxynucleotidyltransferase terminal interacting
Smp_038990	30	Bromodomain containing protein
Smp_039000	90	ATP synthase delta chain
Smp_039080	38	FRA10AC1 protein
Smp_039130	56	Niemann Pick C1 protein
Smp_039180	50	nuclear protein localization protein 4
Smp_039300	47	E3 ubiquitin protein ligase TRIM56
Smp_039340	4	hypothetical protein
Smp_039400	90	eukaryotic translation initiation factor 5A
Smp_039490	28	DNA binding SAP
Smp_039590	39	hypothetical protein
Smp_039600	54	calbindin 32
Smp_039620	16	lysosome associated membrane glycoprotein
Smp_039640	47	Retinoblastoma binding protein 6
Smp_039650	42	disks large 1
Smp_039740	52	PERQ amino acid rich with GYF domain containing protein
Smp_039750	50	glycogen phosphorylase
Smp_039810	75	muscleblind protein
Smp_039820	39	cysteine protease atg4b
Smp_039980	60	28S ribosomal protein S33
Smp_040020	26	histone H3
Smp_040080	59	hypothetical protein
Smp_040100	38	angio associated migratory cell protein
Smp_040130	41	peptidyl-prolyl cis-trans isomerase/cyclophilin
Smp_040190	64	serine:threonine protein kinase SIK2
Smp_040270	50	protein LTV1
Smp_040280	45	hypothetical protein
Smp_040350	26	DNA binding protein RFX7
Smp_040360	61	endoplasmic reticulum Golgi intermediate
Smp_040450	44	ribosome biogenesis protein wdr12
Smp_040460	36	yth domain family protein
Smp_040500	67	FK506 binding protein 8
Smp_040510	52	alpha 1
Smp_040540	42	ATP binding cassette sub family F
Smp_040550	52	protein tyrosine phosphatase PRL
Smp_040560	28	cytoplasmic tRNA 2 thiolation protein 1
Smp_040570	69	ras protein Rab 5A
Smp_040680	82	dynein light chain
Smp_040710	44	polymerase (RNA) II (DNA directed) polypeptide
Smp_040720	47	hypothetical protein
Smp_040770	58	methionyl tRNA synthetase
Smp_040790	90	peptidyl prolyl cis trans isomerase B
Smp_040800	67	glycyl tRNA synthetase
Smp_040960	35	zinc finger protein xfin; zinc finger protein variant; zinc finger protein draculin; pr domain zinc finger protein
Smp_040970	52	vacuolar proton atpases
Smp_040990	26	Ribonuclease H2 subunit C
Smp_041050	36	nuclear receptor
Smp_041060	43	Septin 4
Smp_041100	21	hypothetical protein
Smp_041190	54	outer dense fiber protein 2
Smp_041210	4	hypothetical protein
Smp_041280	14	CUGBP Elav family
Smp_041350	12	bruno rna binding protein
Smp_041370	36	hypothetical protein
Smp_041390	75	ubiquitin conjugating enzyme
Smp_041430	70	tyrosine 3 monooxygenase
Smp_041450	58	asparaginyl tRNA synthetase
Smp_041460	16	tetraspanin CD63 receptor
Smp_041480	34	rna recognition motif (rrm) domain containing protein
Smp_041490	28	Alkylated DNA repair protein alkB 1
Smp_041500	52	mitogen activated protein kinase kinase
Smp_041520	35	hypothetical protein
Smp_041540	93	Hormone receptor 4 (dHR4)
Smp_041550	84	hypothetical protein
Smp_041570	68	hypothetical protein
Smp_041600	44	isoleucyl tRNA synthetase
Smp_041630	32	BCL2 apoptosis inhibitor
Smp_041650	42	ribosomal protein S27
Smp_041700	40	G protein coupled receptor fragment
Smp_041730	35	Pre mRNA splicing factor cwc 21
Smp_041740	33	t complex protein 1 subunit gamma
Smp_041750	21	PWWP domain containing protein 2A
Smp_041760	23	chromodomain helicase DNA binding protein 2
Smp_041770	48	serine:threonine protein kinase SRPK2
Smp_041820	30	cyclin dependent kinase 16
Smp_041830	60	transmembrane protein 50A
Smp_041880	70	peptide (allatostatin:somatostatin)
Smp_041980	33	ribosomal protein lp1
Smp_042020	78	ectonucleoside triphosphate diphosphohydrolase
Smp_042050	12	CWF19 protein 2 like
Smp_042060	46	MIT domain containing protein 1
Smp_042090	42	60S ribosomal protein L10a
Smp_042110	90	hypothetical protein
Smp_042120	64	hypothetical protein
Smp_042140	69	tegument-allergen-like protein
Smp_042150	16	tegument-allergen-like protein
Smp_042160	79	fructose-bisphosphate aldolase
Smp_042210	34	origin recognition complex subunit 4
Smp_042270	42	26S proteasome subunit ATPase 3
Smp_042300	90	PUR alpha protein
Smp_042340	2	catenin delta 2
Smp_042390	52	haloacid dehalogenase hydrolase
Smp_042400	91	arginine rich
Smp_042420	43	histone H4 transcription factor
Smp_042440	49	LAG1 longevity assurance 4
Smp_042530	75	WD repeat containing protein 66
Smp_042550	75	sorting nexin 2
Smp_042560	49	mitochondrial import receptor subunit
Smp_042590	91	NADH dehydrogenase (ubiquinone) iron sulfur
Smp_042630	36	methyltransferase protein 6 like
Smp_042670	52	dna mismatch repair protein msh6
Smp_042680	82	3 oxoacyl (acyl carrier protein) reductase
Smp_042690	82	hypothetical protein
Smp_042700	85	protein FAM81B
Smp_042720	51	beta 13 n galactosyltransferase
Smp_042740	92	spag6
Smp_042770	23	TBC1 domain family 0
Smp_042780	45	Mediator of RNA polymerase II transcription
Smp_042790	50	dolichol phosphate mannosyltransferase
Smp_042810	10	chromosome transmission fidelity protein 18
Smp_042910	83	hypothetical protein
Smp_042920	38	serine:threonine protein kinase 19
Smp_042990	55	protein FAM63B
Smp_043010	36	cement protein 3B variant 2
Smp_043030	64	hexokinase
Smp_043070	28	phosphorylated adapter rna export protein
Smp_043100	26	Heterogeneous nuclear ribonucleoprotein A1
Smp_043110	76	hypothetical protein
Smp_043120	64	universal stress protein
Smp_043150	67	calnexin
Smp_043200	28	serine:threonine protein kinase rio2
Smp_043210	75	tetraspanin
Smp_043220	85	hypothetical protein
Smp_043260	18	Histamine-responsive G-protein coupled receptor
Smp_043340	20	biogenic amine (dopamine) receptor
Smp_043350	42	UDP N acetylhexosamine pyrophosphorylase
Smp_043390	70	beta D xylosidase 2
Smp_043500	59	zinc finger protein
Smp_043570	60	marvel containing potential lipid
Smp_043580	47	histone lysine N methyltransferase SETMAR
Smp_043600	19	hypothetical protein
Smp_043610	37	hypothetical protein
Smp_043620	54	UMP CMP kinase
Smp_043650	55	hypothetical protein
Smp_043670	78	ATP-dependent 6-phosphofructokinase
Smp_043780	42	protein FAM173B
Smp_043820	59	transmembrane protein 62
Smp_043860	11	hypothetical protein
Smp_043910	68	tubulin polyglutamylase TTLL1
Smp_043930	59	metallo beta lactamase domain containing protein
Smp_043940	69	synaptosomal associated protein 29
Smp_043970	35	hypothetical protein
Smp_043990	92	basigin
Smp_044000	75	Bax inhibitor 1
Smp_044010	85	tropomyosin
Smp_044020	44	mitochondrial folate transporter:carrier
Smp_044060	43	high affinity cAMP specific and IBMX insensitive
Smp_044250	63	STAM binding protein
Smp_044260	45	ubiquitin conjugating enzyme ATG10 like
Smp_044280	33	rRNA 2' O methyltransferase fibrillarin
Smp_044400	50	WD repeat containing protein 92
Smp_044440	43	alcohol dehydrogenase class 3
Smp_044470	59	autophagy protein 3
Smp_044520	54	hypothetical protein
Smp_044530	82	growth factor receptor bound protein
Smp_044550	34	far upstream (fuse) binding protein
Smp_044560	71	hypothetical protein
Smp_044580	42	ribosomal protein L30
Smp_044610	47	hypothetical protein
Smp_044680	75	hypothetical protein
Smp_044690	44	hypothetical protein
Smp_044750	71	marvel containing potential lipid
Smp_044770	45	X box binding protein 1
Smp_044800	33	ankyrin repeat domain containing protein 5
Smp_044810	34	zinc finger CCCH domain containing protein 14
Smp_044820	31	phospholipase C beta
Smp_044850	52	ribokinase
Smp_044870	63	zinc finger protein
Smp_044920	30	dynamin 1
Smp_044950	75	fibroblast growth factor receptor substrate 3
Smp_044970	75	oxoglutarate (alpha ketoglutarate) dehydrogenase
Smp_045010	30	tegument-allergen-like protein
Smp_045040	30	rrna methyltransferase 3
Smp_045060	42	mitotic checkpoint protein bub3
Smp_045070	34	U3 small nucleolar RNA associated protein 15
Smp_045200	89	tegument-allergen-like protein
Smp_045220	92	myosin light chain
Smp_045230	38	hypothetical protein
Smp_045250	28	cleavage stimulation factor subunit 1
Smp_045260	60	5 aminolevulinate synthase
Smp_045300	91	PDZ and LIM domain protein 2
Smp_045360	59	calsyntenin 2
Smp_045400	54	protein odr 4
Smp_045410	82	adipor receptor
Smp_045420	48	adipor receptor
Smp_045430	45	UDP N acetylglucosamine transferase subunit
Smp_045470	9	prospero homeobox protein 2
Smp_045480	45	protein numb
Smp_045500	70	annexin
Smp_045510	49	small ubiquitin modifier
Smp_045550	64	annexin
Smp_045560	71	annexin
Smp_045590	50	HEAT repeat containing protein 2
Smp_045600	65	hypothetical protein
Smp_045610	60	Rho GDP dissociation inhibitor 2
Smp_045640	12	transcription factor castor
Smp_045650	65	growth arrest specific 8
Smp_045680	62	sodium:hydrogen exchanger
Smp_045710	45	charged multivesicular body protein 4b
Smp_045730	44	exosome complex RNA binding protein Rrp42
Smp_045750	27	cak assembly factor
Smp_045780	59	ubiquitin modifier activating enzyme 5
Smp_045790	69	neuralized protein 2
Smp_045810	48	delta aminolevulinic acid dehydratase
Smp_045920	75	hypothetical protein
Smp_045930	75	transmembrane protein 65
Smp_045940	43	RNA polymerase II associated factor 1
Smp_045950	42	transformer 2 protein
Smp_045960	58	Calcium binding atopy autoantigen 1
Smp_045980	48	hypothetical protein
Smp_045990	29	GTP binding protein Di Ras2
Smp_046020	59	protein phosphatase 1 regulatory subunit 7
Smp_046030	52	u6 snRNA associated Sm protein LSm1
Smp_046060	19	myosin heavy chain
Smp_046090	49	T complex protein 1 subunit theta
Smp_046100	82	hypothetical protein
Smp_046120	5	vesicular acetylcholine transporter
Smp_046130	52	MICAL protein 2
Smp_046140	36	nuclear receptor binding protein
Smp_046160	52	protein phosphatase inhibitor 2
Smp_046190	60	ankyrin repeat and socs box protein 13
Smp_046250	58	Transmembrane emp24 domain containing protein 2
Smp_046280	17	actin binding protein anillin
Smp_046290	75	CKLF MARVEL transmembrane domain containing protein
Smp_046360	23	Zinc finger protein 143
Smp_046410	84	tektin 2 (testicular)
Smp_046430	21	ubiquitin carboxyl terminal hydrolase
Smp_046450	61	hypothetical protein
Smp_046500	25	proliferating cell nuclear antigen
Smp_046550	44	Bystin
Smp_046600	49	actin
Smp_046630	64	hypothetical protein
Smp_046640	65	twik family of potassium channels
Smp_046680	36	U3 small nucleolar RNA associated protein 18
Smp_046690	75	polyubiquitin C
Smp_046740	58	dihydrolipoamide dehydrogenase
Smp_046790	39	solute carrier family 2 facilitated glucose
Smp_046800	91	fatty acid binding protein
Smp_046810	34	m phase inducer phosphatase(cdc25)
Smp_046870	35	hypothetical protein
Smp_046880	54	phosphatidylinositol
Smp_046890	48	protein phosphatase ptc7
Smp_046900	61	seipin
Smp_046910	26	DNA polymerase epsilon subunit 4
Smp_046930	39	O glycosyltransferase
Smp_046980	34	pre mRNA splicing factor 38A
Smp_047060	91	hypothetical protein
Smp_047090	52	hypothetical protein
Smp_047100	75	protein l isoaspartate o methyltransferase
Smp_047110	49	ATP dependent RNA helicase DDX52
Smp_047180	68	coiled coil domain containing protein 37
Smp_047190	48	cyclin g associated kinase
Smp_047200	42	ribosomal protein L3
Smp_047240	12	beta 1
Smp_047320	34	hypothetical protein
Smp_047330	25	hypothetical protein
Smp_047360	44	UBX domain containing protein 1
Smp_047370	91	malate dehydrogenase mitochondrial
Smp_047400	58	hypothetical protein
Smp_047410	60	hypothetical protein
Smp_047440	45	zinc finger CCHC domain containing protein 8
Smp_047450	45	synaptobrevin YKT6
Smp_047460	64	astacin protein
Smp_047540	50	f box and wd40 domain protein
Smp_047550	74	MORN repeat containing protein 3
Smp_047610	26	cell division control protein 45
Smp_047620	25	G2:mitotic specific cyclin B3
Smp_047650	56	Ferritin-2 heavy chain
Smp_047660	24	Ferritin-2 heavy chain
Smp_047680	24	Ferritin-2 heavy chain
Smp_047700	86	ring h2 finger protein atl5; ring h2 finger protein atl11; ring h2 finger protein atl10
Smp_047720	19	hypothetical protein
Smp_047740	42	26S proteasome non ATPase regulatory subunit 8
Smp_047870	55	LIM domain kinase 1
Smp_047900	36	Serine/Threonine Kinase
Smp_048040	45	vesicular glutamate transporter 2
Smp_048160	21	rna recognition motif protein split ends
Smp_048230	92	solute carrier family 31 (copper transporters)
Smp_048240	82	mannose 1 phosphate guanyltransferase
Smp_048260	50	n acetyltransferase
Smp_048270	50	dolichyldiphosphatase
Smp_048310	63	sulfite oxidase
Smp_048380	66	hypothetical protein
Smp_048420	67	coiled coil domain containing protein 115
Smp_048430	63	thioredoxin glutathione reductase
Smp_048540	61	dolichol kinase
Smp_048550	45	cell polarity protein; partition defective
Smp_048560	92	Four and a half LIM domains protein 2
Smp_048620	36	exosome complex component RRP45
Smp_048650	42	Histidine triad nucleotide binding protein 1
Smp_048660	26	nucleolar protein 56
Smp_048690	76	enkurin
Smp_048830	90	NADH dehydrogenase (ubiquinone) 1 beta
Smp_048870	52	protein CutA
Smp_048880	50	hypothetical protein
Smp_048940	54	Vacuolar protein sorting associated protein
Smp_048970	19	Mediator of RNA polymerase II transcription
Smp_048980	45	ligand of numb protein; ubiquitin protein ligase lnx
Smp_048990	59	beclin 1
Smp_049000	35	SURP and G patch domain containing protein 1
Smp_049010	63	RNA binding protein Nova
Smp_049140	61	hypothetical protein
Smp_049150	85	glutamine oxaloacetic transaminase; glutamic oxaloacetic transaminase
Smp_049160	5	zinc finger protein
Smp_049170	63	alpha endosulfine
Smp_049230	70	Major egg antigen (p40)
Smp_049240	76	major egg antigen
Smp_049250	76	major egg antigen
Smp_049270	74	Major egg antigen (p40)
Smp_049300	76	major egg antigen
Smp_049330	60	hypothetical protein
Smp_049380	45	chimerin rho gtpase activating protein
Smp_049390	75	pyrroline 5 carboxylate reductase
Smp_049450	11	hypothetical protein
Smp_049500	52	ATP binding cassette sub family F
Smp_049510	27	WD repeat containing protein 33
Smp_049520	60	WD repeat-containing protein SL1-17
Smp_049550	82	78 kDa glucose regulated protein
Smp_049580	73	zinc finger protein
Smp_049600	52	DnaJ (Hsp40) subfamily C member
Smp_049610	65	Meckel syndrome type 1 protein
Smp_049680	35	Corepressor interacting with RBPJ 1
Smp_049730	43	metastasis associated protein 1 (mta1)
Smp_049740	63	hypothetical protein
Smp_049760	37	TGF-beta receptor
Smp_049850	86	hypoxanthine guanine phosphoribosyltransferase
Smp_049880	44	nuclear pore glycoprotein p62
Smp_049890	45	WD repeat domain containing protein 83
Smp_049920	38	importin 9 (imp9) (ran binding protein
Smp_049930	35	protein FAM73B
Smp_049970	54	Heavy metal transport:detoxification
Smp_049990	38	homeobox protein cut
Smp_050080	28	2 hydroxyglutarate dehydrogenase
Smp_050110	48	gamma secretase subunit APH 1B
Smp_050130	92	golgi to er traffic protein 4
Smp_050160	12	E3 ubiquitin protein ligase RING1
Smp_050220	47	complexin
Smp_050250	35	hypothetical protein
Smp_050270	96	Tyrosinase
Smp_050280	58	ribosomal protein L31
Smp_050310	34	DNA repair and recombination protein RAD54B
Smp_050350	67	vacuolar protein sorting associated protein 29
Smp_050360	44	protein MAK16 homolog
Smp_050380	1	mitogen activated protein kinase kinase kinase
Smp_050390	94	aldehyde dehydrogenase
Smp_050470	28	transducin beta protein 3 like
Smp_050520	80	neurogenic locus notch protein
Smp_050540	43	uridine 5' monophosphate synthase
Smp_050570	50	TAF9 RNA polymerase II
Smp_050590	42	N acetyltransferase ARD1
Smp_050630	60	extended synaptotagmin protein 2a
Smp_050640	61	glut4 vesicle protein
Smp_050700	44	39S ribosomal protein L38
Smp_050730	67	elongator complex protein 2
Smp_050740	45	general transcription factor 3C polypeptide 5
Smp_050750	88	hypothetical protein
Smp_050760	84	hypothetical protein
Smp_050820	33	Replication factor C 38 kDa subunit
Smp_050830	39	phosphatidylinositol 4
Smp_050890	38	hypothetical protein
Smp_050920	19	transformer 2 protein
Smp_050940	42	60S ribosomal protein L11
Smp_051000	12	coiled coil domain containing protein 132
Smp_051010	50	ubiquitin conjugating enzyme E2 C
Smp_051080	50	clathrin light chain
Smp_051090	59	hypothetical protein
Smp_051110	44	hypothetical protein
Smp_051120	11	hypothetical protein
Smp_051130	4	ergs ets transcription factor; ergl ets transcription factor
Smp_051220	57	lisH domain containing protein FOPNL
Smp_051230	27	tar DNA binding protein
Smp_051260	42	60S ribosomal protein L8
Smp_051280	48	smg 7
Smp_051290	69	hypothetical protein
Smp_051300	58	tar DNA binding protein
Smp_051320	42	ap endonuclease
Smp_051360	60	UDP N acetylglucosamine dolichyl phosphate
Smp_051400	67	dynein light chain
Smp_051410	74	claudin protein; septate junction protein
Smp_051420	19	eri1 exoribonuclease 2
Smp_051500	61	nucleolar protein c7c
Smp_051510	30	pericentrin fragment
Smp_051530	44	heterogeneous nuclear ribonucleoprotein l
Smp_051550	54	pyridoxine 5' phosphate oxidase
Smp_051580	60	hypothetical protein
Smp_051640	30	placental protein 11
Smp_051660	71	hypothetical protein
Smp_051760	56	hypothetical protein
Smp_051810	59	elongation of very long chain fatty acids
Smp_051920	14	nanos 2
Smp_051930	52	glycoprotein N acetylgalactosamine
Smp_051990	60	kyphoscoliosis peptidase
Smp_052060	82	Succinyl coenzyme A ligase (ADP:GDP forming) subunit
Smp_052140	12	G patch domain and KOW motifs containing
Smp_052150	59	hypothetical protein
Smp_052160	59	hypothetical protein
Smp_052230	14	Papilin
Smp_052250	63	Ras associated and pleckstrin y
Smp_052280	82	Phosphoribosyl pyrophosphate synthase associated
Smp_052290	7	fibroblast growth factor receptor 1 like
Smp_052350	39	zinc finger Ran binding domain containing protein
Smp_052390	26	origin recognition complex subunit 5
Smp_052420	28	centaurin gamma 1A
Smp_052470	85	o methyltransferase
Smp_052560	58	ng
Smp_052630	12	amiloride sensitive sodium channel
Smp_052640	43	rabenosyn 5
Smp_052660	40	metabotropic glutamate receptor 3
Smp_052730	11	sperm associated antigen 1
Smp_052740	35	Gamma soluble NSF attachment protein
Smp_052750	34	Pre mRNA splicing regulator female lethal(2)D
Smp_052760	59	TFIIH basal transcription factor complex TTD A
Smp_052780	45	hypothetical protein
Smp_052790	44	serologically defined colon cancer antigen 1
Smp_052800	28	poly(p):ATP NAD kinase
Smp_052810	92	glucose 6 phosphate 1 dehydrogenase
Smp_052870	43	26S proteasome non ATPase regulatory subunit 6
Smp_052880	80	hypothetical protein
Smp_052890	67	hypothetical protein
Smp_052910	60	S phase kinase associated protein 1
Smp_052990	29	globin X
Smp_053020	63	zinc finger protein
Smp_053030	67	vacuolar protein sorting 36
Smp_053100	61	rap guanine nucleotide exchange factor 6
Smp_053120	54	S adenosyl methyltransferase MraW
Smp_053130	49	40S ribosomal protein S6
Smp_053140	35	histone acetyltransferase tip60
Smp_053190	61	phosphatidylinositol 4 kinase alpha
Smp_053220	49	aldo keto reductase family 1
Smp_053230	75	cytochrome b reductase
Smp_053300	44	histone H4
Smp_053390	44	histone H4
Smp_053420	54	fermitin family 1
Smp_053430	54	hypothetical protein
Smp_053470	19	Nucleolar protein 5A
Smp_053510	34	aspartyl tRNA synthetase
Smp_053520	12	homeobox protein aristaless 3 like
Smp_053550	52	hypothetical protein
Smp_053560	47	MAP kinase activated protein kinase 2
Smp_053610	90	Seryl tRNA Synthetase
Smp_053640	19	hypothetical protein
Smp_053700	91	ubiquinol cytochrome c reductase
Smp_053780	44	tRNA specific adenosine deaminase 2
Smp_053800	50	mitochondrial carrier 2
Smp_053820	67	preprotein translocase secy subunit (sec61)
Smp_053830	42	40S ribosomal protein S14
Smp_053900	78	beta hexosaminidase subunit beta
Smp_053940	34	heterogeneous nuclear ribonucleoprotein a
Smp_053950	26	heterogeneous nuclear
Smp_053990	12	RNA polymerase II associated protein 3
Smp_054010	87	y+l amino acid transporter 2
Smp_054070	60	TM2 domain containing protein 3
Smp_054120	36	ribosome biogenesis protein NSA2
Smp_054160	94	glutathione S-transferase class-mu 28 kDa isozyme
Smp_054170	40	hypothetical protein
Smp_054200	82	NADH ubiquinone oxidoreductase sgdh subunit
Smp_054220	60	vacuolar ATP synthase subunit G
Smp_054240	42	translationally-controlled tumor protein homolog
Smp_054300	68	alpha 1
Smp_054310	52	membrane bound transcription factor site 2
Smp_054320	36	hypothetical protein
Smp_054330	68	cyclophilin
Smp_054340	33	chaperonin containing t complex protein 1 beta
Smp_054350	68	Forkhead box protein D3
Smp_054360	75	Adenine phosphoribosyltransferase
Smp_054410	75	Adenine phosphoribosyltransferase
Smp_054430	20	hypothetical protein
Smp_054450	28	Protein archease
Smp_054470	92	thioredoxin
Smp_054540	58	Microtubule associated protein RP:EB family
Smp_054560	50	huntingtin interacting protein K
Smp_054600	43	pre mRNA splicing factor SPF27
Smp_054610	25	WD repeat and HMG box DNA binding protein 1
Smp_054620	69	amyotrophic lateral sclerosis 2
Smp_054730	36	B box type zinc finger protein ncl 1
Smp_054770	5	hypothetical protein
Smp_054780	44	40S ribosomal protein S8
Smp_054790	36	cytoskeleton associated protein 5
Smp_054800	52	glycerophosphocholine phosphodiesterase GPCPD1
Smp_054810	66	hypothetical protein
Smp_054820	36	n alpha acetyltransferase 35
Smp_054840	25	DNA replication licensing factor MCM2
Smp_055050	49	40S ribosomal protein S17
Smp_055090	30	Sirtuin 5 isoform 5
Smp_055100	63	hypothetical protein
Smp_055130	50	pleckstrin y domain containing family F
Smp_055140	35	crossover junction endonuclease mus81
Smp_055190	82	mitoferrin 1
Smp_055200	75	Tumor suppressor candidate 3 (protein N33)
Smp_055210	82	microsomal glutathione S transferase 3
Smp_055220	62	surface protein PspC
Smp_055240	1	cadherin
Smp_055260	87	sodium dependent neurotransmitter transporter
Smp_055310	10	histone lysine n methyltransferase setd8
Smp_055340	19	protein lin 9
Smp_055390	36	ctd nuclear envelope phosphatase 1
Smp_055400	44	tubulin folding cofactor B
Smp_055420	60	transmembrane protein 222
Smp_055440	13	hypothetical protein
Smp_055450	52	hypothetical protein
Smp_055500	10	DNA polymerase theta
Smp_055600	67	protein lin 7 B
Smp_055630	68	Serine rich adhesin for platelets
Smp_055640	63	hypothetical protein
Smp_055650	61	hypothetical protein
Smp_055670	45	ras protein Rab 4B
Smp_055720	19	MORC family CW type zinc finger protein 2
Smp_055740	85	nanos protein
Smp_055760	44	ATP dependent zinc metalloprotease YME1L1
Smp_055770	61	Protein phosphatase PP2A 55 kDa regulatory
Smp_055780	51	smdr2
Smp_055800	34	pescadillo
Smp_055810	21	inositol 5 phosphatase
Smp_055870	60	vesicleassociated membrane protein
Smp_055880	61	chmp1 (chromatin modifying protein) (charged
Smp_055890	26	ribonucleoside diphosphate reductase subunit M2
Smp_055900	69	leptin receptor overlapping transcript
Smp_055920	42	ubiquitin conjugating enzyme E2
Smp_055960	52	ubiquitin conjugating enzyme
Smp_055990	92	adenylosuccinate synthetase
Smp_056060	18	rhodopsin orphan GPCR
Smp_056200	82	isocitrate dehydrogenase (NAD+)
Smp_056240	45	hypothetical protein
Smp_056260	76	xylosylprotein beta4 galactosyltransferase
Smp_056280	70	zinc finger CCCH domain containing protein 31
Smp_056290	60	retinal specific ATP binding cassette
Smp_056350	33	mitotic spindle assembly checkpoint protein
Smp_056360	26	p30 dbc protein
Smp_056370	26	deoxyhypusine hydroxylase:monooxygenase
Smp_056390	69	hypothetical protein
Smp_056440	91	manganese superoxide dismutase
Smp_056460	63	hypothetical protein
Smp_056500	44	proteasome (prosome macropain) subunit beta type
Smp_056560	68	cyclic nucleotide gated cation channel
Smp_056620	12	ATP dependent DNA helicase Q1
Smp_056640	44	pre mRNA processing factor 40 A
Smp_056700	88	membrane associated RING finger protein
Smp_056760	90	protein disulfide isomerase
Smp_056780	67	dynein light chain
Smp_056810	44	heterogeneous nuclear ribonucleoprotein
Smp_056850	75	hypothetical protein
Smp_056860	50	SWI:SNF related
Smp_056930	21	histone lysine N methyltransferase MLL3
Smp_056940	46	histone lysine N methyltransferase MLL3
Smp_056970	92	glyceraldehyde 3 phosphate dehydrogenase
Smp_056990	62	thyroid receptor interacting protein 11
Smp_057020	19	ATP dependent RNA helicase DDX31
Smp_057060	90	hypothetical protein
Smp_057090	84	radial spoke head protein 4 A
Smp_057120	28	PERQ amino acid rich with GYF domain containing protein
Smp_057130	46	adiponectin receptor protein 2
Smp_057210	50	hypothetical protein
Smp_057230	44	Seryl tRNA Synthetase
Smp_057320	63	vesicle fusing ATPase 1
Smp_057430	38	ankyrin repeat and zinc finger domain containing protein
Smp_057530	40	subfamily S9B unassigned peptidase (S09 family)
Smp_057590	5	hypothetical protein
Smp_057600	34	hypothetical protein
Smp_057620	54	polypeptide GalNAc transferase 6
Smp_057630	50	Activating signal cointegrator 1 complex subunit
Smp_057650	60	IST1
Smp_057710	55	hypothetical protein
Smp_057720	27	LSM14 protein A
Smp_057790	60	fibrocystin l
Smp_057860	71	hypothetical protein
Smp_057930	42	protoheme IX farnesyltransferase
Smp_057950	62	hypothetical protein
Smp_058050	28	S1 RNA binding domain containing protein 1
Smp_058080	55	neuropeptide Y receptor
Smp_058130	38	mitochondrial carrier protein
Smp_058140	75	protein l isoaspartate o methyltransferase
Smp_058150	90	NADH dehydrogenase (ubiquinone) 1 beta
Smp_058160	79	hypothetical protein
Smp_058170	58	fragile X mental retardation 1
Smp_058190	65	IQ domain containing protein G
Smp_058240	75	Reticulon 4 (Neurite outgrowth inhibitor)
Smp_058270	31	hypothetical protein
Smp_058320	33	nuclear autoantigenic sperm protein
Smp_058350	58	programmed cell death protein 5
Smp_058360	20	H(+):Cl() exchange transporter 7
Smp_058380	24	latrophilin 3
Smp_058400	50	protein smg9
Smp_058450	60	protein phosphatase 1 regulatory subunit
Smp_058460	58	eukaryotic translation initiation factor 3
Smp_058470	12	Innexin unc 7
Smp_058480	5	high affinity cAMP specific 3' 5' cyclic
Smp_058500	5	hypothetical protein
Smp_058530	61	hypothetical protein
Smp_058620	48	serine:threonine protein kinase doa
Smp_058650	44	26S proteasome non ATPase regulatory subunit
Smp_058660	76	hypothetical protein
Smp_058670	1	procollagen galactosyltransferase 1
Smp_058680	27	ribosome biogenesis regulatory protein
Smp_058690	63	glutathione peroxidase
Smp_058700	70	glutathione peroxidase
Smp_058720	42	60S ribosomal protein L38
Smp_058730	43	tubby
Smp_058780	35	leukocyte receptor cluster
Smp_058790	34	mitogen activated protein kinase kinase kinase
Smp_058850	25	hypothetical protein
Smp_058880	27	ovarian cancer associated gene 2 protein
Smp_058970	43	hypothetical protein
Smp_058980	75	oxysterol binding protein 1
Smp_058990	33	meiotic nuclear division protein 1
Smp_059080	48	hypothetical protein
Smp_059090	75	ropporin 1 protein
Smp_059100	67	px19 protein
Smp_059130	12	CAP Gly domain containing linker protein 2
Smp_059150	58	Mitochondrial inner membrane protein
Smp_059170	32	troponin i
Smp_059200	36	hypothetical protein
Smp_059210	36	hypothetical protein
Smp_059240	50	transmembrane protein 186
Smp_059290	90	dual specificity protein phosphatase 23
Smp_059340	59	guanine nucleotide binding protein G(s) subunit
Smp_059350	58	der1 protein derlin
Smp_059360	35	pre mRNA splicing factor 18
Smp_059480	72	thioredoxin peroxidase
Smp_059490	38	hypothetical protein
Smp_059530	39	tetraspanin
Smp_059540	45	signal recognition particle 54 kda protein
Smp_059570	40	hypothetical protein
Smp_059600	73	tektin 3
Smp_059670	66	synaptogyrin 2
Smp_059690	46	NF kappa B inhibitor interacting Ras
Smp_059710	28	hypothetical protein
Smp_059750	60	ubiquitin conjugating enzyme E2 J2
Smp_059780	54	protoscolex specific coiled coil protein
Smp_059790	75	transketolase
Smp_059800	27	trans-prenyltransferase
Smp_059810	44	tho complex subunit 7
Smp_059820	31	hypothetical protein
Smp_059870	67	p53 and DNA damage regulated protein 1
Smp_059880	52	galactose 1 phosphate uridylyltransferase
Smp_059910	44	serine:threonine protein phosphatase PGAM5
Smp_059920	58	hypothetical protein
Smp_059930	91	cytochrome b c1 complex subunit 6
Smp_059980	72	arginase
Smp_060010	44	NSFL1 cofactor p47
Smp_060030	13	RPE spondin
Smp_060070	34	septin 7
Smp_060080	82	hypothetical protein
Smp_060090	42	ribosomal protein S12
Smp_060160	84	spef1-like protein
Smp_060180	36	nucleoporin seh1 (sec13 protein)
Smp_060190	54	ctg4a
Smp_060220	17	lipopolysaccharide induced tumor necrosis
Smp_060240	63	lipopolysaccharide induced tumor necrosis
Smp_060270	50	protein jagunal
Smp_060420	52	phosphatidylinositide phosphatase sac1
Smp_060480	30	copine 9
Smp_060490	35	serine rich protein
Smp_060570	69	hypothetical protein
Smp_060610	36	cytosolic 5' nucleotidase III
Smp_060760	27	histone H2A
Smp_060820	58	succinate coenzyme A ligase
Smp_060860	34	hypothetical protein
Smp_060900	28	U4:U6 small nuclear ribonucleoprotein Prp3
Smp_060910	42	small nuclear ribonucleoprotein f
Smp_060940	61	eukaryotic translation initiation factor 2 alpha
Smp_060950	50	alpha soluble NSF attachment protein
Smp_061000	45	hypothetical protein
Smp_061050	74	coiled coil domain containing protein 13
Smp_061100	79	hypothetical protein
Smp_061200	42	Ribosomal protein L35A
Smp_061210	67	F box protein 47
Smp_061230	90	succinate dehydrogenase (ubiquinone)
Smp_061250	75	solute carrier family 25 6
Smp_061300	27	transcription initiation factor tfiid subunit 6
Smp_061310	52	hypothetical protein
Smp_061480	39	GRIP1 associated protein 1
Smp_061510	33	nardilysin (M16 family)
Smp_061540	48	sodium coupled neutral amino acid
Smp_061560	42	mitochondrial import inner membrane translocase
Smp_061570	48	Mediator of RNA polymerase II transcription
Smp_061590	37	regulator of nonsense transcripts 1
Smp_061650	49	26S proteasome non ATPase regulatory subunit
Smp_061680	38	RUN and SH3 domain containing protein 1
Smp_061840	45	RAD50 interacting protein 1
Smp_061870	90	ubiquinol cytochrome c reductase
Smp_061920	90	uv excision repair protein rad23 b
Smp_061940	92	adenylate kinase
Smp_061950	42	U3 small nucleolar ribonucleoprotein
Smp_061970	43	GPI ethanolamine phosphate transferase 2
Smp_062020	59	sterile alpha motif domain containing protein
Smp_062070	85	sulfide quinone reductase
Smp_062080	26	serine protease inhibitors serpins
Smp_062120	63	serine protease inhibitors serpins
Smp_062250	58	myosin 2 essential light chain
Smp_062260	60	uridine cytidine kinase 2
Smp_062270	43	lin 52
Smp_062300	50	Ras C3 botulinum toxin substrate 1
Smp_062420	90	mitochondrial import receptor subunit tom34
Smp_062490	26	heart and neural crest derivatives expressed
Smp_062510	75	ral
Smp_062520	34	n alpha acetyltransferase 15
Smp_062530	28	Histone lysine N methyltransferase Suv4 20
Smp_062550	54	cysteine rich hydrophobic domain 2 protein
Smp_062560	18	secreted frizzled protein
Smp_062620	21	hypothetical protein
Smp_062630	52	dynactin subunit
Smp_062640	82	hypothetical protein
Smp_062680	12	GTP binding protein Parf
Smp_062760	46	regulator of G protein signaling 3
Smp_062790	49	grpe protein
Smp_062830	82	mitochondrial import inner membrane translocase
Smp_062890	60	V type proton ATPase 16 kDa proteolipid
Smp_062900	3	tryparedoxin peroxidase
Smp_062920	28	negative elongation factor B
Smp_062950	52	growth factor receptor bound protein 2
Smp_062970	74	WD repeat containing protein 65
Smp_062980	67	CD9 antigen
Smp_063000	52	smdr1
Smp_063030	10	hypothetical protein
Smp_063040	19	actin 6a
Smp_063060	29	hypothetical protein
Smp_063070	30	ras protein Rab 10
Smp_063090	91	aconitate hydratase
Smp_063110	18	Zinc finger MYM type protein 3
Smp_063120	60	inosine triphosphate pyrophosphatase
Smp_063180	54	hypothetical protein
Smp_063190	45	Inhibin/Activin
Smp_063230	52	leucine rich repeat containing protein 47
Smp_063260	52	phosphoinositide binding protein
Smp_063300	42	60S ribosomal protein L36
Smp_063330	78	hypothetical protein
Smp_063340	61	phosphoserine phosphatase
Smp_063350	42	ribosomal protein L27
Smp_063390	28	L aminoadipate semialdehyde
Smp_063420	49	chaperonin containing TCP1
Smp_063480	54	ATP dependent Clp Protease ATP binding subunit
Smp_063490	67	ATP dependent Clp Protease ATP binding subunit
Smp_063500	45	hypothetical protein
Smp_063520	79	pre B cell leukemia transcription factor 3
Smp_063530	78	apoferritin-2
Smp_063580	61	n acetyltransferase mak3
Smp_063630	68	F box only protein 36
Smp_063640	90	g protein beta subunit
Smp_063650	52	transcription initiation factor TFIIB
Smp_063680	1	hypothetical protein
Smp_063760	27	hypothetical protein
Smp_063830	43	GMP synthase (glutamine hydrolyzing)
Smp_063930	29	voltage gated potassium channel
Smp_064010	59	CREB Homolog family member (crh 1)
Smp_064020	45	PAB dependent poly(A) specific ribonuclease
Smp_064030	61	hypothetical protein
Smp_064040	75	serine:threonine protein kinase PAK 1
Smp_064050	34	ruvb reptin and pontin
Smp_064150	69	mitochondrial carnitine:acylcarnitine carrier
Smp_064190	54	type II inositol 1
Smp_064240	52	AP 1 complex subunit mu 1
Smp_064250	37	transcription factor 20
Smp_064260	27	exosome component; exosome complex component rrp
Smp_064320	36	26S proteasome non ATPase regulatory subunit 10
Smp_064330	82	ATP synthase subunit epsilon
Smp_064350	75	Vacuolar ATP synthase 21 kDa proteolipid
Smp_064360	42	polymerase delta interacting protein 3
Smp_064380	50	aspartate aminotransferase
Smp_064390	48	protein TSSC4
Smp_064400	36	hypothetical protein
Smp_064430	92	hypothetical protein
Smp_064460	63	hypothetical protein
Smp_064510	45	RNA binding protein NOB1
Smp_064520	61	mitotic spindle associated MMXD complex subunit
Smp_064530	42	eukaryotic translation initiation factor 3
Smp_064600	44	Sjoegren syndrome:scleroderma autoantigen 1
Smp_064640	44	tRNA selenocysteine 1 associated protein 1
Smp_064650	45	rest corepressor (corest) protein
Smp_064750	50	pantothenate kinase 4
Smp_064800	45	ribonucleases P:MRP protein subunit RPP25
Smp_064830	45	Survival of motor neuron splicing factor
Smp_064860	90	stress induced phosphoprotein 1
Smp_064870	50	Dynein intermediate chain
Smp_064900	2	histidine kinase
Smp_064910	2	hypothetical protein
Smp_064950	84	calcineurin b
Smp_065000	12	GDNF inducible zinc finger protein 1
Smp_065060	33	1 pyrroline 5 carboxylate dehydrogenase
Smp_065120	36	deoxyhypusine synthase
Smp_065130	58	gpi ethanolamine phosphate transferase 1
Smp_065150	25	N acetyltransferase ESCO2
Smp_065170	37	hypothetical protein
Smp_065180	84	EH domain containing protein 1
Smp_065190	58	protein disulfide isomerase
Smp_065210	81	hypothetical protein
[truncated: 5,989 more rows]
