# Supplementary material for: Transcriptome of the parasitic flatworm Schistosoma mansoni during intra-mammalian development
Source: PLoS Negl Trop Dis. 2020 May 6;14(5):e0007743. doi: 10.1371/journal.pntd.0007743 (PMC7263636; doi:10.1371/journal.pntd.0007743)
Supplement: S9 Table — (XLSX) [file pntd.0007743.s016.xlsx]

## Sheet: S9 Table
S9 Table. GO term enrichment of genes with high expression during liver stages (genes in cluster 1, 2, 9, 10, 17, 25, 26, 27, 33, 34)
Type	GO ID	Term	Annotated	Significant	Expected	topGO	Smp
BP	GO:0006417	regulation of translation	110	20	8.37	0.0002	Smp_005260.1(tho complex subunit 4); Smp_006320.1(KH domain containing); Smp_013360.1(u1 small nuclear ribonucleoprotein 70 kDa); Smp_015690.1(nAChR subunit (ShAR1 beta2)); Smp_024140.4(polyadenylate binding protein); Smp_032320.6(FUS interacting serine arginine rich protein 1); Smp_036270.2(Splicing factor); Smp_047320.1(hypothetical protein); Smp_047330.1(hypothetical protein); Smp_051230.1(tar…
BP	GO:0006334	nucleosome assembly	36	10	2.74	0.00025	Smp_002930.1(histone H2A); Smp_031720.1(histone H2A); Smp_040020.1(histone H3); Smp_060760.1(histone H2A); Smp_074610.1(histone H3); Smp_086860.1(histone H2A); Smp_108390.1(histone H2B); Smp_155060.2(phosphatase 2a inhibitor i2pp2a); Smp_162370.1(histone H1 gamma); Smp_210630.1(histone H2A)
BP	GO:0000184	nuclear-transcribed mRNA catabolic process; nonsense-mediated decay	44	11	3.35	0.00034	Smp_013790.1(ATP dependent RNA helicase DDX5); Smp_069600.1(ATP dependent DNA helicase Q4); Smp_090440.1(ATP dependent RNA helicase DDX47); Smp_095920.1(ATP dependent RNA helicase DDX56); Smp_120360.1(superkiller viralicidic activity 2 2 like); Smp_127490.1(blooms syndrome DNA helicase); Smp_133120.2(DEAD box ATP dependent RNA helicase); Smp_155500.1(DNA polymerase theta); Smp_157660.1(ATP depend…
BP	GO:0051301	cell division	135	22	10.28	0.00048	Smp_004060.1(cell division cycle 20); Smp_019840.2(DNA ligase 1); Smp_046280.1(actin binding protein anillin); Smp_046810.1(m phase inducer phosphatase(cdc25)); Smp_047620.1(G2:mitotic specific cyclin B3); Smp_049510.1(WD repeat containing protein 33); Smp_056350.1(mitotic spindle assembly checkpoint protein); Smp_072560.1(hypothetical protein); Smp_078920.1(condensin complex subunit 3); Smp_1369…
BP	GO:0007156	homophilic cell adhesion via plasma membrane adhesion molecules	61	13	4.64	0.00054	Smp_055240.1(cadherin); Smp_126050.1(protocadherin fat 4); Smp_129830.1(protocadherin alpha 2); Smp_132320.1(protocadherin gamma a4); Smp_135730.1(protocadherin alpha 7); Smp_137200.1(chondroitin sulfate proteoglycan 4); Smp_145210.1(protocadherin 1); Smp_149120.1(insect origin recognition complex subunit); Smp_161520.1(protocadherin 9); Smp_162520.1(protocadherin fat 4); Smp_162550.1(protocadher…
BP	GO:0006941	striated muscle contraction	160	23	12.18	0.00212	Smp_032490.1(tropomyosin); Smp_056360.8(p30 dbc protein); Smp_086220.1(hypothetical protein); Smp_124600.1(hypothetical protein); Smp_126970.1(WD repeat containing protein 96); Smp_129710.1(Uveal autoantigen with coiled coil domains); Smp_135300.1(hypothetical protein); Smp_135900.1(DNA double strand break repair rad50 ATPase); Smp_144020.1(glutamine rich protein 2); Smp_147890.1(Rootletin); Smp_…
BP	GO:0042254	ribosome biogenesis	154	33	11.72	0.00266	Smp_002010.1(ribosomal RNA small subunit methyltransferase); Smp_005080.1(nucleolar protein nol1:nop2); Smp_013790.1(ATP dependent RNA helicase DDX5); Smp_018280.1(polynucleotide 5' hydroxyl kinase NOL9); Smp_019130.1(polyribonucleotide 5' hydroxyl kinase Clp1); Smp_022730.1(H:ACA ribonucleoprotein complex subunit); Smp_028550.1(helicase ski2w); Smp_035360.1(nucleolar protein 14); Smp_038930.1(pr…
BP	GO:0007067	mitotic nuclear division	91	21	6.93	0.00386	Smp_004060.1(cell division cycle 20); Smp_046280.1(actin binding protein anillin); Smp_047620.1(G2:mitotic specific cyclin B3); Smp_049510.1(WD repeat containing protein 33); Smp_056350.1(mitotic spindle assembly checkpoint protein); Smp_078920.1(condensin complex subunit 3); Smp_082490.1(G2:mitotic specific cyclin B2); Smp_136970.1(structural maintenance of chromosomes protein); Smp_137780.1(sis…
BP	GO:0000075	cell cycle checkpoint	5	3	0.38	0.0039	Smp_056350.1(mitotic spindle assembly checkpoint protein); Smp_128870.1(nibrin); Smp_167540.1(dna replication factor cdt1)
BP	GO:0008285	negative regulation of cell proliferation	5	3	0.38	0.0039	Smp_045470.1(prospero homeobox protein 2); Smp_137780.1(sister chromatid cohesion protein PDS5); Smp_175490.1(sister chromatid cohesion protein PDS5)
BP	GO:0042026	protein refolding	10	4	0.76	0.0048	Smp_004600.1(T complex protein 1 subunit delta); Smp_041740.1(t complex protein 1 subunit gamma); Smp_054340.2(chaperonin containing t complex protein 1 beta); Smp_149900.1(chaperonin containing TCP1)
BP	GO:0006414	translational elongation	29	7	2.21	0.00506	Smp_041980.1(ribosomal protein lp1); Smp_090340.1(hypothetical protein); Smp_095150.1(eukaryotic translation initiation factor 2); Smp_099870.1(elongation factor 1-alpha); Smp_143140.1(elongation factor 2); Smp_143150.1(elongation factor 2); Smp_153810.1(hypothetical protein)
BP	GO:0043604	amide biosynthetic process	449	53	34.17	0.01577	Smp_004000.1(RNA binding protein EIF1AD); Smp_005260.1(tho complex subunit 4); Smp_006320.1(KH domain containing); Smp_011570.1(ribosomal protein S4); Smp_013360.1(u1 small nuclear ribonucleoprotein 70 kDa); Smp_015690.1(nAChR subunit (ShAR1 beta2)); Smp_022560.2(60S ribosomal protein L21); Smp_024140.4(polyadenylate binding protein); Smp_031570.1(ribosomal protein L18); Smp_032320.6(FUS interact…
BP	GO:0007018	microtubule-based movement	61	10	4.64	0.01579	Smp_027920.1(Tubulin alpha 1 chain); Smp_128200.2(kinesin protein kif23); Smp_134330.1(SWI:SNF related); Smp_137660.1(kinesin protein KIF20A); Smp_147970.1(kinesin protein KIF14); Smp_149260.1(kinesin family 1); Smp_169360.1(kinesin protein kif26a); Smp_173450.1(chromosome associated kinesin KIF4A); Smp_193330.1(kinesin II 85 kDa subunit); Smp_197070.1(kinesin protein KIF6)
BP	GO:0042981	regulation of apoptotic process	14	4	1.07	0.01794	Smp_032000.1(caspase); Smp_072180.1(apoptosis regulator BAX); Smp_136160.2(hypothetical protein); Smp_140260.1(apoptotic protease activating factor 1)
BP	GO:0007076	mitotic chromosome condensation	8	3	0.61	0.01837	Smp_136970.1(structural maintenance of chromosomes protein); Smp_166820.1(hypothetical protein); Smp_171710.1(structural maintenance of chromosomes protein 2)
BP	GO:0007126	meiotic nuclear division	8	3	0.61	0.01837	Smp_128870.1(nibrin); Smp_148150.1(Double strand break repair protein rad21); Smp_163340.1(protein timeless)
BP	GO:0009067	aspartate family amino acid biosynthetic process	8	3	0.61	0.01837	Smp_133540.1(asparagine synthetase domain containing protein); Smp_133560.1(Asparagine synthetase); Smp_204160.1(aspartate ammonia ligase)
BP	GO:0016568	chromatin modification	120	16	9.13	0.03304	Smp_005210.1(histone deacetylase); Smp_026030.1(DNA repair and recombination protein RAD54B); Smp_055310.1(histone lysine n methyltransferase setd8); Smp_064050.2(ruvb reptin and pontin); Smp_078900.1(histone lysine N methyltransferase E(z)); Smp_135110.1(AT rich interactive domain containing protein); Smp_153610.1(chromatin assembly factor 1 subunit b); Smp_158050.1(global transcription activato…
BP	GO:0006310	DNA recombination	41	7	3.12	0.03313	Smp_019840.2(DNA ligase 1); Smp_124230.1(dna repair protein rad51 1); Smp_128870.1(nibrin); Smp_138940.1(ubiquitin protein ligase BRE1); Smp_152670.1(crossover junction endonuclease EME1); Smp_160630.1(DNA repair protein RAD51 3); Smp_199150.1(rho guanine nucleotide exchange factor 3)
BP	GO:0006401	RNA catabolic process	71	16	5.4	0.04352	Smp_013790.1(ATP dependent RNA helicase DDX5); Smp_044550.8(far upstream (fuse) binding protein); Smp_064260.1(exosome component; exosome complex component rrp); Smp_069600.1(ATP dependent DNA helicase Q4); Smp_090440.1(ATP dependent RNA helicase DDX47); Smp_095920.1(ATP dependent RNA helicase DDX56); Smp_097250.1(Exosome complex exonuclease RRP4); Smp_120360.1(superkiller viralicidic activity 2 …
BP	GO:0006520	cellular amino acid metabolic process	154	16	11.72	0.049	Smp_038240.1(Alanyl tRNA synthetase); Smp_053510.1(aspartyl tRNA synthetase); Smp_075380.1(hypothetical protein); Smp_082860.1(tryptophanyl tRNA synthetase); Smp_104470.1(lysyl tRNA synthetase); Smp_123990.1(threonyl tRNA synthetase); Smp_129840.1(hypothetical protein); Smp_133280.1(arginyl tRNA synthetase); Smp_133540.1(asparagine synthetase domain containing protein); Smp_133560.1(Asparagine sy…
BP	GO:0030162	regulation of proteolysis	5	2	0.38	0.04954	Smp_056350.1(mitotic spindle assembly checkpoint protein); Smp_136160.2(hypothetical protein)
