# Supplementary material for: Transcriptome of the parasitic flatworm Schistosoma mansoni during intra-mammalian development
Source: PLoS Negl Trop Dis. 2020 May 6;14(5):e0007743. doi: 10.1371/journal.pntd.0007743 (PMC7263636; doi:10.1371/journal.pntd.0007743)
Supplement: S10 Table — (XLSX) [file pntd.0007743.s017.xlsx]

## Sheet: S10 Table
S10 Table. GO enrichment of genes up-regulated in lung stage (genes in cluster 8, 24, 32)
Type	GO ID	Term	Annotated	Significant	Expected	topGO	Smp
BP	GO:0006879	cellular iron ion homeostasis	8	2	0.04	0.00069	Smp_047660.1(Ferritin-2 heavy chain); Smp_047680.1(Ferritin-2 heavy chain)
BP	GO:0006826	iron ion transport	12	2	0.06	0.00161	Smp_047660.1(Ferritin-2 heavy chain); Smp_047680.1(Ferritin-2 heavy chain)
BP	GO:0007165	signal transduction	567	11	2.9	0.00262	Smp_011700.1(proto oncogene tyrosine protein kinase ROS); Smp_012920.1(class A rhodopsin G protein coupled); Smp_058380.1(latrophilin 3); Smp_124250.1(high affinity cGMP specific 3'); Smp_124990.1(ras protein family 2 like); Smp_125420.1(corticotropin releasing factor receptor 2); Smp_127770.1(ras GTP exchange factor); Smp_129270.1(camp specific 3'); Smp_172650.1(rho guanine nucleotide exchange f…
BP	GO:0035023	regulation of Rho protein signal transduction	26	2	0.13	0.0076	Smp_127770.1(ras GTP exchange factor); Smp_172650.1(rho guanine nucleotide exchange factor)
BP	GO:0042439	ethanolamine-containing compound metabolic process	6	1	0.03	0.03027	Smp_212180.1(glucose dehydrogenase (acceptor))
BP	GO:0007218	neuropeptide signaling pathway	7	1	0.04	0.03522	Smp_058380.1(latrophilin 3)
BP	GO:0016575	histone deacetylation	7	1	0.04	0.03522	Smp_191310.1(histone deacetylase 4)
BP	GO:0015904	tetracycline transport	7	1	0.04	0.03522	Smp_036470.1(oxalate:formate antiporter)
BP	GO:0097164	ammonium ion metabolic process	9	1	0.05	0.04506	Smp_212180.1(glucose dehydrogenase (acceptor))
