# Supplementary material for: Transcriptome of the parasitic flatworm Schistosoma mansoni during intra-mammalian development
Source: PLoS Negl Trop Dis. 2020 May 6;14(5):e0007743. doi: 10.1371/journal.pntd.0007743 (PMC7263636; doi:10.1371/journal.pntd.0007743)
Supplement: S11 Table — (XLSX) [file pntd.0007743.s018.xlsx]

## Sheet: S11 Table
S11 Table. Enriched GO terms of genes with high expression in lung stage followed by a steady decline toward adult (genes in cluster 5, 6, 7, 13, 14, 15, 16, 21, 22, 23, 31)
Type	GO ID	Term	Annotated	Significant	Expected	topGO	Smp
BP	GO:0007223	Wnt signaling pathway; calcium modulating pathway	6	4	0.34	0.00014	Smp_151400.1(WNT); Smp_152900.1(protein Wnt 1); Smp_167140.1(WNT); Smp_196930.1(WNT)
BP	GO:0007155	cell adhesion	222	32	12.68	0.00052	Smp_001900.1(neural cell adhesion molecule l1 protein); Smp_011430.1(protocadherin 1); Smp_052290.1(fibroblast growth factor receptor 1 like); Smp_060030.1(RPE spondin); Smp_090450.1(Host cell factor (dHcf) (Contains: HCF); Smp_125510.1(cadherin); Smp_126140.1(integrin alpha 5); Smp_126640.1(neurotracting:lsamp:neurotrimin:obcam); Smp_128750.1(myosin light chain kinase); Smp_130070.1(nephrin); Sm…
BP	GO:0007156	homophilic cell adhesion via plasma membrane adhesion molecules	61	11	3.48	0.00057	Smp_011430.1(protocadherin 1); Smp_125510.1(cadherin); Smp_131010.1(protocadherin gamma a10); Smp_141740.1(protocadherin 11); Smp_149330.1(cadherin egf lag seven pass); Smp_155600.1(protocadherin 11); Smp_158870.1(protocadherin 11); Smp_162610.1(cadherin); Smp_166440.1(cadherin); Smp_176540.1(protocadherin 18); Smp_196990.1(protocadherin 11)
BP	GO:0030154	cell differentiation	79	12	4.51	0.00158	Smp_051920.2(nanos 2); Smp_059820.1(hypothetical protein); Smp_103540.2(transcription factor AP 4); Smp_132540.1(protein slit); Smp_141250.1(protein jagged 1); Smp_142270.1(transcription factor E2 alpha); Smp_142600.1(capicua protein); Smp_148110.1(transcription factor SOX 14); Smp_151040.1(cyclin dependent kinase 5 activator 1); Smp_155690.1(Sox family of transcription factor); Smp_161600.1(sox …
BP	GO:0030238	male sex determination	6	3	0.34	0.00324	Smp_142600.1(capicua protein); Smp_148110.1(transcription factor SOX 14); Smp_161600.1(sox transcription factor)
BP	GO:0007076	mitotic chromosome condensation	8	3	0.46	0.00833	Smp_145260.1(structural maintenance of chromosomes protein 3); Smp_157290.1(Condensin complex subunit 2); Smp_173700.1(structural maintenance of chromosomes protein 4)
BP	GO:0006259	DNA metabolic process	319	15	18.21	0.01255	Smp_001020.1(A:G specific adenine DNA glycosylase); Smp_014400.3(enhancer of polycomb); Smp_021960.1(importin 13); Smp_083780.1(ATP dependent DNA helicase 2 subunit 2); Smp_107700.1(pol polyprotein); Smp_125890.1(dna photolyase); Smp_134850.1(structural maintenance of chromosomes protein 3); Smp_142980.1(palmitoyl protein thioesterase); Smp_145260.1(structural maintenance of chromosomes protein 3…
BP	GO:0007519	skeletal muscle tissue development	10	3	0.57	0.01639	Smp_059820.1(hypothetical protein); Smp_103540.2(transcription factor AP 4); Smp_142270.1(transcription factor E2 alpha)
BP	GO:0006333	chromatin assembly or disassembly	65	6	3.71	0.0228	Smp_041760.1(chromodomain helicase DNA binding protein 2); Smp_130470.1(chromodomain helicase DNA binding protein); Smp_135910.1(DNA excision repair protein ERCC 6); Smp_150470.1(hypothetical protein); Smp_153820.1(transcriptional regulator); Smp_161280.1(hypothetical protein)
BP	GO:0016055	Wnt signaling pathway	26	8	1.48	0.0236	Smp_068680.1(secreted frizzled protein); Smp_101630.1(segment polarity protein dishevelled); Smp_139180.1(frizzled 5); Smp_151400.1(WNT); Smp_152900.1(protein Wnt 1); Smp_155340.1(frizzled receptor); Smp_167140.1(WNT); Smp_196930.1(WNT)
BP	GO:0007420	brain development	5	2	0.29	0.02897	Smp_142980.1(palmitoyl protein thioesterase); Smp_151040.1(cyclin dependent kinase 5 activator 1)
BP	GO:0006836	neurotransmitter transport	31	5	1.77	0.02939	Smp_046120.1(vesicular acetylcholine transporter); Smp_121920.1(vesicular amine transporter); Smp_193800.1(high affinity octopamine transporter protein); Smp_214220.1(serotonin transporter); Smp_214230.1(sodium dependent serotonin transporter)
BP	GO:0006813	potassium ion transport	78	9	4.45	0.03262	Smp_094560.1(Kv4 class voltage gated potassium channel); Smp_129380.1(potassium voltage gated channel subfamily A); Smp_139410.1(small conductance calcium activated potassium); Smp_152170.1(forkhead box protein A2 hepatocyte nuclear); Smp_159620.1(BTB:POZ domain containing protein KCTD20); Smp_160780.1(potassium voltage gated channel protein); Smp_161140.1(potassium voltage gated channel subfamil…
BP	GO:0006284	base-excision repair	6	2	0.34	0.04184	Smp_001020.1(A:G specific adenine DNA glycosylase); Smp_149220.1(G:T mismatch specific thymine DNA glycosylase)
BP	GO:0018958	phenol-containing compound metabolic process	6	2	0.34	0.04184	Smp_163900.1(dopamine beta hydroxylase); Smp_174920.1(tryptophan hydroxylase)
BP	GO:0019752	carboxylic acid metabolic process	289	14	16.5	0.04281	Smp_007690.1(tyrosine 3 monooxygenase); Smp_011220.1(glucosamine fructose 6 phosphate); Smp_129980.1(hypothetical protein); Smp_130860.1(aromatic amino acid decarboxylase); Smp_134050.1(voltage dependent calcium channel subunit); Smp_146910.1(choline acetyltransferase); Smp_151720.1(ubiquitin associated and SH3 domain containing protein); Smp_153430.1(arginyl tRNA synthetase); Smp_163900.1(dopami…
BP	GO:0006811	ion transport	409	31	23.35	0.04538	Smp_000050.1(transient receptor potential cation channel); Smp_004730.1(high voltage-activated calcium channel cav2b); Smp_012000.1(nicotinic acetylcholine receptor); Smp_035140.1(transient receptor potential cation channel); Smp_058270.1(hypothetical protein); Smp_094560.1(Kv4 class voltage gated potassium channel); Smp_129380.1(potassium voltage gated channel subfamily A); Smp_131350.1(Ileal so…
