# Supplementary material for: Transcriptome of the parasitic flatworm Schistosoma mansoni during intra-mammalian development
Source: PLoS Negl Trop Dis. 2020 May 6;14(5):e0007743. doi: 10.1371/journal.pntd.0007743 (PMC7263636; doi:10.1371/journal.pntd.0007743)
Supplement: S12 Table — (XLSX) [file pntd.0007743.s019.xlsx]

## Sheet: S12 Table
S12 Table. Enriched GO terms of genes with high expression in lung stage, low expression in liver stages, and increased expression in adult stages (genes in cluster 64, 72)
Type	GO ID	Term	Annotated	Significant	Expected	topGO	Smp
BP	GO:0006633	fatty acid biosynthetic process	55	2	0.2	0.017	Smp_142030.1(5' AMP activated protein kinase subunit gamma); Smp_212370.1(SNF4:AMP activated protein kinase gamma subunit)
BP	GO:0007586	digestion	5	1	0.02	0.018	Smp_194090.1(subfamily S1A unassigned peptidase (S01 family))
BP	GO:0055114	oxidation-reduction process	136	3	0.49	0.023	Smp_010820.1(peptidyl-alpha-hydroxyglycine alpha-amidating lyase); Smp_059480.1(thioredoxin peroxidase); Smp_167660.1(Protein phosphatase 1 regulatory subunit 3B)
BP	GO:0072593	reactive oxygen species metabolic process	7	1	0.03	0.025	Smp_174810.1(Extracellular superoxide dismutase (Cu Zn))
BP	GO:0006525	arginine metabolic process	8	1	0.03	0.029	Smp_059980.1(arginase)
BP	GO:0006821	chloride transport	9	1	0.03	0.032	Smp_135040.1(gamma aminobutyric acid receptor subunit)
BP	GO:0071941	nitrogen cycle metabolic process	9	1	0.03	0.032	Smp_059980.1(arginase)
