# Supplementary material for: Transcriptome of the parasitic flatworm Schistosoma mansoni during intra-mammalian development
Source: PLoS Negl Trop Dis. 2020 May 6;14(5):e0007743. doi: 10.1371/journal.pntd.0007743 (PMC7263636; doi:10.1371/journal.pntd.0007743)
Supplement: S13 Table — (XLSX) [file pntd.0007743.s020.xlsx]

## Sheet: S13 Table
S13 Table. Enriched GO terms of genes with high expression in lung stage, low expression in liver stages, and increased expression in adult stages (genes in cluster 71, 80)
Type	GO ID	Term	Annotated	Significant	Expected	topGO	Smp
BP	GO:0008643	carbohydrate transport	26	2	0.09	0.0039	Smp_012440.1(glucose transport protein); Smp_105410.1(glucose transport protein)
BP	GO:0006836	neurotransmitter transport	31	2	0.11	0.0055	Smp_125640.1(syntaxin 12); Smp_143800.1(sodium:chloride dependent neurotransmitter)
BP	GO:0009073	aromatic amino acid family biosynthetic process	5	1	0.02	0.018	Smp_125070.2(cystathionine beta synthase)
BP	GO:0006814	sodium ion transport	65	2	0.24	0.0227	Smp_015020.1(sodium potassium transporting ATPase alpha subunit); Smp_135490.1(multidrug and toxin extrusion protein 1)
BP	GO:0015893	drug transport	11	1	0.04	0.0392	Smp_135490.1(multidrug and toxin extrusion protein 1)
BP	GO:0006576	cellular biogenic amine metabolic process	12	1	0.04	0.0427	Smp_125070.2(cystathionine beta synthase)
