# Supplementary material for: Transcriptome of the parasitic flatworm Schistosoma mansoni during intra-mammalian development
Source: PLoS Negl Trop Dis. 2020 May 6;14(5):e0007743. doi: 10.1371/journal.pntd.0007743 (PMC7263636; doi:10.1371/journal.pntd.0007743)
Supplement: S14 Table — (XLSX) [file pntd.0007743.s021.xlsx]

## Sheet: S14 Table
S14 Table. Enriched GO terms of genes with high expression in lung stage, low expression in liver stages, and increased expression in adult stages (genes in cluster 64, 71, 72, 80)
Type	GO ID	Term	Annotated	Significant	Expected	topGO	Smp
BP	GO:0008643	carbohydrate transport	26	2	0.19	0.015	Smp_012440.1(glucose transport protein); Smp_105410.1(glucose transport protein)
BP	GO:0005977	glycogen metabolic process	27	2	0.2	0.016	Smp_153700.1(hypothetical protein); Smp_167660.1(Protein phosphatase 1 regulatory subunit 3B)
BP	GO:0006836	neurotransmitter transport	31	2	0.22	0.021	Smp_125640.1(syntaxin 12); Smp_143800.1(sodium:chloride dependent neurotransmitter)
BP	GO:0007586	digestion	5	1	0.04	0.036	Smp_194090.1(subfamily S1A unassigned peptidase (S01 family))
BP	GO:0009073	aromatic amino acid family biosynthetic process	5	1	0.04	0.036	Smp_125070.2(cystathionine beta synthase)
