# Supplementary material for: Transcriptome of the parasitic flatworm Schistosoma mansoni during intra-mammalian development
Source: PLoS Negl Trop Dis. 2020 May 6;14(5):e0007743. doi: 10.1371/journal.pntd.0007743 (PMC7263636; doi:10.1371/journal.pntd.0007743)
Supplement: S2 File — GFF file containing annotation for S. mansoni longest transcript. The file was used for generating read counts from HTSeq-count. (GFF) [file pntd.0007743.s023.gff]

Schisto_mansoni.SC_0743	chado	CDS	496	699	.	-	0	ID=Smp_205860.1:exon:1;Parent=Smp_205860.1
Schisto_mansoni.SC_0743	chado	CDS	6345	6548	.	-	0	ID=Smp_205870.1:exon:1;Parent=Smp_205870.1
Schisto_mansoni.Chr_2.unplaced.SC_0213	chado	CDS	646	799	.	+	0	ID=sma.5.8s-20.1.1:exon:1;Parent=sma.5.8s-20.1.1
Schisto_mansoni.Chr_2.unplaced.SC_0213	chado	rRNA	646	799	.	+	.	ID=sma.5.8s-20.1.1;Parent=sma.5.8s-20.1;literature=PMID:19814823
Schisto_mansoni.Chr_2.unplaced.SC_0213	chado	CDS	648	801	.	-	0	ID=sma.5.8s-5.1.1:exon:1;Parent=sma.5.8s-5.1.1
Schisto_mansoni.Chr_2.unplaced.SC_0213	chado	rRNA	648	801	.	-	.	ID=sma.5.8s-5.1.1;Parent=sma.5.8s-5.1;literature=PMID:19814823
Schisto_mansoni.Chr_2.unplaced.SC_0213	chado	CDS	913	2607	.	-	0	ID=sma.28s-6.1.1:exon:1;Parent=sma.28s-6.1.1
Schisto_mansoni.Chr_2.unplaced.SC_0213	chado	rRNA	913	2607	.	-	.	ID=sma.28s-6.1.1;Parent=sma.28s-6.1;literature=PMID:19814823
Schisto_mansoni.Chr_2.unplaced.SC_0213	chado	CDS	33322	33492	.	+	0	ID=Smp_037430.1:exon:1;Parent=Smp_037430.1
Schisto_mansoni.Chr_2.unplaced.SC_0213	chado	CDS	34292	34555	.	+	0	ID=Smp_037430.1:exon:2;Parent=Smp_037430.1
Schisto_mansoni.Chr_2.unplaced.SC_0213	chado	CDS	47525	47678	.	-	0	ID=sma.5.8s-6.1.1:exon:1;Parent=sma.5.8s-6.1.1
Schisto_mansoni.Chr_2.unplaced.SC_0213	chado	rRNA	47525	47678	.	-	.	ID=sma.5.8s-6.1.1;Parent=sma.5.8s-6.1;literature=PMID:19814823
Schisto_mansoni.Chr_2.unplaced.SC_0213	chado	CDS	47790	49483	.	-	0	ID=sma.28s-5.1.1:exon:1;Parent=sma.28s-5.1.1
Schisto_mansoni.Chr_2.unplaced.SC_0213	chado	rRNA	47790	49483	.	-	.	ID=sma.28s-5.1.1;Parent=sma.28s-5.1;literature=PMID:19814823
Schisto_mansoni.Chr_2.unplaced.SC_0213	chado	three_prime_UTR	55332	55499	.	-	.	ID=Smp_197280.1:3utr;Parent=Smp_197280.1
Schisto_mansoni.Chr_2.unplaced.SC_0213	chado	CDS	55500	55678	.	-	2	ID=Smp_197280.1:exon:7;Parent=Smp_197280.1
Schisto_mansoni.Chr_2.unplaced.SC_0213	chado	CDS	56511	56619	.	-	0	ID=Smp_197280.1:exon:6;Parent=Smp_197280.1
Schisto_mansoni.Chr_2.unplaced.SC_0213	chado	CDS	68629	68667	.	-	0	ID=Smp_197280.1:exon:5;Parent=Smp_197280.1
Schisto_mansoni.Chr_2.unplaced.SC_0213	chado	CDS	71437	71583	.	-	0	ID=Smp_197280.1:exon:4;Parent=Smp_197280.1
Schisto_mansoni.Chr_2.unplaced.SC_0213	chado	CDS	72434	72586	.	-	0	ID=Smp_197280.1:exon:3;Parent=Smp_197280.1
Schisto_mansoni.Chr_2.unplaced.SC_0213	chado	CDS	74657	74753	.	-	1	ID=Smp_197280.1:exon:2;Parent=Smp_197280.1
Schisto_mansoni.Chr_2.unplaced.SC_0213	chado	CDS	74805	75013	.	-	0	ID=Smp_197280.1:exon:1;Parent=Smp_197280.1
Schisto_mansoni.Chr_2.unplaced.SC_0213	chado	five_prime_UTR	74995	75048	.	-	.	ID=Smp_197280.1:5utr;Parent=Smp_197280.1
Schisto_mansoni.Chr_2.unplaced.SC_0213	chado	CDS	103642	103720	.	+	0	ID=Smp_062270.1:exon:1;Parent=Smp_062270.1
Schisto_mansoni.Chr_2.unplaced.SC_0213	chado	CDS	103750	103857	.	+	2	ID=Smp_062270.1:exon:2;Parent=Smp_062270.1
Schisto_mansoni.Chr_2.unplaced.SC_0213	chado	CDS	103903	103986	.	+	2	ID=Smp_062270.1:exon:3;Parent=Smp_062270.1
Schisto_mansoni.Chr_2.unplaced.SC_0213	chado	CDS	104027	104076	.	+	2	ID=Smp_062270.1:exon:4;Parent=Smp_062270.1
Schisto_mansoni.Chr_2.unplaced.SC_0213	chado	three_prime_UTR	104763	105252	.	-	.	ID=Smp_062260.2:3utr;Parent=Smp_062260.2
Schisto_mansoni.Chr_2.unplaced.SC_0213	chado	CDS	105253	105333	.	-	0	ID=Smp_062260.2:exon:7;Parent=Smp_062260.2
Schisto_mansoni.Chr_2.unplaced.SC_0213	chado	CDS	108775	108933	.	-	0	ID=Smp_062260.2:exon:6;Parent=Smp_062260.2
Schisto_mansoni.Chr_2.unplaced.SC_0213	chado	CDS	109448	109545	.	-	2	ID=Smp_062260.2:exon:5;Parent=Smp_062260.2
Schisto_mansoni.Chr_2.unplaced.SC_0213	chado	CDS	109584	109729	.	-	1	ID=Smp_062260.2:exon:4;Parent=Smp_062260.2
Schisto_mansoni.Chr_2.unplaced.SC_0213	chado	CDS	109764	109860	.	-	2	ID=Smp_062260.2:exon:3;Parent=Smp_062260.2
Schisto_mansoni.Chr_2.unplaced.SC_0213	chado	CDS	114977	115127	.	-	0	ID=Smp_062260.2:exon:2;Parent=Smp_062260.2
Schisto_mansoni.Chr_2.unplaced.SC_0213	chado	CDS	115160	115222	.	-	0	ID=Smp_062260.2:exon:1;Parent=Smp_062260.2
Schisto_mansoni.Chr_2.unplaced.SC_0213	chado	five_prime_UTR	115223	115233	.	-	.	ID=Smp_062260.2:5utr;Parent=Smp_062260.2
Schisto_mansoni.Chr_2.unplaced.SC_0213	chado	CDS	127441	128286	.	+	0	ID=Smp_155660.1:exon:1;Parent=Smp_155660.1
Schisto_mansoni.Chr_2.unplaced.SC_0213	chado	five_prime_UTR	135813	135867	.	+	.	ID=Smp_062250.1:5utr:1;Parent=Smp_062250.1
Schisto_mansoni.Chr_2.unplaced.SC_0213	chado	five_prime_UTR	137030	137107	.	+	.	ID=Smp_062250.1:5utr:2;Parent=Smp_062250.1
Schisto_mansoni.Chr_2.unplaced.SC_0213	chado	CDS	137108	137110	.	+	0	ID=Smp_062250.1:exon:1;Parent=Smp_062250.1
Schisto_mansoni.Chr_2.unplaced.SC_0213	chado	CDS	137151	137178	.	+	0	ID=Smp_062250.1:exon:2;Parent=Smp_062250.1
Schisto_mansoni.Chr_2.unplaced.SC_0213	chado	CDS	137214	137354	.	+	2	ID=Smp_062250.1:exon:3;Parent=Smp_062250.1
Schisto_mansoni.Chr_2.unplaced.SC_0213	chado	CDS	139449	139691	.	+	2	ID=Smp_062250.1:exon:4;Parent=Smp_062250.1
Schisto_mansoni.Chr_2.unplaced.SC_0213	chado	CDS	141368	141393	.	+	2	ID=Smp_062250.1:exon:5;Parent=Smp_062250.1
Schisto_mansoni.Chr_2.unplaced.SC_0213	chado	three_prime_UTR	141394	141574	.	+	.	ID=Smp_062250.1:3utr;Parent=Smp_062250.1
Schisto_mansoni.Chr_2.unplaced.SC_0213	chado	CDS	150454	151044	.	-	0	ID=Smp_062240.1:exon:1;Parent=Smp_062240.1
Schisto_mansoni.Chr_2.unplaced.SC_0213	chado	CDS	151075	151398	.	-	0	ID=Smp_155640.1:exon:2;Parent=Smp_155640.1
Schisto_mansoni.Chr_2.unplaced.SC_0213	chado	CDS	158533	158589	.	-	0	ID=Smp_155640.1:exon:1;Parent=Smp_155640.1
Schisto_mansoni.Chr_2.unplaced.SC_0213	chado	CDS	161506	161631	.	+	0	ID=Smp_155630.1:exon:1;Parent=Smp_155630.1
Schisto_mansoni.Chr_2.unplaced.SC_0213	chado	CDS	161670	162293	.	+	0	ID=Smp_155630.1:exon:2;Parent=Smp_155630.1
Schisto_mansoni.Chr_2.unplaced.SC_0213	chado	CDS	164626	164726	.	+	0	ID=SmtRNA_02043_Gln_TTG.1.1.1:exon:1;Parent=SmtRNA_02043_Gln_TTG.1.1.1
Schisto_mansoni.Chr_2.unplaced.SC_0213	chado	tRNA	164626	164726	.	+	.	ID=SmtRNA_02043_Gln_TTG.1.1.1;Parent=SmtRNA_02043_Gln_TTG.1.1;literature=PMID:19814823
Schisto_mansoni.Chr_2.unplaced.SC_0213	chado	CDS	165089	165349	.	+	0	ID=Smp_155630.1:exon:3;Parent=Smp_155630.1
Schisto_mansoni.Chr_2.unplaced.SC_0213	chado	CDS	167878	168063	.	+	0	ID=Smp_155630.1:exon:4;Parent=Smp_155630.1
Schisto_mansoni.Chr_2.unplaced.SC_0213	chado	CDS	174960	175033	.	+	0	ID=SmtRNA_02187_Pseudo_TGA.1.1.1:exon:1;Parent=SmtRNA_02187_Pseudo_TGA.1.1.1
Schisto_mansoni.Chr_2.unplaced.SC_0213	chado	tRNA	174960	175033	.	+	.	ID=SmtRNA_02187_Pseudo_TGA.1.1.1;Parent=SmtRNA_02187_Pseudo_TGA.1.1;literature=PMID:19814823
Schisto_mansoni.Chr_2.unplaced.SC_0213	chado	CDS	182842	184302	.	+	0	ID=Smp_155620.1:exon:1;Parent=Smp_155620.1
Schisto_mansoni.Chr_2.unplaced.SC_0213	chado	CDS	197700	197768	.	+	0	ID=SmtRNA_02307_Pseudo_TTG.1.1.1:exon:1;Parent=SmtRNA_02307_Pseudo_TTG.1.1.1
Schisto_mansoni.Chr_2.unplaced.SC_0213	chado	tRNA	197700	197768	.	+	.	ID=SmtRNA_02307_Pseudo_TTG.1.1.1;Parent=SmtRNA_02307_Pseudo_TTG.1.1;literature=PMID:19814823
Schisto_mansoni.Chr_2.unplaced.SC_0213	chado	CDS	198497	198565	.	-	0	ID=SmtRNA_00632_Pseudo_TTG.1.1.1:exon:1;Parent=SmtRNA_00632_Pseudo_TTG.1.1.1
Schisto_mansoni.Chr_2.unplaced.SC_0213	chado	tRNA	198497	198565	.	-	.	ID=SmtRNA_00632_Pseudo_TTG.1.1.1;Parent=SmtRNA_00632_Pseudo_TTG.1.1;literature=PMID:19814823
Schisto_mansoni.Chr_2.unplaced.SC_0213	chado	CDS	215000	215002	.	+	0	ID=Smp_155610.1:exon:1;Parent=Smp_155610.1
Schisto_mansoni.Chr_2.unplaced.SC_0213	chado	CDS	216036	216129	.	+	0	ID=Smp_155610.1:exon:2;Parent=Smp_155610.1
Schisto_mansoni.Chr_2.unplaced.SC_0213	chado	CDS	218188	218343	.	+	2	ID=Smp_155610.1:exon:3;Parent=Smp_155610.1
Schisto_mansoni.Chr_2.unplaced.SC_0213	chado	CDS	223092	223156	.	+	2	ID=Smp_155610.1:exon:4;Parent=Smp_155610.1
Schisto_mansoni.Chr_2.unplaced.SC_0213	chado	CDS	223833	223980	.	+	0	ID=Smp_155610.1:exon:5;Parent=Smp_155610.1
Schisto_mansoni.Chr_2.unplaced.SC_0213	chado	CDS	224846	224940	.	+	2	ID=Smp_155610.1:exon:6;Parent=Smp_155610.1
Schisto_mansoni.Chr_2.unplaced.SC_0213	chado	three_prime_UTR	224941	225062	.	+	.	ID=Smp_155610.1:3utr;Parent=Smp_155610.1
Schisto_mansoni.Chr_2.unplaced.SC_0213	chado	CDS	274285	274334	.	+	0	ID=Smp_155600.1:exon:1;Parent=Smp_155600.1
Schisto_mansoni.Chr_2.unplaced.SC_0213	chado	CDS	277343	278400	.	+	1	ID=Smp_155600.1:exon:2;Parent=Smp_155600.1
Schisto_mansoni.Chr_2.unplaced.SC_0213	chado	CDS	278524	278657	.	+	2	ID=Smp_155600.1:exon:3;Parent=Smp_155600.1
Schisto_mansoni.Chr_2.unplaced.SC_0213	chado	CDS	306837	306930	.	+	0	ID=Smp_155600.1:exon:4;Parent=Smp_155600.1
Schisto_mansoni.Chr_2.unplaced.SC_0213	chado	CDS	309663	309731	.	+	0	ID=SmtRNA_02416_Gln_TTG.1.1.1:exon:1;Parent=SmtRNA_02416_Gln_TTG.1.1.1
Schisto_mansoni.Chr_2.unplaced.SC_0213	chado	tRNA	309663	309731	.	+	.	ID=SmtRNA_02416_Gln_TTG.1.1.1;Parent=SmtRNA_02416_Gln_TTG.1.1;literature=PMID:19814823
Schisto_mansoni.Chr_2.unplaced.SC_0213	chado	CDS	312525	312691	.	+	2	ID=Smp_155600.1:exon:5;Parent=Smp_155600.1
Schisto_mansoni.Chr_2.unplaced.SC_0213	chado	CDS	320522	320785	.	+	0	ID=Smp_155600.1:exon:6;Parent=Smp_155600.1
Schisto_mansoni.Chr_2.unplaced.SC_0213	chado	CDS	324847	325053	.	+	0	ID=Smp_155600.1:exon:7;Parent=Smp_155600.1
Schisto_mansoni.Chr_2.unplaced.SC_0213	chado	CDS	326507	326695	.	+	0	ID=Smp_155600.1:exon:8;Parent=Smp_155600.1
Schisto_mansoni.Chr_2.unplaced.SC_0213	chado	CDS	329839	330015	.	+	0	ID=Smp_155600.1:exon:9;Parent=Smp_155600.1
Schisto_mansoni.Chr_2.unplaced.SC_0213	chado	CDS	330139	330432	.	+	0	ID=Smp_155600.1:exon:10;Parent=Smp_155600.1
Schisto_mansoni.SC_1068	chado	CDS	1575	1754	.	-	0	ID=Smp_205980.1:exon:1;Parent=Smp_205980.1
Schisto_mansoni.SC_1069	chado	CDS	349	573	.	+	0	ID=Smp_107070.1:exon:1;Parent=Smp_107070.1
Schisto_mansoni.SC_1069	chado	CDS	677	919	.	+	0	ID=Smp_117160.1:exon:1;Parent=Smp_117160.1
Schisto_mansoni.SC_1069	chado	CDS	1627	1798	.	+	0	ID=Smp_108360.1:exon:1;Parent=Smp_108360.1
Schisto_mansoni.SC_1069	chado	CDS	2107	2273	.	+	2	ID=Smp_108360.1:exon:2;Parent=Smp_108360.1
Schisto_mansoni.SC_1069	chado	CDS	2577	2819	.	+	0	ID=Smp_108360.1:exon:3;Parent=Smp_108360.1
Schisto_mansoni.SC_1069	chado	CDS	3055	3297	.	+	0	ID=Smp_117130.1:exon:1;Parent=Smp_117130.1
Schisto_mansoni.SC_1069	chado	CDS	4641	4883	.	+	0	ID=Smp_107470.1:exon:1;Parent=Smp_107470.1
Schisto_mansoni.SC_1069	chado	CDS	5591	5725	.	+	0	ID=Smp_107450.1:exon:1;Parent=Smp_107450.1
Schisto_mansoni.SC_1069	chado	CDS	5890	6069	.	+	0	ID=Smp_107450.1:exon:2;Parent=Smp_107450.1
Schisto_mansoni.SC_1145	chado	CDS	571	723	.	+	0	ID=Smp_205990.1:exon:1;Parent=Smp_205990.1
Schisto_mansoni.SC_1145	chado	CDS	2209	2404	.	+	0	ID=Smp_205990.1:exon:2;Parent=Smp_205990.1
Schisto_mansoni.SC_1145	chado	CDS	5529	5539	.	+	2	ID=Smp_205990.1:exon:3;Parent=Smp_205990.1
Schisto_mansoni.SC_0097	chado	CDS	2149	3019	.	-	1	ID=Smp_152660.1:exon:10;Parent=Smp_152660.1
Schisto_mansoni.SC_0097	chado	CDS	3230	3461	.	-	2	ID=Smp_152660.1:exon:9;Parent=Smp_152660.1
Schisto_mansoni.SC_0097	chado	CDS	3984	4103	.	-	2	ID=Smp_152660.1:exon:8;Parent=Smp_152660.1
Schisto_mansoni.SC_0097	chado	CDS	5895	5979	.	-	0	ID=Smp_152660.1:exon:7;Parent=Smp_152660.1
Schisto_mansoni.SC_0097	chado	CDS	8828	8928	.	-	2	ID=Smp_152660.1:exon:6;Parent=Smp_152660.1
Schisto_mansoni.SC_0097	chado	CDS	9352	9516	.	-	2	ID=Smp_152660.1:exon:5;Parent=Smp_152660.1
Schisto_mansoni.SC_0097	chado	CDS	13041	13287	.	-	0	ID=Smp_152660.1:exon:4;Parent=Smp_152660.1
Schisto_mansoni.SC_0097	chado	CDS	18337	18375	.	-	0	ID=Smp_152660.1:exon:3;Parent=Smp_152660.1
Schisto_mansoni.SC_0097	chado	CDS	18680	19225	.	-	0	ID=Smp_152660.1:exon:2;Parent=Smp_152660.1
Schisto_mansoni.SC_0097	chado	CDS	19403	19516	.	-	0	ID=Smp_152660.1:exon:1;Parent=Smp_152660.1
Schisto_mansoni.SC_0097	chado	five_prime_UTR	34702	34721	.	+	.	ID=Smp_056810.1:5utr;Parent=Smp_056810.1
Schisto_mansoni.SC_0097	chado	CDS	34722	34873	.	+	0	ID=Smp_056810.1:exon:1;Parent=Smp_056810.1
Schisto_mansoni.SC_0097	chado	CDS	34910	35114	.	+	1	ID=Smp_056810.1:exon:2;Parent=Smp_056810.1
Schisto_mansoni.SC_0097	chado	CDS	35145	35300	.	+	0	ID=Smp_056810.1:exon:3;Parent=Smp_056810.1
Schisto_mansoni.SC_0097	chado	CDS	35335	35466	.	+	0	ID=Smp_056810.1:exon:4;Parent=Smp_056810.1
Schisto_mansoni.SC_0097	chado	CDS	35540	35588	.	+	0	ID=Smp_056810.1:exon:5;Parent=Smp_056810.1
Schisto_mansoni.SC_0097	chado	CDS	35624	35788	.	+	2	ID=Smp_056810.1:exon:6;Parent=Smp_056810.1
Schisto_mansoni.SC_0097	chado	CDS	38048	38367	.	+	2	ID=Smp_056810.1:exon:7;Parent=Smp_056810.1
Schisto_mansoni.SC_0097	chado	three_prime_UTR	38368	39639	.	+	.	ID=Smp_056810.1:3utr;Parent=Smp_056810.1
Schisto_mansoni.SC_0097	chado	three_prime_UTR	45503	45982	.	-	.	ID=Smp_152650.1:3utr;Parent=Smp_152650.1
Schisto_mansoni.SC_0097	chado	CDS	45983	46990	.	-	0	ID=Smp_152650.1:exon:9;Parent=Smp_152650.1
Schisto_mansoni.SC_0097	chado	CDS	47729	48352	.	-	0	ID=Smp_152650.1:exon:8;Parent=Smp_152650.1
Schisto_mansoni.SC_0097	chado	CDS	51388	51888	.	-	0	ID=Smp_152650.1:exon:7;Parent=Smp_152650.1
Schisto_mansoni.SC_0097	chado	CDS	52755	53114	.	-	0	ID=Smp_152650.1:exon:6;Parent=Smp_152650.1
Schisto_mansoni.SC_0097	chado	CDS	54135	54695	.	-	0	ID=Smp_152650.1:exon:5;Parent=Smp_152650.1
Schisto_mansoni.SC_0097	chado	CDS	59188	59450	.	-	2	ID=Smp_152650.1:exon:4;Parent=Smp_152650.1
Schisto_mansoni.SC_0097	chado	CDS	60117	60444	.	-	0	ID=Smp_152650.1:exon:3;Parent=Smp_152650.1
Schisto_mansoni.SC_0097	chado	CDS	64261	64529	.	-	2	ID=Smp_152650.1:exon:2;Parent=Smp_152650.1
Schisto_mansoni.SC_0097	chado	CDS	69231	69401	.	-	2	ID=Smp_152650.1:exon:12;Parent=Smp_152650.1
Schisto_mansoni.SC_0097	chado	CDS	70081	70303	.	-	0	ID=Smp_152650.1:exon:11;Parent=Smp_152650.1
Schisto_mansoni.SC_0097	chado	CDS	73151	73393	.	-	0	ID=Smp_152650.1:exon:10;Parent=Smp_152650.1
Schisto_mansoni.SC_0097	chado	CDS	73435	73638	.	-	0	ID=Smp_152650.1:exon:1;Parent=Smp_152650.1
Schisto_mansoni.SC_0097	chado	three_prime_UTR	82845	83015	.	-	.	ID=Smp_056780.1:3utr;Parent=Smp_056780.1
Schisto_mansoni.SC_0097	chado	CDS	83016	83062	.	-	2	ID=Smp_056780.1:exon:4;Parent=Smp_056780.1
Schisto_mansoni.SC_0097	chado	CDS	84670	84837	.	-	2	ID=Smp_056780.1:exon:3;Parent=Smp_056780.1
Schisto_mansoni.SC_0097	chado	CDS	87680	87755	.	-	0	ID=Smp_056780.1:exon:2;Parent=Smp_056780.1
Schisto_mansoni.SC_0097	chado	CDS	91162	91164	.	-	0	ID=Smp_056780.1:exon:1;Parent=Smp_056780.1
Schisto_mansoni.SC_0097	chado	five_prime_UTR	91165	91216	.	-	.	ID=Smp_056780.1:5utr;Parent=Smp_056780.1
Schisto_mansoni.SC_0097	chado	CDS	95463	95512	.	-	2	ID=Smp_056770.1:exon:5;Parent=Smp_056770.1
Schisto_mansoni.SC_0097	chado	CDS	98362	98463	.	-	2	ID=Smp_056770.1:exon:4;Parent=Smp_056770.1
Schisto_mansoni.SC_0097	chado	CDS	98978	99043	.	-	2	ID=Smp_056770.1:exon:3;Parent=Smp_056770.1
Schisto_mansoni.SC_0097	chado	CDS	101547	101799	.	-	0	ID=Smp_056770.1:exon:2;Parent=Smp_056770.1
Schisto_mansoni.SC_0097	chado	CDS	103758	103793	.	-	0	ID=Smp_056770.1:exon:1;Parent=Smp_056770.1
Schisto_mansoni.SC_0097	chado	CDS	128167	128237	.	+	0	ID=SmtRNA_02301_Gln_CTG.1.1.1:exon:1;Parent=SmtRNA_02301_Gln_CTG.1.1.1
Schisto_mansoni.SC_0097	chado	tRNA	128167	128237	.	+	.	ID=SmtRNA_02301_Gln_CTG.1.1.1;Parent=SmtRNA_02301_Gln_CTG.1.1;literature=PMID:19814823
Schisto_mansoni.SC_0097	chado	three_prime_UTR	130601	130923	.	-	.	ID=Smp_056760.1:3utr;Parent=Smp_056760.1
Schisto_mansoni.SC_0097	chado	CDS	130924	131037	.	-	0	ID=Smp_056760.1:exon:7;Parent=Smp_056760.1
Schisto_mansoni.SC_0097	chado	CDS	132118	132293	.	-	2	ID=Smp_056760.1:exon:6;Parent=Smp_056760.1
Schisto_mansoni.SC_0097	chado	CDS	132681	132999	.	-	0	ID=Smp_056760.1:exon:5;Parent=Smp_056760.1
Schisto_mansoni.SC_0097	chado	CDS	134434	134658	.	-	0	ID=Smp_056760.1:exon:4;Parent=Smp_056760.1
Schisto_mansoni.SC_0097	chado	CDS	134692	134832	.	-	0	ID=Smp_056760.1:exon:3;Parent=Smp_056760.1
Schisto_mansoni.SC_0097	chado	CDS	134865	135196	.	-	2	ID=Smp_056760.1:exon:2;Parent=Smp_056760.1
Schisto_mansoni.SC_0097	chado	CDS	135233	135374	.	-	0	ID=Smp_056760.1:exon:1;Parent=Smp_056760.1
Schisto_mansoni.SC_0097	chado	five_prime_UTR	135375	135405	.	-	.	ID=Smp_056760.1:5utr;Parent=Smp_056760.1
Schisto_mansoni.SC_0097	chado	three_prime_UTR	171395	171893	.	-	.	ID=Smp_179490.1:3utr:2;Parent=Smp_179490.1
Schisto_mansoni.SC_0097	chado	three_prime_UTR	175431	175439	.	-	.	ID=Smp_179490.1:3utr:1;Parent=Smp_179490.1
Schisto_mansoni.SC_0097	chado	CDS	175440	175516	.	-	2	ID=Smp_179490.1:exon:10;Parent=Smp_179490.1
Schisto_mansoni.SC_0097	chado	CDS	178753	178779	.	-	2	ID=Smp_179490.1:exon:9;Parent=Smp_179490.1
Schisto_mansoni.SC_0097	chado	CDS	181719	181804	.	-	1	ID=Smp_179490.1:exon:8;Parent=Smp_179490.1
Schisto_mansoni.SC_0097	chado	CDS	182794	183041	.	-	0	ID=Smp_179490.1:exon:7;Parent=Smp_179490.1
Schisto_mansoni.SC_0097	chado	CDS	185871	186023	.	-	0	ID=Smp_179490.1:exon:6;Parent=Smp_179490.1
Schisto_mansoni.SC_0097	chado	CDS	187242	187319	.	-	0	ID=Smp_179490.1:exon:5;Parent=Smp_179490.1
Schisto_mansoni.SC_0097	chado	CDS	189303	189505	.	-	2	ID=Smp_179490.1:exon:4;Parent=Smp_179490.1
Schisto_mansoni.SC_0097	chado	CDS	191357	191861	.	-	0	ID=Smp_179490.1:exon:3;Parent=Smp_179490.1
Schisto_mansoni.SC_0097	chado	CDS	193484	193637	.	-	1	ID=Smp_179490.1:exon:2;Parent=Smp_179490.1
Schisto_mansoni.SC_0097	chado	CDS	195428	195588	.	-	0	ID=Smp_179490.1:exon:1;Parent=Smp_179490.1
Schisto_mansoni.SC_0097	chado	CDS	219336	219407	.	-	0	ID=SmtRNA_01377_Pseudo_TTG.1.1.1:exon:1;Parent=SmtRNA_01377_Pseudo_TTG.1.1.1
Schisto_mansoni.SC_0097	chado	tRNA	219336	219407	.	-	.	ID=SmtRNA_01377_Pseudo_TTG.1.1.1;Parent=SmtRNA_01377_Pseudo_TTG.1.1;literature=PMID:19814823
Schisto_mansoni.SC_0097	chado	CDS	242420	242515	.	+	0	ID=Smp_152630.2:exon:8;Parent=Smp_152630.2
Schisto_mansoni.SC_0097	chado	CDS	246235	246248	.	+	0	ID=Smp_152630.2:exon:1;Parent=Smp_152630.2
Schisto_mansoni.SC_0097	chado	CDS	246966	246983	.	+	1	ID=Smp_152630.2:exon:2;Parent=Smp_152630.2
Schisto_mansoni.SC_0097	chado	CDS	248696	248713	.	+	1	ID=Smp_152630.2:exon:3;Parent=Smp_152630.2
Schisto_mansoni.SC_0097	chado	CDS	250276	250296	.	+	1	ID=Smp_152630.2:exon:4;Parent=Smp_152630.2
Schisto_mansoni.SC_0097	chado	CDS	252642	252662	.	+	1	ID=Smp_152630.2:exon:5;Parent=Smp_152630.2
Schisto_mansoni.SC_0097	chado	CDS	254565	254582	.	+	1	ID=Smp_152630.2:exon:6;Parent=Smp_152630.2
Schisto_mansoni.SC_0097	chado	CDS	256014	256032	.	+	1	ID=Smp_152630.2:exon:7;Parent=Smp_152630.2
Schisto_mansoni.SC_0097	chado	three_prime_UTR	256033	256084	.	+	.	ID=Smp_152630.2:3UTR;Parent=Smp_152630.2
Schisto_mansoni.SC_0097	chado	CDS	305962	306048	.	+	0	ID=Smp_152620.1:exon:1;Parent=Smp_152620.1
Schisto_mansoni.SC_0097	chado	CDS	307864	307914	.	+	0	ID=Smp_152620.1:exon:2;Parent=Smp_152620.1
Schisto_mansoni.SC_0097	chado	CDS	309119	309170	.	+	0	ID=Smp_152620.1:exon:3;Parent=Smp_152620.1
Schisto_mansoni.SC_0097	chado	CDS	310457	310605	.	+	2	ID=Smp_152620.1:exon:4;Parent=Smp_152620.1
Schisto_mansoni.SC_0097	chado	CDS	312738	312788	.	+	0	ID=Smp_152620.1:exon:5;Parent=Smp_152620.1
Schisto_mansoni.SC_0097	chado	CDS	315225	315308	.	+	0	ID=Smp_152620.1:exon:6;Parent=Smp_152620.1
Schisto_mansoni.SC_0097	chado	CDS	317823	318183	.	+	0	ID=Smp_152620.1:exon:7;Parent=Smp_152620.1
Schisto_mansoni.SC_0097	chado	CDS	322002	322066	.	+	2	ID=Smp_152620.1:exon:8;Parent=Smp_152620.1
Schisto_mansoni.SC_0097	chado	CDS	325253	325633	.	+	0	ID=Smp_152620.1:exon:9;Parent=Smp_152620.1
Schisto_mansoni.SC_0097	chado	CDS	327274	327346	.	+	0	ID=Smp_152620.1:exon:10;Parent=Smp_152620.1
Schisto_mansoni.SC_0097	chado	CDS	328613	329040	.	+	2	ID=Smp_152620.1:exon:11;Parent=Smp_152620.1
Schisto_mansoni.SC_0097	chado	three_prime_UTR	328901	328928	.	+	.	ID=Smp_152620.1:3utr;Parent=Smp_152620.1
Schisto_mansoni.SC_0097	chado	CDS	329738	329749	.	+	0	ID=Smp_152610.1:exon:1;Parent=Smp_152610.1
Schisto_mansoni.SC_0097	chado	CDS	331909	332163	.	+	0	ID=Smp_152610.1:exon:2;Parent=Smp_152610.1
Schisto_mansoni.SC_0097	chado	three_prime_UTR	332164	332173	.	+	.	ID=Smp_152610.1:3utr;Parent=Smp_152610.1
Schisto_mansoni.SC_0097	chado	CDS	362498	362517	.	-	2	ID=Smp_152600.1:exon:2;Parent=Smp_152600.1
Schisto_mansoni.SC_0097	chado	CDS	369761	369842	.	-	0	ID=Smp_152600.1:exon:1;Parent=Smp_152600.1
Schisto_mansoni.SC_0097	chado	CDS	373839	373909	.	+	0	ID=SmtRNA_02411_Pseudo_CGT.1.1.1:exon:1;Parent=SmtRNA_02411_Pseudo_CGT.1.1.1
Schisto_mansoni.SC_0097	chado	tRNA	373839	373909	.	+	.	ID=SmtRNA_02411_Pseudo_CGT.1.1.1;Parent=SmtRNA_02411_Pseudo_CGT.1.1;literature=PMID:19814823
Schisto_mansoni.SC_0097	chado	three_prime_UTR	472316	472373	.	-	.	ID=Smp_152590.1:3utr;Parent=Smp_152590.1
Schisto_mansoni.SC_0097	chado	CDS	472374	472404	.	-	1	ID=Smp_152590.1:exon:6;Parent=Smp_152590.1
Schisto_mansoni.SC_0097	chado	CDS	474370	474387	.	-	1	ID=Smp_152590.1:exon:5;Parent=Smp_152590.1
Schisto_mansoni.SC_0097	chado	CDS	475154	475174	.	-	1	ID=Smp_152590.1:exon:4;Parent=Smp_152590.1
Schisto_mansoni.SC_0097	chado	CDS	475365	475385	.	-	1	ID=Smp_152590.1:exon:3;Parent=Smp_152590.1
Schisto_mansoni.SC_0097	chado	CDS	476118	476139	.	-	2	ID=Smp_152590.1:exon:2;Parent=Smp_152590.1
Schisto_mansoni.SC_0097	chado	CDS	476227	476281	.	-	0	ID=Smp_152590.1:exon:1;Parent=Smp_152590.1
Schisto_mansoni.SC_0097	chado	five_prime_UTR	476282	476282	.	-	.	ID=Smp_152590.1:5utr;Parent=Smp_152590.1
Schisto_mansoni.SC_0097	chado	three_prime_UTR	577432	577638	.	-	.	ID=Smp_152580.1:3utr;Parent=Smp_152580.1
Schisto_mansoni.SC_0097	chado	CDS	577639	577672	.	-	1	ID=Smp_152580.1:exon:8;Parent=Smp_152580.1
Schisto_mansoni.SC_0097	chado	CDS	579620	579640	.	-	1	ID=Smp_152580.1:exon:7;Parent=Smp_152580.1
Schisto_mansoni.SC_0097	chado	CDS	580887	580907	.	-	1	ID=Smp_152580.1:exon:6;Parent=Smp_152580.1
Schisto_mansoni.SC_0097	chado	CDS	582893	582913	.	-	1	ID=Smp_152580.1:exon:5;Parent=Smp_152580.1
Schisto_mansoni.SC_0097	chado	CDS	586879	586915	.	-	2	ID=Smp_152580.1:exon:4;Parent=Smp_152580.1
Schisto_mansoni.SC_0097	chado	CDS	587911	587931	.	-	2	ID=Smp_152580.1:exon:3;Parent=Smp_152580.1
Schisto_mansoni.SC_0097	chado	CDS	589454	589462	.	-	2	ID=Smp_152580.1:exon:2;Parent=Smp_152580.1
Schisto_mansoni.SC_0097	chado	CDS	592082	592157	.	-	0	ID=Smp_152580.1:exon:1;Parent=Smp_152580.1
Schisto_mansoni.SC_0097	chado	five_prime_UTR	592158	592202	.	-	.	ID=Smp_152580.1:5utr;Parent=Smp_152580.1
Schisto_mansoni.SC_0097	chado	three_prime_UTR	599977	600051	.	-	.	ID=Smp_056700.1:3utr;Parent=Smp_056700.1
Schisto_mansoni.SC_0097	chado	CDS	600052	600989	.	-	2	ID=Smp_056700.1:exon:5;Parent=Smp_056700.1
Schisto_mansoni.SC_0097	chado	CDS	601257	601615	.	-	1	ID=Smp_056700.1:exon:4;Parent=Smp_056700.1
Schisto_mansoni.SC_0097	chado	CDS	609362	609587	.	-	2	ID=Smp_056700.1:exon:3;Parent=Smp_056700.1
Schisto_mansoni.SC_0097	chado	CDS	612910	613245	.	-	2	ID=Smp_056700.1:exon:2;Parent=Smp_056700.1
Schisto_mansoni.SC_0097	chado	CDS	613376	613475	.	-	0	ID=Smp_056700.1:exon:1;Parent=Smp_056700.1
Schisto_mansoni.SC_0097	chado	CDS	615925	615990	.	+	0	ID=SmtRNA_00174_Gln_TTG.1.1.1:exon:1;Parent=SmtRNA_00174_Gln_TTG.1.1.1
Schisto_mansoni.SC_0097	chado	tRNA	615925	615990	.	+	.	ID=SmtRNA_00174_Gln_TTG.1.1.1;Parent=SmtRNA_00174_Gln_TTG.1.1;literature=PMID:19814823
Schisto_mansoni.SC_0097	chado	CDS	620257	620322	.	+	0	ID=SmtRNA_00086_Gln_TTG.1.1.1:exon:1;Parent=SmtRNA_00086_Gln_TTG.1.1.1
Schisto_mansoni.SC_0097	chado	tRNA	620257	620322	.	+	.	ID=SmtRNA_00086_Gln_TTG.1.1.1;Parent=SmtRNA_00086_Gln_TTG.1.1;literature=PMID:19814823
Schisto_mansoni.SC_0097	chado	five_prime_UTR	691468	691488	.	+	.	ID=Smp_164250.1:5utr:1;Parent=Smp_164250.1
Schisto_mansoni.SC_0097	chado	five_prime_UTR	691638	691676	.	+	.	ID=Smp_164250.1:5utr:2;Parent=Smp_164250.1
Schisto_mansoni.SC_0097	chado	CDS	691677	691778	.	+	0	ID=Smp_164250.1:exon:1;Parent=Smp_164250.1
Schisto_mansoni.SC_0097	chado	CDS	691813	691867	.	+	0	ID=Smp_164250.1:exon:2;Parent=Smp_164250.1
Schisto_mansoni.SC_0097	chado	CDS	691899	692003	.	+	2	ID=Smp_164250.1:exon:3;Parent=Smp_164250.1
Schisto_mansoni.SC_0097	chado	CDS	692049	692132	.	+	2	ID=Smp_164250.1:exon:4;Parent=Smp_164250.1
Schisto_mansoni.SC_0097	chado	CDS	692169	692203	.	+	2	ID=Smp_164250.1:exon:5;Parent=Smp_164250.1
Schisto_mansoni.SC_0097	chado	CDS	693833	693918	.	+	0	ID=Smp_164250.1:exon:6;Parent=Smp_164250.1
Schisto_mansoni.SC_0097	chado	CDS	695199	695431	.	+	1	ID=Smp_164250.1:exon:7;Parent=Smp_164250.1
Schisto_mansoni.SC_0097	chado	CDS	696156	696301	.	+	2	ID=Smp_164250.1:exon:8;Parent=Smp_164250.1
Schisto_mansoni.SC_0097	chado	CDS	699469	699538	.	+	0	ID=Smp_164250.1:exon:9;Parent=Smp_164250.1
Schisto_mansoni.SC_0097	chado	CDS	701945	702051	.	+	2	ID=Smp_164250.1:exon:10;Parent=Smp_164250.1
Schisto_mansoni.SC_0097	chado	three_prime_UTR	702052	702234	.	+	.	ID=Smp_164250.1:3utr;Parent=Smp_164250.1
Schisto_mansoni.SC_0097	chado	CDS	704771	704827	.	-	0	ID=Smp_164240.1:exon:6;Parent=Smp_164240.1
Schisto_mansoni.SC_0097	chado	CDS	708136	708294	.	-	0	ID=Smp_164240.1:exon:5;Parent=Smp_164240.1
Schisto_mansoni.SC_0097	chado	CDS	710126	710190	.	-	2	ID=Smp_164240.1:exon:4;Parent=Smp_164240.1
Schisto_mansoni.SC_0097	chado	CDS	711899	712376	.	-	0	ID=Smp_164240.1:exon:3;Parent=Smp_164240.1
Schisto_mansoni.SC_0097	chado	CDS	713690	714102	.	-	2	ID=Smp_164240.1:exon:2;Parent=Smp_164240.1
Schisto_mansoni.SC_0097	chado	CDS	715826	715994	.	-	0	ID=Smp_164240.1:exon:1;Parent=Smp_164240.1
Schisto_mansoni.SC_0097	chado	CDS	717195	717589	.	-	2	ID=Smp_164230.1:exon:2;Parent=Smp_164230.1
Schisto_mansoni.SC_0097	chado	CDS	719070	719140	.	+	0	ID=SmtRNA_01438_Pseudo_TTG.1.1.1:exon:1;Parent=SmtRNA_01438_Pseudo_TTG.1.1.1
Schisto_mansoni.SC_0097	chado	tRNA	719070	719140	.	+	.	ID=SmtRNA_01438_Pseudo_TTG.1.1.1;Parent=SmtRNA_01438_Pseudo_TTG.1.1;literature=PMID:19814823
Schisto_mansoni.SC_0097	chado	CDS	720639	720663	.	-	0	ID=Smp_164230.1:exon:1;Parent=Smp_164230.1
Schisto_mansoni.SC_0097	chado	CDS	735332	735403	.	-	0	ID=SmtRNA_01769_Pseudo_TTG.1.1.1:exon:1;Parent=SmtRNA_01769_Pseudo_TTG.1.1.1
Schisto_mansoni.SC_0097	chado	tRNA	735332	735403	.	-	.	ID=SmtRNA_01769_Pseudo_TTG.1.1.1;Parent=SmtRNA_01769_Pseudo_TTG.1.1;literature=PMID:19814823
Schisto_mansoni.SC_0097	chado	CDS	745221	745333	.	+	0	ID=Smp_128070.1:exon:1;Parent=Smp_128070.1
Schisto_mansoni.SC_0097	chado	CDS	747277	747429	.	+	1	ID=Smp_128070.1:exon:2;Parent=Smp_128070.1
Schisto_mansoni.SC_0097	chado	CDS	747500	747614	.	+	1	ID=Smp_128070.1:exon:3;Parent=Smp_128070.1
Schisto_mansoni.SC_0097	chado	CDS	747659	747791	.	+	0	ID=Smp_128070.1:exon:4;Parent=Smp_128070.1
Schisto_mansoni.SC_0097	chado	CDS	749924	750007	.	+	2	ID=Smp_128070.1:exon:5;Parent=Smp_128070.1
Schisto_mansoni.SC_0097	chado	CDS	753353	753454	.	+	2	ID=Smp_128070.1:exon:6;Parent=Smp_128070.1
Schisto_mansoni.SC_0097	chado	CDS	758812	759113	.	+	2	ID=Smp_128070.1:exon:7;Parent=Smp_128070.1
Schisto_mansoni.SC_0097	chado	CDS	795941	797047	.	-	0	ID=Smp_128060.1:exon:7;Parent=Smp_128060.1
Schisto_mansoni.SC_0097	chado	CDS	799132	799205	.	-	2	ID=Smp_128060.1:exon:6;Parent=Smp_128060.1
Schisto_mansoni.SC_0097	chado	CDS	801464	801625	.	-	2	ID=Smp_128060.1:exon:5;Parent=Smp_128060.1
Schisto_mansoni.SC_0097	chado	CDS	801836	801932	.	-	0	ID=Smp_128060.1:exon:4;Parent=Smp_128060.1
Schisto_mansoni.SC_0097	chado	CDS	802323	802696	.	-	2	ID=Smp_128060.1:exon:3;Parent=Smp_128060.1
Schisto_mansoni.SC_0097	chado	CDS	802847	803065	.	-	2	ID=Smp_128060.1:exon:2;Parent=Smp_128060.1
Schisto_mansoni.SC_0097	chado	CDS	805559	805565	.	-	0	ID=Smp_128060.1:exon:1;Parent=Smp_128060.1
Schisto_mansoni.SC_0097	chado	CDS	849710	849780	.	-	0	ID=SmtRNA_01549_Arg_TCT.1.1.1:exon:1;Parent=SmtRNA_01549_Arg_TCT.1.1.1
Schisto_mansoni.SC_0097	chado	tRNA	849710	849780	.	-	.	ID=SmtRNA_01549_Arg_TCT.1.1.1;Parent=SmtRNA_01549_Arg_TCT.1.1;literature=PMID:19814823
Schisto_mansoni.SC_0097	chado	three_prime_UTR	883999	884595	.	-	.	ID=Smp_128050.1:3utr;Parent=Smp_128050.1
Schisto_mansoni.SC_0097	chado	CDS	884596	884685	.	-	0	ID=Smp_128050.1:exon:18;Parent=Smp_128050.1
Schisto_mansoni.SC_0097	chado	CDS	885862	885992	.	-	2	ID=Smp_128050.1:exon:17;Parent=Smp_128050.1
Schisto_mansoni.SC_0097	chado	CDS	888353	888640	.	-	2	ID=Smp_128050.1:exon:16;Parent=Smp_128050.1
Schisto_mansoni.SC_0097	chado	CDS	889384	889554	.	-	2	ID=Smp_128050.1:exon:15;Parent=Smp_128050.1
Schisto_mansoni.SC_0097	chado	CDS	891443	891632	.	-	0	ID=Smp_128050.1:exon:14;Parent=Smp_128050.1
Schisto_mansoni.SC_0097	chado	CDS	894646	894926	.	-	2	ID=Smp_128050.1:exon:13;Parent=Smp_128050.1
Schisto_mansoni.SC_0097	chado	CDS	896301	896451	.	-	0	ID=Smp_128050.1:exon:12;Parent=Smp_128050.1
Schisto_mansoni.SC_0097	chado	CDS	897020	897117	.	-	2	ID=Smp_128050.1:exon:11;Parent=Smp_128050.1
Schisto_mansoni.SC_0097	chado	CDS	898814	898914	.	-	1	ID=Smp_128050.1:exon:10;Parent=Smp_128050.1
Schisto_mansoni.SC_0097	chado	CDS	899778	899982	.	-	2	ID=Smp_128050.1:exon:9;Parent=Smp_128050.1
Schisto_mansoni.SC_0097	chado	CDS	903277	903361	.	-	0	ID=Smp_128050.1:exon:8;Parent=Smp_128050.1
Schisto_mansoni.SC_0097	chado	CDS	906571	906842	.	-	2	ID=Smp_128050.1:exon:7;Parent=Smp_128050.1
Schisto_mansoni.SC_0097	chado	CDS	909581	909710	.	-	0	ID=Smp_128050.1:exon:6;Parent=Smp_128050.1
Schisto_mansoni.SC_0097	chado	CDS	910625	910897	.	-	0	ID=Smp_128050.1:exon:5;Parent=Smp_128050.1
Schisto_mansoni.SC_0097	chado	CDS	912398	912511	.	-	0	ID=Smp_128050.1:exon:4;Parent=Smp_128050.1
Schisto_mansoni.SC_0097	chado	five_prime_UTR	913982	914007	.	-	.	ID=Smp_128050.1:5utr;Parent=Smp_128050.1
Schisto_mansoni.SC_0097	chado	CDS	914568	914658	.	-	1	ID=Smp_128050.1:exon:3;Parent=Smp_128050.1
Schisto_mansoni.SC_0097	chado	CDS	915055	915308	.	-	0	ID=Smp_128050.1:exon:2;Parent=Smp_128050.1
Schisto_mansoni.SC_0097	chado	CDS	916258	916482	.	-	0	ID=Smp_128050.1:exon:1;Parent=Smp_128050.1
Schisto_mansoni.SC_0097	chado	CDS	919041	919141	.	-	2	ID=Smp_128040.1:exon:2;Parent=Smp_128040.1
Schisto_mansoni.SC_0097	chado	CDS	919565	919679	.	-	0	ID=Smp_128040.1:exon:1;Parent=Smp_128040.1
Schisto_mansoni.SC_0097	chado	CDS	930850	930962	.	-	2	ID=Smp_128030.1:exon:5;Parent=Smp_128030.1
Schisto_mansoni.SC_0097	chado	CDS	935563	935619	.	-	2	ID=Smp_128030.1:exon:4;Parent=Smp_128030.1
Schisto_mansoni.SC_0097	chado	CDS	935663	935710	.	-	2	ID=Smp_128030.1:exon:3;Parent=Smp_128030.1
Schisto_mansoni.SC_0097	chado	CDS	949344	949431	.	-	0	ID=Smp_128030.1:exon:2;Parent=Smp_128030.1
Schisto_mansoni.SC_0097	chado	CDS	949609	949746	.	-	0	ID=Smp_128030.1:exon:1;Parent=Smp_128030.1
Schisto_mansoni.SC_0097	chado	CDS	964793	964864	.	+	0	ID=SmtRNA_00895_Pseudo_CGA.1.1.1:exon:1;Parent=SmtRNA_00895_Pseudo_CGA.1.1.1
Schisto_mansoni.SC_0097	chado	tRNA	964793	964864	.	+	.	ID=SmtRNA_00895_Pseudo_CGA.1.1.1;Parent=SmtRNA_00895_Pseudo_CGA.1.1;literature=PMID:19814823
Schisto_mansoni.SC_0097	chado	CDS	968668	968672	.	+	0	ID=Smp_152470.1:exon:1;Parent=Smp_152470.1
Schisto_mansoni.SC_0097	chado	CDS	969421	969592	.	+	1	ID=Smp_152470.1:exon:2;Parent=Smp_152470.1
Schisto_mansoni.SC_0097	chado	CDS	970992	971189	.	+	0	ID=Smp_152470.1:exon:3;Parent=Smp_152470.1
Schisto_mansoni.SC_0097	chado	CDS	974068	974193	.	+	0	ID=Smp_152470.1:exon:4;Parent=Smp_152470.1
Schisto_mansoni.SC_0097	chado	CDS	975543	975797	.	+	0	ID=Smp_152470.1:exon:5;Parent=Smp_152470.1
Schisto_mansoni.SC_0097	chado	CDS	976063	976128	.	+	0	ID=Smp_152470.1:exon:6;Parent=Smp_152470.1
Schisto_mansoni.SC_0097	chado	CDS	987009	987137	.	-	0	ID=Smp_152460.1:exon:6;Parent=Smp_152460.1
Schisto_mansoni.SC_0097	chado	CDS	995996	996209	.	-	1	ID=Smp_152460.1:exon:5;Parent=Smp_152460.1
Schisto_mansoni.SC_0097	chado	CDS	996351	996475	.	-	0	ID=Smp_152460.1:exon:4;Parent=Smp_152460.1
Schisto_mansoni.SC_0097	chado	CDS	1004236	1004558	.	-	2	ID=Smp_152460.1:exon:3;Parent=Smp_152460.1
Schisto_mansoni.SC_0097	chado	CDS	1004627	1004753	.	-	0	ID=Smp_152460.1:exon:2;Parent=Smp_152460.1
Schisto_mansoni.SC_0097	chado	CDS	1009911	1010492	.	-	0	ID=Smp_152460.1:exon:1;Parent=Smp_152460.1
Schisto_mansoni.SC_0097	chado	CDS	1014135	1014441	.	-	1	ID=Smp_152450.1:exon:5;Parent=Smp_152450.1
Schisto_mansoni.SC_0097	chado	CDS	1016423	1016492	.	-	2	ID=Smp_152450.1:exon:4;Parent=Smp_152450.1
Schisto_mansoni.SC_0097	chado	CDS	1018396	1018647	.	-	2	ID=Smp_152450.1:exon:3;Parent=Smp_152450.1
Schisto_mansoni.SC_0097	chado	CDS	1019865	1019931	.	-	0	ID=Smp_152450.1:exon:2;Parent=Smp_152450.1
Schisto_mansoni.SC_0097	chado	CDS	1024790	1024795	.	-	0	ID=Smp_152450.1:exon:1;Parent=Smp_152450.1
Schisto_mansoni.SC_0097	chado	five_prime_UTR	1030442	1030480	.	+	.	ID=Smp_152440.1:5utr;Parent=Smp_152440.1
Schisto_mansoni.SC_0097	chado	CDS	1030481	1030621	.	+	0	ID=Smp_152440.1:exon:1;Parent=Smp_152440.1
Schisto_mansoni.SC_0097	chado	CDS	1032294	1032878	.	+	0	ID=Smp_152440.1:exon:2;Parent=Smp_152440.1
Schisto_mansoni.SC_0097	chado	CDS	1033929	1034120	.	+	0	ID=Smp_152440.1:exon:3;Parent=Smp_152440.1
Schisto_mansoni.SC_0097	chado	CDS	1035711	1035880	.	+	0	ID=Smp_152440.1:exon:4;Parent=Smp_152440.1
Schisto_mansoni.SC_0097	chado	CDS	1040285	1040381	.	+	1	ID=Smp_152440.1:exon:5;Parent=Smp_152440.1
Schisto_mansoni.SC_0097	chado	CDS	1042898	1042987	.	+	0	ID=Smp_152440.1:exon:6;Parent=Smp_152440.1
Schisto_mansoni.SC_0097	chado	CDS	1044958	1045413	.	+	0	ID=Smp_152440.1:exon:7;Parent=Smp_152440.1
Schisto_mansoni.SC_0097	chado	three_prime_UTR	1048727	1048776	.	-	.	ID=Smp_056500.1:3utr;Parent=Smp_056500.1
Schisto_mansoni.SC_0097	chado	CDS	1048777	1048891	.	-	1	ID=Smp_056500.1:exon:5;Parent=Smp_056500.1
Schisto_mansoni.SC_0097	chado	CDS	1055813	1055981	.	-	2	ID=Smp_056500.1:exon:4;Parent=Smp_056500.1
Schisto_mansoni.SC_0097	chado	CDS	1056657	1056799	.	-	1	ID=Smp_056500.1:exon:3;Parent=Smp_056500.1
Schisto_mansoni.SC_0097	chado	CDS	1056838	1056956	.	-	0	ID=Smp_056500.1:exon:2;Parent=Smp_056500.1
Schisto_mansoni.SC_0097	chado	CDS	1056995	1057192	.	-	0	ID=Smp_056500.1:exon:1;Parent=Smp_056500.1
Schisto_mansoni.SC_0097	chado	five_prime_UTR	1057193	1057204	.	-	.	ID=Smp_056500.1:5utr;Parent=Smp_056500.1
Schisto_mansoni.SC_0097	chado	CDS	1057479	1058108	.	+	0	ID=Smp_152430.1:exon:1;Parent=Smp_152430.1
Schisto_mansoni.SC_0097	chado	CDS	1059503	1059709	.	+	0	ID=Smp_152430.1:exon:2;Parent=Smp_152430.1
Schisto_mansoni.SC_0097	chado	CDS	1062127	1062361	.	+	0	ID=Smp_152430.1:exon:3;Parent=Smp_152430.1
Schisto_mansoni.SC_0097	chado	CDS	1063980	1064045	.	+	2	ID=Smp_152430.1:exon:4;Parent=Smp_152430.1
Schisto_mansoni.SC_0097	chado	CDS	1068782	1068945	.	+	2	ID=Smp_152430.1:exon:5;Parent=Smp_152430.1
Schisto_mansoni.SC_0097	chado	CDS	1072202	1072223	.	+	0	ID=Smp_152430.1:exon:6;Parent=Smp_152430.1
Schisto_mansoni.SC_0097	chado	CDS	1072458	1072586	.	+	2	ID=Smp_152430.1:exon:7;Parent=Smp_152430.1
Schisto_mansoni.SC_0097	chado	CDS	1072686	1072844	.	+	2	ID=Smp_152430.1:exon:8;Parent=Smp_152430.1
Schisto_mansoni.SC_0097	chado	CDS	1073061	1073258	.	+	2	ID=Smp_152430.1:exon:9;Parent=Smp_152430.1
Schisto_mansoni.SC_0097	chado	CDS	1073340	1073633	.	+	2	ID=Smp_152430.1:exon:10;Parent=Smp_152430.1
Schisto_mansoni.SC_0097	chado	CDS	1078892	1079003	.	+	2	ID=Smp_152430.1:exon:11;Parent=Smp_152430.1
Schisto_mansoni.SC_0097	chado	CDS	1089201	1089801	.	+	1	ID=Smp_152430.1:exon:12;Parent=Smp_152430.1
Schisto_mansoni.SC_0097	chado	CDS	1092600	1092684	.	+	0	ID=Smp_152430.1:exon:13;Parent=Smp_152430.1
Schisto_mansoni.SC_0097	chado	CDS	1097525	1097920	.	+	2	ID=Smp_152430.1:exon:14;Parent=Smp_152430.1
Schisto_mansoni.SC_0097	chado	CDS	1098969	1099022	.	+	2	ID=Smp_152430.1:exon:15;Parent=Smp_152430.1
Schisto_mansoni.SC_0097	chado	CDS	1100042	1100058	.	+	2	ID=Smp_152430.1:exon:16;Parent=Smp_152430.1
Schisto_mansoni.SC_0097	chado	CDS	1115689	1115759	.	+	0	ID=SmtRNA_02035_Pseudo_TTG.1.1.1:exon:1;Parent=SmtRNA_02035_Pseudo_TTG.1.1.1
Schisto_mansoni.SC_0097	chado	tRNA	1115689	1115759	.	+	.	ID=SmtRNA_02035_Pseudo_TTG.1.1.1;Parent=SmtRNA_02035_Pseudo_TTG.1.1;literature=PMID:19814823
Schisto_mansoni.SC_0097	chado	CDS	1149211	1149281	.	+	0	ID=SmtRNA_02179_Pseudo_GTC.1.1.1:exon:1;Parent=SmtRNA_02179_Pseudo_GTC.1.1.1
Schisto_mansoni.SC_0097	chado	tRNA	1149211	1149281	.	+	.	ID=SmtRNA_02179_Pseudo_GTC.1.1.1;Parent=SmtRNA_02179_Pseudo_GTC.1.1;literature=PMID:19814823
Schisto_mansoni.SC_0097	chado	CDS	1171494	1171612	.	-	2	ID=Smp_152420.1:exon:2;Parent=Smp_152420.1
Schisto_mansoni.SC_0097	chado	CDS	1175389	1175572	.	-	0	ID=Smp_152420.1:exon:1;Parent=Smp_152420.1
Schisto_mansoni.SC_0097	chado	CDS	1200088	1200153	.	-	0	ID=SmtRNA_00611_Gln_TTG.1.1.1:exon:1;Parent=SmtRNA_00611_Gln_TTG.1.1.1
Schisto_mansoni.SC_0097	chado	tRNA	1200088	1200153	.	-	.	ID=SmtRNA_00611_Gln_TTG.1.1.1;Parent=SmtRNA_00611_Gln_TTG.1.1;literature=PMID:19814823
Schisto_mansoni.SC_0097	chado	five_prime_UTR	1244102	1244126	.	+	.	ID=Smp_056460.1:5utr;Parent=Smp_056460.1
Schisto_mansoni.SC_0097	chado	CDS	1244127	1244193	.	+	0	ID=Smp_056460.1:exon:1;Parent=Smp_056460.1
Schisto_mansoni.SC_0097	chado	CDS	1244893	1244943	.	+	2	ID=Smp_056460.1:exon:2;Parent=Smp_056460.1
Schisto_mansoni.SC_0097	chado	CDS	1246233	1246295	.	+	2	ID=Smp_056460.1:exon:3;Parent=Smp_056460.1
Schisto_mansoni.SC_0097	chado	CDS	1248277	1248324	.	+	2	ID=Smp_056460.1:exon:4;Parent=Smp_056460.1
Schisto_mansoni.SC_0097	chado	CDS	1248381	1248437	.	+	2	ID=Smp_056460.1:exon:5;Parent=Smp_056460.1
Schisto_mansoni.SC_0097	chado	CDS	1249241	1249279	.	+	2	ID=Smp_056460.1:exon:6;Parent=Smp_056460.1
Schisto_mansoni.SC_0097	chado	CDS	1249324	1249398	.	+	2	ID=Smp_056460.1:exon:7;Parent=Smp_056460.1
Schisto_mansoni.SC_0097	chado	CDS	1249933	1249992	.	+	2	ID=Smp_056460.1:exon:8;Parent=Smp_056460.1
Schisto_mansoni.SC_0097	chado	CDS	1250644	1250712	.	+	2	ID=Smp_056460.1:exon:9;Parent=Smp_056460.1
Schisto_mansoni.SC_0097	chado	CDS	1250835	1250881	.	+	2	ID=Smp_056460.1:exon:10;Parent=Smp_056460.1
Schisto_mansoni.SC_0097	chado	three_prime_UTR	1250882	1250891	.	+	.	ID=Smp_056460.1:3utr:1;Parent=Smp_056460.1
Schisto_mansoni.SC_0097	chado	three_prime_UTR	1251672	1251824	.	+	.	ID=Smp_056460.1:3utr:2;Parent=Smp_056460.1
Schisto_mansoni.SC_1734	chado	CDS	3400	3642	.	-	0	ID=Smp_056680.2:exon:1;Parent=Smp_056680.2;End_range=.,.
Schisto_mansoni.SC_0810	chado	CDS	6208	6533	.	+	0	ID=Smp_205900.1:exon:1;Parent=Smp_205900.1
Schisto_mansoni.SC_0810	chado	CDS	6699	6702	.	+	1	ID=Smp_205900.1:exon:2;Parent=Smp_205900.1
Schisto_mansoni.SC_1732	chado	CDS	536	796	.	-	0	ID=Smp_172720.1:exon:1;Parent=Smp_172720.1
Schisto_mansoni.SC_0310	chado	CDS	38894	38997	.	+	0	ID=Smp_136620.1:exon:1;Parent=Smp_136620.1
Schisto_mansoni.SC_0310	chado	CDS	41927	42023	.	+	1	ID=Smp_136620.1:exon:2;Parent=Smp_136620.1
Schisto_mansoni.SC_0310	chado	CDS	58986	59672	.	+	0	ID=Smp_199490.1:exon:1;Parent=Smp_199490.1
Schisto_mansoni.SC_0313	chado	CDS	636	706	.	-	0	ID=SmtRNA_01056_Pseudo_TGG.1.1.1:exon:1;Parent=SmtRNA_01056_Pseudo_TGG.1.1.1
Schisto_mansoni.SC_0313	chado	tRNA	636	706	.	-	.	ID=SmtRNA_01056_Pseudo_TGG.1.1.1;Parent=SmtRNA_01056_Pseudo_TGG.1.1;literature=PMID:19814823
Schisto_mansoni.SC_0313	chado	CDS	39018	40310	.	-	0	ID=Smp_157050.1:exon:1;Parent=Smp_157050.1
Schisto_mansoni.SC_0313	chado	five_prime_UTR	40311	40404	.	-	.	ID=Smp_157050.1:5utr;Parent=Smp_157050.1
Schisto_mansoni.SC_0313	chado	CDS	55465	55535	.	-	0	ID=SmtRNA_00642_Pseudo_TTG.1.1.1:exon:1;Parent=SmtRNA_00642_Pseudo_TTG.1.1.1
Schisto_mansoni.SC_0313	chado	tRNA	55465	55535	.	-	.	ID=SmtRNA_00642_Pseudo_TTG.1.1.1;Parent=SmtRNA_00642_Pseudo_TTG.1.1;literature=PMID:19814823
Schisto_mansoni.SC_0312	chado	CDS	2433	2618	.	+	0	ID=Smp_199500.1:exon:1;Parent=Smp_199500.1
Schisto_mansoni.SC_0312	chado	CDS	4581	4748	.	+	0	ID=Smp_199500.1:exon:2;Parent=Smp_199500.1
Schisto_mansoni.SC_0312	chado	three_prime_UTR	4749	4966	.	+	.	ID=Smp_199500.1:3utr;Parent=Smp_199500.1
Schisto_mansoni.SC_0312	chado	CDS	26002	26088	.	+	0	ID=Smp_175270.1:exon:1;Parent=Smp_175270.1
Schisto_mansoni.SC_0312	chado	CDS	35644	35750	.	+	0	ID=Smp_175270.1:exon:2;Parent=Smp_175270.1
Schisto_mansoni.SC_0312	chado	CDS	37068	37161	.	+	1	ID=Smp_175270.1:exon:3;Parent=Smp_175270.1
Schisto_mansoni.SC_0312	chado	CDS	38246	38373	.	+	0	ID=Smp_175270.1:exon:4;Parent=Smp_175270.1
Schisto_mansoni.SC_0312	chado	CDS	41040	41167	.	+	1	ID=Smp_175270.1:exon:5;Parent=Smp_175270.1
Schisto_mansoni.SC_0312	chado	CDS	43146	43660	.	+	2	ID=Smp_175270.1:exon:6;Parent=Smp_175270.1
Schisto_mansoni.SC_0312	chado	CDS	48184	48302	.	+	0	ID=Smp_175270.1:exon:8;Parent=Smp_175270.1
Schisto_mansoni.SC_0312	chado	CDS	49524	50544	.	+	1	ID=Smp_175270.1:exon:9;Parent=Smp_175270.1
Schisto_mansoni.SC_0312	chado	CDS	57420	57522	.	-	1	ID=Smp_175280.1:exon:5;Parent=Smp_175280.1
Schisto_mansoni.SC_0312	chado	CDS	60710	60801	.	-	0	ID=Smp_175280.1:exon:4;Parent=Smp_175280.1
Schisto_mansoni.SC_0312	chado	CDS	62190	62242	.	-	2	ID=Smp_175280.1:exon:3;Parent=Smp_175280.1
Schisto_mansoni.SC_0312	chado	CDS	64625	65003	.	-	0	ID=Smp_175280.1:exon:2;Parent=Smp_175280.1
Schisto_mansoni.SC_0312	chado	CDS	68061	68129	.	-	0	ID=Smp_175280.1:exon:1;Parent=Smp_175280.1
Schisto_mansoni.SC_0315	chado	CDS	1404	1506	.	-	1	ID=Smp_024810.1:exon:5;Parent=Smp_024810.1
Schisto_mansoni.SC_0315	chado	CDS	1549	1604	.	-	0	ID=Smp_024810.1:exon:4;Parent=Smp_024810.1
Schisto_mansoni.SC_0315	chado	CDS	1653	1742	.	-	0	ID=Smp_024810.1:exon:3;Parent=Smp_024810.1
Schisto_mansoni.SC_0315	chado	CDS	1803	1918	.	-	2	ID=Smp_024810.1:exon:2;Parent=Smp_024810.1
Schisto_mansoni.SC_0315	chado	CDS	1991	2165	.	-	0	ID=Smp_024810.1:exon:1;Parent=Smp_024810.1
Schisto_mansoni.SC_0315	chado	CDS	15007	15063	.	-	0	ID=Smp_024820.2:exon:8;Parent=Smp_024820.2
Schisto_mansoni.SC_0315	chado	CDS	16402	16485	.	-	0	ID=Smp_024820.2:exon:7;Parent=Smp_024820.2
Schisto_mansoni.SC_0315	chado	CDS	23661	23756	.	-	0	ID=Smp_024820.2:exon:6;Parent=Smp_024820.2
Schisto_mansoni.SC_0315	chado	CDS	29859	29963	.	-	0	ID=Smp_024820.2:exon:5;Parent=Smp_024820.2
Schisto_mansoni.SC_0315	chado	CDS	32525	32599	.	-	0	ID=Smp_024820.2:exon:4;Parent=Smp_024820.2
Schisto_mansoni.SC_0315	chado	CDS	35129	35226	.	-	2	ID=Smp_024820.2:exon:3;Parent=Smp_024820.2
Schisto_mansoni.SC_0315	chado	CDS	39931	40024	.	-	0	ID=Smp_024820.2:exon:2;Parent=Smp_024820.2
Schisto_mansoni.SC_0315	chado	CDS	45293	45367	.	-	0	ID=Smp_024820.2:exon:1;Parent=Smp_024820.2
Schisto_mansoni.SC_0315	chado	CDS	58450	59073	.	-	0	ID=Smp_135660.1:exon:3;Parent=Smp_135660.1
Schisto_mansoni.SC_0315	chado	CDS	59968	60069	.	-	0	ID=Smp_135660.1:exon:2;Parent=Smp_135660.1
Schisto_mansoni.SC_0315	chado	CDS	61506	62165	.	-	0	ID=Smp_135660.1:exon:1;Parent=Smp_135660.1
Schisto_mansoni.SC_0315	chado	five_prime_UTR	62166	62457	.	-	.	ID=Smp_135660.1:5utr;Parent=Smp_135660.1
Schisto_mansoni.SC_0641	chado	CDS	1571	1918	.	-	0	ID=Smp_193570.1:exon:1;Parent=Smp_193570.1;End_range=.,.
Schisto_mansoni.SC_0641	chado	CDS	7442	7654	.	-	0	ID=Smp_205780.1:exon:1;Parent=Smp_205780.1
Schisto_mansoni.SC_0316	chado	CDS	1495	1609	.	-	1	ID=Smp_186610.1:exon:8;Parent=Smp_186610.1
Schisto_mansoni.SC_0316	chado	CDS	2561	2675	.	-	2	ID=Smp_186610.1:exon:7;Parent=Smp_186610.1
Schisto_mansoni.SC_0316	chado	CDS	4738	4842	.	-	2	ID=Smp_186610.1:exon:6;Parent=Smp_186610.1
Schisto_mansoni.SC_0316	chado	CDS	6338	6472	.	-	2	ID=Smp_186610.1:exon:5;Parent=Smp_186610.1
Schisto_mansoni.SC_0316	chado	CDS	6846	6971	.	-	2	ID=Smp_186610.1:exon:4;Parent=Smp_186610.1
Schisto_mansoni.SC_0316	chado	CDS	8643	8724	.	-	0	ID=Smp_186610.1:exon:1;Parent=Smp_186610.1
Schisto_mansoni.SC_0316	chado	CDS	26811	26877	.	-	0	ID=SmtRNA_00813_Pseudo_TTG.1.1.1:exon:1;Parent=SmtRNA_00813_Pseudo_TTG.1.1.1
Schisto_mansoni.SC_0316	chado	tRNA	26811	26877	.	-	.	ID=SmtRNA_00813_Pseudo_TTG.1.1.1;Parent=SmtRNA_00813_Pseudo_TTG.1.1;literature=PMID:19814823
Schisto_mansoni.SC_0316	chado	CDS	56329	56483	.	-	2	ID=Smp_113530.1:exon:3;Parent=Smp_113530.1
Schisto_mansoni.SC_0316	chado	CDS	56981	57127	.	-	2	ID=Smp_113530.1:exon:2;Parent=Smp_113530.1
Schisto_mansoni.SC_0316	chado	CDS	58166	58226	.	-	0	ID=Smp_113530.1:exon:1;Parent=Smp_113530.1
Schisto_mansoni.SC_0316	chado	five_prime_UTR	58236	58236	.	-	.	ID=Smp_113530.1:5utr;Parent=Smp_113530.1
Schisto_mansoni.SC_0316	chado	CDS	61362	61550	.	-	0	ID=Smp_183870.1:exon:2;Parent=Smp_183870.1
Schisto_mansoni.SC_0316	chado	CDS	62488	62715	.	-	0	ID=Smp_183870.1:exon:1;Parent=Smp_183870.1
Schisto_mansoni.SC_0319	chado	CDS	15874	16040	.	+	0	ID=Smp_159810.1:exon:1;Parent=Smp_159810.1
Schisto_mansoni.SC_0319	chado	five_prime_UTR	15963	15963	.	+	.	ID=Smp_159810.1:5utr;Parent=Smp_159810.1
Schisto_mansoni.SC_0319	chado	CDS	17356	17370	.	+	1	ID=Smp_159810.1:exon:2;Parent=Smp_159810.1
Schisto_mansoni.SC_0319	chado	CDS	18435	18449	.	+	1	ID=Smp_159810.1:exon:3;Parent=Smp_159810.1
Schisto_mansoni.SC_0319	chado	CDS	19484	19513	.	+	1	ID=Smp_159810.1:exon:4;Parent=Smp_159810.1
Schisto_mansoni.SC_0319	chado	CDS	20512	20529	.	+	1	ID=Smp_159810.1:exon:5;Parent=Smp_159810.1
Schisto_mansoni.SC_0319	chado	CDS	21879	21904	.	+	1	ID=Smp_159810.1:exon:6;Parent=Smp_159810.1
Schisto_mansoni.SC_0319	chado	CDS	22847	22867	.	+	2	ID=Smp_159810.1:exon:7;Parent=Smp_159810.1
Schisto_mansoni.SC_0319	chado	CDS	23664	23682	.	+	2	ID=Smp_159810.1:exon:8;Parent=Smp_159810.1
Schisto_mansoni.SC_0319	chado	CDS	24183	24197	.	+	1	ID=Smp_159810.1:exon:9;Parent=Smp_159810.1
Schisto_mansoni.SC_0319	chado	CDS	25392	25404	.	+	1	ID=Smp_159810.1:exon:10;Parent=Smp_159810.1
Schisto_mansoni.SC_0319	chado	three_prime_UTR	25405	25542	.	+	.	ID=Smp_159810.1:3utr;Parent=Smp_159810.1
Schisto_mansoni.SC_0319	chado	CDS	27560	27630	.	-	0	ID=SmtRNA_01880_Pseudo_TTG.1.1.1:exon:1;Parent=SmtRNA_01880_Pseudo_TTG.1.1.1
Schisto_mansoni.SC_0319	chado	tRNA	27560	27630	.	-	.	ID=SmtRNA_01880_Pseudo_TTG.1.1.1;Parent=SmtRNA_01880_Pseudo_TTG.1.1;literature=PMID:19814823
Schisto_mansoni.SC_0319	chado	CDS	31230	31238	.	+	0	ID=Smp_159820.1:exon:1;Parent=Smp_159820.1
Schisto_mansoni.SC_0319	chado	CDS	31242	31405	.	+	0	ID=Smp_159820.1:exon:2;Parent=Smp_159820.1
Schisto_mansoni.SC_0319	chado	CDS	35299	35359	.	+	1	ID=Smp_159820.1:exon:3;Parent=Smp_159820.1
Schisto_mansoni.Chr_1.unplaced.SC_0336	chado	CDS	1473	1942	.	-	2	ID=Smp_197230.1:exon:5;Parent=Smp_197230.1
Schisto_mansoni.Chr_1.unplaced.SC_0336	chado	CDS	2418	2840	.	-	2	ID=Smp_197230.1:exon:4;Parent=Smp_197230.1
Schisto_mansoni.Chr_1.unplaced.SC_0336	chado	CDS	2881	2952	.	-	2	ID=Smp_197230.1:exon:3;Parent=Smp_197230.1
Schisto_mansoni.Chr_1.unplaced.SC_0336	chado	CDS	2994	3144	.	-	0	ID=Smp_197230.1:exon:2;Parent=Smp_197230.1
Schisto_mansoni.Chr_1.unplaced.SC_0336	chado	CDS	6774	6845	.	-	0	ID=Smp_197230.1:exon:1;Parent=Smp_197230.1
Schisto_mansoni.Chr_1.unplaced.SC_0336	chado	five_prime_UTR	6846	6901	.	-	.	ID=Smp_197230.1:5utr:2;Parent=Smp_197230.1
Schisto_mansoni.Chr_1.unplaced.SC_0336	chado	five_prime_UTR	6934	6967	.	-	.	ID=Smp_197230.1:5utr:1;Parent=Smp_197230.1
Schisto_mansoni.SC_0243	chado	CDS	377	469	.	-	0	ID=Smp_152550.1:exon:14;Parent=Smp_152550.1
Schisto_mansoni.SC_0243	chado	CDS	3555	3886	.	-	2	ID=Smp_152550.1:exon:13;Parent=Smp_152550.1
Schisto_mansoni.SC_0243	chado	CDS	9709	9951	.	-	2	ID=Smp_152550.1:exon:12;Parent=Smp_152550.1
Schisto_mansoni.SC_0243	chado	CDS	11413	11840	.	-	1	ID=Smp_152550.1:exon:11;Parent=Smp_152550.1
Schisto_mansoni.SC_0243	chado	CDS	14922	14992	.	-	0	ID=Smp_152550.1:exon:10;Parent=Smp_152550.1
Schisto_mansoni.SC_0243	chado	CDS	16275	16334	.	-	0	ID=Smp_152550.1:exon:9;Parent=Smp_152550.1
Schisto_mansoni.SC_0243	chado	CDS	17882	17988	.	-	2	ID=Smp_152550.1:exon:8;Parent=Smp_152550.1
Schisto_mansoni.SC_0243	chado	CDS	21524	21635	.	-	0	ID=Smp_152550.1:exon:7;Parent=Smp_152550.1
Schisto_mansoni.SC_0243	chado	CDS	21912	21968	.	-	0	ID=Smp_152550.1:exon:6;Parent=Smp_152550.1
Schisto_mansoni.SC_0243	chado	CDS	30601	30640	.	-	1	ID=Smp_152550.1:exon:5;Parent=Smp_152550.1
Schisto_mansoni.SC_0243	chado	CDS	32707	32809	.	-	2	ID=Smp_152550.1:exon:4;Parent=Smp_152550.1
Schisto_mansoni.SC_0243	chado	CDS	38065	38140	.	-	0	ID=Smp_152550.1:exon:3;Parent=Smp_152550.1
Schisto_mansoni.SC_0243	chado	CDS	48350	48456	.	-	2	ID=Smp_152550.1:exon:2;Parent=Smp_152550.1
Schisto_mansoni.SC_0243	chado	CDS	48527	48692	.	-	0	ID=Smp_152550.1:exon:1;Parent=Smp_152550.1
Schisto_mansoni.SC_0243	chado	five_prime_UTR	48693	48722	.	-	.	ID=Smp_152550.1:5utr;Parent=Smp_152550.1
Schisto_mansoni.SC_0243	chado	three_prime_UTR	55611	55722	.	-	.	ID=Smp_112090.1:3utr;Parent=Smp_112090.1
Schisto_mansoni.SC_0243	chado	CDS	55723	55964	.	-	2	ID=Smp_112090.1:exon:3;Parent=Smp_112090.1
Schisto_mansoni.SC_0243	chado	CDS	56392	56710	.	-	0	ID=Smp_112090.1:exon:2;Parent=Smp_112090.1
Schisto_mansoni.SC_0243	chado	CDS	56848	57078	.	-	0	ID=Smp_112090.1:exon:1;Parent=Smp_112090.1
Schisto_mansoni.SC_0243	chado	five_prime_UTR	57079	57109	.	-	.	ID=Smp_112090.1:5utr;Parent=Smp_112090.1
Schisto_mansoni.SC_0243	chado	five_prime_UTR	62314	62344	.	+	.	ID=Smp_006510.1:5utr;Parent=Smp_006510.1
Schisto_mansoni.SC_0243	chado	CDS	62345	62575	.	+	0	ID=Smp_006510.1:exon:1;Parent=Smp_006510.1
Schisto_mansoni.SC_0243	chado	CDS	62713	63031	.	+	0	ID=Smp_006510.1:exon:2;Parent=Smp_006510.1
Schisto_mansoni.SC_0243	chado	CDS	63459	63700	.	+	2	ID=Smp_006510.1:exon:3;Parent=Smp_006510.1
Schisto_mansoni.SC_0243	chado	three_prime_UTR	63701	63726	.	+	.	ID=Smp_006510.1:3utr;Parent=Smp_006510.1
Schisto_mansoni.SC_0243	chado	CDS	93767	93973	.	+	0	ID=Smp_185150.1:exon:1;Parent=Smp_185150.1
Schisto_mansoni.SC_0243	chado	CDS	99310	99414	.	+	0	ID=Smp_185150.1:exon:2;Parent=Smp_185150.1
Schisto_mansoni.SC_0243	chado	five_prime_UTR	100303	100333	.	+	.	ID=Smp_006520.1:5utr;Parent=Smp_006520.1
Schisto_mansoni.SC_0243	chado	CDS	100334	100564	.	+	0	ID=Smp_006520.1:exon:1;Parent=Smp_006520.1
Schisto_mansoni.SC_0243	chado	CDS	100673	100991	.	+	0	ID=Smp_006520.1:exon:2;Parent=Smp_006520.1
Schisto_mansoni.SC_0243	chado	CDS	101868	102109	.	+	2	ID=Smp_006520.1:exon:3;Parent=Smp_006520.1
Schisto_mansoni.SC_0243	chado	three_prime_UTR	102110	102203	.	+	.	ID=Smp_006520.1:3utr;Parent=Smp_006520.1
Schisto_mansoni.SC_0243	chado	five_prime_UTR	112010	112657	.	+	.	ID=Smp_212780.1:5UTR;Parent=Smp_212780.1
Schisto_mansoni.SC_0243	chado	CDS	112658	112839	.	+	0	ID=Smp_212780.1:exon:1;Parent=Smp_212780.1
Schisto_mansoni.SC_0243	chado	CDS	115610	115757	.	+	1	ID=Smp_212780.1:exon:2;Parent=Smp_212780.1
Schisto_mansoni.SC_0243	chado	CDS	118662	118806	.	+	0	ID=Smp_212780.1:exon:3;Parent=Smp_212780.1
Schisto_mansoni.SC_0243	chado	CDS	120587	120594	.	+	2	ID=Smp_212780.1:exon:4;Parent=Smp_212780.1
Schisto_mansoni.SC_0243	chado	CDS	138820	138868	.	+	0	ID=Smp_125690.1:exon:1;Parent=Smp_125690.1
Schisto_mansoni.SC_0243	chado	CDS	141402	141577	.	+	2	ID=Smp_125690.1:exon:2;Parent=Smp_125690.1
Schisto_mansoni.SC_0243	chado	CDS	142346	142439	.	+	0	ID=Smp_125690.1:exon:3;Parent=Smp_125690.1
Schisto_mansoni.SC_0243	chado	CDS	146367	146530	.	+	2	ID=Smp_125690.1:exon:4;Parent=Smp_125690.1
Schisto_mansoni.SC_0243	chado	CDS	149734	149961	.	+	0	ID=Smp_125690.1:exon:5;Parent=Smp_125690.1
Schisto_mansoni.SC_0243	chado	CDS	154674	155008	.	+	0	ID=Smp_125690.1:exon:6;Parent=Smp_125690.1
Schisto_mansoni.SC_0243	chado	CDS	157470	157584	.	+	1	ID=Smp_125690.1:exon:7;Parent=Smp_125690.1
Schisto_mansoni.SC_0243	chado	CDS	160908	161074	.	+	0	ID=Smp_125690.1:exon:8;Parent=Smp_125690.1
Schisto_mansoni.SC_0243	chado	CDS	162665	162749	.	+	1	ID=Smp_125690.1:exon:9;Parent=Smp_125690.1
Schisto_mansoni.SC_0243	chado	CDS	166360	166416	.	+	0	ID=Smp_125690.1:exon:10;Parent=Smp_125690.1
Schisto_mansoni.SC_0243	chado	CDS	167533	167613	.	+	0	ID=Smp_125690.1:exon:11;Parent=Smp_125690.1
Schisto_mansoni.SC_0243	chado	CDS	169640	169710	.	+	0	ID=Smp_125690.1:exon:12;Parent=Smp_125690.1
Schisto_mansoni.SC_0243	chado	CDS	171728	171869	.	+	1	ID=Smp_125690.1:exon:13;Parent=Smp_125690.1
Schisto_mansoni.SC_0243	chado	CDS	178560	178733	.	+	0	ID=Smp_125690.1:exon:14;Parent=Smp_125690.1
Schisto_mansoni.SC_0243	chado	CDS	204163	204312	.	-	0	ID=Smp_125680.1:exon:19;Parent=Smp_125680.1
Schisto_mansoni.SC_0243	chado	CDS	210784	211147	.	-	1	ID=Smp_125680.1:exon:18;Parent=Smp_125680.1
Schisto_mansoni.SC_0243	chado	CDS	211884	212150	.	-	1	ID=Smp_125680.1:exon:17;Parent=Smp_125680.1
Schisto_mansoni.SC_0243	chado	CDS	212516	212587	.	-	0	ID=SmtRNA_01542_Pseudo_TTG.1.1.1:exon:1;Parent=SmtRNA_01542_Pseudo_TTG.1.1.1
Schisto_mansoni.SC_0243	chado	tRNA	212516	212587	.	-	.	ID=SmtRNA_01542_Pseudo_TTG.1.1.1;Parent=SmtRNA_01542_Pseudo_TTG.1.1;literature=PMID:19814823
Schisto_mansoni.SC_0243	chado	CDS	213015	213207	.	-	2	ID=Smp_125680.1:exon:16;Parent=Smp_125680.1
Schisto_mansoni.SC_0243	chado	CDS	214758	214848	.	-	0	ID=Smp_125680.1:exon:15;Parent=Smp_125680.1
Schisto_mansoni.SC_0243	chado	CDS	216774	216911	.	-	0	ID=Smp_125680.1:exon:14;Parent=Smp_125680.1
Schisto_mansoni.SC_0243	chado	CDS	217958	218209	.	-	0	ID=Smp_125680.1:exon:13;Parent=Smp_125680.1
Schisto_mansoni.SC_0243	chado	CDS	220539	220646	.	-	0	ID=Smp_125680.1:exon:12;Parent=Smp_125680.1
Schisto_mansoni.SC_0243	chado	CDS	221304	221373	.	-	1	ID=Smp_125680.1:exon:11;Parent=Smp_125680.1
Schisto_mansoni.SC_0243	chado	CDS	223504	223583	.	-	0	ID=Smp_125680.1:exon:10;Parent=Smp_125680.1
Schisto_mansoni.SC_0243	chado	CDS	226068	226144	.	-	2	ID=Smp_125680.1:exon:9;Parent=Smp_125680.1
Schisto_mansoni.SC_0243	chado	CDS	227023	227251	.	-	0	ID=Smp_125680.1:exon:8;Parent=Smp_125680.1
Schisto_mansoni.SC_0243	chado	CDS	227778	227919	.	-	1	ID=Smp_125680.1:exon:7;Parent=Smp_125680.1
Schisto_mansoni.SC_0243	chado	CDS	229833	229951	.	-	0	ID=Smp_125680.1:exon:6;Parent=Smp_125680.1
Schisto_mansoni.SC_0243	chado	CDS	231036	231376	.	-	2	ID=Smp_125680.1:exon:5;Parent=Smp_125680.1
Schisto_mansoni.SC_0243	chado	CDS	232996	233117	.	-	1	ID=Smp_125680.1:exon:4;Parent=Smp_125680.1
Schisto_mansoni.SC_0243	chado	CDS	234751	235160	.	-	0	ID=Smp_125680.1:exon:3;Parent=Smp_125680.1
Schisto_mansoni.SC_0243	chado	CDS	236255	236434	.	-	0	ID=Smp_125680.1:exon:2;Parent=Smp_125680.1
Schisto_mansoni.SC_0243	chado	CDS	238018	238458	.	-	0	ID=Smp_125680.1:exon:1;Parent=Smp_125680.1
Schisto_mansoni.SC_0243	chado	CDS	241778	241881	.	-	1	ID=Smp_191940.1:exon:3;Parent=Smp_191940.1;End_range=.,.;Start_range=.,.
Schisto_mansoni.SC_0243	chado	CDS	243127	243711	.	-	1	ID=Smp_191940.1:exon:2;Parent=Smp_191940.1;End_range=.,.;Start_range=.,.
Schisto_mansoni.SC_0243	chado	CDS	244569	245065	.	-	0	ID=Smp_191940.1:exon:1;Parent=Smp_191940.1;End_range=.,.;Start_range=.,.
Schisto_mansoni.SC_0242	chado	CDS	3802	3923	.	+	0	ID=Smp_212190.1:exon:1;Parent=Smp_212190.1
Schisto_mansoni.SC_0242	chado	CDS	3960	4015	.	+	1	ID=Smp_212190.1:exon:2;Parent=Smp_212190.1
Schisto_mansoni.SC_0242	chado	CDS	4050	4144	.	+	2	ID=Smp_212190.1:exon:3;Parent=Smp_212190.1
Schisto_mansoni.SC_0242	chado	CDS	4177	4305	.	+	0	ID=Smp_212190.1:exon:4;Parent=Smp_212190.1
Schisto_mansoni.SC_0242	chado	CDS	4341	4409	.	+	0	ID=Smp_212190.1:exon:5;Parent=Smp_212190.1
Schisto_mansoni.SC_0242	chado	CDS	6161	6496	.	+	0	ID=Smp_212190.1:exon:6;Parent=Smp_212190.1
Schisto_mansoni.SC_0242	chado	CDS	10105	10355	.	+	0	ID=Smp_212190.1:exon:7;Parent=Smp_212190.1
Schisto_mansoni.SC_0242	chado	CDS	13264	13345	.	+	1	ID=Smp_212190.1:exon:8;Parent=Smp_212190.1
Schisto_mansoni.SC_0242	chado	CDS	15807	15887	.	+	0	ID=Smp_212190.1:exon:9;Parent=Smp_212190.1
Schisto_mansoni.SC_0242	chado	CDS	18335	18474	.	+	0	ID=Smp_212190.1:exon:10;Parent=Smp_212190.1
Schisto_mansoni.SC_0242	chado	CDS	21335	21464	.	+	1	ID=Smp_212190.1:exon:11;Parent=Smp_212190.1
Schisto_mansoni.SC_0242	chado	CDS	30782	30852	.	+	0	ID=SmtRNA_00824_Pseudo_TTG.1.1.1:exon:1;Parent=SmtRNA_00824_Pseudo_TTG.1.1.1
Schisto_mansoni.SC_0242	chado	tRNA	30782	30852	.	+	.	ID=SmtRNA_00824_Pseudo_TTG.1.1.1;Parent=SmtRNA_00824_Pseudo_TTG.1.1;literature=PMID:19814823
Schisto_mansoni.SC_0242	chado	CDS	36365	36427	.	+	0	ID=Smp_194470.1:exon:1;Parent=Smp_194470.1
Schisto_mansoni.SC_0242	chado	CDS	39122	39327	.	+	0	ID=Smp_194470.1:exon:2;Parent=Smp_194470.1
Schisto_mansoni.SC_0242	chado	CDS	43458	44353	.	+	1	ID=Smp_194470.1:exon:3;Parent=Smp_194470.1
Schisto_mansoni.SC_0242	chado	CDS	45737	45883	.	+	2	ID=Smp_194470.1:exon:4;Parent=Smp_194470.1
Schisto_mansoni.SC_0242	chado	CDS	47551	47827	.	+	2	ID=Smp_194470.1:exon:5;Parent=Smp_194470.1
Schisto_mansoni.SC_0242	chado	CDS	50605	50800	.	+	1	ID=Smp_194470.1:exon:6;Parent=Smp_194470.1
Schisto_mansoni.SC_0242	chado	CDS	58290	58361	.	-	0	ID=SmtRNA_01512_Pseudo_TTG.1.1.1:exon:1;Parent=SmtRNA_01512_Pseudo_TTG.1.1.1
Schisto_mansoni.SC_0242	chado	tRNA	58290	58361	.	-	.	ID=SmtRNA_01512_Pseudo_TTG.1.1.1;Parent=SmtRNA_01512_Pseudo_TTG.1.1;literature=PMID:19814823
Schisto_mansoni.SC_0242	chado	CDS	95767	95864	.	-	2	ID=Smp_199260.1:exon:23;Parent=Smp_199260.1
Schisto_mansoni.SC_0242	chado	CDS	101058	101132	.	-	2	ID=Smp_199260.1:exon:22;Parent=Smp_199260.1
Schisto_mansoni.SC_0242	chado	CDS	107627	107918	.	-	0	ID=Smp_199260.1:exon:21;Parent=Smp_199260.1
Schisto_mansoni.SC_0242	chado	CDS	111535	111671	.	-	2	ID=Smp_199260.1:exon:20;Parent=Smp_199260.1
Schisto_mansoni.SC_0242	chado	CDS	112664	112868	.	-	0	ID=Smp_199260.1:exon:19;Parent=Smp_199260.1
Schisto_mansoni.SC_0242	chado	CDS	120977	121044	.	-	2	ID=Smp_199260.1:exon:18;Parent=Smp_199260.1
Schisto_mansoni.SC_0242	chado	CDS	122319	122514	.	-	0	ID=Smp_199260.1:exon:17;Parent=Smp_199260.1
Schisto_mansoni.SC_0242	chado	CDS	133840	133955	.	-	2	ID=Smp_199260.1:exon:16;Parent=Smp_199260.1
Schisto_mansoni.SC_0242	chado	CDS	136427	136690	.	-	2	ID=Smp_199260.1:exon:15;Parent=Smp_199260.1
Schisto_mansoni.SC_0242	chado	CDS	155756	155838	.	-	1	ID=Smp_199260.1:exon:14;Parent=Smp_199260.1
Schisto_mansoni.SC_0242	chado	CDS	158294	158339	.	-	2	ID=Smp_199260.1:exon:13;Parent=Smp_199260.1
Schisto_mansoni.SC_0242	chado	CDS	161005	161124	.	-	2	ID=Smp_199260.1:exon:12;Parent=Smp_199260.1
Schisto_mansoni.SC_0242	chado	CDS	163333	163396	.	-	0	ID=Smp_199260.1:exon:11;Parent=Smp_199260.1
Schisto_mansoni.SC_0242	chado	CDS	166711	166937	.	-	2	ID=Smp_199260.1:exon:10;Parent=Smp_199260.1
Schisto_mansoni.SC_0242	chado	CDS	169189	169290	.	-	2	ID=Smp_199260.1:exon:9;Parent=Smp_199260.1
Schisto_mansoni.SC_0242	chado	CDS	171342	171431	.	-	2	ID=Smp_199260.1:exon:8;Parent=Smp_199260.1
Schisto_mansoni.SC_0242	chado	CDS	174888	174977	.	-	2	ID=Smp_199260.1:exon:7;Parent=Smp_199260.1
Schisto_mansoni.SC_0242	chado	CDS	176576	176659	.	-	2	ID=Smp_199260.1:exon:6;Parent=Smp_199260.1
Schisto_mansoni.SC_0242	chado	CDS	178748	178806	.	-	1	ID=Smp_199260.1:exon:5;Parent=Smp_199260.1
Schisto_mansoni.SC_0242	chado	CDS	181830	182019	.	-	2	ID=Smp_199260.1:exon:4;Parent=Smp_199260.1
Schisto_mansoni.SC_0242	chado	CDS	215796	216032	.	-	2	ID=Smp_199260.1:exon:3;Parent=Smp_199260.1
Schisto_mansoni.SC_0242	chado	CDS	217625	217939	.	-	2	ID=Smp_199260.1:exon:2;Parent=Smp_199260.1
Schisto_mansoni.SC_0242	chado	CDS	225774	226647	.	-	0	ID=Smp_199260.1:exon:1;Parent=Smp_199260.1
Schisto_mansoni.SC_0241	chado	CDS	8876	9055	.	-	0	ID=Smp_205180.1:exon:1;Parent=Smp_205180.1
Schisto_mansoni.SC_0241	chado	three_prime_UTR	13151	13626	.	-	.	ID=Smp_057130.1:3utr;Parent=Smp_057130.1
Schisto_mansoni.SC_0241	chado	CDS	13627	13746	.	-	0	ID=Smp_057130.1:exon:6;Parent=Smp_057130.1
Schisto_mansoni.SC_0241	chado	CDS	21076	21269	.	-	2	ID=Smp_057130.1:exon:5;Parent=Smp_057130.1
Schisto_mansoni.SC_0241	chado	CDS	22873	23060	.	-	1	ID=Smp_057130.1:exon:4;Parent=Smp_057130.1
Schisto_mansoni.SC_0241	chado	CDS	30704	30884	.	-	2	ID=Smp_057130.1:exon:3;Parent=Smp_057130.1
Schisto_mansoni.SC_0241	chado	CDS	32205	32775	.	-	0	ID=Smp_057130.1:exon:2;Parent=Smp_057130.1
Schisto_mansoni.SC_0241	chado	CDS	32815	32952	.	-	0	ID=Smp_057130.1:exon:1;Parent=Smp_057130.1
Schisto_mansoni.SC_0241	chado	CDS	51567	51626	.	+	0	ID=Smp_027850.1:exon:1;Parent=Smp_027850.1
Schisto_mansoni.SC_0241	chado	CDS	51662	53040	.	+	0	ID=Smp_027850.1:exon:2;Parent=Smp_027850.1
Schisto_mansoni.SC_0241	chado	CDS	56280	56391	.	+	1	ID=Smp_027850.1:exon:3;Parent=Smp_027850.1
Schisto_mansoni.SC_0241	chado	three_prime_UTR	56392	56509	.	+	.	ID=Smp_027850.1:3utr;Parent=Smp_027850.1
Schisto_mansoni.SC_0241	chado	CDS	76199	76225	.	-	0	ID=Smp_027870.1:exon:2;Parent=Smp_027870.1
Schisto_mansoni.SC_0241	chado	CDS	76349	80602	.	-	0	ID=Smp_027870.1:exon:1;Parent=Smp_027870.1
Schisto_mansoni.SC_0241	chado	five_prime_UTR	92695	92762	.	+	.	ID=Smp_027880.1:5utr:1;Parent=Smp_027880.1
Schisto_mansoni.SC_0241	chado	five_prime_UTR	95069	95131	.	+	.	ID=Smp_027880.1:5utr:2;Parent=Smp_027880.1
Schisto_mansoni.SC_0241	chado	CDS	95132	95388	.	+	0	ID=Smp_027880.1:exon:1;Parent=Smp_027880.1
Schisto_mansoni.SC_0241	chado	CDS	95426	95546	.	+	1	ID=Smp_027880.1:exon:2;Parent=Smp_027880.1
Schisto_mansoni.SC_0241	chado	three_prime_UTR	95547	95551	.	+	.	ID=Smp_027880.1:3utr;Parent=Smp_027880.1
Schisto_mansoni.SC_0241	chado	three_prime_UTR	101198	101697	.	-	.	ID=Smp_212120.1:3utr;Parent=Smp_212120.1
Schisto_mansoni.SC_0241	chado	CDS	101698	102333	.	-	0	ID=Smp_212120.1:exon:4;Parent=Smp_212120.1;End_range=.,.
Schisto_mansoni.SC_0241	chado	CDS	104048	104187	.	-	2	ID=Smp_212120.1:exon:3;Parent=Smp_212120.1;End_range=.,.
Schisto_mansoni.SC_0241	chado	CDS	106737	106782	.	-	0	ID=Smp_212120.1:exon:1;Parent=Smp_212120.1;End_range=.,.
Schisto_mansoni.SC_0241	chado	three_prime_UTR	120033	120204	.	-	.	ID=Smp_137280.1:3utr;Parent=Smp_137280.1
Schisto_mansoni.SC_0241	chado	CDS	120205	120306	.	-	0	ID=Smp_137280.1:exon:13;Parent=Smp_137280.1
Schisto_mansoni.SC_0241	chado	CDS	121564	121644	.	-	0	ID=Smp_137280.1:exon:12;Parent=Smp_137280.1
Schisto_mansoni.SC_0241	chado	CDS	123383	123435	.	-	2	ID=Smp_137280.1:exon:11;Parent=Smp_137280.1
Schisto_mansoni.SC_0241	chado	CDS	126924	127197	.	-	0	ID=Smp_137280.1:exon:10;Parent=Smp_137280.1
Schisto_mansoni.SC_0241	chado	CDS	128754	128869	.	-	2	ID=Smp_137280.1:exon:9;Parent=Smp_137280.1
Schisto_mansoni.SC_0241	chado	CDS	131966	132057	.	-	1	ID=Smp_137280.1:exon:8;Parent=Smp_137280.1
Schisto_mansoni.SC_0241	chado	CDS	135036	135190	.	-	0	ID=Smp_137280.1:exon:7;Parent=Smp_137280.1
Schisto_mansoni.SC_0241	chado	CDS	136736	136793	.	-	1	ID=Smp_137280.1:exon:6;Parent=Smp_137280.1
Schisto_mansoni.SC_0241	chado	CDS	137760	137920	.	-	0	ID=Smp_137280.1:exon:5;Parent=Smp_137280.1
Schisto_mansoni.SC_0241	chado	CDS	141147	141245	.	-	0	ID=Smp_137280.1:exon:4;Parent=Smp_137280.1
Schisto_mansoni.SC_0241	chado	CDS	142341	142454	.	-	0	ID=Smp_137280.1:exon:3;Parent=Smp_137280.1
Schisto_mansoni.SC_0241	chado	CDS	144747	144838	.	-	2	ID=Smp_137280.1:exon:2;Parent=Smp_137280.1
Schisto_mansoni.SC_0241	chado	CDS	148039	148057	.	-	0	ID=Smp_137280.1:exon:1;Parent=Smp_137280.1
Schisto_mansoni.SC_0241	chado	CDS	160030	160794	.	-	0	ID=Smp_137290.1:exon:1;Parent=Smp_137290.1
Schisto_mansoni.SC_0241	chado	five_prime_UTR	169419	169498	.	+	.	ID=Smp_027890.1:5utr:1;Parent=Smp_027890.1
Schisto_mansoni.SC_0241	chado	five_prime_UTR	169825	169864	.	+	.	ID=Smp_027890.1:5utr:2;Parent=Smp_027890.1
Schisto_mansoni.SC_0241	chado	CDS	169865	169883	.	+	0	ID=Smp_027890.1:exon:1;Parent=Smp_027890.1
Schisto_mansoni.SC_0241	chado	CDS	169924	169962	.	+	2	ID=Smp_027890.1:exon:2;Parent=Smp_027890.1
Schisto_mansoni.SC_0241	chado	CDS	169998	170281	.	+	2	ID=Smp_027890.1:exon:3;Parent=Smp_027890.1
Schisto_mansoni.SC_0241	chado	CDS	172886	173147	.	+	0	ID=Smp_027890.1:exon:4;Parent=Smp_027890.1
Schisto_mansoni.SC_0241	chado	CDS	174074	174184	.	+	2	ID=Smp_027890.1:exon:5;Parent=Smp_027890.1
Schisto_mansoni.SC_0241	chado	CDS	176323	176582	.	+	2	ID=Smp_027890.1:exon:6;Parent=Smp_027890.1
Schisto_mansoni.SC_0241	chado	CDS	176656	176887	.	+	0	ID=Smp_027890.1:exon:7;Parent=Smp_027890.1
Schisto_mansoni.SC_0241	chado	CDS	181385	181875	.	+	2	ID=Smp_027890.1:exon:8;Parent=Smp_027890.1
Schisto_mansoni.SC_0241	chado	CDS	182831	183223	.	+	0	ID=Smp_027890.1:exon:9;Parent=Smp_027890.1
Schisto_mansoni.SC_0241	chado	CDS	184940	185350	.	+	0	ID=Smp_027890.1:exon:10;Parent=Smp_027890.1
Schisto_mansoni.SC_0241	chado	CDS	188116	188448	.	+	0	ID=Smp_027890.1:exon:11;Parent=Smp_027890.1
Schisto_mansoni.SC_0241	chado	CDS	191167	191441	.	+	0	ID=Smp_027890.1:exon:12;Parent=Smp_027890.1
Schisto_mansoni.SC_0241	chado	CDS	191542	191770	.	+	1	ID=Smp_027890.1:exon:13;Parent=Smp_027890.1
Schisto_mansoni.SC_0241	chado	CDS	195502	195718	.	+	0	ID=Smp_027890.1:exon:14;Parent=Smp_027890.1
Schisto_mansoni.SC_0241	chado	CDS	196436	196734	.	+	2	ID=Smp_027890.1:exon:15;Parent=Smp_027890.1
Schisto_mansoni.SC_0241	chado	five_prime_UTR	197812	197825	.	+	.	ID=Smp_027900.1:5utr;Parent=Smp_027900.1
Schisto_mansoni.SC_0241	chado	CDS	197826	198340	.	+	0	ID=Smp_027900.1:exon:1;Parent=Smp_027900.1
Schisto_mansoni.SC_0241	chado	CDS	198880	199195	.	+	1	ID=Smp_027900.1:exon:2;Parent=Smp_027900.1
Schisto_mansoni.SC_0241	chado	CDS	201267	201600	.	+	0	ID=Smp_027900.1:exon:3;Parent=Smp_027900.1
Schisto_mansoni.SC_0241	chado	CDS	201700	202274	.	+	2	ID=Smp_027900.1:exon:4;Parent=Smp_027900.1
Schisto_mansoni.SC_0241	chado	CDS	203044	203194	.	+	0	ID=Smp_027900.1:exon:5;Parent=Smp_027900.1
Schisto_mansoni.SC_0241	chado	CDS	204286	204526	.	+	2	ID=Smp_027900.1:exon:6;Parent=Smp_027900.1
Schisto_mansoni.SC_0241	chado	CDS	206552	206804	.	+	1	ID=Smp_027900.1:exon:7;Parent=Smp_027900.1
Schisto_mansoni.SC_0241	chado	three_prime_UTR	206805	206928	.	+	.	ID=Smp_027900.1:3utr;Parent=Smp_027900.1
Schisto_mansoni.SC_0241	chado	three_prime_UTR	206922	207101	.	-	.	ID=Smp_027910.1:3utr;Parent=Smp_027910.1
Schisto_mansoni.SC_0241	chado	CDS	207102	207222	.	-	1	ID=Smp_027910.1:exon:12;Parent=Smp_027910.1
Schisto_mansoni.SC_0241	chado	CDS	207352	207649	.	-	2	ID=Smp_027910.1:exon:11;Parent=Smp_027910.1
Schisto_mansoni.SC_0241	chado	CDS	209102	209184	.	-	1	ID=Smp_027910.1:exon:10;Parent=Smp_027910.1
Schisto_mansoni.SC_0241	chado	CDS	210162	210226	.	-	0	ID=Smp_027910.1:exon:9;Parent=Smp_027910.1
Schisto_mansoni.SC_0241	chado	CDS	211135	211260	.	-	0	ID=Smp_027910.1:exon:8;Parent=Smp_027910.1
Schisto_mansoni.SC_0241	chado	CDS	211539	211716	.	-	1	ID=Smp_027910.1:exon:7;Parent=Smp_027910.1
Schisto_mansoni.SC_0241	chado	CDS	213273	213364	.	-	0	ID=Smp_027910.1:exon:6;Parent=Smp_027910.1
Schisto_mansoni.SC_0241	chado	CDS	213397	213547	.	-	1	ID=Smp_027910.1:exon:5;Parent=Smp_027910.1
Schisto_mansoni.SC_0241	chado	CDS	213580	213705	.	-	1	ID=Smp_027910.1:exon:4;Parent=Smp_027910.1
Schisto_mansoni.SC_0241	chado	CDS	213738	213994	.	-	0	ID=Smp_027910.1:exon:3;Parent=Smp_027910.1
Schisto_mansoni.SC_0241	chado	CDS	214026	214073	.	-	0	ID=Smp_027910.1:exon:2;Parent=Smp_027910.1
Schisto_mansoni.SC_0241	chado	CDS	214113	214154	.	-	0	ID=Smp_027910.1:exon:1;Parent=Smp_027910.1
Schisto_mansoni.SC_0241	chado	three_prime_UTR	238167	238327	.	-	.	ID=Smp_027920.1:3utr;Parent=Smp_027920.1
Schisto_mansoni.SC_0241	chado	CDS	238328	239674	.	-	0	ID=Smp_027920.1:exon:2;Parent=Smp_027920.1
Schisto_mansoni.SC_0241	chado	CDS	240176	240178	.	-	0	ID=Smp_027920.1:exon:1;Parent=Smp_027920.1
Schisto_mansoni.SC_0241	chado	five_prime_UTR	240179	240227	.	-	.	ID=Smp_027920.1:5utr;Parent=Smp_027920.1
Schisto_mansoni.SC_0240	chado	CDS	5137	5293	.	+	0	ID=Smp_160630.1:exon:1;Parent=Smp_160630.1
Schisto_mansoni.SC_0240	chado	CDS	5999	6150	.	+	2	ID=Smp_160630.1:exon:2;Parent=Smp_160630.1
Schisto_mansoni.SC_0240	chado	CDS	6699	6830	.	+	0	ID=Smp_160630.1:exon:3;Parent=Smp_160630.1
Schisto_mansoni.SC_0240	chado	CDS	8824	9090	.	+	0	ID=Smp_160630.1:exon:4;Parent=Smp_160630.1
Schisto_mansoni.SC_0240	chado	CDS	10217	10276	.	+	0	ID=Smp_160630.1:exon:5;Parent=Smp_160630.1
Schisto_mansoni.SC_0240	chado	CDS	12060	12562	.	-	2	ID=Smp_160620.1:exon:14;Parent=Smp_160620.1
Schisto_mansoni.SC_0240	chado	CDS	15314	15645	.	-	1	ID=Smp_160620.1:exon:13;Parent=Smp_160620.1
Schisto_mansoni.SC_0240	chado	CDS	18174	18375	.	-	2	ID=Smp_160620.1:exon:12;Parent=Smp_160620.1
Schisto_mansoni.SC_0240	chado	CDS	19501	19609	.	-	0	ID=Smp_160620.1:exon:11;Parent=Smp_160620.1
Schisto_mansoni.SC_0240	chado	CDS	22381	22455	.	-	0	ID=Smp_160620.1:exon:10;Parent=Smp_160620.1
Schisto_mansoni.SC_0240	chado	CDS	22928	23201	.	-	1	ID=Smp_160620.1:exon:9;Parent=Smp_160620.1
Schisto_mansoni.SC_0240	chado	CDS	25006	25226	.	-	0	ID=Smp_160620.1:exon:8;Parent=Smp_160620.1
Schisto_mansoni.SC_0240	chado	CDS	35369	35660	.	-	1	ID=Smp_160620.1:exon:7;Parent=Smp_160620.1
Schisto_mansoni.SC_0240	chado	CDS	41085	41438	.	-	1	ID=Smp_160620.1:exon:6;Parent=Smp_160620.1
Schisto_mansoni.SC_0240	chado	CDS	45522	45649	.	-	0	ID=Smp_160620.1:exon:5;Parent=Smp_160620.1
Schisto_mansoni.SC_0240	chado	CDS	49936	50067	.	-	0	ID=Smp_160620.1:exon:4;Parent=Smp_160620.1
Schisto_mansoni.SC_0240	chado	CDS	68215	68286	.	-	0	ID=Smp_160620.1:exon:3;Parent=Smp_160620.1
Schisto_mansoni.SC_0240	chado	CDS	74347	74436	.	-	0	ID=Smp_160620.1:exon:2;Parent=Smp_160620.1
Schisto_mansoni.SC_0240	chado	CDS	76276	76296	.	-	0	ID=Smp_160620.1:exon:1;Parent=Smp_160620.1
Schisto_mansoni.SC_0240	chado	CDS	141182	141226	.	-	2	ID=Smp_179630.1:exon:7;Parent=Smp_179630.1;End_range=.,.
Schisto_mansoni.SC_0240	chado	CDS	141711	141779	.	-	2	ID=Smp_179630.1:exon:6;Parent=Smp_179630.1;End_range=.,.
Schisto_mansoni.SC_0240	chado	CDS	142523	142576	.	-	2	ID=Smp_179630.1:exon:5;Parent=Smp_179630.1;End_range=.,.
Schisto_mansoni.SC_0240	chado	CDS	143331	143372	.	-	2	ID=Smp_179630.1:exon:4;Parent=Smp_179630.1;End_range=.,.
Schisto_mansoni.SC_0240	chado	CDS	143722	143778	.	-	2	ID=Smp_179630.1:exon:3;Parent=Smp_179630.1;End_range=.,.
Schisto_mansoni.SC_0240	chado	CDS	144198	144260	.	-	2	ID=Smp_179630.1:exon:2;Parent=Smp_179630.1;End_range=.,.
Schisto_mansoni.SC_0240	chado	CDS	144764	144802	.	-	2	ID=Smp_179630.1:exon:1;Parent=Smp_179630.1;End_range=.,.
Schisto_mansoni.SC_0240	chado	CDS	162616	162684	.	-	2	ID=Smp_179630.1:exon:8;Parent=Smp_179630.1;End_range=.,.
Schisto_mansoni.SC_0240	chado	CDS	162720	162776	.	-	2	ID=Smp_179630.1:exon:9;Parent=Smp_179630.1;End_range=.,.
Schisto_mansoni.SC_0240	chado	CDS	162933	162992	.	-	2	ID=Smp_179630.1:exon:10;Parent=Smp_179630.1;End_range=.,.
Schisto_mansoni.SC_0240	chado	CDS	163565	163628	.	-	0	ID=Smp_179630.1:exon:11;Parent=Smp_179630.1;End_range=.,.
Schisto_mansoni.SC_0240	chado	CDS	164574	165419	.	+	0	ID=Smp_190540.1:exon:1;Parent=Smp_190540.1
Schisto_mansoni.SC_0240	chado	CDS	171174	171265	.	-	2	ID=Smp_193650.1:exon:2;Parent=Smp_193650.1
Schisto_mansoni.SC_0240	chado	CDS	172052	172181	.	-	0	ID=Smp_193650.1:exon:1;Parent=Smp_193650.1
Schisto_mansoni.SC_0240	chado	five_prime_UTR	172062	172062	.	-	.	ID=Smp_193650.1:5utr;Parent=Smp_193650.1
Schisto_mansoni.SC_0247	chado	CDS	36480	36539	.	+	0	ID=Smp_168440.1:exon:1;Parent=Smp_168440.1
Schisto_mansoni.SC_0247	chado	CDS	36757	37002	.	+	0	ID=Smp_168440.1:exon:2;Parent=Smp_168440.1
Schisto_mansoni.SC_0247	chado	CDS	47775	48098	.	-	0	ID=Smp_168430.1:exon:1;Parent=Smp_168430.1
Schisto_mansoni.SC_0247	chado	CDS	75552	75677	.	-	0	ID=Smp_168420.1:exon:6;Parent=Smp_168420.1
Schisto_mansoni.SC_0247	chado	CDS	77022	77099	.	-	0	ID=Smp_168420.1:exon:5;Parent=Smp_168420.1
Schisto_mansoni.SC_0247	chado	CDS	77285	77463	.	-	2	ID=Smp_168420.1:exon:4;Parent=Smp_168420.1
Schisto_mansoni.SC_0247	chado	CDS	81475	81649	.	-	0	ID=Smp_168420.1:exon:3;Parent=Smp_168420.1
Schisto_mansoni.SC_0247	chado	CDS	83738	84061	.	-	0	ID=Smp_168420.1:exon:2;Parent=Smp_168420.1
Schisto_mansoni.SC_0247	chado	CDS	85292	85684	.	-	0	ID=Smp_168420.1:exon:1;Parent=Smp_168420.1
Schisto_mansoni.SC_0247	chado	CDS	108799	109089	.	-	0	ID=Smp_193580.1:exon:2;Parent=Smp_193580.1
Schisto_mansoni.SC_0247	chado	CDS	109740	110132	.	-	0	ID=Smp_193580.1:exon:1;Parent=Smp_193580.1
Schisto_mansoni.SC_0247	chado	CDS	157936	158142	.	-	0	ID=Smp_185130.1:exon:1;Parent=Smp_185130.1
Schisto_mansoni.SC_0247	chado	CDS	167135	167380	.	-	0	ID=Smp_118890.1:exon:1;Parent=Smp_118890.1
Schisto_mansoni.SC_0247	chado	three_prime_UTR	185427	185837	.	-	.	ID=Smp_110560.1:3utr;Parent=Smp_110560.1
Schisto_mansoni.SC_0247	chado	CDS	185838	186170	.	-	0	ID=Smp_110560.1:exon:1;Parent=Smp_110560.1
Schisto_mansoni.SC_0247	chado	five_prime_UTR	186171	186244	.	-	.	ID=Smp_110560.1:5utr;Parent=Smp_110560.1
Schisto_mansoni.SC_0247	chado	CDS	199818	200063	.	-	0	ID=Smp_193740.1:exon:1;Parent=Smp_193740.1
Schisto_mansoni.SC_0656	chado	CDS	1946	1989	.	+	0	ID=Smp_129940.1:exon:1;Parent=Smp_129940.1
Schisto_mansoni.SC_0656	chado	CDS	2031	2206	.	+	1	ID=Smp_129940.1:exon:2;Parent=Smp_129940.1
Schisto_mansoni.SC_0656	chado	CDS	2847	2898	.	+	2	ID=Smp_129940.1:exon:3;Parent=Smp_129940.1
Schisto_mansoni.SC_0656	chado	CDS	6640	7118	.	+	1	ID=Smp_129940.1:exon:4;Parent=Smp_129940.1
Schisto_mansoni.SC_0656	chado	CDS	8435	8583	.	+	2	ID=Smp_129940.1:exon:5;Parent=Smp_129940.1
Schisto_mansoni.SC_0244	chado	CDS	6360	6652	.	-	2	ID=Smp_199290.1:exon:2;Parent=Smp_199290.1
Schisto_mansoni.SC_0244	chado	CDS	7709	7976	.	-	0	ID=Smp_199290.1:exon:1;Parent=Smp_199290.1
Schisto_mansoni.SC_0244	chado	CDS	16553	16673	.	+	0	ID=Smp_151110.1:exon:1;Parent=Smp_151110.1
Schisto_mansoni.SC_0244	chado	CDS	20482	20675	.	+	2	ID=Smp_151110.1:exon:2;Parent=Smp_151110.1
Schisto_mansoni.SC_0244	chado	CDS	20708	20787	.	+	0	ID=Smp_151110.1:exon:3;Parent=Smp_151110.1
Schisto_mansoni.SC_0244	chado	CDS	20829	20907	.	+	1	ID=Smp_151110.1:exon:4;Parent=Smp_151110.1
Schisto_mansoni.SC_0244	chado	CDS	20947	21032	.	+	0	ID=Smp_151110.1:exon:5;Parent=Smp_151110.1
Schisto_mansoni.SC_0244	chado	CDS	22008	22052	.	+	1	ID=Smp_151110.1:exon:6;Parent=Smp_151110.1
Schisto_mansoni.SC_0244	chado	CDS	22092	22154	.	+	1	ID=Smp_151110.1:exon:7;Parent=Smp_151110.1
Schisto_mansoni.SC_0244	chado	CDS	22834	23014	.	+	1	ID=Smp_151110.1:exon:8;Parent=Smp_151110.1
Schisto_mansoni.SC_0244	chado	CDS	24559	24652	.	+	0	ID=Smp_151110.1:exon:9;Parent=Smp_151110.1
Schisto_mansoni.SC_0244	chado	CDS	27171	27295	.	+	2	ID=Smp_151110.1:exon:10;Parent=Smp_151110.1
Schisto_mansoni.SC_0244	chado	CDS	28399	28468	.	+	0	ID=Smp_151110.1:exon:11;Parent=Smp_151110.1
Schisto_mansoni.SC_0244	chado	CDS	30069	30133	.	+	2	ID=Smp_151110.1:exon:12;Parent=Smp_151110.1
Schisto_mansoni.SC_0244	chado	CDS	35140	35412	.	+	0	ID=Smp_151110.1:exon:13;Parent=Smp_151110.1
Schisto_mansoni.SC_0244	chado	CDS	36877	37017	.	+	0	ID=Smp_151110.1:exon:14;Parent=Smp_151110.1
Schisto_mansoni.SC_0244	chado	CDS	41983	42051	.	-	0	ID=SmtRNA_01369_Pseudo_TTG.1.1.1:exon:1;Parent=SmtRNA_01369_Pseudo_TTG.1.1.1
Schisto_mansoni.SC_0244	chado	tRNA	41983	42051	.	-	.	ID=SmtRNA_01369_Pseudo_TTG.1.1.1;Parent=SmtRNA_01369_Pseudo_TTG.1.1;literature=PMID:19814823
Schisto_mansoni.SC_0244	chado	CDS	81506	81576	.	+	0	ID=SmtRNA_00451_Pseudo_TTG.1.1.1:exon:1;Parent=SmtRNA_00451_Pseudo_TTG.1.1.1
Schisto_mansoni.SC_0244	chado	tRNA	81506	81576	.	+	.	ID=SmtRNA_00451_Pseudo_TTG.1.1.1;Parent=SmtRNA_00451_Pseudo_TTG.1.1;literature=PMID:19814823
Schisto_mansoni.SC_0244	chado	CDS	86184	86381	.	-	0	ID=Smp_124740.1:exon:4;Parent=Smp_124740.1
Schisto_mansoni.SC_0244	chado	CDS	89247	89586	.	-	1	ID=Smp_124740.1:exon:3;Parent=Smp_124740.1
Schisto_mansoni.SC_0244	chado	CDS	91041	91137	.	-	2	ID=Smp_124740.1:exon:2;Parent=Smp_124740.1
Schisto_mansoni.SC_0244	chado	CDS	93214	93808	.	-	0	ID=Smp_124740.1:exon:1;Parent=Smp_124740.1
Schisto_mansoni.SC_0244	chado	CDS	148157	148644	.	-	2	ID=Smp_124750.1:exon:4;Parent=Smp_124750.1
Schisto_mansoni.SC_0244	chado	CDS	150314	150424	.	-	2	ID=Smp_124750.1:exon:3;Parent=Smp_124750.1
Schisto_mansoni.SC_0244	chado	CDS	151448	151642	.	-	2	ID=Smp_124750.1:exon:2;Parent=Smp_124750.1
Schisto_mansoni.SC_0244	chado	CDS	152407	152473	.	-	0	ID=Smp_124750.1:exon:1;Parent=Smp_124750.1
Schisto_mansoni.SC_0244	chado	CDS	161620	164656	.	-	1	ID=Smp_124760.1:exon:12;Parent=Smp_124760.1
Schisto_mansoni.SC_0244	chado	CDS	166335	166441	.	-	0	ID=Smp_124760.1:exon:11;Parent=Smp_124760.1
Schisto_mansoni.SC_0244	chado	CDS	168081	168145	.	-	2	ID=Smp_124760.1:exon:10;Parent=Smp_124760.1
Schisto_mansoni.SC_0244	chado	CDS	170205	170337	.	-	0	ID=Smp_124760.1:exon:9;Parent=Smp_124760.1
Schisto_mansoni.SC_0244	chado	CDS	172458	172563	.	-	1	ID=Smp_124760.1:exon:8;Parent=Smp_124760.1
Schisto_mansoni.SC_0244	chado	CDS	175635	175933	.	-	0	ID=Smp_124760.1:exon:7;Parent=Smp_124760.1
Schisto_mansoni.SC_0244	chado	CDS	176172	176315	.	-	0	ID=Smp_124760.1:exon:6;Parent=Smp_124760.1
Schisto_mansoni.SC_0244	chado	CDS	178340	178435	.	-	0	ID=Smp_124760.1:exon:5;Parent=Smp_124760.1
Schisto_mansoni.SC_0244	chado	CDS	180248	180331	.	-	0	ID=Smp_124760.1:exon:4;Parent=Smp_124760.1
Schisto_mansoni.SC_0244	chado	CDS	182543	182614	.	-	0	ID=Smp_124760.1:exon:3;Parent=Smp_124760.1
Schisto_mansoni.SC_0244	chado	CDS	184342	184389	.	-	0	ID=Smp_124760.1:exon:2;Parent=Smp_124760.1
Schisto_mansoni.SC_0244	chado	CDS	189319	189342	.	-	0	ID=Smp_124760.1:exon:1;Parent=Smp_124760.1
Schisto_mansoni.SC_0244	chado	CDS	199504	199585	.	-	1	ID=Smp_124770.1:exon:2;Parent=Smp_124770.1
Schisto_mansoni.SC_0244	chado	CDS	203085	203310	.	-	2	ID=Smp_124770.1:exon:1;Parent=Smp_124770.1
Schisto_mansoni.SC_0244	chado	CDS	207201	207786	.	-	0	ID=Smp_124770.1:exon:9;Parent=Smp_124770.1
Schisto_mansoni.SC_0244	chado	CDS	213330	213563	.	-	0	ID=Smp_124770.1:exon:7;Parent=Smp_124770.1
Schisto_mansoni.SC_0244	chado	CDS	215358	215545	.	-	2	ID=Smp_124770.1:exon:6;Parent=Smp_124770.1
Schisto_mansoni.SC_0244	chado	CDS	217328	217544	.	-	0	ID=Smp_124770.1:exon:5;Parent=Smp_124770.1
Schisto_mansoni.SC_0244	chado	CDS	219520	219588	.	-	0	ID=Smp_124770.1:exon:4;Parent=Smp_124770.1
Schisto_mansoni.SC_0563	chado	CDS	7170	7344	.	-	1	ID=Smp_199840.1:exon:2;Parent=Smp_199840.1
Schisto_mansoni.SC_0563	chado	CDS	7381	7433	.	-	0	ID=Smp_199840.1:exon:1;Parent=Smp_199840.1
Schisto_mansoni.SC_0563	chado	three_prime_UTR	14406	14688	.	+	.	ID=Smp_149620.1:3utr;Parent=Smp_149620.1
Schisto_mansoni.SC_0563	chado	CDS	14690	14884	.	+	0	ID=Smp_149620.1:exon:1;Parent=Smp_149620.1
Schisto_mansoni.SC_0249	chado	CDS	45457	45626	.	-	2	ID=Smp_088800.1:exon:10;Parent=Smp_088800.1
Schisto_mansoni.SC_0249	chado	CDS	45665	45740	.	-	0	ID=Smp_088800.1:exon:9;Parent=Smp_088800.1
Schisto_mansoni.SC_0249	chado	CDS	45785	45975	.	-	2	ID=Smp_088800.1:exon:14;Parent=Smp_088800.1
Schisto_mansoni.SC_0249	chado	CDS	48152	48226	.	-	2	ID=Smp_088800.1:exon:13;Parent=Smp_088800.1
Schisto_mansoni.SC_0249	chado	CDS	48874	48928	.	-	0	ID=Smp_088800.1:exon:12;Parent=Smp_088800.1
Schisto_mansoni.SC_0249	chado	CDS	48970	49086	.	-	0	ID=Smp_088800.1:exon:11;Parent=Smp_088800.1
Schisto_mansoni.SC_0249	chado	CDS	50422	50487	.	-	0	ID=Smp_088800.1:exon:8;Parent=Smp_088800.1
Schisto_mansoni.SC_0249	chado	CDS	51321	51569	.	-	0	ID=Smp_088800.1:exon:7;Parent=Smp_088800.1
Schisto_mansoni.SC_0249	chado	CDS	51600	51776	.	-	0	ID=Smp_088800.1:exon:6;Parent=Smp_088800.1
Schisto_mansoni.SC_0249	chado	CDS	51804	51856	.	-	2	ID=Smp_088800.1:exon:5;Parent=Smp_088800.1
Schisto_mansoni.SC_0249	chado	CDS	51890	52013	.	-	0	ID=Smp_088800.1:exon:4;Parent=Smp_088800.1
Schisto_mansoni.SC_0249	chado	CDS	52051	52146	.	-	0	ID=Smp_088800.1:exon:3;Parent=Smp_088800.1
Schisto_mansoni.SC_0249	chado	CDS	52180	52439	.	-	2	ID=Smp_088800.1:exon:2;Parent=Smp_088800.1
Schisto_mansoni.SC_0249	chado	CDS	52479	52575	.	-	0	ID=Smp_088800.1:exon:1;Parent=Smp_088800.1
Schisto_mansoni.SC_0249	chado	CDS	69085	69141	.	+	0	ID=Smp_192100.1:exon:1;Parent=Smp_192100.1
Schisto_mansoni.SC_0249	chado	CDS	69182	69264	.	+	0	ID=Smp_192100.1:exon:2;Parent=Smp_192100.1
Schisto_mansoni.SC_0249	chado	CDS	69299	69413	.	+	1	ID=Smp_192100.1:exon:3;Parent=Smp_192100.1
Schisto_mansoni.SC_0249	chado	CDS	69445	69546	.	+	0	ID=Smp_192100.1:exon:4;Parent=Smp_192100.1
Schisto_mansoni.SC_0249	chado	CDS	69579	69689	.	+	0	ID=Smp_192100.1:exon:5;Parent=Smp_192100.1
Schisto_mansoni.SC_0249	chado	CDS	80161	80166	.	+	0	ID=Smp_184350.1:exon:3;Parent=Smp_184350.1;End_range=.,.
Schisto_mansoni.SC_0249	chado	CDS	80964	81049	.	+	0	ID=Smp_184350.1:exon:2;Parent=Smp_184350.1;End_range=.,.
Schisto_mansoni.SC_0249	chado	CDS	84529	84701	.	+	1	ID=Smp_184350.1:exon:1;Parent=Smp_184350.1;End_range=.,.
Schisto_mansoni.SC_0249	chado	CDS	86790	87004	.	+	2	ID=Smp_184350.1:exon:4;Parent=Smp_184350.1;End_range=.,.
Schisto_mansoni.SC_0249	chado	CDS	88512	88661	.	+	0	ID=Smp_184350.1:exon:5;Parent=Smp_184350.1;End_range=.,.
Schisto_mansoni.SC_0249	chado	CDS	90668	90751	.	+	0	ID=Smp_184350.1:exon:6;Parent=Smp_184350.1;End_range=.,.
Schisto_mansoni.SC_0249	chado	CDS	92240	92341	.	+	0	ID=Smp_184350.1:exon:8;Parent=Smp_184350.1;End_range=.,.
Schisto_mansoni.SC_0249	chado	CDS	92460	92588	.	+	0	ID=Smp_184350.1:exon:9;Parent=Smp_184350.1;End_range=.,.
Schisto_mansoni.SC_0248	chado	CDS	10554	10871	.	-	0	ID=Smp_205190.1:exon:1;Parent=Smp_205190.1
Schisto_mansoni.SC_0248	chado	CDS	19476	19566	.	-	0	ID=Smp_194420.1:exon:6;Parent=Smp_194420.1
Schisto_mansoni.SC_0248	chado	CDS	21369	26230	.	-	2	ID=Smp_194420.1:exon:2;Parent=Smp_194420.1
Schisto_mansoni.SC_0248	chado	CDS	47056	47530	.	-	0	ID=Smp_194420.1:exon:7;Parent=Smp_194420.1
Schisto_mansoni.SC_0248	chado	CDS	69125	69504	.	+	0	ID=Smp_121390.1:exon:1;Parent=Smp_121390.1
Schisto_mansoni.SC_0248	chado	CDS	100359	100512	.	+	1	ID=Smp_121390.1:exon:2;Parent=Smp_121390.1
Schisto_mansoni.SC_0248	chado	CDS	106095	106169	.	+	0	ID=Smp_121390.1:exon:3;Parent=Smp_121390.1
Schisto_mansoni.SC_0248	chado	three_prime_UTR	106170	106373	.	+	.	ID=Smp_121390.1:3utr;Parent=Smp_121390.1
Schisto_mansoni.SC_0248	chado	five_prime_UTR	118278	118299	.	+	.	ID=Smp_108390.1:5utr;Parent=Smp_108390.1
Schisto_mansoni.SC_0248	chado	CDS	118300	118668	.	+	0	ID=Smp_108390.1:exon:1;Parent=Smp_108390.1
Schisto_mansoni.SC_0248	chado	three_prime_UTR	118669	118935	.	+	.	ID=Smp_108390.1:3utr;Parent=Smp_108390.1
Schisto_mansoni.SC_0248	chado	CDS	138891	139014	.	+	0	ID=Smp_194090.1:exon:1;Parent=Smp_194090.1;Start_range=.,.
Schisto_mansoni.SC_0248	chado	CDS	147298	147425	.	+	2	ID=Smp_194090.1:exon:2;Parent=Smp_194090.1;Start_range=.,.
Schisto_mansoni.SC_0248	chado	CDS	149660	149845	.	+	0	ID=Smp_194090.1:exon:3;Parent=Smp_194090.1;Start_range=.,.
Schisto_mansoni.SC_0248	chado	CDS	155654	155866	.	+	0	ID=Smp_194090.1:exon:4;Parent=Smp_194090.1;Start_range=.,.
Schisto_mansoni.SC_0248	chado	three_prime_UTR	155867	155949	.	+	.	ID=Smp_194090.1:3utr;Parent=Smp_194090.1
Schisto_mansoni.SC_0248	chado	CDS	156995	157236	.	-	2	ID=Smp_120800.1:exon:5;Parent=Smp_120800.1
Schisto_mansoni.SC_0248	chado	CDS	157606	158192	.	-	1	ID=Smp_120800.1:exon:4;Parent=Smp_120800.1
Schisto_mansoni.SC_0248	chado	CDS	159142	159260	.	-	0	ID=Smp_120800.1:exon:3;Parent=Smp_120800.1
Schisto_mansoni.SC_0248	chado	CDS	165706	165858	.	-	0	ID=Smp_120800.1:exon:2;Parent=Smp_120800.1
Schisto_mansoni.SC_0248	chado	CDS	166167	166175	.	-	0	ID=Smp_120800.1:exon:1;Parent=Smp_120800.1
Schisto_mansoni.SC_0248	chado	three_prime_UTR	186012	186075	.	-	.	ID=Smp_120790.1:3utr;Parent=Smp_120790.1
Schisto_mansoni.SC_0248	chado	CDS	186076	186378	.	-	0	ID=Smp_120790.1:exon:1;Parent=Smp_120790.1
Schisto_mansoni.SC_0248	chado	five_prime_UTR	186379	187164	.	-	.	ID=Smp_120790.1:5utr;Parent=Smp_120790.1
Schisto_mansoni.SC_0248	chado	three_prime_UTR	187219	187520	.	-	.	ID=Smp_194080.1:3utr;Parent=Smp_194080.1
Schisto_mansoni.SC_0248	chado	CDS	187521	187715	.	-	0	ID=Smp_194080.1:exon:2;Parent=Smp_194080.1
Schisto_mansoni.SC_0248	chado	CDS	192400	192411	.	-	0	ID=Smp_194080.1:exon:1;Parent=Smp_194080.1
Schisto_mansoni.SC_0565	chado	CDS	4347	4419	.	-	0	ID=SmtRNA_01152_Pseudo_???.1.1.1:exon:1;Parent=SmtRNA_01152_Pseudo_???.1.1.1
Schisto_mansoni.SC_0565	chado	tRNA	4347	4419	.	-	.	ID=SmtRNA_01152_Pseudo_???.1.1.1;Parent=SmtRNA_01152_Pseudo_???.1.1;literature=PMID:19814823
Schisto_mansoni.SC_2440	chado	CDS	906	1124	.	+	0	ID=Smp_206300.1:exon:1;Parent=Smp_206300.1
Schisto_mansoni.SC_0467	chado	CDS	12902	13252	.	+	0	ID=Smp_205620.1:exon:1;Parent=Smp_205620.1
Schisto_mansoni.SC_0080	chado	CDS	46555	46560	.	+	0	ID=Smp_081820.3:exon:1;Parent=Smp_081820.3
Schisto_mansoni.SC_0080	chado	CDS	46592	46642	.	+	0	ID=Smp_081820.3:exon:2;Parent=Smp_081820.3
Schisto_mansoni.SC_0080	chado	CDS	46684	46735	.	+	0	ID=Smp_081820.3:exon:3;Parent=Smp_081820.3
Schisto_mansoni.SC_0080	chado	CDS	46770	46814	.	+	2	ID=Smp_081820.3:exon:4;Parent=Smp_081820.3
Schisto_mansoni.SC_0080	chado	CDS	47608	48018	.	+	2	ID=Smp_081820.3:exon:5;Parent=Smp_081820.3
Schisto_mansoni.SC_0080	chado	CDS	50293	50336	.	+	2	ID=Smp_081820.3:exon:6;Parent=Smp_081820.3
Schisto_mansoni.SC_0080	chado	CDS	55462	55657	.	+	0	ID=Smp_081820.3:exon:7;Parent=Smp_081820.3
Schisto_mansoni.SC_0080	chado	CDS	58501	58628	.	+	2	ID=Smp_081820.3:exon:8;Parent=Smp_081820.3
Schisto_mansoni.SC_0080	chado	three_prime_UTR	58629	58776	.	+	.	ID=Smp_081820.3:3utr;Parent=Smp_081820.3
Schisto_mansoni.SC_0080	chado	three_prime_UTR	68989	69205	.	-	.	ID=Smp_166250.1:3utr;Parent=Smp_166250.1
Schisto_mansoni.SC_0080	chado	CDS	69207	69295	.	-	2	ID=Smp_166250.1:exon:5;Parent=Smp_166250.1
Schisto_mansoni.SC_0080	chado	CDS	70569	70886	.	-	2	ID=Smp_166250.1:exon:4;Parent=Smp_166250.1
Schisto_mansoni.SC_0080	chado	CDS	73237	73408	.	-	0	ID=Smp_166250.1:exon:3;Parent=Smp_166250.1
Schisto_mansoni.SC_0080	chado	CDS	74592	74795	.	-	0	ID=Smp_166250.1:exon:2;Parent=Smp_166250.1
Schisto_mansoni.SC_0080	chado	CDS	75074	75214	.	-	0	ID=Smp_166250.1:exon:1;Parent=Smp_166250.1
Schisto_mansoni.SC_0080	chado	CDS	77007	77243	.	-	0	ID=Smp_166240.1:exon:12;Parent=Smp_166240.1
Schisto_mansoni.SC_0080	chado	CDS	79692	79778	.	-	0	ID=Smp_166240.1:exon:11;Parent=Smp_166240.1
Schisto_mansoni.SC_0080	chado	CDS	80173	80244	.	+	0	ID=SmtRNA_01450_Pseudo_TTC.1.1.1:exon:1;Parent=SmtRNA_01450_Pseudo_TTC.1.1.1
Schisto_mansoni.SC_0080	chado	tRNA	80173	80244	.	+	.	ID=SmtRNA_01450_Pseudo_TTC.1.1.1;Parent=SmtRNA_01450_Pseudo_TTC.1.1;literature=PMID:19814823
Schisto_mansoni.SC_0080	chado	CDS	82530	82634	.	-	0	ID=Smp_166240.1:exon:10;Parent=Smp_166240.1
Schisto_mansoni.SC_0080	chado	CDS	83822	83993	.	-	1	ID=Smp_166240.1:exon:9;Parent=Smp_166240.1
Schisto_mansoni.SC_0080	chado	CDS	87367	87547	.	-	2	ID=Smp_166240.1:exon:8;Parent=Smp_166240.1
Schisto_mansoni.SC_0080	chado	CDS	88433	88630	.	-	2	ID=Smp_166240.1:exon:7;Parent=Smp_166240.1
Schisto_mansoni.SC_0080	chado	CDS	89072	89276	.	-	0	ID=Smp_166240.1:exon:6;Parent=Smp_166240.1
Schisto_mansoni.SC_0080	chado	CDS	89318	89557	.	-	0	ID=Smp_166240.1:exon:5;Parent=Smp_166240.1
Schisto_mansoni.SC_0080	chado	CDS	89610	89813	.	-	0	ID=Smp_166240.1:exon:4;Parent=Smp_166240.1
Schisto_mansoni.SC_0080	chado	CDS	89860	89983	.	-	1	ID=Smp_166240.1:exon:3;Parent=Smp_166240.1
Schisto_mansoni.SC_0080	chado	CDS	90036	90184	.	-	0	ID=Smp_166240.1:exon:2;Parent=Smp_166240.1
Schisto_mansoni.SC_0080	chado	CDS	90242	90268	.	-	0	ID=Smp_166240.1:exon:1;Parent=Smp_166240.1
Schisto_mansoni.SC_0080	chado	three_prime_UTR	101875	101968	.	-	.	ID=Smp_081790.1:3utr;Parent=Smp_081790.1
Schisto_mansoni.SC_0080	chado	CDS	101969	102045	.	-	2	ID=Smp_081790.1:exon:6;Parent=Smp_081790.1
Schisto_mansoni.SC_0080	chado	CDS	105696	105772	.	-	1	ID=Smp_081790.1:exon:5;Parent=Smp_081790.1
Schisto_mansoni.SC_0080	chado	CDS	108415	108498	.	-	1	ID=Smp_081790.1:exon:4;Parent=Smp_081790.1
Schisto_mansoni.SC_0080	chado	CDS	109606	109645	.	-	2	ID=Smp_081790.1:exon:3;Parent=Smp_081790.1
Schisto_mansoni.SC_0080	chado	CDS	111811	111913	.	-	0	ID=Smp_081790.1:exon:2;Parent=Smp_081790.1
Schisto_mansoni.SC_0080	chado	CDS	113172	113240	.	-	0	ID=Smp_081790.1:exon:1;Parent=Smp_081790.1
Schisto_mansoni.SC_0080	chado	five_prime_UTR	113241	113245	.	-	.	ID=Smp_081790.1:5utr:2;Parent=Smp_081790.1
Schisto_mansoni.SC_0080	chado	five_prime_UTR	114806	114876	.	-	.	ID=Smp_081790.1:5utr:1;Parent=Smp_081790.1
Schisto_mansoni.SC_0080	chado	three_prime_UTR	117028	117289	.	-	.	ID=Smp_166230.1:3utr;Parent=Smp_166230.1
Schisto_mansoni.SC_0080	chado	CDS	117290	117388	.	-	0	ID=Smp_166230.1:exon:3;Parent=Smp_166230.1
Schisto_mansoni.SC_0080	chado	CDS	119645	119902	.	-	0	ID=Smp_166230.1:exon:2;Parent=Smp_166230.1
Schisto_mansoni.SC_0080	chado	CDS	123750	123926	.	-	0	ID=Smp_166230.1:exon:1;Parent=Smp_166230.1
Schisto_mansoni.SC_0080	chado	five_prime_UTR	124062	124062	.	-	.	ID=Smp_166230.1:5utr;Parent=Smp_166230.1
Schisto_mansoni.SC_0080	chado	three_prime_UTR	129089	129245	.	-	.	ID=Smp_166220.1:3utr;Parent=Smp_166220.1
Schisto_mansoni.SC_0080	chado	CDS	129246	129532	.	-	2	ID=Smp_166220.1:exon:11;Parent=Smp_166220.1
Schisto_mansoni.SC_0080	chado	CDS	131362	131679	.	-	2	ID=Smp_166220.1:exon:10;Parent=Smp_166220.1
Schisto_mansoni.SC_0080	chado	CDS	133278	133560	.	-	0	ID=Smp_166220.1:exon:9;Parent=Smp_166220.1
Schisto_mansoni.SC_0080	chado	CDS	135178	135381	.	-	0	ID=Smp_166220.1:exon:8;Parent=Smp_166220.1
Schisto_mansoni.SC_0080	chado	CDS	136692	136843	.	-	2	ID=Smp_166220.1:exon:7;Parent=Smp_166220.1
Schisto_mansoni.SC_0080	chado	CDS	138329	138756	.	-	1	ID=Smp_166220.1:exon:6;Parent=Smp_166220.1
Schisto_mansoni.SC_0080	chado	CDS	139938	140220	.	-	2	ID=Smp_166220.1:exon:5;Parent=Smp_166220.1
Schisto_mansoni.SC_0080	chado	CDS	141697	141761	.	-	1	ID=Smp_166220.1:exon:4;Parent=Smp_166220.1
Schisto_mansoni.SC_0080	chado	CDS	141800	141870	.	-	0	ID=Smp_166220.1:exon:3;Parent=Smp_166220.1
Schisto_mansoni.SC_0080	chado	CDS	141906	141989	.	-	0	ID=Smp_166220.1:exon:2;Parent=Smp_166220.1
Schisto_mansoni.SC_0080	chado	CDS	142029	142133	.	-	0	ID=Smp_166220.1:exon:1;Parent=Smp_166220.1
Schisto_mansoni.SC_0080	chado	CDS	162269	162928	.	+	0	ID=Smp_198800.1:exon:1;Parent=Smp_198800.1
Schisto_mansoni.SC_0080	chado	CDS	165101	165292	.	+	0	ID=Smp_198800.1:exon:2;Parent=Smp_198800.1
Schisto_mansoni.SC_0080	chado	CDS	166149	166296	.	+	0	ID=Smp_198800.1:exon:3;Parent=Smp_198800.1
Schisto_mansoni.SC_0080	chado	CDS	170397	170502	.	+	2	ID=Smp_198800.1:exon:4;Parent=Smp_198800.1
Schisto_mansoni.SC_0080	chado	CDS	173516	173612	.	+	1	ID=Smp_198800.1:exon:5;Parent=Smp_198800.1
Schisto_mansoni.SC_0080	chado	CDS	178037	178432	.	+	0	ID=Smp_198800.1:exon:6;Parent=Smp_198800.1
Schisto_mansoni.SC_0080	chado	CDS	179959	180105	.	+	0	ID=Smp_198800.1:exon:7;Parent=Smp_198800.1
Schisto_mansoni.SC_0080	chado	CDS	184572	184673	.	+	0	ID=Smp_198800.1:exon:8;Parent=Smp_198800.1
Schisto_mansoni.SC_0080	chado	CDS	188007	188339	.	+	0	ID=Smp_198800.1:exon:9;Parent=Smp_198800.1
Schisto_mansoni.SC_0080	chado	CDS	188142	188405	.	+	0	ID=Smp_190090.1:exon:1;Parent=Smp_190090.1
Schisto_mansoni.SC_0080	chado	CDS	193916	194446	.	+	0	ID=Smp_198800.1:exon:10;Parent=Smp_198800.1
Schisto_mansoni.SC_0080	chado	CDS	196212	196277	.	+	0	ID=Smp_198800.1:exon:11;Parent=Smp_198800.1
Schisto_mansoni.SC_0080	chado	three_prime_UTR	196278	196324	.	+	.	ID=Smp_198800.1:3utr;Parent=Smp_198800.1
Schisto_mansoni.SC_0080	chado	CDS	201238	201364	.	-	1	ID=Smp_166200.1:exon:9;Parent=Smp_166200.1
Schisto_mansoni.SC_0080	chado	CDS	208951	209487	.	-	1	ID=Smp_166200.1:exon:8;Parent=Smp_166200.1
Schisto_mansoni.SC_0080	chado	CDS	216116	216509	.	-	2	ID=Smp_166200.1:exon:7;Parent=Smp_166200.1
Schisto_mansoni.SC_0080	chado	CDS	216609	216705	.	-	0	ID=Smp_166200.1:exon:6;Parent=Smp_166200.1
Schisto_mansoni.SC_0080	chado	CDS	223647	223824	.	-	1	ID=Smp_166200.1:exon:5;Parent=Smp_166200.1
Schisto_mansoni.SC_0080	chado	CDS	223954	224036	.	-	0	ID=Smp_166200.1:exon:4;Parent=Smp_166200.1
Schisto_mansoni.SC_0080	chado	CDS	227441	227975	.	-	1	ID=Smp_166200.1:exon:3;Parent=Smp_166200.1
Schisto_mansoni.SC_0080	chado	CDS	232306	232464	.	-	1	ID=Smp_166200.1:exon:2;Parent=Smp_166200.1
Schisto_mansoni.SC_0080	chado	CDS	235109	236427	.	-	0	ID=Smp_166200.1:exon:1;Parent=Smp_166200.1
Schisto_mansoni.SC_0080	chado	five_prime_UTR	236428	236540	.	-	.	ID=Smp_166200.1:5utr:2;Parent=Smp_166200.1
Schisto_mansoni.SC_0080	chado	five_prime_UTR	240108	240153	.	-	.	ID=Smp_166200.1:5utr:1;Parent=Smp_166200.1
Schisto_mansoni.SC_0080	chado	CDS	259885	260079	.	-	0	ID=Smp_081720.1:exon:5;Parent=Smp_081720.1
Schisto_mansoni.SC_0080	chado	CDS	276929	277099	.	-	0	ID=Smp_081720.1:exon:4;Parent=Smp_081720.1
Schisto_mansoni.SC_0080	chado	CDS	306673	306822	.	-	0	ID=Smp_081720.1:exon:3;Parent=Smp_081720.1
Schisto_mansoni.SC_0080	chado	CDS	308585	308871	.	-	2	ID=Smp_081720.1:exon:2;Parent=Smp_081720.1
Schisto_mansoni.SC_0080	chado	CDS	309548	309647	.	-	0	ID=Smp_081720.1:exon:1;Parent=Smp_081720.1
Schisto_mansoni.SC_0080	chado	CDS	335916	335986	.	-	0	ID=SmtRNA_00704_Pseudo_TTG.1.1.1:exon:1;Parent=SmtRNA_00704_Pseudo_TTG.1.1.1
Schisto_mansoni.SC_0080	chado	tRNA	335916	335986	.	-	.	ID=SmtRNA_00704_Pseudo_TTG.1.1.1;Parent=SmtRNA_00704_Pseudo_TTG.1.1;literature=PMID:19814823
Schisto_mansoni.SC_0080	chado	CDS	359885	360095	.	-	1	ID=Smp_133320.1:exon:32;Parent=Smp_133320.1
Schisto_mansoni.SC_0080	chado	CDS	361812	362590	.	-	0	ID=Smp_133320.1:exon:31;Parent=Smp_133320.1
Schisto_mansoni.SC_0080	chado	CDS	362715	363201	.	-	1	ID=Smp_133320.1:exon:30;Parent=Smp_133320.1
Schisto_mansoni.SC_0080	chado	CDS	363358	363485	.	-	0	ID=Smp_133320.1:exon:29;Parent=Smp_133320.1
Schisto_mansoni.SC_0080	chado	CDS	364137	364511	.	-	0	ID=Smp_133320.1:exon:28;Parent=Smp_133320.1
Schisto_mansoni.SC_0080	chado	CDS	364685	365133	.	-	2	ID=Smp_133320.1:exon:27;Parent=Smp_133320.1
Schisto_mansoni.SC_0080	chado	CDS	368065	368413	.	-	0	ID=Smp_133320.1:exon:26;Parent=Smp_133320.1
Schisto_mansoni.SC_0080	chado	CDS	369537	369683	.	-	0	ID=Smp_133320.1:exon:25;Parent=Smp_133320.1
Schisto_mansoni.SC_0080	chado	CDS	369825	370528	.	-	2	ID=Smp_133320.1:exon:24;Parent=Smp_133320.1
Schisto_mansoni.SC_0080	chado	CDS	370924	371340	.	-	0	ID=Smp_190900.1:exon:1;Parent=Smp_190900.1
Schisto_mansoni.SC_0080	chado	CDS	373206	373386	.	-	0	ID=Smp_133320.1:exon:23;Parent=Smp_133320.1
Schisto_mansoni.SC_0080	chado	CDS	374452	374778	.	-	0	ID=Smp_133320.1:exon:22;Parent=Smp_133320.1
Schisto_mansoni.SC_0080	chado	CDS	375898	376341	.	-	0	ID=Smp_133320.1:exon:21;Parent=Smp_133320.1
Schisto_mansoni.SC_0080	chado	CDS	376508	376579	.	-	0	ID=Smp_133320.1:exon:20;Parent=Smp_133320.1
Schisto_mansoni.SC_0080	chado	CDS	377793	377871	.	-	1	ID=Smp_133320.1:exon:19;Parent=Smp_133320.1
Schisto_mansoni.SC_0080	chado	CDS	378000	378131	.	-	1	ID=Smp_133320.1:exon:18;Parent=Smp_133320.1
Schisto_mansoni.SC_0080	chado	CDS	378247	378476	.	-	0	ID=Smp_133320.1:exon:17;Parent=Smp_133320.1
Schisto_mansoni.SC_0080	chado	CDS	381103	381288	.	-	0	ID=Smp_133320.1:exon:16;Parent=Smp_133320.1
Schisto_mansoni.SC_0080	chado	CDS	382465	382535	.	-	2	ID=Smp_133320.1:exon:15;Parent=Smp_133320.1
Schisto_mansoni.SC_0080	chado	CDS	383891	384024	.	-	1	ID=Smp_133320.1:exon:14;Parent=Smp_133320.1
Schisto_mansoni.SC_0080	chado	CDS	394391	394560	.	-	0	ID=Smp_133320.1:exon:13;Parent=Smp_133320.1
Schisto_mansoni.SC_0080	chado	CDS	396326	396940	.	-	0	ID=Smp_133320.1:exon:12;Parent=Smp_133320.1
Schisto_mansoni.SC_0080	chado	CDS	401968	402075	.	-	0	ID=Smp_133320.1:exon:11;Parent=Smp_133320.1
Schisto_mansoni.SC_0080	chado	CDS	403315	403444	.	-	1	ID=Smp_133320.1:exon:10;Parent=Smp_133320.1
Schisto_mansoni.SC_0080	chado	CDS	408613	408893	.	-	0	ID=Smp_133320.1:exon:9;Parent=Smp_133320.1
Schisto_mansoni.SC_0080	chado	CDS	411560	411657	.	-	2	ID=Smp_133320.1:exon:8;Parent=Smp_133320.1
Schisto_mansoni.SC_0080	chado	CDS	412889	413115	.	-	1	ID=Smp_133320.1:exon:7;Parent=Smp_133320.1
Schisto_mansoni.SC_0080	chado	CDS	414717	415023	.	-	2	ID=Smp_133320.1:exon:6;Parent=Smp_133320.1
Schisto_mansoni.SC_0080	chado	CDS	416842	417072	.	-	2	ID=Smp_133320.1:exon:5;Parent=Smp_133320.1
Schisto_mansoni.SC_0080	chado	CDS	419852	420041	.	-	0	ID=Smp_133320.1:exon:4;Parent=Smp_133320.1
Schisto_mansoni.SC_0080	chado	CDS	421356	421454	.	-	0	ID=Smp_133320.1:exon:3;Parent=Smp_133320.1
Schisto_mansoni.SC_0080	chado	CDS	421495	421599	.	-	0	ID=Smp_133320.1:exon:2;Parent=Smp_133320.1
Schisto_mansoni.SC_0080	chado	CDS	422914	423018	.	-	0	ID=Smp_133320.1:exon:1;Parent=Smp_133320.1
Schisto_mansoni.SC_0080	chado	CDS	430864	430936	.	+	0	ID=Smp_133330.1:exon:1;Parent=Smp_133330.1
Schisto_mansoni.SC_0080	chado	CDS	433351	433522	.	+	2	ID=Smp_133330.1:exon:2;Parent=Smp_133330.1
Schisto_mansoni.SC_0080	chado	CDS	435549	435883	.	+	1	ID=Smp_133330.1:exon:3;Parent=Smp_133330.1
Schisto_mansoni.SC_0080	chado	CDS	439625	439691	.	-	0	ID=SmtRNA_00136_Pseudo_TTG.1.1.1:exon:1;Parent=SmtRNA_00136_Pseudo_TTG.1.1.1
Schisto_mansoni.SC_0080	chado	tRNA	439625	439691	.	-	.	ID=SmtRNA_00136_Pseudo_TTG.1.1.1;Parent=SmtRNA_00136_Pseudo_TTG.1.1;literature=PMID:19814823
Schisto_mansoni.SC_0080	chado	CDS	449222	449415	.	+	2	ID=Smp_133330.1:exon:4;Parent=Smp_133330.1
Schisto_mansoni.SC_0080	chado	CDS	450130	450313	.	+	0	ID=Smp_133330.1:exon:5;Parent=Smp_133330.1
Schisto_mansoni.SC_0080	chado	CDS	453271	454020	.	+	2	ID=Smp_133330.1:exon:6;Parent=Smp_133330.1
Schisto_mansoni.SC_0080	chado	CDS	454135	454255	.	+	2	ID=Smp_133330.1:exon:7;Parent=Smp_133330.1
Schisto_mansoni.SC_0080	chado	CDS	454562	455247	.	+	1	ID=Smp_133330.1:exon:8;Parent=Smp_133330.1
Schisto_mansoni.SC_0080	chado	CDS	455382	455434	.	+	2	ID=Smp_133330.1:exon:9;Parent=Smp_133330.1
Schisto_mansoni.SC_0080	chado	CDS	455439	455651	.	+	0	ID=Smp_133330.1:exon:10;Parent=Smp_133330.1
Schisto_mansoni.SC_0080	chado	three_prime_UTR	504267	504794	.	-	.	ID=Smp_133340.1:3utr;Parent=Smp_133340.1
Schisto_mansoni.SC_0080	chado	CDS	504795	504811	.	-	2	ID=Smp_133340.1:exon:2;Parent=Smp_133340.1
Schisto_mansoni.SC_0080	chado	CDS	505174	505384	.	-	0	ID=Smp_133340.1:exon:1;Parent=Smp_133340.1
Schisto_mansoni.SC_0080	chado	five_prime_UTR	506114	506334	.	-	.	ID=Smp_133340.1:5utr:3;Parent=Smp_133340.1
Schisto_mansoni.SC_0080	chado	five_prime_UTR	506370	506525	.	-	.	ID=Smp_133340.1:5utr:2;Parent=Smp_133340.1
Schisto_mansoni.SC_0080	chado	five_prime_UTR	506564	506887	.	-	.	ID=Smp_133340.1:5utr:1;Parent=Smp_133340.1
Schisto_mansoni.SC_0080	chado	five_prime_UTR	520157	520182	.	+	.	ID=Smp_020590.1:5utr:1;Parent=Smp_020590.1
Schisto_mansoni.SC_0080	chado	five_prime_UTR	520214	520218	.	+	.	ID=Smp_020590.1:5utr:2;Parent=Smp_020590.1
Schisto_mansoni.SC_0080	chado	CDS	520219	520254	.	+	0	ID=Smp_020590.1:exon:1;Parent=Smp_020590.1
Schisto_mansoni.SC_0080	chado	CDS	520295	520369	.	+	0	ID=Smp_020590.1:exon:2;Parent=Smp_020590.1
Schisto_mansoni.SC_0080	chado	CDS	520404	520499	.	+	0	ID=Smp_020590.1:exon:3;Parent=Smp_020590.1
Schisto_mansoni.SC_0080	chado	CDS	520533	520643	.	+	0	ID=Smp_020590.1:exon:4;Parent=Smp_020590.1
Schisto_mansoni.SC_0080	chado	CDS	521618	521899	.	+	0	ID=Smp_020590.1:exon:5;Parent=Smp_020590.1
Schisto_mansoni.SC_0080	chado	CDS	524814	524970	.	+	0	ID=Smp_020590.1:exon:6;Parent=Smp_020590.1
Schisto_mansoni.SC_0080	chado	CDS	526153	526494	.	+	2	ID=Smp_020590.1:exon:7;Parent=Smp_020590.1
Schisto_mansoni.SC_0080	chado	CDS	526654	526955	.	+	2	ID=Smp_020590.1:exon:8;Parent=Smp_020590.1
Schisto_mansoni.SC_0080	chado	three_prime_UTR	526956	527139	.	+	.	ID=Smp_020590.1:3utr;Parent=Smp_020590.1
Schisto_mansoni.SC_0080	chado	CDS	527164	527442	.	-	0	ID=Smp_133350.1:exon:9;Parent=Smp_133350.1
Schisto_mansoni.SC_0080	chado	CDS	527669	527822	.	-	1	ID=Smp_133350.1:exon:8;Parent=Smp_133350.1
Schisto_mansoni.SC_0080	chado	CDS	528261	528691	.	-	0	ID=Smp_133350.1:exon:7;Parent=Smp_133350.1
Schisto_mansoni.SC_0080	chado	CDS	529791	530075	.	-	0	ID=Smp_133350.1:exon:6;Parent=Smp_133350.1
Schisto_mansoni.SC_0080	chado	CDS	533310	533618	.	-	0	ID=Smp_133350.1:exon:5;Parent=Smp_133350.1
Schisto_mansoni.SC_0080	chado	CDS	537891	538044	.	-	1	ID=Smp_133350.1:exon:4;Parent=Smp_133350.1
Schisto_mansoni.SC_0080	chado	CDS	538080	538163	.	-	1	ID=Smp_133350.1:exon:3;Parent=Smp_133350.1
Schisto_mansoni.SC_0080	chado	CDS	538196	538299	.	-	0	ID=Smp_133350.1:exon:2;Parent=Smp_133350.1
Schisto_mansoni.SC_0080	chado	CDS	538333	538551	.	-	0	ID=Smp_133350.1:exon:1;Parent=Smp_133350.1
Schisto_mansoni.SC_0080	chado	five_prime_UTR	538552	538582	.	-	.	ID=Smp_133350.1:5utr;Parent=Smp_133350.1
Schisto_mansoni.SC_0080	chado	CDS	570883	570885	.	+	0	ID=Smp_133360.1:exon:1;Parent=Smp_133360.1
Schisto_mansoni.SC_0080	chado	CDS	571697	571900	.	+	0	ID=Smp_133360.1:exon:2;Parent=Smp_133360.1
Schisto_mansoni.SC_0080	chado	CDS	574424	574444	.	+	0	ID=Smp_133370.1:exon:1;Parent=Smp_133370.1
Schisto_mansoni.SC_0080	chado	CDS	579180	579321	.	+	0	ID=Smp_133370.1:exon:2;Parent=Smp_133370.1
Schisto_mansoni.SC_0080	chado	CDS	581824	581956	.	+	2	ID=Smp_133370.1:exon:3;Parent=Smp_133370.1
Schisto_mansoni.SC_0080	chado	CDS	583851	583950	.	+	1	ID=Smp_133370.1:exon:4;Parent=Smp_133370.1
Schisto_mansoni.SC_0080	chado	CDS	586659	586724	.	+	0	ID=Smp_133370.1:exon:5;Parent=Smp_133370.1
Schisto_mansoni.SC_0080	chado	CDS	596354	596465	.	+	0	ID=Smp_133370.1:exon:6;Parent=Smp_133370.1
Schisto_mansoni.SC_0080	chado	CDS	599055	599075	.	+	2	ID=Smp_133370.1:exon:7;Parent=Smp_133370.1
Schisto_mansoni.SC_0080	chado	CDS	602325	602455	.	+	2	ID=Smp_133370.1:exon:15;Parent=Smp_133370.1
Schisto_mansoni.SC_0080	chado	CDS	604626	604717	.	+	0	ID=Smp_133370.1:exon:8;Parent=Smp_133370.1
Schisto_mansoni.SC_0080	chado	CDS	608047	608241	.	+	1	ID=Smp_133370.1:exon:9;Parent=Smp_133370.1
Schisto_mansoni.SC_0080	chado	CDS	612206	612323	.	+	1	ID=Smp_133370.1:exon:10;Parent=Smp_133370.1
Schisto_mansoni.SC_0080	chado	CDS	614918	615029	.	+	0	ID=Smp_133370.1:exon:11;Parent=Smp_133370.1
Schisto_mansoni.SC_0080	chado	CDS	616906	617023	.	+	2	ID=Smp_133370.1:exon:12;Parent=Smp_133370.1
Schisto_mansoni.SC_0080	chado	CDS	619195	619311	.	+	1	ID=Smp_133370.1:exon:13;Parent=Smp_133370.1
Schisto_mansoni.SC_0080	chado	CDS	621685	622168	.	+	1	ID=Smp_133370.1:exon:14;Parent=Smp_133370.1
Schisto_mansoni.SC_0080	chado	three_prime_UTR	622169	622195	.	+	.	ID=Smp_133370.1:3utr:1;Parent=Smp_133370.1
Schisto_mansoni.SC_0080	chado	three_prime_UTR	623588	624237	.	+	.	ID=Smp_133370.1:3utr:2;Parent=Smp_133370.1
Schisto_mansoni.SC_0080	chado	CDS	630290	630348	.	-	2	ID=Smp_133380.1:exon:5;Parent=Smp_133380.1
Schisto_mansoni.SC_0080	chado	CDS	630484	630792	.	-	2	ID=Smp_133380.1:exon:4;Parent=Smp_133380.1
Schisto_mansoni.SC_0080	chado	CDS	632749	633086	.	-	1	ID=Smp_133380.1:exon:3;Parent=Smp_133380.1
Schisto_mansoni.SC_0080	chado	CDS	636940	637144	.	-	2	ID=Smp_133380.1:exon:2;Parent=Smp_133380.1
Schisto_mansoni.SC_0080	chado	CDS	637206	637260	.	-	0	ID=Smp_133380.1:exon:1;Parent=Smp_133380.1
Schisto_mansoni.SC_0080	chado	CDS	839291	839584	.	+	0	ID=Smp_020660.1:exon:1;Parent=Smp_020660.1
Schisto_mansoni.SC_0080	chado	three_prime_UTR	856709	857657	.	-	.	ID=Smp_133390.1:3utr;Parent=Smp_133390.1
Schisto_mansoni.SC_0080	chado	CDS	857658	857992	.	-	2	ID=Smp_133390.1:exon:21;Parent=Smp_133390.1
Schisto_mansoni.SC_0080	chado	CDS	858730	859278	.	-	2	ID=Smp_133390.1:exon:20;Parent=Smp_133390.1
Schisto_mansoni.SC_0080	chado	CDS	866228	866356	.	-	2	ID=Smp_133390.1:exon:19;Parent=Smp_133390.1
Schisto_mansoni.SC_0080	chado	CDS	866510	866690	.	-	0	ID=Smp_133390.1:exon:18;Parent=Smp_133390.1
Schisto_mansoni.SC_0080	chado	CDS	868931	869002	.	+	0	ID=SmtRNA_01567_Pseudo_TTG.1.1.1:exon:1;Parent=SmtRNA_01567_Pseudo_TTG.1.1.1
Schisto_mansoni.SC_0080	chado	tRNA	868931	869002	.	+	.	ID=SmtRNA_01567_Pseudo_TTG.1.1.1;Parent=SmtRNA_01567_Pseudo_TTG.1.1;literature=PMID:19814823
Schisto_mansoni.SC_0080	chado	CDS	869334	869713	.	-	2	ID=Smp_133390.1:exon:17;Parent=Smp_133390.1
Schisto_mansoni.SC_0080	chado	CDS	872333	872498	.	-	0	ID=Smp_133390.1:exon:16;Parent=Smp_133390.1
Schisto_mansoni.SC_0080	chado	CDS	875323	875417	.	-	2	ID=Smp_133390.1:exon:15;Parent=Smp_133390.1
Schisto_mansoni.SC_0080	chado	CDS	876775	877085	.	-	1	ID=Smp_133390.1:exon:14;Parent=Smp_133390.1
Schisto_mansoni.SC_0080	chado	CDS	878178	878287	.	-	0	ID=Smp_133390.1:exon:13;Parent=Smp_133390.1
Schisto_mansoni.SC_0080	chado	CDS	880570	880851	.	-	0	ID=Smp_133390.1:exon:12;Parent=Smp_133390.1
Schisto_mansoni.SC_0080	chado	CDS	884220	884468	.	-	0	ID=Smp_133390.1:exon:11;Parent=Smp_133390.1
Schisto_mansoni.SC_0080	chado	CDS	888827	888969	.	-	2	ID=Smp_133390.1:exon:10;Parent=Smp_133390.1
Schisto_mansoni.SC_0080	chado	CDS	890102	890226	.	-	1	ID=Smp_133390.1:exon:9;Parent=Smp_133390.1
Schisto_mansoni.SC_0080	chado	CDS	893314	893457	.	-	1	ID=Smp_133390.1:exon:8;Parent=Smp_133390.1
Schisto_mansoni.SC_0080	chado	CDS	895486	895640	.	-	0	ID=Smp_133390.1:exon:7;Parent=Smp_133390.1
Schisto_mansoni.SC_0080	chado	CDS	898014	898111	.	-	2	ID=Smp_133390.1:exon:6;Parent=Smp_133390.1
Schisto_mansoni.SC_0080	chado	CDS	901097	901197	.	-	1	ID=Smp_133390.1:exon:5;Parent=Smp_133390.1
Schisto_mansoni.SC_0080	chado	CDS	902406	902572	.	-	0	ID=Smp_133390.1:exon:4;Parent=Smp_133390.1
Schisto_mansoni.SC_0080	chado	CDS	902606	902677	.	-	0	ID=Smp_133390.1:exon:3;Parent=Smp_133390.1
Schisto_mansoni.SC_0080	chado	CDS	902713	902777	.	-	2	ID=Smp_133390.1:exon:2;Parent=Smp_133390.1
Schisto_mansoni.SC_0080	chado	CDS	902811	902934	.	-	0	ID=Smp_133390.1:exon:1;Parent=Smp_133390.1
Schisto_mansoni.SC_0080	chado	five_prime_UTR	902935	902968	.	-	.	ID=Smp_133390.1:5utr;Parent=Smp_133390.1
Schisto_mansoni.SC_0080	chado	three_prime_UTR	906400	906582	.	-	.	ID=Smp_118570.1:3utr;Parent=Smp_118570.1
Schisto_mansoni.SC_0080	chado	CDS	906583	906637	.	-	1	ID=Smp_118570.1:exon:3;Parent=Smp_118570.1
Schisto_mansoni.SC_0080	chado	CDS	906735	906885	.	-	2	ID=Smp_118570.1:exon:2;Parent=Smp_118570.1
Schisto_mansoni.SC_0080	chado	CDS	906924	906987	.	-	0	ID=Smp_118570.1:exon:1;Parent=Smp_118570.1
Schisto_mansoni.SC_0080	chado	five_prime_UTR	906988	907521	.	-	.	ID=Smp_118570.1:5utr;Parent=Smp_118570.1
Schisto_mansoni.SC_0080	chado	three_prime_UTR	917651	917821	.	-	.	ID=Smp_133400.1:3utr;Parent=Smp_133400.1
Schisto_mansoni.SC_0080	chado	CDS	917822	918001	.	-	0	ID=Smp_133400.1:exon:10;Parent=Smp_133400.1
Schisto_mansoni.SC_0080	chado	CDS	918086	918178	.	-	0	ID=Smp_133400.1:exon:9;Parent=Smp_133400.1
Schisto_mansoni.SC_0080	chado	CDS	918225	918353	.	-	0	ID=Smp_133400.1:exon:8;Parent=Smp_133400.1
Schisto_mansoni.SC_0080	chado	CDS	918400	918528	.	-	0	ID=Smp_133400.1:exon:7;Parent=Smp_133400.1
Schisto_mansoni.SC_0080	chado	CDS	919853	919998	.	-	2	ID=Smp_133400.1:exon:6;Parent=Smp_133400.1
Schisto_mansoni.SC_0080	chado	CDS	921369	921446	.	-	2	ID=Smp_133400.1:exon:5;Parent=Smp_133400.1
Schisto_mansoni.SC_0080	chado	CDS	922656	922725	.	-	0	ID=Smp_133400.1:exon:4;Parent=Smp_133400.1
Schisto_mansoni.SC_0080	chado	CDS	923616	923680	.	-	2	ID=Smp_133400.1:exon:3;Parent=Smp_133400.1
Schisto_mansoni.SC_0080	chado	CDS	924612	924662	.	-	2	ID=Smp_133400.1:exon:2;Parent=Smp_133400.1
Schisto_mansoni.SC_0080	chado	CDS	926027	926108	.	-	0	ID=Smp_133400.1:exon:1;Parent=Smp_133400.1
Schisto_mansoni.SC_0080	chado	five_prime_UTR	926109	926119	.	-	.	ID=Smp_133400.1:5utr:3;Parent=Smp_133400.1
Schisto_mansoni.SC_0080	chado	five_prime_UTR	926387	926456	.	-	.	ID=Smp_133400.1:5utr:2;Parent=Smp_133400.1
Schisto_mansoni.SC_0080	chado	five_prime_UTR	926516	926575	.	-	.	ID=Smp_133400.1:5utr:1;Parent=Smp_133400.1
Schisto_mansoni.SC_0080	chado	CDS	949338	949919	.	-	0	ID=Smp_198810.1:exon:10;Parent=Smp_198810.1
Schisto_mansoni.SC_0080	chado	CDS	963134	963511	.	-	0	ID=Smp_198810.1:exon:9;Parent=Smp_198810.1
Schisto_mansoni.SC_0080	chado	CDS	965316	965421	.	-	1	ID=Smp_198810.1:exon:8;Parent=Smp_198810.1
Schisto_mansoni.SC_0080	chado	CDS	968283	968414	.	-	1	ID=Smp_198810.1:exon:7;Parent=Smp_198810.1
Schisto_mansoni.SC_0080	chado	CDS	969823	969880	.	-	2	ID=Smp_198810.1:exon:6;Parent=Smp_198810.1
Schisto_mansoni.SC_0080	chado	CDS	974315	974648	.	-	0	ID=Smp_198810.1:exon:5;Parent=Smp_198810.1
Schisto_mansoni.SC_0080	chado	CDS	977834	977964	.	-	2	ID=Smp_198810.1:exon:4;Parent=Smp_198810.1
Schisto_mansoni.SC_0080	chado	CDS	978012	978132	.	-	0	ID=Smp_198810.1:exon:3;Parent=Smp_198810.1
Schisto_mansoni.SC_0080	chado	CDS	979129	979227	.	-	0	ID=Smp_198810.1:exon:2;Parent=Smp_198810.1
Schisto_mansoni.SC_0080	chado	CDS	989716	989781	.	-	0	ID=Smp_198810.1:exon:1;Parent=Smp_198810.1
Schisto_mansoni.SC_0080	chado	CDS	1000479	1000946	.	-	0	ID=Smp_133490.1:exon:13;Parent=Smp_133490.1
Schisto_mansoni.SC_0080	chado	CDS	1002889	1003248	.	-	0	ID=Smp_133490.1:exon:9;Parent=Smp_133490.1
Schisto_mansoni.SC_0080	chado	CDS	1005496	1005653	.	-	2	ID=Smp_133490.1:exon:12;Parent=Smp_133490.1
Schisto_mansoni.SC_0080	chado	CDS	1008183	1008564	.	-	0	ID=Smp_133490.1:exon:8;Parent=Smp_133490.1
Schisto_mansoni.SC_0080	chado	CDS	1010842	1011172	.	-	1	ID=Smp_133490.1:exon:14;Parent=Smp_133490.1
Schisto_mansoni.SC_0080	chado	CDS	1012748	1013559	.	-	0	ID=Smp_133490.1:exon:6;Parent=Smp_133490.1
Schisto_mansoni.SC_0080	chado	CDS	1016866	1016971	.	-	1	ID=Smp_133490.1:exon:7;Parent=Smp_133490.1
Schisto_mansoni.SC_0080	chado	CDS	1018459	1018530	.	-	0	ID=SmtRNA_02249_Pseudo_TTG.1.1.1:exon:1;Parent=SmtRNA_02249_Pseudo_TTG.1.1.1
Schisto_mansoni.SC_0080	chado	tRNA	1018459	1018530	.	-	.	ID=SmtRNA_02249_Pseudo_TTG.1.1.1;Parent=SmtRNA_02249_Pseudo_TTG.1.1;literature=PMID:19814823
Schisto_mansoni.SC_0080	chado	CDS	1019529	1019663	.	-	1	ID=Smp_133490.1:exon:11;Parent=Smp_133490.1
Schisto_mansoni.SC_0080	chado	CDS	1020883	1020940	.	-	2	ID=Smp_133490.1:exon:10;Parent=Smp_133490.1
Schisto_mansoni.SC_0080	chado	CDS	1022625	1022958	.	-	0	ID=Smp_133490.1:exon:5;Parent=Smp_133490.1
Schisto_mansoni.SC_0080	chado	CDS	1025074	1025204	.	-	2	ID=Smp_133490.1:exon:4;Parent=Smp_133490.1
Schisto_mansoni.SC_0080	chado	CDS	1025262	1025382	.	-	0	ID=Smp_133490.1:exon:3;Parent=Smp_133490.1
Schisto_mansoni.SC_0080	chado	CDS	1025479	1025577	.	-	0	ID=Smp_133490.1:exon:2;Parent=Smp_133490.1
Schisto_mansoni.SC_0080	chado	CDS	1044868	1044933	.	-	0	ID=Smp_133490.1:exon:1;Parent=Smp_133490.1
Schisto_mansoni.SC_0080	chado	five_prime_UTR	1053161	1053245	.	+	.	ID=Smp_020800.1:5utr:1;Parent=Smp_020800.1
Schisto_mansoni.SC_0080	chado	five_prime_UTR	1053279	1053285	.	+	.	ID=Smp_020800.1:5utr:2;Parent=Smp_020800.1
Schisto_mansoni.SC_0080	chado	CDS	1053286	1053355	.	+	0	ID=Smp_020800.1:exon:1;Parent=Smp_020800.1
Schisto_mansoni.SC_0080	chado	CDS	1053391	1053575	.	+	2	ID=Smp_020800.1:exon:2;Parent=Smp_020800.1
Schisto_mansoni.SC_0080	chado	CDS	1054947	1055127	.	+	0	ID=Smp_020800.1:exon:3;Parent=Smp_020800.1
Schisto_mansoni.SC_0080	chado	CDS	1056979	1057025	.	+	2	ID=Smp_020800.1:exon:4;Parent=Smp_020800.1
Schisto_mansoni.SC_0080	chado	CDS	1057696	1057766	.	+	0	ID=Smp_020800.1:exon:5;Parent=Smp_020800.1
Schisto_mansoni.SC_0080	chado	CDS	1059170	1059269	.	+	1	ID=Smp_020800.1:exon:6;Parent=Smp_020800.1
Schisto_mansoni.SC_0080	chado	CDS	1064281	1064496	.	+	0	ID=Smp_020800.1:exon:7;Parent=Smp_020800.1
Schisto_mansoni.SC_0080	chado	CDS	1067053	1067214	.	+	0	ID=Smp_020800.1:exon:8;Parent=Smp_020800.1
Schisto_mansoni.SC_0080	chado	three_prime_UTR	1067215	1067327	.	+	.	ID=Smp_020800.1:3utr;Parent=Smp_020800.1
Schisto_mansoni.SC_0080	chado	CDS	1071866	1072007	.	+	0	ID=Smp_133480.1:exon:1;Parent=Smp_133480.1
Schisto_mansoni.SC_0080	chado	CDS	1104521	1104720	.	+	2	ID=Smp_133480.1:exon:2;Parent=Smp_133480.1
Schisto_mansoni.SC_0080	chado	three_prime_UTR	1155553	1155742	.	-	.	ID=Smp_020770.1:3utr;Parent=Smp_020770.1
Schisto_mansoni.SC_0080	chado	CDS	1155743	1156147	.	-	0	ID=Smp_020770.1:exon:1;Parent=Smp_020770.1
Schisto_mansoni.SC_0080	chado	five_prime_UTR	1156148	1156179	.	-	.	ID=Smp_020770.1:5utr;Parent=Smp_020770.1
Schisto_mansoni.SC_0080	chado	three_prime_UTR	1171325	1172289	.	-	.	ID=Smp_020760.1:3utr;Parent=Smp_020760.1
Schisto_mansoni.SC_0080	chado	CDS	1172290	1172661	.	-	0	ID=Smp_020760.1:exon:7;Parent=Smp_020760.1
Schisto_mansoni.SC_0080	chado	CDS	1174746	1174844	.	-	0	ID=Smp_020760.1:exon:6;Parent=Smp_020760.1
Schisto_mansoni.SC_0080	chado	CDS	1176549	1176647	.	-	0	ID=Smp_020760.1:exon:5;Parent=Smp_020760.1
Schisto_mansoni.SC_0080	chado	CDS	1177016	1177294	.	-	0	ID=Smp_020760.1:exon:4;Parent=Smp_020760.1
Schisto_mansoni.SC_0080	chado	CDS	1178842	1179039	.	-	0	ID=Smp_020760.1:exon:3;Parent=Smp_020760.1
Schisto_mansoni.SC_0080	chado	CDS	1179079	1179174	.	-	0	ID=Smp_020760.1:exon:2;Parent=Smp_020760.1
Schisto_mansoni.SC_0080	chado	CDS	1179210	1179323	.	-	0	ID=Smp_020760.1:exon:1;Parent=Smp_020760.1
Schisto_mansoni.SC_0080	chado	five_prime_UTR	1179324	1179403	.	-	.	ID=Smp_020760.1:5utr:2;Parent=Smp_020760.1
Schisto_mansoni.SC_0080	chado	five_prime_UTR	1181807	1181869	.	-	.	ID=Smp_020760.1:5utr:1;Parent=Smp_020760.1
Schisto_mansoni.SC_0080	chado	CDS	1184725	1184765	.	+	0	ID=Smp_133470.1:exon:1;Parent=Smp_133470.1
Schisto_mansoni.SC_0080	chado	CDS	1187454	1187634	.	+	1	ID=Smp_133470.1:exon:2;Parent=Smp_133470.1
Schisto_mansoni.SC_0080	chado	CDS	1187741	1187918	.	+	0	ID=Smp_133470.1:exon:3;Parent=Smp_133470.1
Schisto_mansoni.SC_0080	chado	CDS	1188824	1189047	.	+	2	ID=Smp_133470.1:exon:4;Parent=Smp_133470.1
Schisto_mansoni.SC_0080	chado	CDS	1190274	1190420	.	+	0	ID=Smp_133470.1:exon:5;Parent=Smp_133470.1
Schisto_mansoni.SC_0080	chado	CDS	1194134	1194208	.	+	0	ID=Smp_133470.1:exon:6;Parent=Smp_133470.1
Schisto_mansoni.SC_0080	chado	CDS	1197548	1197794	.	+	0	ID=Smp_133470.1:exon:7;Parent=Smp_133470.1
Schisto_mansoni.SC_0080	chado	CDS	1209304	1209470	.	+	2	ID=Smp_133470.1:exon:8;Parent=Smp_133470.1
Schisto_mansoni.SC_0080	chado	CDS	1210236	1210331	.	+	0	ID=Smp_133470.1:exon:9;Parent=Smp_133470.1
Schisto_mansoni.SC_0080	chado	CDS	1210341	1210382	.	-	0	ID=Smp_133460.1:exon:5;Parent=Smp_133460.1
Schisto_mansoni.SC_0080	chado	CDS	1210424	1210708	.	-	0	ID=Smp_133460.1:exon:4;Parent=Smp_133460.1
Schisto_mansoni.SC_0080	chado	CDS	1214191	1214601	.	-	0	ID=Smp_133460.1:exon:3;Parent=Smp_133460.1
Schisto_mansoni.SC_0080	chado	CDS	1214920	1215243	.	-	0	ID=Smp_133460.1:exon:2;Parent=Smp_133460.1
Schisto_mansoni.SC_0080	chado	CDS	1216813	1216883	.	+	0	ID=SmtRNA_00917_Pseudo_TTG.1.1.1:exon:1;Parent=SmtRNA_00917_Pseudo_TTG.1.1.1
Schisto_mansoni.SC_0080	chado	tRNA	1216813	1216883	.	+	.	ID=SmtRNA_00917_Pseudo_TTG.1.1.1;Parent=SmtRNA_00917_Pseudo_TTG.1.1;literature=PMID:19814823
Schisto_mansoni.SC_0080	chado	CDS	1228310	1228441	.	-	0	ID=Smp_133460.1:exon:1;Parent=Smp_133460.1
Schisto_mansoni.SC_0080	chado	CDS	1248236	1248373	.	+	0	ID=Smp_133450.1:exon:1;Parent=Smp_133450.1
Schisto_mansoni.SC_0080	chado	CDS	1252810	1252876	.	+	0	ID=SmtRNA_02366_Pseudo_TTG.1.1.1:exon:1;Parent=SmtRNA_02366_Pseudo_TTG.1.1.1
Schisto_mansoni.SC_0080	chado	tRNA	1252810	1252876	.	+	.	ID=SmtRNA_02366_Pseudo_TTG.1.1.1;Parent=SmtRNA_02366_Pseudo_TTG.1.1;literature=PMID:19814823
Schisto_mansoni.SC_0080	chado	CDS	1254878	1255008	.	+	0	ID=Smp_133450.1:exon:2;Parent=Smp_133450.1
Schisto_mansoni.SC_0080	chado	CDS	1257800	1258142	.	+	1	ID=Smp_133450.1:exon:3;Parent=Smp_133450.1
Schisto_mansoni.SC_0080	chado	CDS	1264075	1264555	.	+	0	ID=Smp_133450.1:exon:4;Parent=Smp_133450.1
Schisto_mansoni.SC_0080	chado	CDS	1267628	1267701	.	+	2	ID=Smp_133450.1:exon:5;Parent=Smp_133450.1
Schisto_mansoni.SC_0080	chado	CDS	1268803	1269225	.	+	0	ID=Smp_133450.1:exon:6;Parent=Smp_133450.1
Schisto_mansoni.SC_0080	chado	three_prime_UTR	1269226	1269455	.	+	.	ID=Smp_133450.1:3utr;Parent=Smp_133450.1
Schisto_mansoni.SC_0080	chado	CDS	1274534	1274631	.	+	0	ID=Smp_133440.1:exon:1;Parent=Smp_133440.1
Schisto_mansoni.SC_0080	chado	CDS	1274671	1274784	.	+	1	ID=Smp_133440.1:exon:2;Parent=Smp_133440.1
Schisto_mansoni.SC_0080	chado	CDS	1278129	1278379	.	+	1	ID=Smp_133440.1:exon:3;Parent=Smp_133440.1
Schisto_mansoni.SC_0080	chado	CDS	1283325	1283473	.	+	2	ID=Smp_133440.1:exon:4;Parent=Smp_133440.1
Schisto_mansoni.SC_0080	chado	CDS	1284644	1284794	.	+	0	ID=Smp_133440.1:exon:5;Parent=Smp_133440.1
Schisto_mansoni.SC_0080	chado	CDS	1285155	1285262	.	+	2	ID=Smp_133440.1:exon:6;Parent=Smp_133440.1
Schisto_mansoni.SC_0080	chado	CDS	1286897	1287170	.	+	2	ID=Smp_133440.1:exon:7;Parent=Smp_133440.1
Schisto_mansoni.SC_0080	chado	CDS	1292413	1292569	.	+	1	ID=Smp_133440.1:exon:8;Parent=Smp_133440.1
Schisto_mansoni.SC_0080	chado	CDS	1293665	1294357	.	+	0	ID=Smp_133440.1:exon:9;Parent=Smp_133440.1
Schisto_mansoni.SC_0080	chado	three_prime_UTR	1299796	1299854	.	-	.	ID=Smp_133430.1:3utr;Parent=Smp_133430.1
Schisto_mansoni.SC_0080	chado	CDS	1299855	1299856	.	-	2	ID=Smp_133430.1:exon:8;Parent=Smp_133430.1
Schisto_mansoni.SC_0080	chado	CDS	1301155	1301211	.	-	2	ID=Smp_133430.1:exon:7;Parent=Smp_133430.1
Schisto_mansoni.SC_0080	chado	CDS	1302215	1302283	.	-	2	ID=Smp_133430.1:exon:6;Parent=Smp_133430.1
Schisto_mansoni.SC_0080	chado	CDS	1303570	1303629	.	-	2	ID=Smp_133430.1:exon:5;Parent=Smp_133430.1
Schisto_mansoni.SC_0080	chado	CDS	1305040	1305096	.	-	2	ID=Smp_133430.1:exon:4;Parent=Smp_133430.1
Schisto_mansoni.SC_0080	chado	CDS	1305146	1305193	.	-	2	ID=Smp_133430.1:exon:3;Parent=Smp_133430.1
Schisto_mansoni.SC_0080	chado	CDS	1306600	1306656	.	-	2	ID=Smp_133430.1:exon:2;Parent=Smp_133430.1
Schisto_mansoni.SC_0080	chado	CDS	1308002	1308158	.	-	0	ID=Smp_133430.1:exon:1;Parent=Smp_133430.1
Schisto_mansoni.SC_0080	chado	five_prime_UTR	1308078	1308079	.	-	.	ID=Smp_133430.1:5utr;Parent=Smp_133430.1
Schisto_mansoni.SC_0080	chado	CDS	1376500	1376570	.	+	0	ID=SmtRNA_00050_Pseudo_TTG.1.1.1:exon:1;Parent=SmtRNA_00050_Pseudo_TTG.1.1.1
Schisto_mansoni.SC_0080	chado	tRNA	1376500	1376570	.	+	.	ID=SmtRNA_00050_Pseudo_TTG.1.1.1;Parent=SmtRNA_00050_Pseudo_TTG.1.1;literature=PMID:19814823
Schisto_mansoni.SC_0080	chado	CDS	1389917	1393612	.	-	0	ID=Smp_133420.1:exon:3;Parent=Smp_133420.1
Schisto_mansoni.SC_0080	chado	CDS	1395917	1396327	.	-	0	ID=Smp_133420.1:exon:2;Parent=Smp_133420.1
Schisto_mansoni.SC_0080	chado	CDS	1411819	1412109	.	-	0	ID=Smp_133420.1:exon:1;Parent=Smp_133420.1
Schisto_mansoni.SC_0080	chado	five_prime_UTR	1412110	1412311	.	-	.	ID=Smp_133420.1:5utr;Parent=Smp_133420.1
Schisto_mansoni.SC_0080	chado	CDS	1430348	1430475	.	+	0	ID=Smp_212490.1:exon:1;Parent=Smp_212490.1
Schisto_mansoni.SC_0080	chado	CDS	1433165	1433257	.	+	1	ID=Smp_212490.1:exon:2;Parent=Smp_212490.1
Schisto_mansoni.SC_0080	chado	CDS	1440324	1440681	.	+	1	ID=Smp_212490.1:exon:3;Parent=Smp_212490.1
Schisto_mansoni.SC_0080	chado	CDS	1442109	1442204	.	+	0	ID=Smp_212490.1:exon:4;Parent=Smp_212490.1
Schisto_mansoni.SC_0080	chado	CDS	1444764	1444901	.	+	0	ID=Smp_212490.1:exon:5;Parent=Smp_212490.1
Schisto_mansoni.SC_0080	chado	CDS	1447037	1447478	.	+	0	ID=Smp_212490.1:exon:6;Parent=Smp_212490.1
Schisto_mansoni.SC_0080	chado	CDS	1452083	1452633	.	+	2	ID=Smp_212490.1:exon:7;Parent=Smp_212490.1
Schisto_mansoni.SC_0080	chado	CDS	1453642	1453704	.	+	0	ID=Smp_212490.1:exon:8;Parent=Smp_212490.1
Schisto_mansoni.SC_0080	chado	CDS	1455211	1455675	.	+	0	ID=Smp_212490.1:exon:9;Parent=Smp_212490.1
Schisto_mansoni.SC_0080	chado	CDS	1457330	1457405	.	+	0	ID=Smp_212490.1:exon:10;Parent=Smp_212490.1
Schisto_mansoni.SC_0080	chado	CDS	1459080	1459176	.	+	2	ID=Smp_212490.1:exon:11;Parent=Smp_212490.1
Schisto_mansoni.SC_0080	chado	CDS	1462234	1462565	.	+	1	ID=Smp_212490.1:exon:12;Parent=Smp_212490.1
Schisto_mansoni.SC_0080	chado	CDS	1464702	1464889	.	+	2	ID=Smp_212490.1:exon:13;Parent=Smp_212490.1
Schisto_mansoni.SC_0080	chado	CDS	1467391	1467738	.	+	0	ID=Smp_212490.1:exon:14;Parent=Smp_212490.1
Schisto_mansoni.SC_0080	chado	CDS	1469784	1470085	.	+	0	ID=Smp_212490.1:exon:15;Parent=Smp_212490.1
Schisto_mansoni.SC_0080	chado	CDS	1472832	1473146	.	+	1	ID=Smp_212490.1:exon:16;Parent=Smp_212490.1
Schisto_mansoni.SC_0080	chado	CDS	1474694	1474994	.	+	1	ID=Smp_212490.1:exon:17;Parent=Smp_212490.1
Schisto_mansoni.SC_0080	chado	CDS	1475903	1476652	.	+	0	ID=Smp_212490.1:exon:18;Parent=Smp_212490.1
Schisto_mansoni.SC_0080	chado	CDS	1478381	1478602	.	+	0	ID=Smp_212490.1:exon:19;Parent=Smp_212490.1
Schisto_mansoni.SC_0080	chado	CDS	1497642	1497921	.	-	0	ID=Smp_172940.1:exon:1;Parent=Smp_172940.1
Schisto_mansoni.SC_0305	chado	CDS	26243	26260	.	+	0	ID=Smp_143340.1:exon:1;Parent=Smp_143340.1
Schisto_mansoni.SC_0305	chado	CDS	30665	34180	.	+	0	ID=Smp_143340.1:exon:2;Parent=Smp_143340.1
Schisto_mansoni.SC_0305	chado	CDS	36664	36730	.	+	0	ID=SmtRNA_02270_Gln_TTG.1.1.1:exon:1;Parent=SmtRNA_02270_Gln_TTG.1.1.1
Schisto_mansoni.SC_0305	chado	tRNA	36664	36730	.	+	.	ID=SmtRNA_02270_Gln_TTG.1.1.1;Parent=SmtRNA_02270_Gln_TTG.1.1;literature=PMID:19814823
Schisto_mansoni.SC_0305	chado	CDS	73825	73959	.	+	0	ID=Smp_199460.1:exon:1;Parent=Smp_199460.1
Schisto_mansoni.SC_0305	chado	CDS	75116	75166	.	+	0	ID=Smp_199460.1:exon:2;Parent=Smp_199460.1
Schisto_mansoni.SC_0305	chado	CDS	75246	75355	.	+	0	ID=Smp_199460.1:exon:3;Parent=Smp_199460.1
Schisto_mansoni.SC_0305	chado	CDS	75391	75523	.	+	1	ID=Smp_199460.1:exon:4;Parent=Smp_199460.1
Schisto_mansoni.SC_0919	chado	CDS	329	526	.	-	0	ID=Smp_205930.1:exon:1;Parent=Smp_205930.1
Schisto_mansoni.SC_0509	chado	CDS	2371	3024	.	+	0	ID=Smp_112610.1:exon:1;Parent=Smp_112610.1
Schisto_mansoni.SC_0509	chado	CDS	3485	3637	.	+	0	ID=Smp_185770.1:exon:1;Parent=Smp_185770.1
Schisto_mansoni.SC_0509	chado	CDS	8205	8387	.	+	0	ID=Smp_112600.1:exon:1;Parent=Smp_112600.1
Schisto_mansoni.SC_0509	chado	CDS	8992	9054	.	+	0	ID=Smp_112600.1:exon:2;Parent=Smp_112600.1
Schisto_mansoni.SC_0509	chado	CDS	11381	15145	.	-	0	ID=Smp_112590.1:exon:1;Parent=Smp_112590.1
Schisto_mansoni.SC_0917	chado	CDS	1157	1693	.	+	0	ID=Smp_205920.1:exon:1;Parent=Smp_205920.1
Schisto_mansoni.SC_1586	chado	CDS	2717	2917	.	-	0	ID=Smp_206190.1:exon:1;Parent=Smp_206190.1
Schisto_mansoni.SC_0915	chado	CDS	2995	3308	.	+	0	ID=Smp_199940.1:exon:1;Parent=Smp_199940.1
Schisto_mansoni.SC_0915	chado	CDS	5824	5974	.	+	1	ID=Smp_199940.1:exon:2;Parent=Smp_199940.1
Schisto_mansoni.SC_0148	chado	CDS	2717	3058	.	-	0	ID=Smp_198920.1:exon:2;Parent=Smp_198920.1
Schisto_mansoni.SC_0148	chado	CDS	5105	5635	.	-	0	ID=Smp_198920.1:exon:1;Parent=Smp_198920.1
Schisto_mansoni.SC_0148	chado	five_prime_UTR	5636	5654	.	-	.	ID=Smp_198920.1:5utr;Parent=Smp_198920.1
Schisto_mansoni.SC_0148	chado	three_prime_UTR	12269	13135	.	-	.	ID=Smp_031880.1:3utr:2;Parent=Smp_031880.1
Schisto_mansoni.SC_0148	chado	three_prime_UTR	14697	14705	.	-	.	ID=Smp_031880.1:3utr:1;Parent=Smp_031880.1
Schisto_mansoni.SC_0148	chado	CDS	14706	14863	.	-	2	ID=Smp_031880.1:exon:7;Parent=Smp_031880.1
Schisto_mansoni.SC_0148	chado	CDS	16992	17130	.	-	0	ID=Smp_031880.1:exon:6;Parent=Smp_031880.1
Schisto_mansoni.SC_0148	chado	CDS	19009	19178	.	-	2	ID=Smp_031880.1:exon:5;Parent=Smp_031880.1
Schisto_mansoni.SC_0148	chado	CDS	21749	21829	.	-	2	ID=Smp_031880.1:exon:4;Parent=Smp_031880.1
Schisto_mansoni.SC_0148	chado	CDS	21877	22006	.	-	0	ID=Smp_031880.1:exon:3;Parent=Smp_031880.1
Schisto_mansoni.SC_0148	chado	CDS	22051	22193	.	-	2	ID=Smp_031880.1:exon:2;Parent=Smp_031880.1
Schisto_mansoni.SC_0148	chado	CDS	23897	23951	.	-	0	ID=Smp_031880.1:exon:1;Parent=Smp_031880.1
Schisto_mansoni.SC_0148	chado	five_prime_UTR	23952	23973	.	-	.	ID=Smp_031880.1:5utr;Parent=Smp_031880.1
Schisto_mansoni.SC_0148	chado	five_prime_UTR	30289	30318	.	+	.	ID=Smp_139430.1:5utr:1;Parent=Smp_139430.1
Schisto_mansoni.SC_0148	chado	five_prime_UTR	34115	34153	.	+	.	ID=Smp_139430.1:5utr:2;Parent=Smp_139430.1
Schisto_mansoni.SC_0148	chado	CDS	34154	34310	.	+	0	ID=Smp_139430.1:exon:1;Parent=Smp_139430.1
Schisto_mansoni.SC_0148	chado	CDS	34359	34517	.	+	2	ID=Smp_139430.1:exon:2;Parent=Smp_139430.1
Schisto_mansoni.SC_0148	chado	CDS	35600	35724	.	+	2	ID=Smp_139430.1:exon:3;Parent=Smp_139430.1
Schisto_mansoni.SC_0148	chado	CDS	41230	41438	.	+	0	ID=Smp_139430.1:exon:4;Parent=Smp_139430.1
Schisto_mansoni.SC_0148	chado	CDS	42986	43114	.	+	1	ID=Smp_139430.1:exon:5;Parent=Smp_139430.1
Schisto_mansoni.SC_0148	chado	CDS	45385	45915	.	+	1	ID=Smp_139430.1:exon:6;Parent=Smp_139430.1
Schisto_mansoni.SC_0148	chado	CDS	52492	52666	.	+	1	ID=Smp_139430.1:exon:7;Parent=Smp_139430.1
Schisto_mansoni.SC_0148	chado	CDS	55005	55286	.	+	0	ID=Smp_139430.1:exon:8;Parent=Smp_139430.1
Schisto_mansoni.SC_0148	chado	three_prime_UTR	66203	66303	.	-	.	ID=Smp_190320.1:3utr;Parent=Smp_190320.1
Schisto_mansoni.SC_0148	chado	CDS	66304	66579	.	-	0	ID=Smp_190320.1:exon:1;Parent=Smp_190320.1
Schisto_mansoni.SC_0148	chado	five_prime_UTR	66667	66667	.	-	.	ID=Smp_190320.1:5utr;Parent=Smp_190320.1
Schisto_mansoni.SC_0148	chado	five_prime_UTR	69680	69722	.	+	.	ID=Smp_094570.1:5utr;Parent=Smp_094570.1
Schisto_mansoni.SC_0148	chado	CDS	69723	69793	.	+	0	ID=Smp_094570.1:exon:1;Parent=Smp_094570.1
Schisto_mansoni.SC_0148	chado	CDS	69826	69952	.	+	1	ID=Smp_094570.1:exon:2;Parent=Smp_094570.1
Schisto_mansoni.SC_0148	chado	CDS	69985	70050	.	+	0	ID=Smp_094570.1:exon:3;Parent=Smp_094570.1
Schisto_mansoni.SC_0148	chado	CDS	70085	70166	.	+	0	ID=Smp_094570.1:exon:4;Parent=Smp_094570.1
Schisto_mansoni.SC_0148	chado	CDS	70202	70284	.	+	2	ID=Smp_094570.1:exon:5;Parent=Smp_094570.1
Schisto_mansoni.SC_0148	chado	CDS	70316	70389	.	+	0	ID=Smp_094570.1:exon:6;Parent=Smp_094570.1
Schisto_mansoni.SC_0148	chado	CDS	71940	72298	.	+	1	ID=Smp_094570.1:exon:7;Parent=Smp_094570.1
Schisto_mansoni.SC_0148	chado	CDS	73350	73526	.	+	2	ID=Smp_094570.1:exon:8;Parent=Smp_094570.1
Schisto_mansoni.SC_0148	chado	CDS	74568	74806	.	+	2	ID=Smp_094570.1:exon:9;Parent=Smp_094570.1
Schisto_mansoni.SC_0148	chado	CDS	76154	76431	.	+	0	ID=Smp_094570.1:exon:10;Parent=Smp_094570.1
Schisto_mansoni.SC_0148	chado	CDS	80926	81068	.	+	1	ID=Smp_094570.1:exon:11;Parent=Smp_094570.1
Schisto_mansoni.SC_0148	chado	CDS	82263	82472	.	+	2	ID=Smp_094570.1:exon:12;Parent=Smp_094570.1
Schisto_mansoni.SC_0148	chado	CDS	84076	84402	.	+	2	ID=Smp_094570.1:exon:13;Parent=Smp_094570.1
Schisto_mansoni.SC_0148	chado	CDS	85484	85776	.	+	2	ID=Smp_094570.1:exon:14;Parent=Smp_094570.1
Schisto_mansoni.SC_0148	chado	CDS	87519	87740	.	+	0	ID=Smp_094570.1:exon:15;Parent=Smp_094570.1
Schisto_mansoni.SC_0148	chado	CDS	92404	92657	.	-	2	ID=Smp_173990.1:exon:17;Parent=Smp_173990.1
Schisto_mansoni.SC_0148	chado	CDS	94453	94603	.	-	0	ID=Smp_173990.1:exon:16;Parent=Smp_173990.1
Schisto_mansoni.SC_0148	chado	CDS	95604	95835	.	-	1	ID=Smp_173990.1:exon:15;Parent=Smp_173990.1
Schisto_mansoni.SC_0148	chado	CDS	98280	98419	.	-	0	ID=Smp_173990.1:exon:14;Parent=Smp_173990.1
Schisto_mansoni.SC_0148	chado	CDS	99522	99649	.	-	2	ID=Smp_173990.1:exon:13;Parent=Smp_173990.1
Schisto_mansoni.SC_0148	chado	CDS	103374	103605	.	-	0	ID=Smp_173990.1:exon:12;Parent=Smp_173990.1
Schisto_mansoni.SC_0148	chado	CDS	105672	105830	.	-	0	ID=Smp_173990.1:exon:11;Parent=Smp_173990.1
Schisto_mansoni.SC_0148	chado	CDS	110824	111037	.	-	1	ID=Smp_173990.1:exon:10;Parent=Smp_173990.1
Schisto_mansoni.SC_0148	chado	CDS	112435	112589	.	-	0	ID=Smp_173990.1:exon:9;Parent=Smp_173990.1
Schisto_mansoni.SC_0148	chado	CDS	115368	115520	.	-	0	ID=Smp_173990.1:exon:8;Parent=Smp_173990.1
Schisto_mansoni.SC_0148	chado	CDS	118523	118751	.	-	1	ID=Smp_173990.1:exon:7;Parent=Smp_173990.1
Schisto_mansoni.SC_0148	chado	CDS	128425	128527	.	-	2	ID=Smp_173990.1:exon:6;Parent=Smp_173990.1
Schisto_mansoni.SC_0148	chado	CDS	142226	142351	.	-	2	ID=Smp_173990.1:exon:5;Parent=Smp_173990.1
Schisto_mansoni.SC_0148	chado	CDS	143307	143581	.	-	1	ID=Smp_173990.1:exon:4;Parent=Smp_173990.1
Schisto_mansoni.SC_0148	chado	CDS	145381	145464	.	-	1	ID=Smp_173990.1:exon:3;Parent=Smp_173990.1
Schisto_mansoni.SC_0148	chado	CDS	145500	145611	.	-	2	ID=Smp_173990.1:exon:2;Parent=Smp_173990.1
Schisto_mansoni.SC_0148	chado	CDS	145649	145703	.	-	0	ID=Smp_173990.1:exon:1;Parent=Smp_173990.1
Schisto_mansoni.SC_0148	chado	CDS	178725	178813	.	-	2	ID=Smp_190370.1:exon:2;Parent=Smp_190370.1
Schisto_mansoni.SC_0148	chado	CDS	178927	179080	.	-	0	ID=Smp_190370.1:exon:1;Parent=Smp_190370.1
Schisto_mansoni.SC_0148	chado	five_prime_UTR	190660	190714	.	+	.	ID=Smp_005670.1:5utr;Parent=Smp_005670.1
Schisto_mansoni.SC_0148	chado	CDS	190715	190769	.	+	0	ID=Smp_005670.1:exon:1;Parent=Smp_005670.1
Schisto_mansoni.SC_0148	chado	CDS	190807	190918	.	+	2	ID=Smp_005670.1:exon:2;Parent=Smp_005670.1
Schisto_mansoni.SC_0148	chado	CDS	190954	191037	.	+	1	ID=Smp_005670.1:exon:3;Parent=Smp_005670.1
Schisto_mansoni.SC_0148	chado	CDS	193121	193395	.	+	1	ID=Smp_005670.1:exon:4;Parent=Smp_005670.1
Schisto_mansoni.SC_0148	chado	CDS	196645	196775	.	+	2	ID=Smp_005670.1:exon:5;Parent=Smp_005670.1
Schisto_mansoni.SC_0148	chado	three_prime_UTR	196776	197947	.	+	.	ID=Smp_005670.1:3utr;Parent=Smp_005670.1
Schisto_mansoni.SC_0148	chado	CDS	228839	229026	.	-	2	ID=Smp_241430.1:exon:5;Parent=Smp_241430.1
Schisto_mansoni.SC_0148	chado	CDS	231577	232025	.	-	1	ID=Smp_241430.1:exon:4;Parent=Smp_241430.1
Schisto_mansoni.SC_0148	chado	CDS	233485	233804	.	-	0	ID=Smp_241430.1:exon:3;Parent=Smp_241430.1
Schisto_mansoni.SC_0148	chado	CDS	238602	238739	.	-	0	ID=Smp_125140.1:exon:2;Parent=Smp_241430.1
Schisto_mansoni.SC_0148	chado	five_prime_UTR	238740	238748	.	-	.	ID=Smp_241430.1:5UTR;Parent=Smp_241430.1
Schisto_mansoni.SC_0148	chado	five_prime_UTR	244066	244116	.	-	.	ID=Smp_241430.1:5UTR:1;Parent=Smp_241430.1
Schisto_mansoni.SC_0148	chado	CDS	265638	265640	.	+	0	ID=Smp_125130.1:exon:1;Parent=Smp_125130.1
Schisto_mansoni.SC_0148	chado	CDS	271756	271830	.	+	0	ID=Smp_125130.1:exon:2;Parent=Smp_125130.1
Schisto_mansoni.SC_0148	chado	CDS	275577	275847	.	+	0	ID=Smp_125130.1:exon:3;Parent=Smp_125130.1
Schisto_mansoni.SC_0148	chado	CDS	286128	286199	.	+	2	ID=Smp_125130.1:exon:4;Parent=Smp_125130.1
Schisto_mansoni.SC_0148	chado	CDS	287563	287682	.	+	2	ID=Smp_125130.1:exon:5;Parent=Smp_125130.1
Schisto_mansoni.SC_0148	chado	CDS	289098	289270	.	+	2	ID=Smp_125130.1:exon:6;Parent=Smp_125130.1
Schisto_mansoni.SC_0148	chado	CDS	290881	291053	.	+	0	ID=Smp_125130.1:exon:7;Parent=Smp_125130.1
Schisto_mansoni.SC_0148	chado	CDS	301108	301552	.	+	1	ID=Smp_125130.1:exon:8;Parent=Smp_125130.1
Schisto_mansoni.SC_0148	chado	three_prime_UTR	301553	301663	.	+	.	ID=Smp_125130.1:3utr;Parent=Smp_125130.1
Schisto_mansoni.SC_0148	chado	CDS	310069	310211	.	-	2	ID=Smp_005640.1:exon:6;Parent=Smp_005640.1
Schisto_mansoni.SC_0148	chado	CDS	312632	312896	.	-	0	ID=Smp_005640.1:exon:5;Parent=Smp_005640.1
Schisto_mansoni.SC_0148	chado	CDS	315371	315546	.	-	2	ID=Smp_005640.1:exon:4;Parent=Smp_005640.1
Schisto_mansoni.SC_0148	chado	CDS	317170	317313	.	-	2	ID=Smp_005640.1:exon:3;Parent=Smp_005640.1
Schisto_mansoni.SC_0148	chado	CDS	319783	319938	.	-	2	ID=Smp_005640.1:exon:2;Parent=Smp_005640.1
Schisto_mansoni.SC_0148	chado	CDS	321486	321834	.	-	0	ID=Smp_005640.1:exon:1;Parent=Smp_005640.1
Schisto_mansoni.SC_0148	chado	CDS	330245	330410	.	+	0	ID=Smp_125120.1:exon:1;Parent=Smp_125120.1
Schisto_mansoni.SC_0148	chado	CDS	330441	330531	.	+	2	ID=Smp_125120.1:exon:2;Parent=Smp_125120.1
Schisto_mansoni.SC_0148	chado	CDS	332697	332930	.	+	1	ID=Smp_125120.1:exon:3;Parent=Smp_125120.1
Schisto_mansoni.SC_0148	chado	CDS	336171	336251	.	+	1	ID=Smp_125120.1:exon:4;Parent=Smp_125120.1
Schisto_mansoni.SC_0148	chado	CDS	350751	350913	.	+	1	ID=Smp_125120.1:exon:5;Parent=Smp_125120.1
Schisto_mansoni.SC_0148	chado	CDS	352247	352423	.	+	0	ID=Smp_125120.1:exon:6;Parent=Smp_125120.1
Schisto_mansoni.SC_0148	chado	three_prime_UTR	352424	352611	.	+	.	ID=Smp_125120.1:3utr;Parent=Smp_125120.1
Schisto_mansoni.SC_0148	chado	CDS	362463	362610	.	-	1	ID=Smp_125110.1:exon:25;Parent=Smp_125110.1
Schisto_mansoni.SC_0148	chado	CDS	362821	362894	.	-	0	ID=Smp_125110.1:exon:24;Parent=Smp_125110.1
Schisto_mansoni.SC_0148	chado	CDS	363021	363580	.	-	2	ID=Smp_125110.1:exon:23;Parent=Smp_125110.1
Schisto_mansoni.SC_0148	chado	CDS	363710	364195	.	-	2	ID=Smp_125110.1:exon:22;Parent=Smp_125110.1
Schisto_mansoni.SC_0148	chado	CDS	364857	365460	.	-	0	ID=Smp_125110.1:exon:21;Parent=Smp_125110.1
Schisto_mansoni.SC_0148	chado	CDS	368582	368818	.	-	0	ID=Smp_125110.1:exon:20;Parent=Smp_125110.1
Schisto_mansoni.SC_0148	chado	CDS	371215	371620	.	-	1	ID=Smp_125110.1:exon:19;Parent=Smp_125110.1
Schisto_mansoni.SC_0148	chado	CDS	373609	373934	.	-	0	ID=Smp_125110.1:exon:18;Parent=Smp_125110.1
Schisto_mansoni.SC_0148	chado	CDS	375257	375345	.	-	2	ID=Smp_125110.1:exon:17;Parent=Smp_125110.1
Schisto_mansoni.SC_0148	chado	CDS	375474	375606	.	-	0	ID=Smp_125110.1:exon:16;Parent=Smp_125110.1
Schisto_mansoni.SC_0148	chado	CDS	376674	376781	.	-	0	ID=Smp_125110.1:exon:15;Parent=Smp_125110.1
Schisto_mansoni.SC_0148	chado	CDS	378635	379079	.	-	1	ID=Smp_125110.1:exon:14;Parent=Smp_125110.1
Schisto_mansoni.SC_0148	chado	CDS	381179	381322	.	-	1	ID=Smp_125110.1:exon:13;Parent=Smp_125110.1
Schisto_mansoni.SC_0148	chado	CDS	381892	382166	.	-	0	ID=Smp_125110.1:exon:12;Parent=Smp_125110.1
Schisto_mansoni.SC_0148	chado	CDS	384063	384231	.	-	1	ID=Smp_125110.1:exon:11;Parent=Smp_125110.1
Schisto_mansoni.SC_0148	chado	CDS	386357	386396	.	-	2	ID=Smp_125110.1:exon:10;Parent=Smp_125110.1
Schisto_mansoni.SC_0148	chado	CDS	387809	388085	.	-	0	ID=Smp_125110.1:exon:9;Parent=Smp_125110.1
Schisto_mansoni.SC_0148	chado	CDS	389569	390474	.	-	0	ID=Smp_125110.1:exon:8;Parent=Smp_125110.1
Schisto_mansoni.SC_0148	chado	CDS	391191	391414	.	-	2	ID=Smp_125110.1:exon:7;Parent=Smp_125110.1
Schisto_mansoni.SC_0148	chado	CDS	392684	392977	.	-	2	ID=Smp_125110.1:exon:6;Parent=Smp_125110.1
Schisto_mansoni.SC_0148	chado	CDS	394487	395051	.	-	0	ID=Smp_125110.1:exon:5;Parent=Smp_125110.1
Schisto_mansoni.SC_0148	chado	CDS	395609	395955	.	-	2	ID=Smp_125110.1:exon:4;Parent=Smp_125110.1
Schisto_mansoni.SC_0148	chado	CDS	396840	396989	.	-	2	ID=Smp_125110.1:exon:3;Parent=Smp_125110.1
Schisto_mansoni.SC_0148	chado	CDS	398396	398476	.	-	2	ID=Smp_125110.1:exon:2;Parent=Smp_125110.1
Schisto_mansoni.SC_0148	chado	CDS	400446	400845	.	-	0	ID=Smp_125110.1:exon:1;Parent=Smp_125110.1
Schisto_mansoni.SC_0148	chado	five_prime_UTR	400846	400847	.	-	.	ID=Smp_125110.1:5utr;Parent=Smp_125110.1
Schisto_mansoni.SC_0148	chado	CDS	417610	417679	.	+	0	ID=Smp_212300.1:exon:1;Parent=Smp_212300.1
Schisto_mansoni.SC_0148	chado	CDS	425424	425583	.	+	2	ID=Smp_212300.1:exon:2;Parent=Smp_212300.1
Schisto_mansoni.SC_0148	chado	CDS	429802	430045	.	+	1	ID=Smp_212300.1:exon:3;Parent=Smp_212300.1
Schisto_mansoni.SC_0148	chado	CDS	433995	434196	.	+	0	ID=Smp_212300.1:exon:4;Parent=Smp_212300.1
Schisto_mansoni.SC_0148	chado	CDS	438227	438982	.	+	2	ID=Smp_212300.1:exon:5;Parent=Smp_212300.1
Schisto_mansoni.SC_0148	chado	CDS	440072	440549	.	+	2	ID=Smp_212300.1:exon:6;Parent=Smp_212300.1
Schisto_mansoni.SC_0148	chado	CDS	445111	445219	.	+	1	ID=Smp_212300.1:exon:7;Parent=Smp_212300.1
Schisto_mansoni.SC_0148	chado	CDS	453957	454031	.	+	0	ID=Smp_212300.1:exon:8;Parent=Smp_212300.1
Schisto_mansoni.SC_0148	chado	CDS	456108	456215	.	+	0	ID=Smp_212300.1:exon:9;Parent=Smp_212300.1
Schisto_mansoni.SC_0148	chado	CDS	463683	464339	.	+	0	ID=Smp_212300.1:exon:10;Parent=Smp_212300.1
Schisto_mansoni.SC_0148	chado	CDS	466469	466535	.	+	0	ID=Smp_212300.1:exon:11;Parent=Smp_212300.1
Schisto_mansoni.SC_0148	chado	CDS	468357	468854	.	+	2	ID=Smp_212300.1:exon:12;Parent=Smp_212300.1
Schisto_mansoni.SC_0148	chado	CDS	469553	470053	.	+	2	ID=Smp_212300.1:exon:13;Parent=Smp_212300.1
Schisto_mansoni.SC_0148	chado	CDS	475817	475908	.	+	2	ID=Smp_212300.1:exon:14;Parent=Smp_212300.1
Schisto_mansoni.SC_0148	chado	CDS	477139	477264	.	+	0	ID=Smp_212300.1:exon:15;Parent=Smp_212300.1
Schisto_mansoni.SC_0148	chado	CDS	478573	478687	.	+	0	ID=Smp_212300.1:exon:16;Parent=Smp_212300.1
Schisto_mansoni.SC_0148	chado	CDS	485559	485674	.	+	2	ID=Smp_212300.1:exon:17;Parent=Smp_212300.1
Schisto_mansoni.SC_0148	chado	CDS	487475	487891	.	+	0	ID=Smp_212300.1:exon:18;Parent=Smp_212300.1
Schisto_mansoni.SC_0148	chado	CDS	489438	489852	.	+	0	ID=Smp_212300.1:exon:19;Parent=Smp_212300.1
Schisto_mansoni.SC_0148	chado	CDS	491925	492021	.	+	2	ID=Smp_212300.1:exon:20;Parent=Smp_212300.1
Schisto_mansoni.SC_0148	chado	CDS	496320	496716	.	+	1	ID=Smp_212300.1:exon:21;Parent=Smp_212300.1
Schisto_mansoni.SC_0148	chado	three_prime_UTR	504590	504746	.	-	.	ID=Smp_125090.1:3utr;Parent=Smp_125090.1
Schisto_mansoni.SC_0148	chado	CDS	504747	505442	.	-	0	ID=Smp_125090.1:exon:1;Parent=Smp_125090.1
Schisto_mansoni.SC_0148	chado	five_prime_UTR	505443	505630	.	-	.	ID=Smp_125090.1:5utr;Parent=Smp_125090.1
Schisto_mansoni.SC_0148	chado	CDS	521678	522557	.	+	0	ID=Smp_005570.1:exon:1;Parent=Smp_005570.1
Schisto_mansoni.SC_0148	chado	CDS	523997	524139	.	+	2	ID=Smp_005570.1:exon:2;Parent=Smp_005570.1
Schisto_mansoni.SC_0148	chado	CDS	525141	525257	.	+	0	ID=Smp_005570.1:exon:3;Parent=Smp_005570.1
Schisto_mansoni.SC_0148	chado	CDS	526849	527271	.	+	0	ID=Smp_005570.1:exon:4;Parent=Smp_005570.1
Schisto_mansoni.SC_0148	chado	CDS	529789	530347	.	+	0	ID=Smp_005570.1:exon:5;Parent=Smp_005570.1
Schisto_mansoni.SC_0148	chado	CDS	531710	531985	.	+	2	ID=Smp_005570.1:exon:6;Parent=Smp_005570.1
Schisto_mansoni.SC_0148	chado	CDS	536565	536698	.	+	2	ID=Smp_005570.1:exon:7;Parent=Smp_005570.1
Schisto_mansoni.SC_0148	chado	CDS	536743	536815	.	+	0	ID=Smp_005570.1:exon:8;Parent=Smp_005570.1
Schisto_mansoni.SC_0148	chado	CDS	537843	537847	.	+	2	ID=Smp_005570.1:exon:9;Parent=Smp_005570.1
Schisto_mansoni.SC_0148	chado	three_prime_UTR	537848	537956	.	+	.	ID=Smp_005570.1:3utr:1;Parent=Smp_005570.1
Schisto_mansoni.SC_0148	chado	three_prime_UTR	538531	538682	.	+	.	ID=Smp_005570.1:3utr:2;Parent=Smp_005570.1
Schisto_mansoni.SC_0148	chado	three_prime_UTR	539995	540310	.	+	.	ID=Smp_005570.1:3utr:3;Parent=Smp_005570.1
Schisto_mansoni.SC_0148	chado	CDS	546104	546205	.	+	0	ID=Smp_125080.1:exon:1;Parent=Smp_125080.1
Schisto_mansoni.SC_0148	chado	CDS	547267	547362	.	+	0	ID=Smp_125080.1:exon:2;Parent=Smp_125080.1
Schisto_mansoni.SC_0148	chado	CDS	551317	552160	.	+	0	ID=Smp_125080.1:exon:3;Parent=Smp_125080.1
Schisto_mansoni.SC_0148	chado	CDS	564750	564825	.	+	2	ID=Smp_125080.1:exon:4;Parent=Smp_125080.1
Schisto_mansoni.SC_0148	chado	CDS	566463	566736	.	+	1	ID=Smp_125080.1:exon:5;Parent=Smp_125080.1
Schisto_mansoni.SC_0148	chado	CDS	570653	571267	.	+	0	ID=Smp_125080.1:exon:6;Parent=Smp_125080.1
Schisto_mansoni.SC_0148	chado	CDS	574546	574621	.	+	0	ID=Smp_125080.1:exon:7;Parent=Smp_125080.1
Schisto_mansoni.SC_0148	chado	CDS	578825	579163	.	+	2	ID=Smp_125080.1:exon:17;Parent=Smp_125080.1
Schisto_mansoni.SC_0148	chado	CDS	580187	580763	.	+	2	ID=Smp_125080.1:exon:8;Parent=Smp_125080.1
Schisto_mansoni.SC_0148	chado	CDS	583563	583644	.	+	1	ID=Smp_125080.1:exon:9;Parent=Smp_125080.1
Schisto_mansoni.SC_0148	chado	CDS	586017	586173	.	+	0	ID=Smp_125080.1:exon:10;Parent=Smp_125080.1
Schisto_mansoni.SC_0148	chado	CDS	588299	588418	.	+	2	ID=Smp_125080.1:exon:11;Parent=Smp_125080.1
Schisto_mansoni.SC_0148	chado	CDS	589365	589613	.	+	2	ID=Smp_125080.1:exon:12;Parent=Smp_125080.1
Schisto_mansoni.SC_0148	chado	CDS	590719	590920	.	+	2	ID=Smp_125080.1:exon:13;Parent=Smp_125080.1
Schisto_mansoni.SC_0148	chado	CDS	593209	593338	.	+	1	ID=Smp_125080.1:exon:14;Parent=Smp_125080.1
Schisto_mansoni.SC_0148	chado	CDS	596162	596358	.	+	0	ID=Smp_125080.1:exon:15;Parent=Smp_125080.1
Schisto_mansoni.SC_0148	chado	CDS	600678	601269	.	+	1	ID=Smp_125080.1:exon:16;Parent=Smp_125080.1
Schisto_mansoni.SC_0148	chado	three_prime_UTR	607780	607935	.	-	.	ID=Smp_185370.1:3utr;Parent=Smp_185370.1
Schisto_mansoni.SC_0148	chado	CDS	607936	609363	.	-	0	ID=Smp_185370.1:exon:1;Parent=Smp_185370.1
Schisto_mansoni.SC_0148	chado	five_prime_UTR	608374	608374	.	-	.	ID=Smp_185370.1:5utr;Parent=Smp_185370.1
Schisto_mansoni.SC_0148	chado	CDS	627924	628152	.	+	0	ID=Smp_173700.1:exon:1;Parent=Smp_173700.1
Schisto_mansoni.SC_0148	chado	CDS	628201	628397	.	+	2	ID=Smp_173700.1:exon:2;Parent=Smp_173700.1
Schisto_mansoni.SC_0148	chado	CDS	629682	629918	.	+	0	ID=Smp_173700.1:exon:3;Parent=Smp_173700.1
Schisto_mansoni.SC_0148	chado	CDS	632482	632763	.	+	0	ID=Smp_173700.1:exon:4;Parent=Smp_173700.1
Schisto_mansoni.SC_0148	chado	CDS	634304	634639	.	+	0	ID=Smp_173700.1:exon:5;Parent=Smp_173700.1
Schisto_mansoni.SC_0148	chado	CDS	636461	636877	.	+	0	ID=Smp_173700.1:exon:6;Parent=Smp_173700.1
Schisto_mansoni.SC_0148	chado	CDS	638762	638996	.	+	0	ID=Smp_173700.1:exon:7;Parent=Smp_173700.1
Schisto_mansoni.SC_0148	chado	CDS	643117	643346	.	+	2	ID=Smp_173700.1:exon:8;Parent=Smp_173700.1
Schisto_mansoni.SC_0148	chado	CDS	645725	646013	.	+	0	ID=Smp_173700.1:exon:9;Parent=Smp_173700.1
Schisto_mansoni.SC_0148	chado	CDS	647176	647415	.	+	2	ID=Smp_173700.1:exon:10;Parent=Smp_173700.1
Schisto_mansoni.SC_0148	chado	CDS	650638	650813	.	+	2	ID=Smp_173700.1:exon:11;Parent=Smp_173700.1
Schisto_mansoni.SC_0148	chado	CDS	652210	652399	.	+	0	ID=Smp_173700.1:exon:12;Parent=Smp_173700.1
Schisto_mansoni.SC_0148	chado	CDS	653292	653362	.	-	0	ID=SmtRNA_01158_Pseudo_GTG.1.1.1:exon:1;Parent=SmtRNA_01158_Pseudo_GTG.1.1.1
Schisto_mansoni.SC_0148	chado	tRNA	653292	653362	.	-	.	ID=SmtRNA_01158_Pseudo_GTG.1.1.1;Parent=SmtRNA_01158_Pseudo_GTG.1.1;literature=PMID:19814823
Schisto_mansoni.SC_0148	chado	CDS	654056	654112	.	+	2	ID=Smp_173700.1:exon:13;Parent=Smp_173700.1
Schisto_mansoni.SC_0148	chado	CDS	655318	655581	.	+	2	ID=Smp_173700.1:exon:14;Parent=Smp_173700.1
Schisto_mansoni.SC_0148	chado	CDS	658146	658828	.	+	2	ID=Smp_173700.1:exon:15;Parent=Smp_173700.1
Schisto_mansoni.SC_0148	chado	CDS	662927	662971	.	+	0	ID=Smp_173700.1:exon:16;Parent=Smp_173700.1
Schisto_mansoni.SC_0148	chado	CDS	667321	667821	.	-	0	ID=Smp_211190.1:exon:5;Parent=Smp_211190.1
Schisto_mansoni.SC_0148	chado	CDS	669606	669821	.	-	0	ID=Smp_211190.1:exon:4;Parent=Smp_211190.1
Schisto_mansoni.SC_0148	chado	CDS	671010	671225	.	-	0	ID=Smp_211190.1:exon:3;Parent=Smp_211190.1
Schisto_mansoni.SC_0148	chado	CDS	671363	671443	.	-	0	ID=Smp_211190.1:exon:2;Parent=Smp_211190.1
Schisto_mansoni.SC_0148	chado	CDS	673475	673507	.	-	0	ID=Smp_211190.1:exon:1;Parent=Smp_211190.1
Schisto_mansoni.SC_0148	chado	CDS	676439	676936	.	-	0	ID=Smp_211200.1:exon:7;Parent=Smp_211200.1
Schisto_mansoni.SC_0148	chado	CDS	678634	678979	.	-	1	ID=Smp_211200.1:exon:6;Parent=Smp_211200.1
Schisto_mansoni.SC_0148	chado	CDS	681963	682111	.	-	0	ID=Smp_211200.1:exon:5;Parent=Smp_211200.1
Schisto_mansoni.SC_0148	chado	CDS	683080	683224	.	-	1	ID=Smp_211200.1:exon:4;Parent=Smp_211200.1
Schisto_mansoni.SC_0148	chado	CDS	684981	685104	.	-	2	ID=Smp_211200.1:exon:3;Parent=Smp_211200.1
Schisto_mansoni.SC_0148	chado	CDS	687806	688154	.	-	0	ID=Smp_211200.1:exon:2;Parent=Smp_211200.1
Schisto_mansoni.SC_0148	chado	CDS	690313	690423	.	-	0	ID=Smp_211200.1:exon:1;Parent=Smp_211200.1
Schisto_mansoni.SC_0148	chado	five_prime_UTR	709544	709559	.	+	.	ID=Smp_094130.1:5utr;Parent=Smp_094130.1
Schisto_mansoni.SC_0148	chado	CDS	709560	709675	.	+	0	ID=Smp_094130.1:exon:1;Parent=Smp_094130.1
Schisto_mansoni.SC_0148	chado	CDS	711930	712068	.	+	1	ID=Smp_094130.1:exon:2;Parent=Smp_094130.1
Schisto_mansoni.SC_0148	chado	CDS	713654	713766	.	+	0	ID=Smp_094130.1:exon:3;Parent=Smp_094130.1
Schisto_mansoni.SC_0148	chado	CDS	718402	718463	.	+	1	ID=Smp_094130.1:exon:4;Parent=Smp_094130.1
Schisto_mansoni.SC_0148	chado	CDS	720956	721055	.	+	2	ID=Smp_094130.1:exon:5;Parent=Smp_094130.1
Schisto_mansoni.SC_0148	chado	CDS	722375	722447	.	+	1	ID=Smp_094130.1:exon:6;Parent=Smp_094130.1
Schisto_mansoni.SC_0148	chado	CDS	723596	723773	.	+	0	ID=Smp_094130.1:exon:7;Parent=Smp_094130.1
Schisto_mansoni.SC_0148	chado	CDS	726198	726253	.	+	2	ID=Smp_094130.1:exon:8;Parent=Smp_094130.1
Schisto_mansoni.SC_0148	chado	CDS	736013	736187	.	+	0	ID=Smp_094130.1:exon:9;Parent=Smp_094130.1
Schisto_mansoni.SC_0148	chado	CDS	741723	741937	.	+	2	ID=Smp_094130.1:exon:10;Parent=Smp_094130.1
Schisto_mansoni.SC_0148	chado	CDS	746267	746639	.	+	0	ID=Smp_094130.1:exon:11;Parent=Smp_094130.1
Schisto_mansoni.SC_0148	chado	CDS	748908	749101	.	+	2	ID=Smp_094130.1:exon:12;Parent=Smp_094130.1
Schisto_mansoni.SC_0148	chado	CDS	749759	749893	.	+	0	ID=Smp_094130.1:exon:13;Parent=Smp_094130.1
Schisto_mansoni.SC_0148	chado	CDS	750665	750850	.	+	0	ID=Smp_094130.1:exon:14;Parent=Smp_094130.1
Schisto_mansoni.SC_0148	chado	CDS	755483	755764	.	+	0	ID=Smp_094130.1:exon:15;Parent=Smp_094130.1
Schisto_mansoni.SC_0149	chado	five_prime_UTR	13939	14075	.	+	.	ID=Smp_076590.1:5utr;Parent=Smp_076590.1
Schisto_mansoni.SC_0149	chado	CDS	14076	14247	.	+	0	ID=Smp_076590.1:exon:1;Parent=Smp_076590.1
Schisto_mansoni.SC_0149	chado	CDS	14287	14453	.	+	2	ID=Smp_076590.1:exon:2;Parent=Smp_076590.1
Schisto_mansoni.SC_0149	chado	CDS	17452	17616	.	+	0	ID=Smp_076590.1:exon:3;Parent=Smp_076590.1
Schisto_mansoni.SC_0149	chado	three_prime_UTR	17617	17683	.	+	.	ID=Smp_076590.1:3utr;Parent=Smp_076590.1
Schisto_mansoni.SC_0149	chado	CDS	19031	20704	.	-	0	ID=Smp_076600.1:exon:2;Parent=Smp_076600.1
Schisto_mansoni.SC_0149	chado	CDS	26106	26816	.	-	0	ID=Smp_076600.1:exon:1;Parent=Smp_076600.1
Schisto_mansoni.SC_0149	chado	five_prime_UTR	50473	50493	.	+	.	ID=Smp_076580.1:5utr;Parent=Smp_076580.1
Schisto_mansoni.SC_0149	chado	CDS	50494	50826	.	+	0	ID=Smp_076580.1:exon:1;Parent=Smp_076580.1
Schisto_mansoni.SC_0149	chado	CDS	51093	51551	.	+	0	ID=Smp_076580.1:exon:2;Parent=Smp_076580.1
Schisto_mansoni.SC_0149	chado	CDS	53145	53369	.	+	0	ID=Smp_076580.1:exon:3;Parent=Smp_076580.1
Schisto_mansoni.SC_0149	chado	three_prime_UTR	53370	53485	.	+	.	ID=Smp_076580.1:3utr;Parent=Smp_076580.1
Schisto_mansoni.SC_0149	chado	three_prime_UTR	73987	74372	.	-	.	ID=Smp_163380.1:3utr;Parent=Smp_163380.1
Schisto_mansoni.SC_0149	chado	CDS	74373	74404	.	-	2	ID=Smp_163380.1:exon:13;Parent=Smp_163380.1
Schisto_mansoni.SC_0149	chado	CDS	74665	75176	.	-	1	ID=Smp_163380.1:exon:12;Parent=Smp_163380.1
Schisto_mansoni.SC_0149	chado	CDS	76047	76462	.	-	0	ID=Smp_163380.1:exon:11;Parent=Smp_163380.1
Schisto_mansoni.SC_0149	chado	CDS	77868	78095	.	-	0	ID=Smp_163380.1:exon:10;Parent=Smp_163380.1
Schisto_mansoni.SC_0149	chado	CDS	79496	79645	.	-	0	ID=Smp_163380.1:exon:9;Parent=Smp_163380.1
Schisto_mansoni.SC_0149	chado	CDS	80645	80836	.	-	0	ID=Smp_163380.1:exon:8;Parent=Smp_163380.1
Schisto_mansoni.SC_0149	chado	CDS	82996	83517	.	-	0	ID=Smp_163380.1:exon:6;Parent=Smp_163380.1
Schisto_mansoni.SC_0149	chado	CDS	85169	85308	.	-	2	ID=Smp_163380.1:exon:5;Parent=Smp_163380.1
Schisto_mansoni.SC_0149	chado	CDS	98402	98514	.	-	1	ID=Smp_163380.1:exon:4;Parent=Smp_163380.1
Schisto_mansoni.SC_0149	chado	CDS	100910	101088	.	-	0	ID=Smp_163380.1:exon:3;Parent=Smp_163380.1
Schisto_mansoni.SC_0149	chado	CDS	104556	104750	.	-	0	ID=Smp_163380.1:exon:2;Parent=Smp_163380.1
Schisto_mansoni.SC_0149	chado	CDS	104782	104949	.	-	0	ID=Smp_163380.1:exon:1;Parent=Smp_163380.1
Schisto_mansoni.SC_0149	chado	CDS	114842	115420	.	+	0	ID=Smp_076560.3:exon:1;Parent=Smp_076560.3
Schisto_mansoni.SC_0149	chado	CDS	115453	115566	.	+	0	ID=Smp_076560.3:exon:2;Parent=Smp_076560.3
Schisto_mansoni.SC_0149	chado	CDS	123741	124064	.	+	0	ID=Smp_076560.3:exon:3;Parent=Smp_076560.3
Schisto_mansoni.SC_0149	chado	CDS	131647	131781	.	+	0	ID=Smp_076560.3:exon:4;Parent=Smp_076560.3
Schisto_mansoni.SC_0149	chado	CDS	132559	132684	.	+	0	ID=Smp_076560.3:exon:5;Parent=Smp_076560.3
Schisto_mansoni.SC_0149	chado	CDS	137602	137796	.	-	0	ID=Smp_076550.1:exon:2;Parent=Smp_076550.1
Schisto_mansoni.SC_0149	chado	CDS	138625	138645	.	-	0	ID=Smp_076550.1:exon:1;Parent=Smp_076550.1
Schisto_mansoni.SC_0149	chado	CDS	140081	140240	.	+	0	ID=Smp_076540.1:exon:1;Parent=Smp_076540.1
Schisto_mansoni.SC_0149	chado	CDS	140281	140397	.	+	2	ID=Smp_076540.1:exon:2;Parent=Smp_076540.1
Schisto_mansoni.SC_0149	chado	CDS	140450	140616	.	+	2	ID=Smp_076540.1:exon:3;Parent=Smp_076540.1
Schisto_mansoni.SC_0149	chado	CDS	142657	142803	.	+	0	ID=Smp_076540.1:exon:4;Parent=Smp_076540.1
Schisto_mansoni.SC_0149	chado	CDS	144167	144413	.	+	0	ID=Smp_076540.1:exon:5;Parent=Smp_076540.1
Schisto_mansoni.SC_0149	chado	CDS	146833	146999	.	+	2	ID=Smp_076540.1:exon:6;Parent=Smp_076540.1
Schisto_mansoni.SC_0149	chado	CDS	148287	148484	.	+	0	ID=Smp_076540.1:exon:7;Parent=Smp_076540.1
Schisto_mansoni.SC_0149	chado	CDS	149096	149224	.	+	0	ID=Smp_076540.1:exon:8;Parent=Smp_076540.1
Schisto_mansoni.SC_0149	chado	CDS	150729	150980	.	+	0	ID=Smp_076540.1:exon:9;Parent=Smp_076540.1
Schisto_mansoni.SC_0149	chado	three_prime_UTR	150981	151064	.	+	.	ID=Smp_076540.1:3utr;Parent=Smp_076540.1
Schisto_mansoni.SC_0149	chado	three_prime_UTR	153431	153994	.	-	.	ID=Smp_076530.1:3utr;Parent=Smp_076530.1
Schisto_mansoni.SC_0149	chado	CDS	153995	154643	.	-	1	ID=Smp_076530.1:exon:7;Parent=Smp_076530.1
Schisto_mansoni.SC_0149	chado	CDS	156267	156375	.	-	2	ID=Smp_076530.1:exon:6;Parent=Smp_076530.1
Schisto_mansoni.SC_0149	chado	CDS	157862	158035	.	-	2	ID=Smp_076530.1:exon:5;Parent=Smp_076530.1
Schisto_mansoni.SC_0149	chado	CDS	160202	160609	.	-	2	ID=Smp_076530.1:exon:4;Parent=Smp_076530.1
Schisto_mansoni.SC_0149	chado	CDS	162099	162486	.	-	0	ID=Smp_076530.1:exon:3;Parent=Smp_076530.1
Schisto_mansoni.SC_0149	chado	CDS	163304	163755	.	-	2	ID=Smp_076530.1:exon:2;Parent=Smp_076530.1
Schisto_mansoni.SC_0149	chado	CDS	169274	169397	.	-	0	ID=Smp_076530.1:exon:1;Parent=Smp_076530.1
Schisto_mansoni.SC_0149	chado	CDS	177682	179103	.	+	0	ID=Smp_163370.1:exon:1;Parent=Smp_163370.1;End_range=.,.
Schisto_mansoni.SC_0149	chado	five_prime_UTR	186802	186827	.	+	.	ID=Smp_076520.1:5utr;Parent=Smp_076520.1
Schisto_mansoni.SC_0149	chado	CDS	186828	186977	.	+	0	ID=Smp_076520.1:exon:1;Parent=Smp_076520.1
Schisto_mansoni.SC_0149	chado	CDS	187011	187179	.	+	0	ID=Smp_076520.1:exon:2;Parent=Smp_076520.1
Schisto_mansoni.SC_0149	chado	CDS	187212	187302	.	+	2	ID=Smp_076520.1:exon:3;Parent=Smp_076520.1
Schisto_mansoni.SC_0149	chado	CDS	187337	187412	.	+	1	ID=Smp_076520.1:exon:4;Parent=Smp_076520.1
Schisto_mansoni.SC_0149	chado	CDS	190630	190721	.	+	0	ID=Smp_076520.1:exon:5;Parent=Smp_076520.1
Schisto_mansoni.SC_0149	chado	CDS	191640	191809	.	+	1	ID=Smp_076520.1:exon:6;Parent=Smp_076520.1
Schisto_mansoni.SC_0149	chado	CDS	192453	192618	.	+	2	ID=Smp_076520.1:exon:7;Parent=Smp_076520.1
Schisto_mansoni.SC_0149	chado	CDS	194116	194497	.	+	1	ID=Smp_076520.1:exon:8;Parent=Smp_076520.1
Schisto_mansoni.SC_0149	chado	CDS	197937	197960	.	+	0	ID=Smp_076520.1:exon:9;Parent=Smp_076520.1
Schisto_mansoni.SC_0149	chado	three_prime_UTR	197961	198258	.	+	.	ID=Smp_076520.1:3utr;Parent=Smp_076520.1
Schisto_mansoni.SC_0149	chado	CDS	201358	201423	.	+	0	ID=SmtRNA_01433_Gln_TTG.1.1.1:exon:1;Parent=SmtRNA_01433_Gln_TTG.1.1.1
Schisto_mansoni.SC_0149	chado	tRNA	201358	201423	.	+	.	ID=SmtRNA_01433_Gln_TTG.1.1.1;Parent=SmtRNA_01433_Gln_TTG.1.1;literature=PMID:19814823
Schisto_mansoni.SC_0149	chado	CDS	235176	235181	.	+	0	ID=Smp_163360.1:exon:1;Parent=Smp_163360.1;Start_range=.,.
Schisto_mansoni.SC_0149	chado	CDS	236648	236746	.	+	0	ID=Smp_163360.1:exon:2;Parent=Smp_163360.1;Start_range=.,.
Schisto_mansoni.SC_0149	chado	CDS	242029	242100	.	+	0	ID=Smp_163360.1:exon:3;Parent=Smp_163360.1;Start_range=.,.
Schisto_mansoni.SC_0149	chado	CDS	250566	250933	.	+	0	ID=Smp_163360.1:exon:4;Parent=Smp_163360.1;Start_range=.,.
Schisto_mansoni.SC_0149	chado	CDS	254498	254578	.	+	1	ID=Smp_163360.1:exon:5;Parent=Smp_163360.1;Start_range=.,.
Schisto_mansoni.SC_0149	chado	CDS	262800	263040	.	+	1	ID=Smp_163360.1:exon:6;Parent=Smp_163360.1;Start_range=.,.
Schisto_mansoni.SC_0149	chado	CDS	264133	264561	.	+	0	ID=Smp_163360.1:exon:7;Parent=Smp_163360.1;Start_range=.,.
Schisto_mansoni.SC_0149	chado	CDS	265508	265911	.	+	0	ID=Smp_163360.1:exon:8;Parent=Smp_163360.1;Start_range=.,.
Schisto_mansoni.SC_0149	chado	CDS	267603	268236	.	+	1	ID=Smp_163360.1:exon:9;Parent=Smp_163360.1;Start_range=.,.
Schisto_mansoni.SC_0149	chado	CDS	288081	288365	.	+	0	ID=Smp_163360.1:exon:10;Parent=Smp_163360.1;Start_range=.,.
Schisto_mansoni.SC_0149	chado	CDS	288479	288584	.	+	0	ID=Smp_163360.1:exon:11;Parent=Smp_163360.1;Start_range=.,.
Schisto_mansoni.SC_0149	chado	CDS	291418	291549	.	+	2	ID=Smp_163360.1:exon:12;Parent=Smp_163360.1;Start_range=.,.
Schisto_mansoni.SC_0149	chado	CDS	292721	293005	.	+	2	ID=Smp_163360.1:exon:13;Parent=Smp_163360.1;Start_range=.,.
Schisto_mansoni.SC_0149	chado	CDS	298146	298264	.	+	2	ID=Smp_163360.1:exon:14;Parent=Smp_163360.1;Start_range=.,.
Schisto_mansoni.SC_0149	chado	CDS	299701	299910	.	+	0	ID=Smp_163360.1:exon:15;Parent=Smp_163360.1;Start_range=.,.
Schisto_mansoni.SC_0149	chado	CDS	305520	305735	.	+	0	ID=Smp_163360.1:exon:16;Parent=Smp_163360.1;Start_range=.,.
Schisto_mansoni.SC_0149	chado	CDS	307255	307740	.	+	0	ID=Smp_163360.1:exon:17;Parent=Smp_163360.1;Start_range=.,.
Schisto_mansoni.SC_0149	chado	CDS	308234	308432	.	+	0	ID=Smp_163360.1:exon:18;Parent=Smp_163360.1;Start_range=.,.
Schisto_mansoni.SC_0149	chado	CDS	310050	310156	.	+	2	ID=Smp_163360.1:exon:19;Parent=Smp_163360.1;Start_range=.,.
Schisto_mansoni.SC_0149	chado	CDS	311867	312019	.	+	0	ID=Smp_163360.1:exon:20;Parent=Smp_163360.1;Start_range=.,.
Schisto_mansoni.SC_0149	chado	CDS	313637	313930	.	+	0	ID=Smp_163360.1:exon:21;Parent=Smp_163360.1;Start_range=.,.
Schisto_mansoni.SC_0149	chado	CDS	315544	315717	.	+	0	ID=Smp_163360.1:exon:22;Parent=Smp_163360.1;Start_range=.,.
Schisto_mansoni.SC_0149	chado	CDS	317247	317546	.	+	0	ID=Smp_163360.1:exon:23;Parent=Smp_163360.1;Start_range=.,.
Schisto_mansoni.SC_0149	chado	CDS	318743	319036	.	+	0	ID=Smp_163360.1:exon:24;Parent=Smp_163360.1;Start_range=.,.
Schisto_mansoni.SC_0149	chado	CDS	321384	321680	.	+	0	ID=Smp_163360.1:exon:25;Parent=Smp_163360.1;Start_range=.,.
Schisto_mansoni.SC_0149	chado	CDS	324097	324120	.	+	0	ID=Smp_163360.1:exon:26;Parent=Smp_163360.1;Start_range=.,.
Schisto_mansoni.SC_0149	chado	CDS	326003	326110	.	+	0	ID=Smp_163360.1:exon:27;Parent=Smp_163360.1;Start_range=.,.
Schisto_mansoni.SC_0149	chado	CDS	330282	330526	.	+	0	ID=Smp_163360.1:exon:28;Parent=Smp_163360.1;Start_range=.,.
Schisto_mansoni.SC_0149	chado	CDS	331812	331938	.	+	1	ID=Smp_163360.1:exon:29;Parent=Smp_163360.1;Start_range=.,.
Schisto_mansoni.SC_0149	chado	CDS	335410	335909	.	+	0	ID=Smp_163360.1:exon:30;Parent=Smp_163360.1;Start_range=.,.
Schisto_mansoni.SC_0149	chado	CDS	337022	337421	.	+	1	ID=Smp_163360.1:exon:31;Parent=Smp_163360.1;Start_range=.,.
Schisto_mansoni.SC_0149	chado	CDS	340115	340483	.	+	0	ID=Smp_163360.1:exon:32;Parent=Smp_163360.1;Start_range=.,.
Schisto_mansoni.SC_0149	chado	CDS	341969	342232	.	+	0	ID=Smp_163360.1:exon:33;Parent=Smp_163360.1;Start_range=.,.
Schisto_mansoni.SC_0149	chado	CDS	349512	349583	.	-	0	ID=SmtRNA_00688_Pseudo_TTG.1.1.1:exon:1;Parent=SmtRNA_00688_Pseudo_TTG.1.1.1
Schisto_mansoni.SC_0149	chado	tRNA	349512	349583	.	-	.	ID=SmtRNA_00688_Pseudo_TTG.1.1.1;Parent=SmtRNA_00688_Pseudo_TTG.1.1;literature=PMID:19814823
Schisto_mansoni.SC_0149	chado	CDS	351782	351865	.	+	0	ID=Smp_163360.1:exon:34;Parent=Smp_163360.1;Start_range=.,.
Schisto_mansoni.SC_0149	chado	CDS	352797	352898	.	+	0	ID=Smp_163360.1:exon:35;Parent=Smp_163360.1;Start_range=.,.
Schisto_mansoni.SC_0149	chado	CDS	357819	357936	.	+	0	ID=Smp_076500.1:exon:1;Parent=Smp_076500.1
Schisto_mansoni.SC_0149	chado	CDS	373963	374210	.	+	2	ID=Smp_076500.1:exon:2;Parent=Smp_076500.1
Schisto_mansoni.SC_0149	chado	CDS	377173	377327	.	+	0	ID=Smp_076500.1:exon:3;Parent=Smp_076500.1
Schisto_mansoni.SC_0149	chado	CDS	380741	381005	.	+	1	ID=Smp_076500.1:exon:4;Parent=Smp_076500.1
Schisto_mansoni.SC_0149	chado	CDS	386775	386914	.	+	0	ID=Smp_076500.1:exon:5;Parent=Smp_076500.1
Schisto_mansoni.SC_0149	chado	CDS	391800	391959	.	+	1	ID=Smp_076500.1:exon:6;Parent=Smp_076500.1
Schisto_mansoni.SC_0149	chado	CDS	395003	395308	.	+	0	ID=Smp_076500.1:exon:7;Parent=Smp_076500.1
Schisto_mansoni.SC_0149	chado	CDS	396821	396955	.	+	0	ID=Smp_076500.1:exon:8;Parent=Smp_076500.1
Schisto_mansoni.SC_0149	chado	CDS	403616	403746	.	+	0	ID=Smp_076500.1:exon:9;Parent=Smp_076500.1
Schisto_mansoni.SC_0149	chado	CDS	409656	409867	.	+	1	ID=Smp_076500.1:exon:10;Parent=Smp_076500.1
Schisto_mansoni.SC_0149	chado	CDS	410910	410976	.	+	2	ID=Smp_076500.1:exon:24;Parent=Smp_076500.1
Schisto_mansoni.SC_0149	chado	CDS	412644	412780	.	+	1	ID=Smp_076500.1:exon:11;Parent=Smp_076500.1
Schisto_mansoni.SC_0149	chado	CDS	414365	414723	.	+	2	ID=Smp_076500.1:exon:12;Parent=Smp_076500.1
Schisto_mansoni.SC_0149	chado	CDS	416445	416854	.	+	0	ID=Smp_076500.1:exon:13;Parent=Smp_076500.1
Schisto_mansoni.SC_0149	chado	CDS	419848	419933	.	+	1	ID=Smp_076500.1:exon:14;Parent=Smp_076500.1
Schisto_mansoni.SC_0149	chado	CDS	421566	421723	.	+	2	ID=Smp_076500.1:exon:15;Parent=Smp_076500.1
Schisto_mansoni.SC_0149	chado	CDS	423989	424203	.	+	0	ID=Smp_076500.1:exon:16;Parent=Smp_076500.1
Schisto_mansoni.SC_0149	chado	CDS	425375	425486	.	+	1	ID=Smp_076500.1:exon:17;Parent=Smp_076500.1
Schisto_mansoni.SC_0149	chado	CDS	426937	427121	.	+	0	ID=Smp_076500.1:exon:18;Parent=Smp_076500.1
Schisto_mansoni.SC_0149	chado	CDS	429295	429820	.	+	1	ID=Smp_076500.1:exon:19;Parent=Smp_076500.1
Schisto_mansoni.SC_0149	chado	CDS	430840	431373	.	+	0	ID=Smp_076500.1:exon:20;Parent=Smp_076500.1
Schisto_mansoni.SC_0149	chado	CDS	431894	432198	.	+	0	ID=Smp_076500.1:exon:21;Parent=Smp_076500.1
Schisto_mansoni.SC_0149	chado	CDS	433303	433693	.	+	1	ID=Smp_076500.1:exon:22;Parent=Smp_076500.1
Schisto_mansoni.SC_0149	chado	CDS	436766	436964	.	+	0	ID=Smp_076500.1:exon:23;Parent=Smp_076500.1
Schisto_mansoni.SC_0149	chado	CDS	438143	438177	.	+	2	ID=Smp_076500.1:exon:25;Parent=Smp_076500.1
Schisto_mansoni.SC_0149	chado	CDS	441750	441890	.	-	0	ID=Smp_163350.1:exon:2;Parent=Smp_163350.1
Schisto_mansoni.SC_0149	chado	CDS	449913	449963	.	-	0	ID=Smp_163350.1:exon:1;Parent=Smp_163350.1
Schisto_mansoni.SC_0149	chado	CDS	465522	465593	.	+	0	ID=SmtRNA_01697_Pseudo_TTG.1.1.1:exon:1;Parent=SmtRNA_01697_Pseudo_TTG.1.1.1
Schisto_mansoni.SC_0149	chado	tRNA	465522	465593	.	+	.	ID=SmtRNA_01697_Pseudo_TTG.1.1.1;Parent=SmtRNA_01697_Pseudo_TTG.1.1;literature=PMID:19814823
Schisto_mansoni.SC_0149	chado	CDS	484885	485838	.	-	0	ID=Smp_076490.1:exon:1;Parent=Smp_076490.1
Schisto_mansoni.SC_0149	chado	CDS	496510	496626	.	-	0	ID=Smp_106260.1:exon:5;Parent=Smp_106260.1
Schisto_mansoni.SC_0149	chado	three_prime_UTR	497363	497800	.	-	.	ID=Smp_106260.1:3utr;Parent=Smp_106260.1
Schisto_mansoni.SC_0149	chado	CDS	497819	498007	.	-	0	ID=Smp_106260.1:exon:1;Parent=Smp_106260.1
Schisto_mansoni.SC_0149	chado	CDS	498044	498155	.	-	1	ID=Smp_106260.1:exon:4;Parent=Smp_106260.1
Schisto_mansoni.SC_0149	chado	CDS	498196	498275	.	-	0	ID=Smp_106260.1:exon:3;Parent=Smp_106260.1
Schisto_mansoni.SC_0149	chado	CDS	498323	498406	.	-	0	ID=Smp_106260.1:exon:2;Parent=Smp_106260.1
Schisto_mansoni.SC_0149	chado	CDS	517014	517226	.	-	0	ID=Smp_076460.1:exon:2;Parent=Smp_076460.1
Schisto_mansoni.SC_0149	chado	CDS	517366	517467	.	-	0	ID=Smp_076460.1:exon:1;Parent=Smp_076460.1
Schisto_mansoni.SC_0149	chado	five_prime_UTR	519007	519048	.	+	.	ID=Smp_076450.1:5utr:1;Parent=Smp_076450.1
Schisto_mansoni.SC_0149	chado	five_prime_UTR	520272	520401	.	+	.	ID=Smp_076450.1:5utr:2;Parent=Smp_076450.1
Schisto_mansoni.SC_0149	chado	CDS	520402	520406	.	+	0	ID=Smp_076450.1:exon:1;Parent=Smp_076450.1
Schisto_mansoni.SC_0149	chado	CDS	520445	521465	.	+	1	ID=Smp_076450.1:exon:2;Parent=Smp_076450.1
Schisto_mansoni.SC_0149	chado	CDS	523027	523186	.	+	0	ID=Smp_076450.1:exon:3;Parent=Smp_076450.1
Schisto_mansoni.SC_0149	chado	CDS	525235	525752	.	+	2	ID=Smp_076450.1:exon:4;Parent=Smp_076450.1
Schisto_mansoni.SC_0149	chado	three_prime_UTR	525941	526025	.	-	.	ID=Smp_163340.1:3utr;Parent=Smp_163340.1
Schisto_mansoni.SC_0149	chado	CDS	526026	526113	.	-	1	ID=Smp_163340.1:exon:21;Parent=Smp_163340.1
Schisto_mansoni.SC_0149	chado	CDS	527068	527157	.	-	1	ID=Smp_163340.1:exon:20;Parent=Smp_163340.1
Schisto_mansoni.SC_0149	chado	CDS	528074	528590	.	-	2	ID=Smp_163340.1:exon:19;Parent=Smp_163340.1
Schisto_mansoni.SC_0149	chado	CDS	528789	528916	.	-	1	ID=Smp_163340.1:exon:18;Parent=Smp_163340.1
Schisto_mansoni.SC_0149	chado	CDS	529996	530119	.	-	2	ID=Smp_163340.1:exon:17;Parent=Smp_163340.1
Schisto_mansoni.SC_0149	chado	CDS	530681	530766	.	-	1	ID=Smp_163340.1:exon:16;Parent=Smp_163340.1
Schisto_mansoni.SC_0149	chado	CDS	530979	531124	.	-	0	ID=Smp_163340.1:exon:15;Parent=Smp_163340.1
Schisto_mansoni.SC_0149	chado	CDS	532601	532778	.	-	1	ID=Smp_163340.1:exon:14;Parent=Smp_163340.1
Schisto_mansoni.SC_0149	chado	CDS	536878	537070	.	-	2	ID=Smp_163340.1:exon:13;Parent=Smp_163340.1
Schisto_mansoni.SC_0149	chado	CDS	537760	538331	.	-	1	ID=Smp_163340.1:exon:12;Parent=Smp_163340.1
Schisto_mansoni.SC_0149	chado	CDS	540813	540891	.	-	2	ID=Smp_163340.1:exon:11;Parent=Smp_163340.1
Schisto_mansoni.SC_0149	chado	CDS	542156	542442	.	-	1	ID=Smp_163340.1:exon:10;Parent=Smp_163340.1
Schisto_mansoni.SC_0149	chado	CDS	545264	545433	.	-	0	ID=Smp_163340.1:exon:9;Parent=Smp_163340.1
Schisto_mansoni.SC_0149	chado	CDS	546078	546348	.	-	1	ID=Smp_163340.1:exon:8;Parent=Smp_163340.1
Schisto_mansoni.SC_0149	chado	CDS	547641	547709	.	-	1	ID=Smp_163340.1:exon:7;Parent=Smp_163340.1
Schisto_mansoni.SC_0149	chado	CDS	547749	547816	.	-	0	ID=Smp_163340.1:exon:6;Parent=Smp_163340.1
Schisto_mansoni.SC_0149	chado	CDS	548779	548934	.	-	0	ID=Smp_163340.1:exon:5;Parent=Smp_163340.1
Schisto_mansoni.SC_0149	chado	CDS	548973	549074	.	-	0	ID=Smp_163340.1:exon:4;Parent=Smp_163340.1
Schisto_mansoni.SC_0149	chado	CDS	550869	550931	.	-	0	ID=Smp_163340.1:exon:3;Parent=Smp_163340.1
Schisto_mansoni.SC_0149	chado	CDS	550968	551239	.	-	2	ID=Smp_163340.1:exon:2;Parent=Smp_163340.1
Schisto_mansoni.SC_0149	chado	CDS	551272	551374	.	-	0	ID=Smp_163340.1:exon:1;Parent=Smp_163340.1
Schisto_mansoni.SC_0149	chado	CDS	554275	554426	.	+	0	ID=Smp_163330.1:exon:1;Parent=Smp_163330.1
Schisto_mansoni.SC_0149	chado	CDS	555633	555842	.	+	1	ID=Smp_163330.1:exon:2;Parent=Smp_163330.1
Schisto_mansoni.SC_0149	chado	CDS	557885	557943	.	+	1	ID=Smp_163330.1:exon:3;Parent=Smp_163330.1
Schisto_mansoni.SC_0149	chado	CDS	557987	558042	.	+	2	ID=Smp_163330.1:exon:4;Parent=Smp_163330.1
Schisto_mansoni.SC_0149	chado	CDS	559641	559783	.	+	0	ID=Smp_163330.1:exon:5;Parent=Smp_163330.1
Schisto_mansoni.SC_0149	chado	three_prime_UTR	560551	561004	.	-	.	ID=Smp_163320.1:3utr;Parent=Smp_163320.1
Schisto_mansoni.SC_0149	chado	CDS	560595	560757	.	+	1	ID=Smp_163330.1:exon:6;Parent=Smp_163330.1
Schisto_mansoni.SC_0149	chado	CDS	561005	561232	.	-	0	ID=Smp_163320.1:exon:12;Parent=Smp_163320.1
Schisto_mansoni.SC_0149	chado	CDS	562454	562986	.	-	2	ID=Smp_163320.1:exon:11;Parent=Smp_163320.1
Schisto_mansoni.SC_0149	chado	CDS	563842	563889	.	-	2	ID=Smp_163320.1:exon:10;Parent=Smp_163320.1
Schisto_mansoni.SC_0149	chado	CDS	566391	566468	.	-	2	ID=Smp_163320.1:exon:9;Parent=Smp_163320.1
Schisto_mansoni.SC_0149	chado	CDS	567584	567656	.	-	0	ID=Smp_163320.1:exon:8;Parent=Smp_163320.1
Schisto_mansoni.SC_0149	chado	CDS	570363	570455	.	-	0	ID=Smp_163320.1:exon:6;Parent=Smp_163320.1
Schisto_mansoni.SC_0149	chado	CDS	573070	573072	.	-	0	ID=Smp_163320.1:exon:5;Parent=Smp_163320.1
Schisto_mansoni.SC_0149	chado	CDS	575748	575762	.	-	0	ID=Smp_163320.1:exon:4;Parent=Smp_163320.1
Schisto_mansoni.SC_0149	chado	CDS	577914	578015	.	-	0	ID=Smp_163320.1:exon:3;Parent=Smp_163320.1
Schisto_mansoni.SC_0149	chado	CDS	579611	579631	.	-	0	ID=Smp_163320.1:exon:2;Parent=Smp_163320.1
Schisto_mansoni.SC_0149	chado	CDS	581577	581627	.	-	0	ID=Smp_163320.1:exon:1;Parent=Smp_163320.1
Schisto_mansoni.SC_0149	chado	five_prime_UTR	581628	581705	.	-	.	ID=Smp_163320.1:5utr:2;Parent=Smp_163320.1
Schisto_mansoni.SC_0149	chado	five_prime_UTR	582676	582714	.	-	.	ID=Smp_163320.1:5utr:1;Parent=Smp_163320.1
Schisto_mansoni.SC_0149	chado	CDS	598653	598737	.	-	1	ID=Smp_163310.1:exon:13;Parent=Smp_163310.1
Schisto_mansoni.SC_0149	chado	CDS	600924	601192	.	-	0	ID=Smp_163310.1:exon:12;Parent=Smp_163310.1
Schisto_mansoni.SC_0149	chado	CDS	603839	603920	.	-	1	ID=Smp_163310.1:exon:11;Parent=Smp_163310.1
Schisto_mansoni.SC_0149	chado	CDS	606766	606848	.	-	0	ID=Smp_163310.1:exon:10;Parent=Smp_163310.1
Schisto_mansoni.SC_0149	chado	CDS	610694	610760	.	-	1	ID=Smp_163310.1:exon:16;Parent=Smp_163310.1
Schisto_mansoni.SC_0149	chado	CDS	614283	614543	.	-	1	ID=Smp_163310.1:exon:15;Parent=Smp_163310.1
Schisto_mansoni.SC_0149	chado	CDS	616677	616720	.	-	0	ID=Smp_163310.1:exon:14;Parent=Smp_163310.1
Schisto_mansoni.SC_0149	chado	CDS	618617	618745	.	-	0	ID=Smp_163310.1:exon:18;Parent=Smp_163310.1
Schisto_mansoni.SC_0149	chado	CDS	620708	620761	.	-	0	ID=Smp_163310.1:exon:17;Parent=Smp_163310.1
Schisto_mansoni.SC_0149	chado	CDS	624726	624845	.	-	0	ID=Smp_163310.1:exon:9;Parent=Smp_163310.1
Schisto_mansoni.SC_0149	chado	CDS	626008	626100	.	-	0	ID=Smp_163310.1:exon:8;Parent=Smp_163310.1
Schisto_mansoni.SC_0149	chado	CDS	627661	627748	.	-	1	ID=Smp_163310.1:exon:7;Parent=Smp_163310.1
Schisto_mansoni.SC_0149	chado	CDS	629748	629824	.	-	0	ID=Smp_163310.1:exon:6;Parent=Smp_163310.1
Schisto_mansoni.SC_0149	chado	CDS	630578	630708	.	-	2	ID=Smp_163310.1:exon:5;Parent=Smp_163310.1
Schisto_mansoni.SC_0149	chado	CDS	632754	632844	.	-	0	ID=Smp_163310.1:exon:4;Parent=Smp_163310.1
Schisto_mansoni.SC_0149	chado	CDS	634008	634101	.	-	1	ID=Smp_163310.1:exon:3;Parent=Smp_163310.1
Schisto_mansoni.SC_0149	chado	CDS	635334	635440	.	-	0	ID=Smp_163310.1:exon:2;Parent=Smp_163310.1
Schisto_mansoni.SC_0149	chado	CDS	636502	636618	.	-	0	ID=Smp_163310.1:exon:19;Parent=Smp_163310.1
Schisto_mansoni.SC_0149	chado	CDS	639270	639524	.	-	0	ID=Smp_163310.1:exon:21;Parent=Smp_163310.1
Schisto_mansoni.SC_0149	chado	CDS	639559	639605	.	-	2	ID=Smp_163310.1:exon:1;Parent=Smp_163310.1
Schisto_mansoni.SC_0149	chado	CDS	639640	639679	.	-	0	ID=Smp_163310.1:exon:20;Parent=Smp_163310.1
Schisto_mansoni.SC_0149	chado	five_prime_UTR	658194	658271	.	+	.	ID=Smp_076400.1:5utr;Parent=Smp_076400.1
Schisto_mansoni.SC_0149	chado	CDS	658272	658826	.	+	0	ID=Smp_076400.1:exon:1;Parent=Smp_076400.1
Schisto_mansoni.SC_0149	chado	five_prime_UTR	702329	702605	.	+	.	ID=Smp_076390.1:5utr;Parent=Smp_076390.1
Schisto_mansoni.SC_0149	chado	CDS	702606	702727	.	+	0	ID=Smp_076390.1:exon:1;Parent=Smp_076390.1
Schisto_mansoni.SC_0149	chado	CDS	702757	703007	.	+	1	ID=Smp_076390.1:exon:2;Parent=Smp_076390.1
Schisto_mansoni.SC_0149	chado	CDS	703957	703983	.	+	2	ID=Smp_076390.1:exon:4;Parent=Smp_076390.1
Schisto_mansoni.SC_0149	chado	CDS	704282	704571	.	+	2	ID=Smp_076390.1:exon:3;Parent=Smp_076390.1
Schisto_mansoni.SC_0149	chado	three_prime_UTR	704572	704678	.	+	.	ID=Smp_076390.1:3utr;Parent=Smp_076390.1
Schisto_mansoni.SC_0149	chado	CDS	709587	709886	.	-	0	ID=Smp_204780.1:exon:1;Parent=Smp_204780.1
Schisto_mansoni.SC_0419	chado	CDS	1147	1280	.	+	0	ID=Smp_182030.1:exon:1;Parent=Smp_182030.1
Schisto_mansoni.SC_0419	chado	CDS	1555	2218	.	+	1	ID=Smp_182030.1:exon:2;Parent=Smp_182030.1
Schisto_mansoni.SC_0419	chado	CDS	6708	7121	.	+	0	ID=Smp_187080.1:exon:1;Parent=Smp_187080.1
Schisto_mansoni.SC_0419	chado	CDS	9362	9775	.	+	0	ID=Smp_185710.1:exon:1;Parent=Smp_185710.1
Schisto_mansoni.SC_0419	chado	CDS	9867	10271	.	+	0	ID=Smp_112640.1:exon:1;Parent=Smp_112640.1
Schisto_mansoni.SC_0419	chado	CDS	12327	12737	.	+	0	ID=Smp_185070.1:exon:1;Parent=Smp_185070.1
Schisto_mansoni.SC_0419	chado	CDS	12829	13236	.	+	0	ID=Smp_184890.1:exon:1;Parent=Smp_184890.1
Schisto_mansoni.SC_0419	chado	CDS	21916	22326	.	+	0	ID=Smp_111890.1:exon:1;Parent=Smp_111890.1
Schisto_mansoni.SC_0419	chado	CDS	27729	28130	.	+	0	ID=Smp_193510.1:exon:1;Parent=Smp_193510.1
Schisto_mansoni.SC_0416	chado	CDS	8804	8936	.	+	0	ID=Smp_132870.1:exon:7;Parent=Smp_132870.1
Schisto_mansoni.SC_0416	chado	CDS	8971	9202	.	+	2	ID=Smp_132870.1:exon:1;Parent=Smp_132870.1
Schisto_mansoni.SC_0416	chado	CDS	9235	9428	.	+	1	ID=Smp_132870.1:exon:2;Parent=Smp_132870.1
Schisto_mansoni.SC_0416	chado	CDS	9464	9564	.	+	2	ID=Smp_132870.1:exon:3;Parent=Smp_132870.1
Schisto_mansoni.SC_0416	chado	CDS	10763	10872	.	+	0	ID=Smp_132870.1:exon:4;Parent=Smp_132870.1
Schisto_mansoni.SC_0416	chado	CDS	12463	12626	.	+	1	ID=Smp_132870.1:exon:5;Parent=Smp_132870.1
Schisto_mansoni.SC_0416	chado	CDS	15052	15164	.	+	2	ID=Smp_132870.1:exon:6;Parent=Smp_132870.1
Schisto_mansoni.SC_0416	chado	three_prime_UTR	15165	15677	.	+	.	ID=Smp_132870.1:3utr;Parent=Smp_132870.1
Schisto_mansoni.SC_0142	chado	five_prime_UTR	14210	14227	.	+	.	ID=Smp_067490.1:5utr;Parent=Smp_067490.1
Schisto_mansoni.SC_0142	chado	CDS	14228	14325	.	+	0	ID=Smp_067490.1:exon:1;Parent=Smp_067490.1
Schisto_mansoni.SC_0142	chado	CDS	14363	14424	.	+	1	ID=Smp_067490.1:exon:2;Parent=Smp_067490.1
Schisto_mansoni.SC_0142	chado	CDS	15829	16142	.	+	2	ID=Smp_067490.1:exon:3;Parent=Smp_067490.1
Schisto_mansoni.SC_0142	chado	CDS	22376	22477	.	+	0	ID=Smp_067490.1:exon:4;Parent=Smp_067490.1
Schisto_mansoni.SC_0142	chado	three_prime_UTR	22478	22953	.	+	.	ID=Smp_067490.1:3utr;Parent=Smp_067490.1
Schisto_mansoni.SC_0142	chado	CDS	55023	55124	.	-	0	ID=Smp_067480.3:exon:4;Parent=Smp_067480.3
Schisto_mansoni.SC_0142	chado	CDS	56909	57222	.	-	2	ID=Smp_067480.3:exon:3;Parent=Smp_067480.3
Schisto_mansoni.SC_0142	chado	CDS	59576	59637	.	-	1	ID=Smp_067480.3:exon:2;Parent=Smp_067480.3
Schisto_mansoni.SC_0142	chado	CDS	59675	59709	.	-	0	ID=Smp_067480.3:exon:1;Parent=Smp_067480.3
Schisto_mansoni.SC_0142	chado	CDS	66049	66202	.	+	0	ID=Smp_158710.1:exon:1;Parent=Smp_158710.1
Schisto_mansoni.SC_0142	chado	CDS	70840	70925	.	+	2	ID=Smp_158710.1:exon:2;Parent=Smp_158710.1
Schisto_mansoni.SC_0142	chado	CDS	71523	71924	.	+	0	ID=Smp_158710.1:exon:3;Parent=Smp_158710.1
Schisto_mansoni.SC_0142	chado	CDS	78402	78440	.	+	0	ID=Smp_158700.1:exon:1;Parent=Smp_158700.1
Schisto_mansoni.SC_0142	chado	CDS	78482	78750	.	+	0	ID=Smp_158700.1:exon:2;Parent=Smp_158700.1
Schisto_mansoni.SC_0142	chado	CDS	78788	78935	.	+	1	ID=Smp_158700.1:exon:3;Parent=Smp_158700.1
Schisto_mansoni.SC_0142	chado	CDS	80707	81078	.	+	0	ID=Smp_158700.1:exon:4;Parent=Smp_158700.1
Schisto_mansoni.SC_0142	chado	CDS	83153	84214	.	+	0	ID=Smp_158700.1:exon:5;Parent=Smp_158700.1
Schisto_mansoni.SC_0142	chado	five_prime_UTR	91371	91389	.	+	.	ID=Smp_067440.1:5utr;Parent=Smp_067440.1
Schisto_mansoni.SC_0142	chado	CDS	91390	91917	.	+	0	ID=Smp_067440.1:exon:1;Parent=Smp_067440.1
Schisto_mansoni.SC_0142	chado	CDS	93751	93840	.	+	0	ID=Smp_067440.1:exon:2;Parent=Smp_067440.1
Schisto_mansoni.SC_0142	chado	CDS	96936	97002	.	+	0	ID=SmtRNA_01673_Gln_CTG.1.1.1:exon:1;Parent=SmtRNA_01673_Gln_CTG.1.1.1
Schisto_mansoni.SC_0142	chado	tRNA	96936	97002	.	+	.	ID=SmtRNA_01673_Gln_CTG.1.1.1;Parent=SmtRNA_01673_Gln_CTG.1.1;literature=PMID:19814823
Schisto_mansoni.SC_0142	chado	CDS	99000	99214	.	+	0	ID=Smp_067440.1:exon:3;Parent=Smp_067440.1
Schisto_mansoni.SC_0142	chado	CDS	102226	102392	.	+	1	ID=Smp_067440.1:exon:4;Parent=Smp_067440.1
Schisto_mansoni.SC_0142	chado	CDS	111287	111356	.	+	2	ID=Smp_067440.1:exon:5;Parent=Smp_067440.1
Schisto_mansoni.SC_0142	chado	CDS	113929	114139	.	+	1	ID=Smp_067440.1:exon:6;Parent=Smp_067440.1
Schisto_mansoni.SC_0142	chado	CDS	120944	121389	.	+	0	ID=Smp_067430.1:exon:1;Parent=Smp_067430.1
Schisto_mansoni.SC_0142	chado	CDS	123684	124551	.	+	1	ID=Smp_067430.1:exon:2;Parent=Smp_067430.1
Schisto_mansoni.SC_0142	chado	CDS	125354	125420	.	+	0	ID=SmtRNA_01876_Pseudo_TTG.1.1.1:exon:1;Parent=SmtRNA_01876_Pseudo_TTG.1.1.1
Schisto_mansoni.SC_0142	chado	tRNA	125354	125420	.	+	.	ID=SmtRNA_01876_Pseudo_TTG.1.1.1;Parent=SmtRNA_01876_Pseudo_TTG.1.1;literature=PMID:19814823
Schisto_mansoni.SC_0142	chado	three_prime_UTR	136735	136791	.	-	.	ID=Smp_067420.1:3utr;Parent=Smp_067420.1
Schisto_mansoni.SC_0142	chado	CDS	136792	137217	.	-	0	ID=Smp_067420.1:exon:3;Parent=Smp_067420.1
Schisto_mansoni.SC_0142	chado	CDS	138891	139335	.	-	1	ID=Smp_067420.1:exon:2;Parent=Smp_067420.1
Schisto_mansoni.SC_0142	chado	CDS	141172	141335	.	-	0	ID=Smp_067420.1:exon:1;Parent=Smp_067420.1
Schisto_mansoni.SC_0142	chado	five_prime_UTR	141336	141475	.	-	.	ID=Smp_067420.1:5utr;Parent=Smp_067420.1
Schisto_mansoni.SC_0142	chado	CDS	151353	151551	.	+	0	ID=Smp_158690.1:exon:1;Parent=Smp_158690.1
Schisto_mansoni.SC_0142	chado	CDS	153331	153530	.	+	2	ID=Smp_158690.1:exon:2;Parent=Smp_158690.1
Schisto_mansoni.SC_0142	chado	CDS	155015	155487	.	+	0	ID=Smp_158690.1:exon:3;Parent=Smp_158690.1
Schisto_mansoni.SC_0142	chado	CDS	157780	157989	.	+	1	ID=Smp_158690.1:exon:4;Parent=Smp_158690.1
Schisto_mansoni.SC_0142	chado	CDS	159024	159160	.	+	1	ID=Smp_158690.1:exon:5;Parent=Smp_158690.1
Schisto_mansoni.SC_0142	chado	CDS	161824	161981	.	+	2	ID=Smp_158690.1:exon:6;Parent=Smp_158690.1
Schisto_mansoni.SC_0142	chado	three_prime_UTR	161982	162138	.	+	.	ID=Smp_158690.1:3utr;Parent=Smp_158690.1
Schisto_mansoni.SC_0142	chado	CDS	164734	165288	.	-	0	ID=Smp_067400.1:exon:2;Parent=Smp_067400.1
Schisto_mansoni.SC_0142	chado	CDS	169524	170273	.	-	0	ID=Smp_067400.1:exon:1;Parent=Smp_067400.1
Schisto_mansoni.SC_0142	chado	five_prime_UTR	170274	170290	.	-	.	ID=Smp_067400.1:5utr:2;Parent=Smp_067400.1
Schisto_mansoni.SC_0142	chado	five_prime_UTR	172251	172338	.	-	.	ID=Smp_067400.1:5utr:1;Parent=Smp_067400.1
Schisto_mansoni.SC_0142	chado	CDS	176468	177028	.	-	0	ID=Smp_067390.1:exon:1;Parent=Smp_067390.1
Schisto_mansoni.SC_0142	chado	CDS	177148	177332	.	-	2	ID=Smp_158680.1:exon:3;Parent=Smp_158680.1
Schisto_mansoni.SC_0142	chado	CDS	177420	178517	.	-	2	ID=Smp_158680.1:exon:2;Parent=Smp_158680.1
Schisto_mansoni.SC_0142	chado	CDS	184662	184677	.	-	0	ID=Smp_158680.1:exon:1;Parent=Smp_158680.1
Schisto_mansoni.SC_0142	chado	five_prime_UTR	191130	191177	.	+	.	ID=Smp_158670.1:5utr:1;Parent=Smp_158670.1
Schisto_mansoni.SC_0142	chado	five_prime_UTR	204857	204866	.	+	.	ID=Smp_158670.1:5utr:2;Parent=Smp_158670.1
Schisto_mansoni.SC_0142	chado	CDS	204867	205467	.	+	0	ID=Smp_158670.1:exon:1;Parent=Smp_158670.1
Schisto_mansoni.SC_0142	chado	CDS	208757	208925	.	+	2	ID=Smp_158670.1:exon:2;Parent=Smp_158670.1
Schisto_mansoni.SC_0142	chado	CDS	212815	213007	.	+	1	ID=Smp_158670.1:exon:3;Parent=Smp_158670.1
Schisto_mansoni.SC_0142	chado	CDS	223417	225222	.	+	0	ID=Smp_158670.1:exon:4;Parent=Smp_158670.1
Schisto_mansoni.SC_0142	chado	CDS	227300	227379	.	-	0	ID=SmtRNA_00652_Ser_GCT.1.1.1:exon:1;Parent=SmtRNA_00652_Ser_GCT.1.1.1
Schisto_mansoni.SC_0142	chado	tRNA	227300	227379	.	-	.	ID=SmtRNA_00652_Ser_GCT.1.1.1;Parent=SmtRNA_00652_Ser_GCT.1.1;literature=PMID:19814823
Schisto_mansoni.SC_0142	chado	CDS	227681	228508	.	+	0	ID=Smp_158670.1:exon:5;Parent=Smp_158670.1
Schisto_mansoni.SC_0142	chado	CDS	232656	232885	.	-	2	ID=Smp_158660.1:exon:2;Parent=Smp_158660.1
Schisto_mansoni.SC_0142	chado	CDS	232921	233086	.	-	0	ID=Smp_158660.1:exon:1;Parent=Smp_158660.1
Schisto_mansoni.SC_0142	chado	CDS	249506	249538	.	+	0	ID=Smp_158650.1:exon:1;Parent=Smp_158650.1
Schisto_mansoni.SC_0142	chado	CDS	249583	249942	.	+	0	ID=Smp_158650.1:exon:2;Parent=Smp_158650.1
Schisto_mansoni.SC_0142	chado	three_prime_UTR	249943	250180	.	+	.	ID=Smp_158650.1:3utr;Parent=Smp_158650.1
Schisto_mansoni.SC_0142	chado	three_prime_UTR	255969	256039	.	-	.	ID=Smp_158640.1:3utr;Parent=Smp_158640.1
Schisto_mansoni.SC_0142	chado	CDS	256040	256276	.	-	0	ID=Smp_158640.1:exon:2;Parent=Smp_158640.1
Schisto_mansoni.SC_0142	chado	CDS	256323	256583	.	-	0	ID=Smp_158640.1:exon:1;Parent=Smp_158640.1
Schisto_mansoni.SC_0142	chado	five_prime_UTR	256584	256590	.	-	.	ID=Smp_158640.1:5utr:2;Parent=Smp_158640.1
Schisto_mansoni.SC_0142	chado	five_prime_UTR	257664	257716	.	-	.	ID=Smp_158640.1:5utr:1;Parent=Smp_158640.1
Schisto_mansoni.SC_0142	chado	CDS	263713	263770	.	-	1	ID=Smp_158630.1:exon:8;Parent=Smp_158630.1
Schisto_mansoni.SC_0142	chado	CDS	269124	269567	.	-	1	ID=Smp_158630.1:exon:7;Parent=Smp_158630.1
Schisto_mansoni.SC_0142	chado	CDS	271823	272457	.	-	0	ID=Smp_158630.1:exon:6;Parent=Smp_158630.1
Schisto_mansoni.SC_0142	chado	CDS	274733	274895	.	-	1	ID=Smp_158630.1:exon:5;Parent=Smp_158630.1
Schisto_mansoni.SC_0142	chado	CDS	277743	278073	.	-	2	ID=Smp_158630.1:exon:4;Parent=Smp_158630.1
Schisto_mansoni.SC_0142	chado	CDS	283087	283377	.	-	2	ID=Smp_158630.1:exon:3;Parent=Smp_158630.1
Schisto_mansoni.SC_0142	chado	CDS	283411	283539	.	-	2	ID=Smp_158630.1:exon:2;Parent=Smp_158630.1
Schisto_mansoni.SC_0142	chado	CDS	283583	283622	.	-	0	ID=Smp_158630.1:exon:1;Parent=Smp_158630.1
Schisto_mansoni.SC_0142	chado	five_prime_UTR	283623	283630	.	-	.	ID=Smp_158630.1:5utr;Parent=Smp_158630.1
Schisto_mansoni.SC_0142	chado	five_prime_UTR	307822	307921	.	+	.	ID=Smp_158620.1:5utr:1;Parent=Smp_158620.1
Schisto_mansoni.SC_0142	chado	CDS	323990	324055	.	+	0	ID=SmtRNA_02055_Gln_TTG.1.1.1:exon:1;Parent=SmtRNA_02055_Gln_TTG.1.1.1
Schisto_mansoni.SC_0142	chado	tRNA	323990	324055	.	+	.	ID=SmtRNA_02055_Gln_TTG.1.1.1;Parent=SmtRNA_02055_Gln_TTG.1.1;literature=PMID:19814823
Schisto_mansoni.SC_0142	chado	five_prime_UTR	326352	326374	.	+	.	ID=Smp_158620.1:5utr:2;Parent=Smp_158620.1
Schisto_mansoni.SC_0142	chado	CDS	326375	326481	.	+	0	ID=Smp_158620.1:exon:1;Parent=Smp_158620.1
Schisto_mansoni.SC_0142	chado	CDS	335706	335850	.	+	1	ID=Smp_158620.1:exon:2;Parent=Smp_158620.1
Schisto_mansoni.SC_0142	chado	CDS	337636	337813	.	+	0	ID=Smp_158620.1:exon:3;Parent=Smp_158620.1
Schisto_mansoni.SC_0142	chado	CDS	349694	349760	.	+	0	ID=SmtRNA_02197_Gln_TTG.1.1.1:exon:1;Parent=SmtRNA_02197_Gln_TTG.1.1.1
Schisto_mansoni.SC_0142	chado	tRNA	349694	349760	.	+	.	ID=SmtRNA_02197_Gln_TTG.1.1.1;Parent=SmtRNA_02197_Gln_TTG.1.1;literature=PMID:19814823
Schisto_mansoni.SC_0142	chado	CDS	353097	353731	.	+	2	ID=Smp_158620.1:exon:4;Parent=Smp_158620.1
Schisto_mansoni.SC_0142	chado	three_prime_UTR	353732	353930	.	+	.	ID=Smp_158620.1:3utr;Parent=Smp_158620.1
Schisto_mansoni.SC_0142	chado	CDS	370043	370053	.	+	0	ID=Smp_158610.2:exon:1;Parent=Smp_158610.2
Schisto_mansoni.SC_0142	chado	CDS	371471	371594	.	+	1	ID=Smp_158610.2:exon:3;Parent=Smp_158610.2
Schisto_mansoni.SC_0142	chado	CDS	372530	372875	.	+	0	ID=Smp_158610.2:exon:4;Parent=Smp_158610.2
Schisto_mansoni.SC_0142	chado	CDS	374811	374968	.	+	2	ID=Smp_158610.2:exon:5;Parent=Smp_158610.2
Schisto_mansoni.SC_0142	chado	CDS	376306	376355	.	+	0	ID=Smp_158610.2:exon:2;Parent=Smp_158610.2
Schisto_mansoni.SC_0142	chado	CDS	379337	379622	.	+	1	ID=Smp_158610.2:exon:6;Parent=Smp_158610.2
Schisto_mansoni.SC_0142	chado	CDS	380026	380121	.	+	0	ID=Smp_158610.2:exon:7;Parent=Smp_158610.2
Schisto_mansoni.SC_0142	chado	CDS	382296	382541	.	+	0	ID=Smp_158610.2:exon:8;Parent=Smp_158610.2
Schisto_mansoni.SC_0142	chado	CDS	384710	385107	.	+	0	ID=Smp_158610.2:exon:9;Parent=Smp_158610.2
Schisto_mansoni.SC_0142	chado	CDS	388927	389053	.	+	1	ID=Smp_158610.2:exon:10;Parent=Smp_158610.2
Schisto_mansoni.SC_0142	chado	CDS	389834	389935	.	+	0	ID=Smp_158610.2:exon:11;Parent=Smp_158610.2
Schisto_mansoni.SC_0142	chado	CDS	392147	392356	.	+	0	ID=Smp_158610.2:exon:12;Parent=Smp_158610.2
Schisto_mansoni.SC_0142	chado	CDS	392926	393092	.	+	0	ID=Smp_158610.2:exon:13;Parent=Smp_158610.2
Schisto_mansoni.SC_0142	chado	CDS	394842	395422	.	+	1	ID=Smp_158610.2:exon:14;Parent=Smp_158610.2
Schisto_mansoni.SC_0142	chado	CDS	397087	397177	.	+	2	ID=Smp_158610.2:exon:15;Parent=Smp_158610.2
Schisto_mansoni.SC_0142	chado	CDS	399508	399705	.	+	1	ID=Smp_158610.2:exon:16;Parent=Smp_158610.2
Schisto_mansoni.SC_0142	chado	CDS	401067	401551	.	+	1	ID=Smp_158610.2:exon:17;Parent=Smp_158610.2
Schisto_mansoni.SC_0142	chado	CDS	402889	403001	.	+	2	ID=Smp_158610.2:exon:18;Parent=Smp_158610.2
Schisto_mansoni.SC_0142	chado	CDS	404855	405260	.	+	0	ID=Smp_158610.2:exon:19;Parent=Smp_158610.2
Schisto_mansoni.SC_0142	chado	CDS	406026	406406	.	+	2	ID=Smp_158610.2:exon:20;Parent=Smp_158610.2
Schisto_mansoni.SC_0142	chado	CDS	406674	407074	.	+	2	ID=Smp_158610.2:exon:21;Parent=Smp_158610.2
Schisto_mansoni.SC_0142	chado	CDS	407755	407907	.	+	0	ID=Smp_158610.2:exon:22;Parent=Smp_158610.2
Schisto_mansoni.SC_0142	chado	CDS	409567	409901	.	+	0	ID=Smp_158610.2:exon:23;Parent=Smp_158610.2
Schisto_mansoni.SC_0142	chado	CDS	410740	410817	.	+	1	ID=Smp_158610.2:exon:24;Parent=Smp_158610.2
Schisto_mansoni.SC_0142	chado	CDS	412296	412359	.	+	1	ID=Smp_158610.2:exon:25;Parent=Smp_158610.2
Schisto_mansoni.SC_0142	chado	CDS	413829	414036	.	+	0	ID=Smp_158610.2:exon:26;Parent=Smp_158610.2
Schisto_mansoni.SC_0142	chado	CDS	415551	415681	.	+	2	ID=Smp_158610.2:exon:27;Parent=Smp_158610.2
Schisto_mansoni.SC_0142	chado	CDS	416339	416628	.	+	0	ID=Smp_158610.2:exon:28;Parent=Smp_158610.2
Schisto_mansoni.SC_0142	chado	CDS	417901	418119	.	+	1	ID=Smp_158610.2:exon:29;Parent=Smp_158610.2
Schisto_mansoni.SC_0142	chado	CDS	419523	419600	.	+	1	ID=Smp_158610.2:exon:31;Parent=Smp_158610.2
Schisto_mansoni.SC_0142	chado	CDS	420897	421026	.	+	1	ID=Smp_158610.2:exon:32;Parent=Smp_158610.2
Schisto_mansoni.SC_0142	chado	CDS	423145	423468	.	+	0	ID=Smp_158610.2:exon:33;Parent=Smp_158610.2
Schisto_mansoni.SC_0142	chado	three_prime_UTR	423469	424523	.	+	.	ID=Smp_158610.2:3utr;Parent=Smp_158610.2
Schisto_mansoni.SC_0142	chado	three_prime_UTR	441626	442069	.	-	.	ID=Smp_158600.1:3utr:2;Parent=Smp_158600.1
Schisto_mansoni.SC_0142	chado	three_prime_UTR	443455	443489	.	-	.	ID=Smp_158600.1:3utr:1;Parent=Smp_158600.1
Schisto_mansoni.SC_0142	chado	CDS	443490	443819	.	-	0	ID=Smp_158600.1:exon:9;Parent=Smp_158600.1
Schisto_mansoni.SC_0142	chado	CDS	445470	445625	.	-	0	ID=Smp_158600.1:exon:8;Parent=Smp_158600.1
Schisto_mansoni.SC_0142	chado	CDS	446340	446526	.	-	1	ID=Smp_158600.1:exon:7;Parent=Smp_158600.1
Schisto_mansoni.SC_0142	chado	CDS	447574	447812	.	-	0	ID=Smp_158600.1:exon:6;Parent=Smp_158600.1
Schisto_mansoni.SC_0142	chado	CDS	448596	449007	.	-	1	ID=Smp_158600.1:exon:5;Parent=Smp_158600.1
Schisto_mansoni.SC_0142	chado	CDS	450574	450725	.	-	0	ID=Smp_158600.1:exon:4;Parent=Smp_158600.1
Schisto_mansoni.SC_0142	chado	CDS	457291	457664	.	-	2	ID=Smp_158600.1:exon:3;Parent=Smp_158600.1
Schisto_mansoni.SC_0142	chado	CDS	457704	457874	.	-	2	ID=Smp_158600.1:exon:2;Parent=Smp_158600.1
Schisto_mansoni.SC_0142	chado	CDS	457911	458208	.	-	0	ID=Smp_158600.1:exon:1;Parent=Smp_158600.1
Schisto_mansoni.SC_0142	chado	CDS	470203	470895	.	-	0	ID=Smp_158590.1:exon:2;Parent=Smp_158590.1
Schisto_mansoni.SC_0142	chado	CDS	471614	471622	.	-	0	ID=Smp_158590.1:exon:1;Parent=Smp_158590.1
Schisto_mansoni.SC_0142	chado	CDS	488228	488373	.	+	0	ID=Smp_158580.1:exon:1;Parent=Smp_158580.1
Schisto_mansoni.SC_0142	chado	CDS	492017	492167	.	+	1	ID=Smp_158580.1:exon:2;Parent=Smp_158580.1
Schisto_mansoni.SC_0142	chado	CDS	493836	494174	.	+	0	ID=Smp_158580.1:exon:3;Parent=Smp_158580.1
Schisto_mansoni.SC_0142	chado	CDS	495054	495257	.	+	0	ID=Smp_158580.1:exon:4;Parent=Smp_158580.1
Schisto_mansoni.SC_0142	chado	CDS	507310	507414	.	+	0	ID=Smp_158580.1:exon:5;Parent=Smp_158580.1
Schisto_mansoni.SC_0142	chado	CDS	512499	512792	.	+	0	ID=Smp_158580.1:exon:6;Parent=Smp_158580.1
Schisto_mansoni.SC_0142	chado	three_prime_UTR	512831	513080	.	+	.	ID=Smp_158580.1:3utr;Parent=Smp_158580.1
Schisto_mansoni.SC_0142	chado	CDS	549075	549254	.	+	0	ID=Smp_204680.1:exon:1;Parent=Smp_204680.1
Schisto_mansoni.SC_0142	chado	CDS	552706	552795	.	+	0	ID=Smp_204680.1:exon:2;Parent=Smp_204680.1
Schisto_mansoni.SC_0142	chado	five_prime_UTR	582751	583138	.	+	.	ID=Smp_173060.1:5utr:1;Parent=Smp_173060.1
Schisto_mansoni.SC_0142	chado	five_prime_UTR	591894	592020	.	+	.	ID=Smp_173060.1:5utr:2;Parent=Smp_173060.1
Schisto_mansoni.SC_0142	chado	five_prime_UTR	592054	592276	.	+	.	ID=Smp_173060.1:5utr:3;Parent=Smp_173060.1
Schisto_mansoni.SC_0142	chado	CDS	592277	592404	.	+	0	ID=Smp_173060.1:exon:1;Parent=Smp_173060.1
Schisto_mansoni.SC_0142	chado	CDS	592477	592596	.	+	1	ID=Smp_173060.1:exon:2;Parent=Smp_173060.1
Schisto_mansoni.SC_0142	chado	CDS	600145	600280	.	+	1	ID=Smp_173060.1:exon:3;Parent=Smp_173060.1
Schisto_mansoni.SC_0142	chado	CDS	610883	610942	.	+	0	ID=Smp_173060.1:exon:4;Parent=Smp_173060.1
Schisto_mansoni.SC_0142	chado	CDS	614688	614768	.	+	0	ID=Smp_173060.1:exon:5;Parent=Smp_173060.1
Schisto_mansoni.SC_0142	chado	CDS	619072	619137	.	+	0	ID=SmtRNA_01155_Pseudo_TTG.1.1.1:exon:1;Parent=SmtRNA_01155_Pseudo_TTG.1.1.1
Schisto_mansoni.SC_0142	chado	tRNA	619072	619137	.	+	.	ID=SmtRNA_01155_Pseudo_TTG.1.1.1;Parent=SmtRNA_01155_Pseudo_TTG.1.1;literature=PMID:19814823
Schisto_mansoni.SC_0142	chado	CDS	619689	619895	.	+	0	ID=Smp_173060.1:exon:6;Parent=Smp_173060.1
Schisto_mansoni.SC_0142	chado	CDS	622277	622352	.	+	0	ID=Smp_173060.1:exon:7;Parent=Smp_173060.1
Schisto_mansoni.SC_0142	chado	CDS	628904	629137	.	+	2	ID=Smp_173060.1:exon:8;Parent=Smp_173060.1
Schisto_mansoni.SC_0142	chado	CDS	631147	631365	.	+	2	ID=Smp_173060.1:exon:9;Parent=Smp_173060.1
Schisto_mansoni.SC_0142	chado	CDS	635983	636318	.	+	2	ID=Smp_173060.1:exon:10;Parent=Smp_173060.1
Schisto_mansoni.SC_0142	chado	CDS	637820	637876	.	+	2	ID=Smp_173060.1:exon:11;Parent=Smp_173060.1
Schisto_mansoni.SC_0142	chado	CDS	639183	639278	.	+	2	ID=Smp_173060.1:exon:12;Parent=Smp_173060.1
Schisto_mansoni.SC_0142	chado	CDS	640277	640776	.	+	2	ID=Smp_173060.1:exon:13;Parent=Smp_173060.1
Schisto_mansoni.SC_0142	chado	three_prime_UTR	640777	641127	.	+	.	ID=Smp_173060.1:3utr;Parent=Smp_173060.1
Schisto_mansoni.SC_0142	chado	CDS	675948	676133	.	+	0	ID=Smp_120080.2:exon:9;Parent=Smp_120080.2
Schisto_mansoni.SC_0142	chado	CDS	676177	676332	.	+	0	ID=Smp_120080.2:exon:1;Parent=Smp_120080.2
Schisto_mansoni.SC_0142	chado	CDS	683011	683145	.	+	0	ID=Smp_120080.2:exon:8;Parent=Smp_120080.2
Schisto_mansoni.SC_0142	chado	CDS	684447	684554	.	+	0	ID=Smp_120080.2:exon:2;Parent=Smp_120080.2
Schisto_mansoni.SC_0142	chado	CDS	685770	685943	.	+	0	ID=Smp_120080.2:exon:3;Parent=Smp_120080.2
Schisto_mansoni.SC_0142	chado	CDS	690807	691053	.	+	0	ID=Smp_120080.2:exon:4;Parent=Smp_120080.2
Schisto_mansoni.SC_0142	chado	CDS	694052	694165	.	+	2	ID=Smp_120080.2:exon:5;Parent=Smp_120080.2
Schisto_mansoni.SC_0142	chado	CDS	696827	697002	.	+	2	ID=Smp_120080.2:exon:6;Parent=Smp_120080.2
Schisto_mansoni.SC_0142	chado	CDS	700730	700798	.	+	0	ID=Smp_120080.2:exon:7;Parent=Smp_120080.2
Schisto_mansoni.SC_0142	chado	CDS	708644	708748	.	+	0	ID=Smp_120080.2:exon:10;Parent=Smp_120080.2
Schisto_mansoni.SC_0142	chado	CDS	709447	709535	.	+	0	ID=rajko.90nt.slRNA-39.1.1.1:exon:1;Parent=rajko.90nt.slRNA-39.1.1.1
Schisto_mansoni.SC_0142	chado	ncRNA	709447	709535	.	+	.	ID=rajko.90nt.slRNA-39.1.1.1;Parent=rajko.90nt.slRNA-39.1.1;literature=PMID:19814823
Schisto_mansoni.SC_0142	chado	CDS	709448	709536	.	-	0	ID=rajko.90nt.slRNA-31.1.1.1:exon:1;Parent=rajko.90nt.slRNA-31.1.1.1
Schisto_mansoni.SC_0142	chado	ncRNA	709448	709536	.	-	.	ID=rajko.90nt.slRNA-31.1.1.1;Parent=rajko.90nt.slRNA-31.1.1;literature=PMID:19814823
Schisto_mansoni.SC_0142	chado	CDS	709962	710050	.	+	0	ID=rajko.90nt.slRNA-3.1.1.1:exon:1;Parent=rajko.90nt.slRNA-3.1.1.1
Schisto_mansoni.SC_0142	chado	ncRNA	709962	710050	.	+	.	ID=rajko.90nt.slRNA-3.1.1.1;Parent=rajko.90nt.slRNA-3.1.1;literature=PMID:19814823
Schisto_mansoni.SC_0142	chado	three_prime_UTR	715378	715484	.	-	.	ID=Smp_086030.1:3utr;Parent=Smp_086030.1
Schisto_mansoni.SC_0142	chado	CDS	715485	715579	.	-	2	ID=Smp_086030.1:exon:6;Parent=Smp_086030.1
Schisto_mansoni.SC_0142	chado	CDS	718723	718812	.	-	2	ID=Smp_086030.1:exon:5;Parent=Smp_086030.1
Schisto_mansoni.SC_0142	chado	CDS	726847	727081	.	-	0	ID=Smp_086030.1:exon:4;Parent=Smp_086030.1
Schisto_mansoni.SC_0142	chado	CDS	728423	728561	.	-	1	ID=Smp_086030.1:exon:3;Parent=Smp_086030.1
Schisto_mansoni.SC_0142	chado	CDS	728606	728775	.	-	0	ID=Smp_086030.1:exon:2;Parent=Smp_086030.1
Schisto_mansoni.SC_0142	chado	CDS	728877	729011	.	-	0	ID=Smp_086030.1:exon:1;Parent=Smp_086030.1
Schisto_mansoni.SC_0142	chado	five_prime_UTR	729012	729060	.	-	.	ID=Smp_086030.1:5utr:3;Parent=Smp_086030.1
Schisto_mansoni.SC_0142	chado	five_prime_UTR	729103	729213	.	-	.	ID=Smp_086030.1:5utr:2;Parent=Smp_086030.1
Schisto_mansoni.SC_0142	chado	five_prime_UTR	730700	730778	.	-	.	ID=Smp_086030.1:5utr:1;Parent=Smp_086030.1
Schisto_mansoni.SC_0142	chado	CDS	744492	744689	.	-	0	ID=Smp_204690.1:exon:1;Parent=Smp_204690.1
Schisto_mansoni.SC_0142	chado	five_prime_UTR	766049	766090	.	+	.	ID=Smp_168920.1:5utr:1;Parent=Smp_168920.1
Schisto_mansoni.SC_0142	chado	five_prime_UTR	766647	766729	.	+	.	ID=Smp_168920.1:5utr:2;Parent=Smp_168920.1
Schisto_mansoni.SC_0142	chado	CDS	766730	766864	.	+	0	ID=Smp_168920.1:exon:1;Parent=Smp_168920.1
Schisto_mansoni.SC_0142	chado	CDS	766902	766929	.	+	0	ID=Smp_168920.1:exon:2;Parent=Smp_168920.1
Schisto_mansoni.SC_0142	chado	CDS	766965	767186	.	+	2	ID=Smp_168920.1:exon:3;Parent=Smp_168920.1
Schisto_mansoni.SC_0142	chado	CDS	767221	767541	.	+	2	ID=Smp_168920.1:exon:4;Parent=Smp_168920.1
Schisto_mansoni.SC_0142	chado	CDS	769125	769387	.	+	2	ID=Smp_168920.1:exon:5;Parent=Smp_168920.1
Schisto_mansoni.SC_0142	chado	CDS	771782	771985	.	+	0	ID=Smp_168920.1:exon:6;Parent=Smp_168920.1
Schisto_mansoni.SC_0142	chado	CDS	780736	780794	.	+	0	ID=Smp_186640.1:exon:1;Parent=Smp_186640.1
Schisto_mansoni.SC_0142	chado	CDS	783903	784212	.	+	1	ID=Smp_186640.1:exon:2;Parent=Smp_186640.1
Schisto_mansoni.SC_0142	chado	CDS	784884	784998	.	+	0	ID=Smp_186640.1:exon:3;Parent=Smp_186640.1
Schisto_mansoni.SC_0142	chado	CDS	785654	785816	.	+	2	ID=Smp_186640.1:exon:4;Parent=Smp_186640.1
Schisto_mansoni.SC_0142	chado	CDS	789896	790007	.	+	1	ID=Smp_186640.1:exon:5;Parent=Smp_186640.1
Schisto_mansoni.SC_0142	chado	CDS	791431	791513	.	+	0	ID=Smp_186640.1:exon:6;Parent=Smp_186640.1
Schisto_mansoni.SC_0142	chado	CDS	797841	798044	.	+	1	ID=Smp_186640.1:exon:7;Parent=Smp_186640.1
Schisto_mansoni.SC_0142	chado	CDS	801402	801521	.	+	1	ID=Smp_186640.1:exon:8;Parent=Smp_186640.1
Schisto_mansoni.SC_0142	chado	CDS	802777	803159	.	+	1	ID=Smp_186640.1:exon:9;Parent=Smp_186640.1
Schisto_mansoni.SC_0142	chado	CDS	804279	804465	.	+	2	ID=Smp_186640.1:exon:10;Parent=Smp_186640.1
Schisto_mansoni.SC_0142	chado	CDS	806330	806663	.	+	1	ID=Smp_186640.1:exon:11;Parent=Smp_186640.1
Schisto_mansoni.SC_0142	chado	three_prime_UTR	806664	806763	.	+	.	ID=Smp_186640.1:3utr;Parent=Smp_186640.1
Schisto_mansoni.SC_0412	chado	three_prime_UTR	17092	17157	.	-	.	ID=Smp_069130.2:3utr;Parent=Smp_069130.2
Schisto_mansoni.SC_0412	chado	CDS	17158	17355	.	-	0	ID=Smp_069130.2:exon:9;Parent=Smp_069130.2
Schisto_mansoni.SC_0412	chado	CDS	20334	20531	.	-	0	ID=Smp_069130.2:exon:8;Parent=Smp_069130.2
Schisto_mansoni.SC_0412	chado	CDS	22337	22654	.	-	0	ID=Smp_069130.2:exon:7;Parent=Smp_069130.2
Schisto_mansoni.SC_0412	chado	CDS	23820	24506	.	-	0	ID=Smp_069130.2:exon:6;Parent=Smp_069130.2
Schisto_mansoni.SC_0412	chado	CDS	25734	26105	.	-	0	ID=Smp_069130.2:exon:5;Parent=Smp_069130.2
Schisto_mansoni.SC_0412	chado	CDS	26139	26374	.	-	2	ID=Smp_069130.2:exon:4;Parent=Smp_069130.2
Schisto_mansoni.SC_0412	chado	CDS	26407	26629	.	-	0	ID=Smp_069130.2:exon:3;Parent=Smp_069130.2
Schisto_mansoni.SC_0412	chado	CDS	26666	26864	.	-	1	ID=Smp_069130.2:exon:2;Parent=Smp_069130.2
Schisto_mansoni.SC_0412	chado	CDS	26895	27007	.	-	0	ID=Smp_069130.2:exon:1;Parent=Smp_069130.2
Schisto_mansoni.SC_0413	chado	CDS	9416	9551	.	-	1	ID=Smp_212400.1:exon:9;Parent=Smp_212400.1
Schisto_mansoni.SC_0413	chado	CDS	10604	10731	.	-	0	ID=Smp_212400.1:exon:8;Parent=Smp_212400.1
Schisto_mansoni.SC_0413	chado	CDS	13050	13525	.	-	2	ID=Smp_212400.1:exon:7;Parent=Smp_212400.1
Schisto_mansoni.SC_0413	chado	CDS	13769	13839	.	+	0	ID=SmtRNA_01938_Pseudo_TTG.1.1.1:exon:1;Parent=SmtRNA_01938_Pseudo_TTG.1.1.1
Schisto_mansoni.SC_0413	chado	tRNA	13769	13839	.	+	.	ID=SmtRNA_01938_Pseudo_TTG.1.1.1;Parent=SmtRNA_01938_Pseudo_TTG.1.1;literature=PMID:19814823
Schisto_mansoni.SC_0413	chado	CDS	15452	15590	.	-	0	ID=Smp_212400.1:exon:6;Parent=Smp_212400.1
Schisto_mansoni.SC_0413	chado	CDS	18218	18435	.	-	2	ID=Smp_212400.1:exon:5;Parent=Smp_212400.1
Schisto_mansoni.SC_0413	chado	CDS	21627	21938	.	-	2	ID=Smp_212400.1:exon:4;Parent=Smp_212400.1
Schisto_mansoni.SC_0413	chado	CDS	24354	24467	.	-	2	ID=Smp_212400.1:exon:3;Parent=Smp_212400.1
Schisto_mansoni.SC_0413	chado	CDS	24618	24822	.	-	0	ID=Smp_212400.1:exon:2;Parent=Smp_212400.1
Schisto_mansoni.SC_0413	chado	CDS	27974	28147	.	-	0	ID=Smp_212400.1:exon:1;Parent=Smp_212400.1
Schisto_mansoni.SC_0411	chado	CDS	24570	24708	.	-	1	ID=Smp_142540.1:exon:2;Parent=Smp_142540.1
Schisto_mansoni.SC_0411	chado	CDS	25689	25741	.	-	0	ID=Smp_142540.1:exon:1;Parent=Smp_142540.1
Schisto_mansoni.SC_1225	chado	CDS	1191	1340	.	+	0	ID=Smp_206020.1:exon:1;Parent=Smp_206020.1
Schisto_mansoni.SC_2045	chado	CDS	965	1417	.	-	0	ID=Smp_191100.1:exon:1;Parent=Smp_191100.1
Schisto_mansoni.SC_0388	chado	CDS	1519	1661	.	+	0	ID=Smp_193810.1:exon:1;Parent=Smp_193810.1;Start_range=.,.
Schisto_mansoni.SC_0388	chado	CDS	2116	2262	.	+	1	ID=Smp_193810.1:exon:2;Parent=Smp_193810.1;Start_range=.,.
Schisto_mansoni.SC_0388	chado	CDS	3016	3175	.	+	1	ID=Smp_193810.1:exon:3;Parent=Smp_193810.1;Start_range=.,.
Schisto_mansoni.SC_0388	chado	CDS	6644	6911	.	+	0	ID=Smp_193810.1:exon:4;Parent=Smp_193810.1;Start_range=.,.
Schisto_mansoni.SC_0388	chado	CDS	7854	8050	.	+	2	ID=Smp_193810.1:exon:5;Parent=Smp_193810.1;Start_range=.,.
Schisto_mansoni.SC_0388	chado	three_prime_UTR	8051	8431	.	+	.	ID=Smp_193810.1:3utr;Parent=Smp_193810.1
Schisto_mansoni.SC_0388	chado	CDS	9968	10015	.	-	0	ID=Smp_120380.1:exon:13;Parent=Smp_120380.1
Schisto_mansoni.SC_0388	chado	CDS	13685	13780	.	-	0	ID=Smp_120380.1:exon:12;Parent=Smp_120380.1
Schisto_mansoni.SC_0388	chado	CDS	15308	15377	.	-	1	ID=Smp_120380.1:exon:11;Parent=Smp_120380.1
Schisto_mansoni.SC_0388	chado	CDS	17713	17784	.	-	1	ID=Smp_120380.1:exon:10;Parent=Smp_120380.1
Schisto_mansoni.SC_0388	chado	CDS	23388	23456	.	-	1	ID=Smp_120380.1:exon:9;Parent=Smp_120380.1
Schisto_mansoni.SC_0388	chado	CDS	24931	25053	.	-	1	ID=Smp_120380.1:exon:8;Parent=Smp_120380.1
Schisto_mansoni.SC_0388	chado	CDS	30544	30611	.	-	0	ID=Smp_120380.1:exon:7;Parent=Smp_120380.1
Schisto_mansoni.SC_0388	chado	CDS	30690	30800	.	-	0	ID=Smp_120380.1:exon:6;Parent=Smp_120380.1
Schisto_mansoni.SC_0388	chado	CDS	30834	30909	.	-	1	ID=Smp_120380.1:exon:5;Parent=Smp_120380.1
Schisto_mansoni.SC_0388	chado	CDS	30959	31133	.	-	2	ID=Smp_120380.1:exon:4;Parent=Smp_120380.1
Schisto_mansoni.SC_0388	chado	CDS	31168	31241	.	-	1	ID=Smp_120380.1:exon:3;Parent=Smp_120380.1
Schisto_mansoni.SC_0388	chado	CDS	31278	31371	.	-	2	ID=Smp_120380.1:exon:2;Parent=Smp_120380.1
Schisto_mansoni.SC_0388	chado	CDS	31412	31421	.	-	0	ID=Smp_120380.1:exon:1;Parent=Smp_120380.1
Schisto_mansoni.SC_0389	chado	CDS	24391	24461	.	-	0	ID=SmtRNA_01277_Pseudo_TTG.1.1.1:exon:1;Parent=SmtRNA_01277_Pseudo_TTG.1.1.1
Schisto_mansoni.SC_0389	chado	tRNA	24391	24461	.	-	.	ID=SmtRNA_01277_Pseudo_TTG.1.1.1;Parent=SmtRNA_01277_Pseudo_TTG.1.1;literature=PMID:19814823
Schisto_mansoni.SC_0386	chado	CDS	3308	3504	.	-	2	ID=Smp_199630.1:exon:8;Parent=Smp_199630.1
Schisto_mansoni.SC_0386	chado	CDS	4907	5264	.	-	0	ID=Smp_199630.1:exon:7;Parent=Smp_199630.1
Schisto_mansoni.SC_0386	chado	CDS	8947	9299	.	-	2	ID=Smp_199630.1:exon:6;Parent=Smp_199630.1
Schisto_mansoni.SC_0386	chado	CDS	13134	13502	.	-	2	ID=Smp_199630.1:exon:5;Parent=Smp_199630.1
Schisto_mansoni.SC_0386	chado	CDS	14975	15349	.	-	2	ID=Smp_199630.1:exon:4;Parent=Smp_199630.1
Schisto_mansoni.SC_0386	chado	CDS	18060	18430	.	-	1	ID=Smp_199630.1:exon:3;Parent=Smp_199630.1
Schisto_mansoni.SC_0386	chado	CDS	24329	24381	.	-	0	ID=Smp_199630.1:exon:2;Parent=Smp_199630.1
Schisto_mansoni.SC_0386	chado	CDS	26457	26672	.	-	0	ID=Smp_199630.1:exon:1;Parent=Smp_199630.1
Schisto_mansoni.SC_0387	chado	CDS	4863	5444	.	+	0	ID=Smp_205450.1:exon:1;Parent=Smp_205450.1
Schisto_mansoni.SC_0387	chado	CDS	6037	6555	.	+	0	ID=Smp_205460.1:exon:1;Parent=Smp_205460.1
Schisto_mansoni.SC_0387	chado	CDS	7421	7702	.	+	0	ID=Smp_205460.1:exon:2;Parent=Smp_205460.1
Schisto_mansoni.SC_0387	chado	CDS	23470	23586	.	-	0	ID=sma.5s-7.1.1:exon:1;Parent=sma.5s-7.1.1
Schisto_mansoni.SC_0387	chado	rRNA	23470	23586	.	-	.	ID=sma.5s-7.1.1;Parent=sma.5s-7.1;literature=PMID:19814823
Schisto_mansoni.SC_0387	chado	CDS	25820	26314	.	+	0	ID=Smp_205470.1:exon:1;Parent=Smp_205470.1
Schisto_mansoni.SC_0387	chado	CDS	26976	27092	.	-	0	ID=sma.5s-8.1.1:exon:1;Parent=sma.5s-8.1.1
Schisto_mansoni.SC_0387	chado	rRNA	26976	27092	.	-	.	ID=sma.5s-8.1.1;Parent=sma.5s-8.1;literature=PMID:19814823
Schisto_mansoni.SC_0387	chado	CDS	29327	29845	.	+	0	ID=Smp_205480.1:exon:1;Parent=Smp_205480.1
Schisto_mansoni.SC_0384	chado	CDS	8320	8597	.	-	2	ID=Smp_137250.1:exon:2;Parent=Smp_137250.1
Schisto_mansoni.SC_0384	chado	three_prime_UTR	8328	8328	.	-	.	ID=Smp_137250.1:3utr;Parent=Smp_137250.1
Schisto_mansoni.SC_0384	chado	CDS	27975	28059	.	-	0	ID=Smp_137250.1:exon:1;Parent=Smp_137250.1
Schisto_mansoni.SC_0385	chado	CDS	5856	6010	.	+	0	ID=Smp_177240.1:exon:2;Parent=Smp_177240.1
Schisto_mansoni.SC_0385	chado	CDS	6048	6168	.	+	1	ID=Smp_177240.1:exon:3;Parent=Smp_177240.1
Schisto_mansoni.SC_0385	chado	CDS	12814	13002	.	+	0	ID=Smp_177240.1:exon:4;Parent=Smp_177240.1
Schisto_mansoni.SC_0385	chado	CDS	13045	13218	.	+	0	ID=Smp_177240.1:exon:5;Parent=Smp_177240.1
Schisto_mansoni.SC_0799	chado	CDS	2794	3226	.	-	1	ID=Smp_001360.1:exon:2;Parent=Smp_001360.1
Schisto_mansoni.SC_0799	chado	CDS	6157	6392	.	-	0	ID=Smp_001360.1:exon:1;Parent=Smp_001360.1
Schisto_mansoni.SC_0156	chado	CDS	824	1113	.	-	2	ID=Smp_165650.1:exon:8;Parent=Smp_165650.1
Schisto_mansoni.SC_0156	chado	CDS	4443	4524	.	-	0	ID=Smp_165650.1:exon:7;Parent=Smp_165650.1
Schisto_mansoni.SC_0156	chado	CDS	6409	6485	.	-	2	ID=Smp_165650.1:exon:6;Parent=Smp_165650.1
Schisto_mansoni.SC_0156	chado	CDS	11247	11309	.	-	2	ID=Smp_165650.1:exon:5;Parent=Smp_165650.1
Schisto_mansoni.SC_0156	chado	CDS	12471	12522	.	-	0	ID=Smp_165650.1:exon:4;Parent=Smp_165650.1
Schisto_mansoni.SC_0156	chado	CDS	13393	13584	.	-	0	ID=Smp_165650.1:exon:3;Parent=Smp_165650.1
Schisto_mansoni.SC_0156	chado	CDS	14127	14322	.	-	1	ID=Smp_165650.1:exon:2;Parent=Smp_165650.1
Schisto_mansoni.SC_0156	chado	CDS	15630	15829	.	-	0	ID=Smp_165650.1:exon:1;Parent=Smp_165650.1
Schisto_mansoni.SC_0156	chado	CDS	20829	20925	.	-	1	ID=Smp_080680.1:exon:15;Parent=Smp_080680.1
Schisto_mansoni.SC_0156	chado	CDS	23074	23108	.	-	0	ID=Smp_080680.1:exon:14;Parent=Smp_080680.1
Schisto_mansoni.SC_0156	chado	CDS	30999	31058	.	-	0	ID=Smp_080680.1:exon:13;Parent=Smp_080680.1
Schisto_mansoni.SC_0156	chado	CDS	32831	33186	.	-	2	ID=Smp_080680.1:exon:12;Parent=Smp_080680.1
Schisto_mansoni.SC_0156	chado	CDS	34882	35092	.	-	0	ID=Smp_080680.1:exon:11;Parent=Smp_080680.1
Schisto_mansoni.SC_0156	chado	CDS	36865	37023	.	-	0	ID=Smp_080680.1:exon:10;Parent=Smp_080680.1
Schisto_mansoni.SC_0156	chado	CDS	39290	39398	.	-	1	ID=Smp_080680.1:exon:9;Parent=Smp_080680.1
Schisto_mansoni.SC_0156	chado	CDS	42377	42524	.	-	2	ID=Smp_080680.1:exon:8;Parent=Smp_080680.1
Schisto_mansoni.SC_0156	chado	CDS	46291	46408	.	-	0	ID=Smp_080680.1:exon:7;Parent=Smp_080680.1
Schisto_mansoni.SC_0156	chado	CDS	47627	47758	.	-	0	ID=Smp_080680.1:exon:6;Parent=Smp_080680.1
Schisto_mansoni.SC_0156	chado	CDS	49535	49693	.	-	0	ID=Smp_080680.1:exon:5;Parent=Smp_080680.1
Schisto_mansoni.SC_0156	chado	CDS	55722	55878	.	-	1	ID=Smp_080680.1:exon:4;Parent=Smp_080680.1
Schisto_mansoni.SC_0156	chado	CDS	57026	57252	.	-	0	ID=Smp_080680.1:exon:3;Parent=Smp_080680.1
Schisto_mansoni.SC_0156	chado	CDS	59109	59210	.	-	0	ID=Smp_080680.1:exon:2;Parent=Smp_080680.1
Schisto_mansoni.SC_0156	chado	CDS	59242	59469	.	-	0	ID=Smp_080680.1:exon:1;Parent=Smp_080680.1
Schisto_mansoni.SC_0156	chado	CDS	72484	72648	.	+	0	ID=Smp_080670.1:exon:1;Parent=Smp_080670.1
Schisto_mansoni.SC_0156	chado	CDS	74695	74955	.	+	0	ID=Smp_080670.1:exon:2;Parent=Smp_080670.1
Schisto_mansoni.SC_0156	chado	CDS	75184	75407	.	+	0	ID=Smp_165640.1:exon:1;Parent=Smp_165640.1
Schisto_mansoni.SC_0156	chado	CDS	79044	79161	.	+	1	ID=Smp_165640.1:exon:2;Parent=Smp_165640.1
Schisto_mansoni.SC_0156	chado	CDS	84965	85097	.	+	0	ID=Smp_080650.1:exon:1;Parent=Smp_080650.1
Schisto_mansoni.SC_0156	chado	CDS	88810	88897	.	+	2	ID=Smp_080650.1:exon:2;Parent=Smp_080650.1
Schisto_mansoni.SC_0156	chado	CDS	91132	91307	.	+	1	ID=Smp_080650.1:exon:3;Parent=Smp_080650.1
Schisto_mansoni.SC_0156	chado	CDS	96755	97181	.	+	2	ID=Smp_080650.1:exon:5;Parent=Smp_080650.1
Schisto_mansoni.SC_0156	chado	CDS	100446	100576	.	+	1	ID=Smp_080650.1:exon:6;Parent=Smp_080650.1
Schisto_mansoni.SC_0156	chado	CDS	104370	104410	.	+	2	ID=Smp_080650.1:exon:4;Parent=Smp_080650.1
Schisto_mansoni.SC_0156	chado	CDS	123210	123276	.	-	0	ID=SmtRNA_00700_Gln_TTG.1.1.1:exon:1;Parent=SmtRNA_00700_Gln_TTG.1.1.1
Schisto_mansoni.SC_0156	chado	tRNA	123210	123276	.	-	.	ID=SmtRNA_00700_Gln_TTG.1.1.1;Parent=SmtRNA_00700_Gln_TTG.1.1;literature=PMID:19814823
Schisto_mansoni.SC_0156	chado	three_prime_UTR	143331	144246	.	-	.	ID=Smp_165630.1:3utr;Parent=Smp_165630.1
Schisto_mansoni.SC_0156	chado	CDS	144247	144291	.	-	0	ID=Smp_165630.1:exon:6;Parent=Smp_165630.1
Schisto_mansoni.SC_0156	chado	CDS	145957	146291	.	-	2	ID=Smp_165630.1:exon:5;Parent=Smp_165630.1
Schisto_mansoni.SC_0156	chado	CDS	148346	148543	.	-	2	ID=Smp_165630.1:exon:4;Parent=Smp_165630.1
Schisto_mansoni.SC_0156	chado	CDS	148578	148861	.	-	1	ID=Smp_165630.1:exon:3;Parent=Smp_165630.1
Schisto_mansoni.SC_0156	chado	CDS	148901	149540	.	-	2	ID=Smp_165630.1:exon:2;Parent=Smp_165630.1
Schisto_mansoni.SC_0156	chado	CDS	150885	150888	.	-	0	ID=Smp_165630.1:exon:1;Parent=Smp_165630.1
Schisto_mansoni.SC_0156	chado	CDS	171279	171743	.	+	0	ID=Smp_165620.1:exon:1;Parent=Smp_165620.1
Schisto_mansoni.SC_0156	chado	CDS	174023	174184	.	+	0	ID=Smp_165620.1:exon:2;Parent=Smp_165620.1
Schisto_mansoni.SC_0156	chado	CDS	175558	175864	.	+	0	ID=Smp_165620.1:exon:3;Parent=Smp_165620.1
Schisto_mansoni.SC_0156	chado	CDS	179279	179433	.	+	2	ID=Smp_165620.1:exon:4;Parent=Smp_165620.1
Schisto_mansoni.SC_0156	chado	CDS	181601	181822	.	+	0	ID=Smp_165620.1:exon:5;Parent=Smp_165620.1
Schisto_mansoni.SC_0156	chado	CDS	182927	183241	.	+	0	ID=Smp_165620.1:exon:6;Parent=Smp_165620.1
Schisto_mansoni.SC_0156	chado	CDS	185405	185668	.	+	0	ID=Smp_165620.1:exon:7;Parent=Smp_165620.1
Schisto_mansoni.SC_0156	chado	CDS	187108	187386	.	+	0	ID=Smp_165620.1:exon:8;Parent=Smp_165620.1
Schisto_mansoni.SC_0156	chado	CDS	189847	190188	.	+	0	ID=Smp_165620.1:exon:9;Parent=Smp_165620.1
Schisto_mansoni.SC_0156	chado	CDS	191687	191876	.	+	0	ID=Smp_165620.1:exon:10;Parent=Smp_165620.1
Schisto_mansoni.SC_0156	chado	CDS	197917	198167	.	+	2	ID=Smp_165620.1:exon:11;Parent=Smp_165620.1
Schisto_mansoni.SC_0156	chado	CDS	201392	201591	.	+	0	ID=Smp_165620.1:exon:12;Parent=Smp_165620.1
Schisto_mansoni.SC_0156	chado	CDS	203791	203946	.	+	1	ID=Smp_165620.1:exon:13;Parent=Smp_165620.1
Schisto_mansoni.SC_0156	chado	CDS	207611	207722	.	+	1	ID=Smp_165620.1:exon:14;Parent=Smp_165620.1
Schisto_mansoni.SC_0156	chado	CDS	210306	210635	.	+	0	ID=Smp_165620.1:exon:15;Parent=Smp_165620.1
Schisto_mansoni.SC_0156	chado	CDS	213967	214368	.	+	0	ID=Smp_165620.1:exon:16;Parent=Smp_165620.1
Schisto_mansoni.SC_0156	chado	CDS	218517	219035	.	+	0	ID=Smp_165620.1:exon:17;Parent=Smp_165620.1
Schisto_mansoni.SC_0156	chado	CDS	220184	220333	.	+	0	ID=Smp_165620.1:exon:18;Parent=Smp_165620.1
Schisto_mansoni.SC_0156	chado	CDS	221160	221440	.	+	0	ID=Smp_165620.1:exon:19;Parent=Smp_165620.1
Schisto_mansoni.SC_0156	chado	CDS	222876	223248	.	+	1	ID=Smp_165620.1:exon:20;Parent=Smp_165620.1
Schisto_mansoni.SC_0156	chado	CDS	225986	226250	.	+	0	ID=Smp_165620.1:exon:21;Parent=Smp_165620.1
Schisto_mansoni.SC_0156	chado	CDS	228280	228617	.	+	2	ID=Smp_165620.1:exon:22;Parent=Smp_165620.1
Schisto_mansoni.SC_0156	chado	CDS	229698	229980	.	+	0	ID=Smp_165620.1:exon:23;Parent=Smp_165620.1
Schisto_mansoni.SC_0156	chado	CDS	231311	231464	.	+	2	ID=Smp_165620.1:exon:24;Parent=Smp_165620.1
Schisto_mansoni.SC_0156	chado	CDS	234169	234433	.	+	1	ID=Smp_165620.1:exon:25;Parent=Smp_165620.1
Schisto_mansoni.SC_0156	chado	CDS	236235	236490	.	+	0	ID=Smp_165620.1:exon:26;Parent=Smp_165620.1
Schisto_mansoni.SC_0156	chado	CDS	236557	238073	.	+	2	ID=Smp_165620.1:exon:27;Parent=Smp_165620.1
Schisto_mansoni.SC_0156	chado	CDS	239213	239611	.	+	0	ID=Smp_165620.1:exon:28;Parent=Smp_165620.1
Schisto_mansoni.SC_0156	chado	CDS	241897	242232	.	+	0	ID=Smp_165620.1:exon:29;Parent=Smp_165620.1
Schisto_mansoni.SC_0156	chado	CDS	244918	245226	.	+	0	ID=Smp_165620.1:exon:30;Parent=Smp_165620.1
Schisto_mansoni.SC_0156	chado	CDS	247289	247387	.	+	0	ID=Smp_165620.1:exon:31;Parent=Smp_165620.1
Schisto_mansoni.SC_0156	chado	CDS	247818	247941	.	+	0	ID=Smp_165620.1:exon:32;Parent=Smp_165620.1
Schisto_mansoni.SC_0156	chado	CDS	249816	250111	.	+	2	ID=Smp_165620.1:exon:33;Parent=Smp_165620.1
Schisto_mansoni.SC_0156	chado	CDS	251318	251452	.	+	0	ID=Smp_165620.1:exon:34;Parent=Smp_165620.1
Schisto_mansoni.SC_0156	chado	CDS	254036	254179	.	+	0	ID=Smp_165620.1:exon:35;Parent=Smp_165620.1
Schisto_mansoni.SC_0156	chado	CDS	256764	256922	.	+	0	ID=Smp_165620.1:exon:36;Parent=Smp_165620.1
Schisto_mansoni.SC_0156	chado	CDS	257177	257248	.	+	0	ID=SmtRNA_01447_Arg_ACG.1.1.1:exon:1;Parent=SmtRNA_01447_Arg_ACG.1.1.1
Schisto_mansoni.SC_0156	chado	tRNA	257177	257248	.	+	.	ID=SmtRNA_01447_Arg_ACG.1.1.1;Parent=SmtRNA_01447_Arg_ACG.1.1;literature=PMID:19814823
Schisto_mansoni.SC_0156	chado	CDS	258753	258860	.	+	0	ID=Smp_165620.1:exon:37;Parent=Smp_165620.1
Schisto_mansoni.SC_0156	chado	CDS	260462	260675	.	+	0	ID=Smp_165620.1:exon:38;Parent=Smp_165620.1
Schisto_mansoni.SC_0156	chado	CDS	263477	264006	.	+	2	ID=Smp_165620.1:exon:39;Parent=Smp_165620.1
Schisto_mansoni.SC_0156	chado	CDS	268708	268989	.	+	0	ID=Smp_165620.1:exon:40;Parent=Smp_165620.1
Schisto_mansoni.SC_0156	chado	CDS	277399	277641	.	+	0	ID=Smp_165620.1:exon:41;Parent=Smp_165620.1
[truncated: 80,655 more rows]
