# Supplementary material for: Transcriptome of the parasitic flatworm Schistosoma mansoni during intra-mammalian development
Source: PLoS Negl Trop Dis. 2020 May 6;14(5):e0007743. doi: 10.1371/journal.pntd.0007743 (PMC7263636; doi:10.1371/journal.pntd.0007743)
Supplement: S3 File — A zipped folder containing final counts from HTSeq-count. The folder contains the following files: D06_SM_1_17675_4_1.htseq-count.txt, D06_SM_2_17675_4_2.htseq-count.txt, D06_SM_3_17675_4_3.htseq-count.txt, D06_SM_4_17675_4_4.htseq-count.txt, D06_SM_5_17675_4_5.htseq-count.txt, D06_SM_6_17675_4_6.htseq-count.txt, D06_SM_7_17675_4_7.htseq-count.txt, D13_SM_1_17675_4_8.htseq-count.txt, D13_SM_2_17675_4_9.htseq-count.txt, D13_SM_3_17675_4_10.htseq-count.txt, D17_SM_1_17675_4_11.htseq-count.txt, D17_SM_2_17675_4_12.htseq-count.txt, D17_SM_3_17675_4_13.htseq-count.txt, D21_SM_1_17675_4_14.htseq-count.txt, D21_SM_2_17675_4_15.htseq-count.txt, D21_SM_3_17675_4_16.htseq-count.txt, D28_SM_1_17675_4_17.htseq-count.txt, D28_SM_2_17675_4_18.htseq-count.txt, D28_SM_3_17675_4_19.htseq-count.txt, D35_SM_1_17675_4_20.htseq-count.txt, D35_SM_2_17675_4_21.htseq-count.txt, D35_SM_3_17675_4_22.htseq-count.txt. (ZIP) [file pntd.0007743.s024.zip]

Archive with 23 entries (22 files):
- S3_Final_counts/
- S3_Final_counts/D06_SM_1_17675_4_1.htseq-count.txt
- S3_Final_counts/D06_SM_2_17675_4_2.htseq-count.txt
- S3_Final_counts/D06_SM_3_17675_4_3.htseq-count.txt
- S3_Final_counts/D06_SM_4_17675_4_4.htseq-count.txt
- S3_Final_counts/D06_SM_5_17675_4_5.htseq-count.txt
- S3_Final_counts/D06_SM_6_17675_4_6.htseq-count.txt
- S3_Final_counts/D06_SM_7_17675_4_7.htseq-count.txt
- S3_Final_counts/D13_SM_1_17675_4_8.htseq-count.txt
- S3_Final_counts/D13_SM_2_17675_4_9.htseq-count.txt
- S3_Final_counts/D13_SM_3_17675_4_10.htseq-count.txt
- S3_Final_counts/D17_SM_1_17675_4_11.htseq-count.txt
- S3_Final_counts/D17_SM_2_17675_4_12.htseq-count.txt
- S3_Final_counts/D17_SM_3_17675_4_13.htseq-count.txt
- S3_Final_counts/D21_SM_1_17675_4_14.htseq-count.txt
- S3_Final_counts/D21_SM_2_17675_4_15.htseq-count.txt
- S3_Final_counts/D21_SM_3_17675_4_16.htseq-count.txt
- S3_Final_counts/D28_SM_1_17675_4_17.htseq-count.txt
- S3_Final_counts/D28_SM_2_17675_4_18.htseq-count.txt
- S3_Final_counts/D28_SM_3_17675_4_19.htseq-count.txt
- S3_Final_counts/D35_SM_1_17675_4_20.htseq-count.txt
- S3_Final_counts/D35_SM_2_17675_4_21.htseq-count.txt
- S3_Final_counts/D35_SM_3_17675_4_22.htseq-count.txt
