# Supplementary material for: Transcriptome of the parasitic flatworm Schistosoma mansoni during intra-mammalian development
Source: PLoS Negl Trop Dis. 2020 May 6;14(5):e0007743. doi: 10.1371/journal.pntd.0007743 (PMC7263636; doi:10.1371/journal.pntd.0007743)
Supplement: S3 File — A zipped folder containing final counts from HTSeq-count. The folder contains the following files: D06_SM_1_17675_4_1.htseq-count.txt, D06_SM_2_17675_4_2.htseq-count.txt, D06_SM_3_17675_4_3.htseq-count.txt, D06_SM_4_17675_4_4.htseq-count.txt, D06_SM_5_17675_4_5.htseq-count.txt, D06_SM_6_17675_4_6.htseq-count.txt, D06_SM_7_17675_4_7.htseq-count.txt, D13_SM_1_17675_4_8.htseq-count.txt, D13_SM_2_17675_4_9.htseq-count.txt, D13_SM_3_17675_4_10.htseq-count.txt, D17_SM_1_17675_4_11.htseq-count.txt, D17_SM_2_17675_4_12.htseq-count.txt, D17_SM_3_17675_4_13.htseq-count.txt, D21_SM_1_17675_4_14.htseq-count.txt, D21_SM_2_17675_4_15.htseq-count.txt, D21_SM_3_17675_4_16.htseq-count.txt, D28_SM_1_17675_4_17.htseq-count.txt, D28_SM_2_17675_4_18.htseq-count.txt, D28_SM_3_17675_4_19.htseq-count.txt, D35_SM_1_17675_4_20.htseq-count.txt, D35_SM_2_17675_4_21.htseq-count.txt, D35_SM_3_17675_4_22.htseq-count.txt. (ZIP) [file pntd.0007743.s024.zip › S3_Final_counts/D06_SM_2_17675_4_2.htseq-count.txt]

Smp_000020.1	72
Smp_000030.1	315
Smp_000040.1	115
Smp_000050.1	63
Smp_000070.1	48
Smp_000075.1	0
Smp_000080.1	30
Smp_000090.1	5
Smp_000100.1	251
Smp_000110.1	53
Smp_000120.1	0
Smp_000130.1	122
Smp_000140.1	31
Smp_000150.1	72
Smp_000160.1	22
Smp_000170.1	0
Smp_000180.1	2
Smp_000190.1	24
Smp_000200.1	9
Smp_000210.1	3
Smp_000220.1	13
Smp_000230.1	7
Smp_000240.1	271
Smp_000250.1	0
Smp_000260.1	775
Smp_000270.1	0
Smp_000280.1	1
Smp_000290.1	0
Smp_000300.1	12
Smp_000310.1	34
Smp_000320.1	13
Smp_000330.1	0
Smp_000340.1	1
Smp_000350.2	7
Smp_000370.1	0
Smp_000380.1	0
Smp_000390.1	0
Smp_000400.1	0
Smp_000410.1	0
Smp_000420.1	1
Smp_000430.1	5
Smp_000460.1	128
Smp_000470.1	53
Smp_000480.1	72
Smp_000500.2	0
Smp_000510.1	19
Smp_000520.1	63
Smp_000530.1	108
Smp_000540.1	0
Smp_000550.1	1
Smp_000560.1	0
Smp_000580.1	4
Smp_000590.1	39
Smp_000600.1	40
Smp_000610.1	0
Smp_000620.1	2
Smp_000630.1	5
Smp_000640.1	56
Smp_000650.1	40
Smp_000660.1	167
Smp_000670.1	90
Smp_000680.1	27
Smp_000690.1	0
Smp_000700.1	39
Smp_000710.1	46
Smp_000720.1	109
Smp_000730.1	11
Smp_000740.1	175
Smp_000755.1	140
Smp_000770.1	0
Smp_000790.1	38
Smp_000810.2	20
Smp_000820.1	47
Smp_000830.1	3
Smp_000850.1	21
Smp_000870.1	20
Smp_000880.2	80
Smp_000890.1	33
Smp_000900.1	21
Smp_000910.1	3
Smp_000950.1	8
Smp_000970.1	0
Smp_000980.1	129
Smp_000990.1	58
Smp_001000.1	35
Smp_001020.1	15
Smp_001030.1	15
Smp_001040.1	279
Smp_001050.1	0
Smp_001070.1	11
Smp_001080.1	18
Smp_001085.1	1
Smp_001090.1	41
Smp_001095.1	24
Smp_001100.1	19
Smp_001120.1	11
Smp_001150.1	51
Smp_001160.1	3
Smp_001170.1	177
Smp_001180.1	94
Smp_001210.1	12
Smp_001280.1	0
Smp_001330.1	0
Smp_001360.1	90
Smp_001390.1	44
Smp_001410.1	3
Smp_001420.1	29
Smp_001430.1	93
Smp_001500.1	79
Smp_001520.1	11
Smp_001530.1	68
Smp_001560.1	4
Smp_001590.1	32
Smp_001610.1	4
Smp_001640.1	32
Smp_001780.1	15
Smp_001830.1	132
Smp_001890.1	0
Smp_001900.1	11
Smp_001940.1	46
Smp_001950.1	32
Smp_001960.1	44
Smp_001980.1	1
Smp_002010.1	11
Smp_002060.1	0
Smp_002070.1	0
Smp_002080.1	70
Smp_002100.1	20
Smp_002150.1	263
Smp_002160.1	56
Smp_002180.1	81
Smp_002190.1	25
Smp_002230.1	78
Smp_002280.1	125
Smp_002350.1	3
Smp_002380.1	40
Smp_002390.1	0
Smp_002410.1	139
Smp_002470.1	0
Smp_002500.1	0
Smp_002510.1	42
Smp_002550.1	51
Smp_002600.1	76
Smp_002630.1	0
Smp_002640.1	1
Smp_002740.2	33
Smp_002810.1	10
Smp_002820.3	131
Smp_002840.1	97
Smp_002860.1	0
Smp_002870.1	40
Smp_002880.1	141
Smp_002920.1	14
Smp_002930.1	4
Smp_002950.1	6
Smp_002960.1	25
Smp_003000.1	22
Smp_003110.1	92
Smp_003130.1	28
Smp_003140.1	54
Smp_003190.1	1
Smp_003230.1	10
Smp_003250.1	25
Smp_003270.1	26
Smp_003280.1	1
Smp_003300.1	0
Smp_003330.1	5
Smp_003340.1	79
Smp_003410.1	208
Smp_003440.1	54
Smp_003600.1	2
Smp_003610.2	24
Smp_003620.1	70
Smp_003630.1	66
Smp_003660.1	343
Smp_003670.1	23
Smp_003700.1	41
Smp_003710.1	153
Smp_003760.1	9
Smp_003770.1	539
Smp_003790.1	0
Smp_003860.1	21
Smp_003900.1	5
Smp_003930.1	4
Smp_003940.1	20
Smp_003970.1	85
Smp_003980.1	47
Smp_003990.1	156
Smp_004000.1	10
Smp_004040.1	25
Smp_004060.1	6
Smp_004070.1	7
Smp_004080.1	19
Smp_004090.1	21
Smp_004120.1	61
Smp_004160.1	1
Smp_004170.1	16
Smp_004190.1	85
Smp_004200.1	34
Smp_004220.1	97
Smp_004230.1	0
Smp_004260.1	16
Smp_004280.1	12
Smp_004310.1	137
Smp_004350.1	37
Smp_004360.1	41
Smp_004420.1	29
Smp_004440.1	0
Smp_004470.1	40
Smp_004480.1	135
Smp_004510.1	3
Smp_004530.1	0
Smp_004540.1	0
Smp_004550.1	51
Smp_004590.1	43
Smp_004600.1	166
Smp_004630.1	7
Smp_004640.1	18
Smp_004680.1	260
Smp_004690.1	14
Smp_004710.1	87
Smp_004730.1	33
Smp_004780.1	182
Smp_004790.1	0
Smp_004810.3	121
Smp_004820.1	33
Smp_004910.1	50
Smp_004940.1	104
Smp_004980.1	11
Smp_004990.1	151
Smp_005000.1	47
Smp_005010.1	53
Smp_005020.1	44
Smp_005050.1	9
Smp_005060.1	9
Smp_005070.1	22
Smp_005080.1	30
Smp_005140.1	1
Smp_005160.1	49
Smp_005170.1	0
Smp_005180.1	108
Smp_005190.2	103
Smp_005200.1	65
Smp_005210.1	110
Smp_005230.2	174
Smp_005260.1	71
Smp_005280.1	24
Smp_005290.1	61
Smp_005320.1	3
Smp_005330.1	40
Smp_005350.1	144
Smp_005360.1	4
Smp_005390.2	38
Smp_005470.1	2
Smp_005500.1	28
Smp_005520.1	80
Smp_005570.1	23
Smp_005640.1	10
Smp_005670.1	47
Smp_005710.1	0
Smp_005720.1	75
Smp_005740.1	68
Smp_005780.1	23
Smp_005790.1	30
Smp_005860.1	484
Smp_005880.1	77
Smp_005900.1	86
Smp_005910.1	50
Smp_005960.1	5
Smp_006000.1	36
Smp_006040.1	41
Smp_006060.1	130
Smp_006190.1	54
Smp_006230.1	18
Smp_006240.1	7
Smp_006250.2	34
Smp_006290.1	18
Smp_006300.1	22
Smp_006320.1	95
Smp_006340.1	27
Smp_006350.2	123
Smp_006390.1	121
Smp_006440.1	45
Smp_006510.1	0
Smp_006520.1	0
Smp_006550.1	58
Smp_006560.1	18
Smp_006590.1	20
Smp_006630.2	102
Smp_006680.1	12
Smp_006690.1	42
Smp_006700.2	53
Smp_006710.1	46
Smp_006720.2	35
Smp_006730.1	138
Smp_006740.1	263
Smp_006750.1	15
Smp_006760.1	4
Smp_006780.1	28
Smp_006810.1	49
Smp_006830.1	63
Smp_006840.1	21
Smp_006850.1	47
Smp_006860.1	100
Smp_006920.1	23
Smp_006930.1	49
Smp_006960.1	0
Smp_006970.1	58
Smp_006980.1	21
Smp_006990.1	52
Smp_007000.1	0
Smp_007070.1	5
Smp_007170.1	51
Smp_007180.1	82
Smp_007190.1	37
Smp_007210.1	82
Smp_007260.2	438
Smp_007270.1	50
Smp_007290.1	6
Smp_007300.1	104
Smp_007330.1	25
Smp_007380.1	59
Smp_007450.1	17
Smp_007500.1	78
Smp_007510.1	60
Smp_007540.1	12
Smp_007550.1	77
Smp_007570.1	2
Smp_007630.1	48
Smp_007650.1	98
Smp_007660.1	40
Smp_007670.1	1
Smp_007690.1	4
Smp_007710.1	29
Smp_007730.1	41
Smp_007760.1	1
Smp_007770.1	16
Smp_007780.1	2
Smp_007890.1	23
Smp_007900.1	157
Smp_007950.1	1
Smp_007960.1	30
Smp_007970.1	20
Smp_008070.1	156
Smp_008120.1	24
Smp_008140.1	12
Smp_008170.1	1
Smp_008190.1	0
Smp_008220.1	13
Smp_008230.1	54
Smp_008260.1	60
Smp_008290.1	49
Smp_008310.1	63
Smp_008320.1	119
Smp_008340.1	48
Smp_008360.1	101
Smp_008370.1	0
Smp_008390.1	0
Smp_008400.1	1
Smp_008430.1	61
Smp_008440.1	11
Smp_008450.1	0
Smp_008470.2	59
Smp_008490.1	18
Smp_008500.2	88
Smp_008545.1	326
Smp_008580.1	29
Smp_008610.1	59
Smp_008620.1	10
Smp_008640.1	0
Smp_008660.1	212
Smp_008710.1	35
Smp_008770.1	30
Smp_008830.1	123
Smp_008850.1	8
Smp_008860.1	27
Smp_008900.1	371
Smp_008910.1	0
Smp_008920.1	2
Smp_009020.1	3
Smp_009030.1	64
Smp_009040.1	1
Smp_009070.1	44
Smp_009150.1	39
Smp_009230.1	1
Smp_009250.1	110
Smp_009300.1	34
Smp_009310.2	696
Smp_009320.2	15
Smp_009340.1	8
Smp_009390.2	14
Smp_009400.1	83
Smp_009420.1	7
Smp_009430.1	21
Smp_009520.1	25
Smp_009530.1	9
Smp_009540.1	65
Smp_009550.1	35
Smp_009560.1	20
Smp_009580.1	1088
Smp_009600.1	9
Smp_009630.1	9
Smp_009650.1	128
Smp_009690.1	303
Smp_009710.3	71
Smp_009760.1	631
Smp_009780.2	410
Smp_009800.1	2
Smp_009810.1	0
Smp_009830.1	59
Smp_009990.1	66
Smp_010000.1	0
Smp_010090.1	52
Smp_010100.1	33
Smp_010110.1	39
Smp_010140.1	38
Smp_010160.1	44
Smp_010230.1	51
Smp_010250.1	100
Smp_010260.1	16
Smp_010280.1	45
Smp_010290.1	137
Smp_010370.1	6
Smp_010380.1	8
Smp_010400.1	18
Smp_010450.1	0
Smp_010470.1	0
Smp_010550.1	1397
Smp_010620.1	27
Smp_010670.1	28
Smp_010690.1	38
Smp_010710.1	52
Smp_010720.1	0
Smp_010770.1	26
Smp_010800.1	7
Smp_010820.1	171
Smp_010850.1	0
Smp_010900.1	15
Smp_010930.1	102
Smp_010940.1	650
Smp_011000.1	58
Smp_011010.1	10
Smp_011030.1	0
Smp_011100.1	1
Smp_011120.1	82
Smp_011150.1	16
Smp_011180.1	0
Smp_011220.1	12
Smp_011230.1	17
Smp_011270.2	279
Smp_011430.1	10
Smp_011560.1	107
Smp_011570.1	280
Smp_011640.1	13
Smp_011660.1	92
Smp_011680.2	243
Smp_011700.1	188
Smp_011710.1	52
Smp_011720.1	16
Smp_011740.1	1
Smp_011830.1	141
Smp_011860.1	87
Smp_011870.1	0
Smp_011960.1	19
Smp_011980.1	29
Smp_011990.1	29
Smp_012000.1	6
Smp_012010.1	96
Smp_012030.1	34
Smp_012050.1	17
Smp_012070.1	22
Smp_012110.1	50
Smp_012150.1	37
Smp_012200.1	30
Smp_012230.1	0
Smp_012280.1	62
Smp_012340.1	101
Smp_012350.2	61
Smp_012380.1	8
Smp_012400.1	12
Smp_012410.1	40
Smp_012440.1	247
Smp_012450.1	12
Smp_012460.1	36
Smp_012470.1	152
Smp_012480.1	25
Smp_012530.1	21
Smp_012540.1	25
Smp_012560.1	1
Smp_012570.1	85
Smp_012580.1	35
Smp_012600.1	0
Smp_012660.1	1
Smp_012670.2	3
Smp_012680.1	0
Smp_012690.1	43
Smp_012720.1	97
Smp_012740.2	85
Smp_012750.1	250
Smp_012780.1	100
Smp_012790.1	40
Smp_012800.1	31
Smp_012810.1	22
Smp_012860.1	20
Smp_012900.1	54
Smp_012920.1	10
Smp_012930.1	42
Smp_012950.1	3
Smp_012970.1	92
Smp_012980.1	60
Smp_013040.2	246
Smp_013050.1	14
Smp_013060.1	20
Smp_013070.1	100
Smp_013080.1	0
Smp_013150.1	7
Smp_013200.2	199
Smp_013210.1	2
Smp_013300.1	54
Smp_013310.1	1
Smp_013360.1	75
Smp_013370.3	28
Smp_013440.1	18
Smp_013460.1	104
Smp_013470.2	353
Smp_013520.1	45
Smp_013540.1	0
Smp_013560.1	8
Smp_013570.1	44
Smp_013600.1	1
Smp_013610.1	5
Smp_013630.1	31
Smp_013690.1	75
Smp_013790.1	243
Smp_013810.1	71
Smp_013840.2	215
Smp_013860.1	8
Smp_013870.1	47
Smp_013930.1	38
Smp_013950.1	8
Smp_014010.1	112
Smp_014020.1	40
Smp_014050.1	56
Smp_014060.1	6
Smp_014080.1	3
Smp_014170.2	247
Smp_014260.1	2
Smp_014270.1	2
Smp_014280.1	11
Smp_014290.1	22
Smp_014400.3	250
Smp_014410.2	5
Smp_014420.1	1
Smp_014430.1	0
Smp_014570.1	207
Smp_014610.1	4
Smp_014620.1	38
Smp_014650.1	99
Smp_014660.2	67
Smp_014670.2	221
Smp_014680.1	1
Smp_014730.1	5
Smp_014780.2	251
Smp_014800.2	34
Smp_014820.1	7
Smp_014840.1	6
Smp_014850.1	43
Smp_015020.1	54
Smp_015030.1	17
Smp_015050.1	46
Smp_015070.1	49
Smp_015090.1	109
Smp_015100.1	10
Smp_015160.1	0
Smp_015190.1	2
Smp_015220.1	32
Smp_015390.1	75
Smp_015440.1	15
Smp_015480.1	16
Smp_015490.1	0
Smp_015510.1	19
Smp_015520.1	27
Smp_015530.3	261
Smp_015630.1	22
Smp_015670.1	17
Smp_015690.1	218
Smp_015710.1	23
Smp_015720.1	72
Smp_015730.1	53
Smp_015760.1	5
Smp_015780.1	52
Smp_015800.1	28
Smp_015820.1	4
Smp_015840.1	104
Smp_015850.2	73
Smp_015860.1	21
Smp_015880.1	50
Smp_015900.1	31
Smp_015920.1	1
Smp_015980.1	32
Smp_016050.1	116
Smp_016090.1	117
Smp_016130.1	25
Smp_016180.1	14
Smp_016200.3	54
Smp_016230.1	13
Smp_016240.1	0
Smp_016250.2	30
Smp_016340.1	17
Smp_016380.1	47
Smp_016390.1	70
Smp_016410.1	200
Smp_016490.2	110
Smp_016510.1	15
Smp_016540.1	0
Smp_016550.2	19
Smp_016600.1	82
Smp_016630.1	45
Smp_016640.1	36
Smp_016670.1	20
Smp_016680.1	0
Smp_016730.1	3
Smp_016750.1	2
Smp_016780.1	15
Smp_016810.1	22
Smp_016840.1	93
Smp_016870.1	9
Smp_016890.1	24
Smp_016900.1	8
Smp_016910.1	9
Smp_016920.1	13
Smp_016990.1	33
Smp_017010.4	238
Smp_017020.1	0
Smp_017070.1	89
Smp_017080.1	161
Smp_017090.1	20
Smp_017110.1	11
Smp_017230.1	64
Smp_017280.1	120
Smp_017290.4	21
Smp_017350.1	9
Smp_017360.1	145
Smp_017420.1	14
Smp_017430.1	678
Smp_017470.1	29
Smp_017520.1	6
Smp_017610.1	1
Smp_017640.1	25
Smp_017650.2	43
Smp_017660.1	35
Smp_017670.1	10
Smp_017710.1	102
Smp_017720.1	3
Smp_017730.1	104
Smp_017750.1	78
Smp_017810.1	130
Smp_017830.2	85
Smp_017860.1	3
Smp_017870.1	2
Smp_017880.1	20
Smp_017890.1	75
Smp_017900.1	36
Smp_017980.1	0
Smp_017990.1	14
Smp_018010.1	30
Smp_018020.1	47
Smp_018030.1	44
Smp_018120.1	0
Smp_018150.1	47
Smp_018160.1	14
Smp_018170.1	25
Smp_018210.1	40
Smp_018220.2	60
Smp_018230.1	0
Smp_018240.1	329
Smp_018250.2	330
Smp_018260.1	49
Smp_018280.1	52
Smp_018290.1	15
Smp_018310.1	21
Smp_018360.1	149
Smp_018400.1	15
Smp_018430.1	26
Smp_018440.1	15
Smp_018460.1	40
Smp_018480.1	5
Smp_018490.1	12
Smp_018500.1	1
Smp_018510.1	5
Smp_018530.2	170
Smp_018550.1	123
Smp_018570.1	41
Smp_018580.1	3
Smp_018590.1	4
Smp_018610.1	52
Smp_018620.1	61
Smp_018640.1	12
Smp_018670.1	3
Smp_018680.1	16
Smp_018710.1	37
Smp_018720.1	0
Smp_018730.1	0
Smp_018760.1	195
Smp_018790.1	140
Smp_018800.1	1
Smp_018870.1	3
Smp_018880.1	0
Smp_018920.1	0
Smp_018930.1	11
Smp_018940.1	0
Smp_018950.1	23
Smp_018980.1	4
Smp_018990.1	111
Smp_019000.1	0
Smp_019010.1	128
Smp_019030.1	151
Smp_019040.1	29
Smp_019050.2	28
Smp_019060.1	43
Smp_019100.1	97
Smp_019130.1	12
Smp_019170.1	159
Smp_019190.1	74
Smp_019200.1	0
Smp_019210.1	0
Smp_019260.1	64
Smp_019280.1	6
Smp_019310.1	1
Smp_019340.1	81
Smp_019350.1	76
Smp_019380.1	51
Smp_019420.1	4
Smp_019430.1	57
Smp_019440.1	45
Smp_019460.1	0
Smp_019490.1	19
Smp_019610.1	8
Smp_019620.2	20
Smp_019630.1	25
Smp_019640.1	23
Smp_019680.1	51
Smp_019690.1	66
Smp_019730.2	51
Smp_019750.2	58
Smp_019760.1	5
Smp_019790.1	86
Smp_019810.1	2
Smp_019820.1	21
Smp_019840.2	59
Smp_019860.1	19
Smp_019880.1	57
Smp_019890.1	46
Smp_019900.1	85
Smp_019920.1	13
Smp_019940.1	68
Smp_019950.1	28
Smp_019980.1	60
Smp_019990.1	27
Smp_020040.2	132
Smp_020050.1	126
Smp_020060.1	47
Smp_020070.1	66
Smp_020080.1	14
Smp_020090.1	18
Smp_020120.1	22
Smp_020130.1	19
Smp_020170.1	12
Smp_020200.1	54
Smp_020210.1	47
Smp_020220.2	42
Smp_020270.1	37
Smp_020300.1	120
Smp_020340.1	27
Smp_020360.1	50
Smp_020370.1	110
Smp_020400.1	19
Smp_020450.1	59
Smp_020460.1	0
Smp_020480.1	36
Smp_020540.2	11
Smp_020550.1	183
Smp_020590.1	59
Smp_020660.1	0
Smp_020760.1	86
Smp_020770.1	55
Smp_020800.1	34
Smp_020840.1	2
Smp_020880.1	0
Smp_020920.1	72
Smp_020960.1	0
Smp_021040.1	47
Smp_021060.1	0
Smp_021070.1	16
Smp_021080.1	53
Smp_021100.1	99
Smp_021130.1	25
Smp_021140.1	173
Smp_021160.1	53
Smp_021170.1	141
Smp_021190.1	3
Smp_021220.1	50
Smp_021260.1	1
Smp_021280.1	9
Smp_021290.1	47
Smp_021300.1	76
Smp_021320.1	10
Smp_021330.2	43
Smp_021340.2	235
Smp_021370.1	31
Smp_021390.1	1
Smp_021460.1	0
Smp_021540.1	69
Smp_021550.1	32
Smp_021590.1	10
Smp_021600.1	30
Smp_021730.1	110
Smp_021750.2	87
Smp_021760.1	73
Smp_021790.2	2
Smp_021800.1	10
Smp_021830.1	19
Smp_021870.1	235
Smp_021910.1	22
Smp_021920.1	369
Smp_021950.2	33
Smp_021960.1	21
Smp_021980.1	36
Smp_022020.1	78
Smp_022050.1	13
Smp_022070.1	0
Smp_022090.1	46
Smp_022110.1	55
Smp_022130.1	21
Smp_022140.1	33
Smp_022170.1	97
Smp_022300.1	1
Smp_022310.1	114
Smp_022320.2	20
Smp_022330.1	93
Smp_022340.1	49
Smp_022400.1	108
Smp_022410.1	0
Smp_022430.1	13
Smp_022450.2	239
Smp_022460.1	10
Smp_022470.1	9
Smp_022480.1	0
Smp_022500.1	56
Smp_022520.1	0
Smp_022540.1	50
Smp_022560.2	73
Smp_022570.1	22
Smp_022610.1	2
Smp_022630.1	55
Smp_022640.1	217
Smp_022660.1	54
Smp_022700.2	37
Smp_022710.1	0
Smp_022720.1	0
Smp_022730.1	13
Smp_022740.1	0
Smp_022760.1	0
Smp_022810.1	20
Smp_022850.1	36
Smp_022870.1	0
Smp_022890.1	16
Smp_022960.1	26
Smp_022990.1	50
Smp_023010.1	12
Smp_023140.1	2
Smp_023150.1	52
Smp_023160.1	23
Smp_023170.1	39
Smp_023190.1	0
Smp_023230.1	21
Smp_023240.1	1
Smp_023250.1	52
Smp_023270.2	54
Smp_023290.1	0
Smp_023360.1	111
Smp_023470.1	0
Smp_023530.1	138
Smp_023550.1	240
Smp_023570.1	2
Smp_023620.1	40
Smp_023660.1	47
Smp_023670.1	39
Smp_023700.2	30
Smp_023710.1	3
Smp_023830.1	7
Smp_023840.1	32
Smp_023860.1	1
Smp_023930.1	16
Smp_023940.1	67
Smp_023990.1	27
Smp_024000.1	39
Smp_024010.1	8
Smp_024030.1	16
Smp_024060.1	37
Smp_024070.1	0
Smp_024110.1	603
Smp_024120.1	101
Smp_024140.4	488
Smp_024150.1	95
Smp_024180.2	3
Smp_024190.1	96
Smp_024220.1	26
Smp_024240.1	40
Smp_024290.1	8
Smp_024360.1	44
Smp_024370.1	111
Smp_024380.1	33
Smp_024390.3	43
Smp_024490.1	48
Smp_024500.4	48
Smp_024520.1	42
Smp_024580.2	74
Smp_024590.1	61
Smp_024650.1	0
Smp_024660.1	31
Smp_024670.1	31
Smp_024800.1	7
Smp_024810.1	21
Smp_024820.2	62
Smp_024850.1	145
Smp_024860.1	13
Smp_024870.1	16
Smp_024880.1	69
Smp_024900.1	89
Smp_024930.1	9
Smp_024970.1	58
Smp_025010.1	94
Smp_025020.1	26
Smp_025030.1	32
Smp_025100.1	48
Smp_025130.1	43
Smp_025150.1	58
Smp_025160.3	47
Smp_025180.1	0
Smp_025260.1	50
Smp_025340.1	31
Smp_025360.1	52
Smp_025370.1	75
Smp_025380.1	17
Smp_025390.1	2
Smp_025410.1	8
Smp_025440.1	76
Smp_025510.1	145
Smp_025550.1	51
Smp_025560.1	17
Smp_025570.1	66
Smp_025620.1	10
Smp_025670.1	28
Smp_025680.1	18
Smp_025690.1	2
Smp_025700.1	5
Smp_025740.1	30
Smp_025750.1	52
Smp_025800.1	70
Smp_025830.1	3
Smp_025860.1	254
Smp_025890.1	8
Smp_025950.1	38
Smp_026030.1	1
Smp_026040.1	18
Smp_026090.1	27
Smp_026100.1	13
Smp_026160.1	156
Smp_026190.1	80
Smp_026200.1	0
Smp_026230.1	197
Smp_026250.3	81
Smp_026260.1	48
Smp_026270.1	42
Smp_026280.1	43
Smp_026300.1	36
Smp_026310.1	42
Smp_026320.1	92
Smp_026340.1	10
Smp_026390.1	11
Smp_026400.1	6
Smp_026420.1	31
Smp_026440.1	0
Smp_026460.1	57
Smp_026510.1	63
Smp_026540.1	20
Smp_026560.1	264
Smp_026570.1	31
Smp_026630.1	55
Smp_026670.1	8
Smp_026700.1	16
Smp_026770.1	45
Smp_026790.1	0
Smp_026810.1	5
Smp_026820.1	1
Smp_026830.2	15
Smp_026860.1	0
Smp_026880.1	0
Smp_026910.1	147
Smp_026920.1	2
Smp_026930.1	20
Smp_027000.1	68
Smp_027010.2	67
Smp_027040.1	66
Smp_027080.1	31
Smp_027210.1	4
Smp_027220.1	26
Smp_027240.1	18
Smp_027250.1	26
Smp_027290.1	0
Smp_027300.1	23
Smp_027340.1	20
Smp_027360.1	6
Smp_027370.1	23
Smp_027390.1	65
Smp_027400.1	30
Smp_027430.1	12
Smp_027450.1	28
Smp_027480.1	48
Smp_027500.1	1
Smp_027550.1	190
Smp_027580.1	0
Smp_027610.1	234
Smp_027740.1	0
Smp_027750.1	41
Smp_027820.1	0
Smp_027830.1	0
Smp_027850.1	55
Smp_027870.1	84
Smp_027880.1	54
Smp_027890.1	55
Smp_027900.1	77
Smp_027910.1	110
Smp_027920.1	132
Smp_027940.1	0
Smp_027970.1	43
Smp_027990.1	7
Smp_028030.1	92
Smp_028050.1	11
Smp_028060.1	21
Smp_028070.1	71
Smp_028080.1	64
Smp_028100.1	73
Smp_028120.1	71
Smp_028130.1	0
Smp_028140.1	78
Smp_028150.1	1
Smp_028170.1	396
Smp_028190.1	7
Smp_028200.1	83
Smp_028210.1	2
Smp_028330.1	34
Smp_028340.1	24
Smp_028360.1	5
Smp_028370.1	0
Smp_028410.1	9
Smp_028430.1	5
Smp_028440.1	73
Smp_028450.1	1
Smp_028490.1	8
Smp_028500.1	30
Smp_028550.1	13
Smp_028620.1	17
Smp_028630.1	55
Smp_028640.1	0
Smp_028650.1	35
Smp_028670.1	22
Smp_028690.1	60
Smp_028730.1	47
Smp_028800.1	0
Smp_028840.1	17
Smp_028850.1	9
Smp_028860.1	3
Smp_028870.1	65
Smp_028910.1	1
Smp_028930.1	22
Smp_028940.1	36
Smp_028980.1	34
Smp_028990.1	49
Smp_029040.1	30
Smp_029060.1	34
Smp_029070.1	27
Smp_029100.2	22
Smp_029160.1	118
Smp_029210.1	38
Smp_029230.1	15
Smp_029240.2	74
Smp_029310.1	30
Smp_029360.1	38
Smp_029370.1	30
Smp_029390.1	141
Smp_029400.1	0
Smp_029410.1	63
Smp_029470.1	13
Smp_029480.1	3
Smp_029500.1	56
Smp_029520.1	8
Smp_029620.1	0
Smp_029670.1	36
Smp_029700.1	28
Smp_029730.1	55
Smp_029740.1	11
Smp_029750.1	20
Smp_029780.1	0
Smp_029790.1	1
Smp_029800.1	31
Smp_029820.1	98
Smp_029850.1	59
Smp_029890.1	110
Smp_029900.1	37
Smp_029930.1	0
Smp_029940.2	27
Smp_029950.1	0
Smp_029970.1	67
Smp_029990.1	59
Smp_030000.1	304
Smp_030010.3	92
Smp_030020.1	15
Smp_030030.1	27
Smp_030050.1	0
Smp_030110.1	11
Smp_030150.1	24
Smp_030180.1	11
Smp_030220.1	58
Smp_030250.1	42
Smp_030260.1	11
Smp_030280.1	27
Smp_030290.1	31
Smp_030300.1	456
Smp_030320.1	111
Smp_030330.2	31
Smp_030350.1	0
Smp_030370.1	392
Smp_030400.1	40
Smp_030440.1	5
Smp_030500.1	72
Smp_030650.1	1
Smp_030690.1	97
Smp_030710.1	31
Smp_030730.1	1250
Smp_030760.1	24
Smp_030780.1	147
Smp_030830.2	128
Smp_030860.1	100
Smp_030870.1	5
Smp_030910.1	2
Smp_030920.1	67
Smp_030930.2	30
Smp_031000.2	74
Smp_031010.1	30
Smp_031020.1	0
Smp_031040.2	46
Smp_031050.1	119
Smp_031070.3	70
Smp_031100.1	96
Smp_031180.1	26
Smp_031190.1	23
Smp_031220.1	4
Smp_031250.1	8
Smp_031270.1	9
Smp_031300.1	6
Smp_031310.1	163
Smp_031350.1	14
Smp_031360.1	118
Smp_031390.1	3
Smp_031400.1	31
Smp_031430.1	1
Smp_031530.1	5
Smp_031560.1	19
Smp_031570.1	133
Smp_031590.1	41
Smp_031680.1	13
Smp_031690.1	36
Smp_031710.1	47
Smp_031720.1	62
Smp_031730.1	36
Smp_031770.1	308
Smp_031860.1	73
Smp_031880.1	153
Smp_031920.5	92
Smp_031940.1	68
Smp_031950.2	47
Smp_031990.1	14
Smp_032000.1	15
Smp_032060.1	47
Smp_032120.1	15
Smp_032150.1	49
Smp_032180.1	128
Smp_032230.1	49
Smp_032240.1	24
Smp_032250.1	58
Smp_032260.1	178
Smp_032280.1	40
Smp_032310.1	59
Smp_032320.6	120
Smp_032370.1	0
Smp_032420.1	13
Smp_032470.1	0
Smp_032480.1	139
Smp_032490.1	20
Smp_032500.1	15
Smp_032510.1	161
Smp_032520.1	275
Smp_032580.2	54
Smp_032640.1	13
Smp_032670.3	0
Smp_032690.1	0
Smp_032710.1	0
Smp_032720.1	0
Smp_032740.1	2
Smp_032750.1	4
Smp_032760.1	103
Smp_032770.1	32
Smp_032780.1	36
Smp_032790.1	10
Smp_032800.2	72
Smp_032810.1	59
Smp_032820.1	53
Smp_032920.2	18
Smp_032930.2	54
Smp_032950.1	41
Smp_032970.1	170
Smp_032980.1	0
Smp_032990.1	12
Smp_033000.1	8
Smp_033010.1	4
Smp_033020.1	30
Smp_033040.1	29
Smp_033050.1	60
Smp_033110.1	34
Smp_033130.1	45
Smp_033140.1	7
Smp_033150.1	3
Smp_033200.1	7
Smp_033210.1	14
Smp_033250.1	1
Smp_033260.2	34
Smp_033330.1	29
Smp_033350.1	50
Smp_033380.1	0
Smp_033400.1	56
Smp_033440.1	0
Smp_033510.1	0
Smp_033530.3	98
Smp_033540.1	62
Smp_033550.1	82
Smp_033590.1	16
Smp_033600.1	56
Smp_033610.1	29
Smp_033620.1	21
Smp_033660.1	41
Smp_033670.5	66
Smp_033680.1	21
Smp_033700.1	18
Smp_033710.1	102
Smp_033760.2	145
Smp_033770.1	43
Smp_033870.1	57
Smp_033930.1	3
Smp_033950.2	135
Smp_033970.1	35
Smp_033990.1	17
Smp_034000.1	94
Smp_034080.1	16
Smp_034090.1	46
Smp_034100.1	30
Smp_034120.1	73
Smp_034160.1	3
Smp_034190.1	106
Smp_034220.1	19
Smp_034270.2	32
Smp_034300.1	7
Smp_034310.1	0
Smp_034400.1	29
Smp_034410.1	134
Smp_034420.2	70
Smp_034430.1	23
Smp_034440.1	4
Smp_034450.1	32
Smp_034490.1	44
Smp_034500.1	61
Smp_034530.1	9
Smp_034550.1	52
Smp_034580.1	0
Smp_034610.1	15
Smp_034660.1	52
Smp_034670.1	30
Smp_034680.1	0
Smp_034700.3	22
Smp_034840.2	664
Smp_034850.1	23
Smp_034860.1	9
Smp_034870.1	173
Smp_034920.1	1
Smp_034940.2	189
Smp_034980.1	115
Smp_035000.1	6
Smp_035010.1	15
Smp_035020.2	24
Smp_035030.1	230
Smp_035040.1	3
Smp_035080.1	9
Smp_035090.2	89
Smp_035110.1	31
Smp_035120.1	2
Smp_035140.1	32
Smp_035150.1	43
Smp_035160.1	4
Smp_035180.1	3
Smp_035190.2	100
Smp_035200.4	614
Smp_035210.1	195
Smp_035220.1	5
Smp_035250.1	0
Smp_035260.1	62
Smp_035270.2	58
Smp_035280.1	52
Smp_035290.1	0
Smp_035300.2	29
Smp_035310.1	240
Smp_035360.1	22
Smp_035370.1	0
Smp_035380.1	0
Smp_035390.1	46
Smp_035410.1	29
Smp_035430.2	110
Smp_035460.1	26
Smp_035470.1	132
Smp_035480.1	65
Smp_035500.1	2
Smp_035540.1	23
Smp_035550.1	0
Smp_035560.1	104
Smp_035580.1	50
Smp_035620.1	34
Smp_035640.1	0
Smp_035650.1	8
Smp_035700.1	12
Smp_035730.1	38
Smp_035790.1	110
Smp_035800.1	111
Smp_035870.1	0
Smp_035930.1	7
Smp_036010.1	5
Smp_036020.1	84
Smp_036060.1	70
Smp_036090.1	51
Smp_036130.1	88
Smp_036180.1	92
Smp_036220.1	87
Smp_036250.1	34
Smp_036270.2	266
Smp_036370.1	57
Smp_036390.1	46
Smp_036400.1	68
Smp_036470.1	18
Smp_036500.1	65
Smp_036550.1	21
Smp_036570.1	2
Smp_036590.1	164
Smp_036630.1	18
Smp_036660.1	0
Smp_036670.1	0
Smp_036720.1	4
Smp_036760.1	12
Smp_036780.1	21
Smp_036920.1	23
Smp_036930.1	39
Smp_036940.1	25
Smp_036950.1	57
Smp_036980.1	9
Smp_036990.1	65
Smp_037120.1	30
Smp_037190.1	23
Smp_037200.1	22
Smp_037210.1	23
Smp_037230.1	313
Smp_037290.1	30
Smp_037380.1	39
Smp_037400.1	41
Smp_037430.1	0
Smp_037460.1	37
Smp_037510.1	1
Smp_037530.1	28
Smp_037540.2	204
Smp_037590.1	53
Smp_037610.1	1
Smp_037640.1	23
Smp_037690.1	0
Smp_037700.1	53
Smp_037780.1	24
Smp_037860.1	188
Smp_037900.1	12
Smp_037910.1	33
Smp_037930.1	23
Smp_037960.1	43
Smp_038030.1	41
Smp_038080.1	125
Smp_038100.1	213
Smp_038140.1	19
Smp_038210.1	78
Smp_038240.1	47
Smp_038300.1	18
Smp_038330.1	25
Smp_038340.1	75
Smp_038410.1	6
Smp_038420.1	33
Smp_038430.1	10
Smp_038440.1	42
Smp_038510.1	244
Smp_038530.1	61
Smp_038540.1	26
Smp_038560.2	342
Smp_038630.1	13
Smp_038640.1	46
Smp_038680.1	19
Smp_038700.5	54
Smp_038710.1	16
Smp_038730.5	477
Smp_038820.1	21
Smp_038830.1	29
Smp_038840.1	17
Smp_038870.1	67
Smp_038920.1	0
Smp_038930.1	82
Smp_038940.1	24
Smp_038950.1	267
Smp_038960.1	238
Smp_038970.1	0
Smp_038980.2	47
Smp_038990.1	63
Smp_039000.1	57
Smp_039010.1	0
Smp_039080.1	61
Smp_039130.1	167
Smp_039160.1	64
Smp_039180.2	83
Smp_039300.1	94
Smp_039340.1	102
Smp_039390.1	19
Smp_039400.1	172
Smp_039470.1	0
Smp_039490.1	217
Smp_039590.1	13
Smp_039600.1	2
Smp_039620.1	22
Smp_039640.2	118
Smp_039650.1	9
Smp_039670.1	67
Smp_039740.1	42
Smp_039750.1	9
Smp_039810.1	27
Smp_039820.1	196
Smp_039870.2	53
Smp_039970.1	9
Smp_039980.1	20
Smp_040020.1	1
Smp_040080.1	101
Smp_040100.1	41
Smp_040110.1	2
Smp_040130.1	431
Smp_040190.1	158
Smp_040270.1	81
Smp_040280.1	53
Smp_040350.1	11
Smp_040360.1	39
Smp_040390.1	0
Smp_040440.1	0
Smp_040450.1	24
Smp_040460.1	78
Smp_040500.1	92
Smp_040510.1	41
Smp_040540.1	42
Smp_040550.1	14
Smp_040560.1	28
Smp_040570.1	120
Smp_040610.1	3
Smp_040680.1	7
Smp_040710.1	14
Smp_040720.1	48
Smp_040770.1	37
Smp_040790.1	132
Smp_040800.1	130
Smp_040960.1	25
Smp_040970.1	314
Smp_040990.1	5
Smp_041050.1	51
Smp_041060.1	65
Smp_041100.1	49
Smp_041190.2	69
Smp_041210.1	0
Smp_041280.1	40
Smp_041320.1	0
Smp_041350.1	2
Smp_041370.1	89
Smp_041390.1	40
Smp_041430.1	104
Smp_041450.1	97
Smp_041460.1	134
Smp_041480.2	115
Smp_041490.1	29
Smp_041500.1	37
Smp_041520.1	28
Smp_041540.1	1
Smp_041550.1	14
Smp_041570.1	1
Smp_041600.1	120
Smp_041630.1	141
Smp_041650.1	71
Smp_041680.1	10
Smp_041700.1	7
Smp_041730.2	51
Smp_041740.1	227
Smp_041750.1	121
Smp_041760.1	293
Smp_041770.1	404
Smp_041820.1	25
Smp_041830.1	54
Smp_041880.1	0
Smp_041890.2	32
Smp_041960.1	0
Smp_041970.1	0
Smp_041980.1	100
Smp_042020.1	77
Smp_042030.1	27
Smp_042050.1	34
Smp_042060.1	67
Smp_042080.2	32
Smp_042090.1	233
Smp_042110.1	36
Smp_042120.1	29
Smp_042140.1	37
Smp_042150.1	40
Smp_042160.2	1298
Smp_042170.1	1
Smp_042210.1	16
Smp_042230.1	9
Smp_042270.2	87
Smp_042280.1	12
Smp_042300.1	141
Smp_042340.1	13
Smp_042390.1	23
Smp_042400.1	31
Smp_042420.1	23
Smp_042430.2	14
Smp_042440.1	14
Smp_042530.1	1
Smp_042550.1	76
Smp_042560.1	25
Smp_042590.1	32
Smp_042630.1	25
Smp_042670.2	39
Smp_042680.1	29
Smp_042690.1	58
Smp_042700.1	1
Smp_042720.1	1
Smp_042740.1	7
Smp_042770.1	27
Smp_042780.1	27
Smp_042790.1	13
Smp_042810.1	14
Smp_042910.1	31
Smp_042920.1	17
Smp_042980.1	28
Smp_042990.1	49
Smp_043010.1	27
Smp_043030.1	539
Smp_043040.1	3
Smp_043070.1	22
Smp_043100.1	140
Smp_043110.1	42
Smp_043120.1	309
Smp_043130.1	33
Smp_043150.1	426
Smp_043170.1	46
Smp_043200.1	41
Smp_043210.1	46
Smp_043220.1	64
Smp_043250.1	0
Smp_043260.1	5
Smp_043270.1	0
Smp_043290.1	0
Smp_043300.1	0
Smp_043320.1	0
Smp_043340.1	2
Smp_043350.1	20
Smp_043360.1	1
Smp_043390.1	33
Smp_043420.1	6
Smp_043500.1	57
Smp_043570.1	16
Smp_043580.1	27
Smp_043600.1	36
Smp_043610.1	51
Smp_043620.1	19
Smp_043650.1	40
Smp_043670.2	225
Smp_043780.1	18
Smp_043820.1	3
Smp_043860.1	0
Smp_043910.1	5
Smp_043930.1	13
Smp_043940.2	30
Smp_043970.1	56
Smp_043990.1	117
Smp_044000.1	247
Smp_044010.2	421
Smp_044020.1	18
Smp_044060.1	5
Smp_044160.1	28
Smp_044250.1	46
Smp_044260.1	26
Smp_044280.1	38
Smp_044400.1	4
Smp_044440.1	41
Smp_044470.1	12
Smp_044520.1	21
Smp_044530.1	55
Smp_044550.8	314
Smp_044560.1	21
Smp_044580.1	133
Smp_044610.1	2
Smp_044680.1	93
Smp_044690.1	13
Smp_044750.1	47
Smp_044770.1	70
Smp_044800.1	3
Smp_044810.1	64
Smp_044820.1	13
Smp_044850.1	26
Smp_044870.1	5
Smp_044920.1	202
Smp_044950.1	30
Smp_044970.1	270
Smp_045010.1	46
Smp_045040.1	244
Smp_045060.1	39
Smp_045070.1	40
Smp_045200.1	227
Smp_045220.2	173
Smp_045230.1	42
Smp_045250.1	46
Smp_045260.1	67
Smp_045300.1	5
Smp_045360.3	111
Smp_045400.1	81
Smp_045410.1	16
Smp_045420.1	21
Smp_045430.3	26
Smp_045470.1	0
Smp_045480.2	70
Smp_045490.1	2
Smp_045500.1	20
Smp_045510.1	58
Smp_045550.1	116
Smp_045560.1	149
Smp_045590.1	46
Smp_045600.1	0
Smp_045610.1	194
Smp_045620.1	45
Smp_045640.1	3
Smp_045650.1	9
Smp_045680.1	0
Smp_045710.1	81
Smp_045730.1	42
Smp_045750.1	19
Smp_045760.1	30
Smp_045780.1	20
Smp_045790.1	47
Smp_045810.2	41
Smp_045860.1	45
Smp_045920.2	7
Smp_045930.1	37
Smp_045940.1	188
Smp_045950.2	80
Smp_045960.1	59
Smp_045980.1	73
Smp_045990.1	8
Smp_046020.1	82
Smp_046030.1	30
Smp_046040.1	0
Smp_046060.1	405
Smp_046090.2	163
Smp_046100.1	44
Smp_046120.1	15
Smp_046130.1	55
Smp_046140.1	140
Smp_046160.1	17
Smp_046180.1	0
Smp_046190.1	24
Smp_046250.1	39
Smp_046280.1	8
Smp_046290.1	103
Smp_046360.1	42
Smp_046410.1	10
Smp_046430.1	66
Smp_046450.1	66
Smp_046500.2	57
Smp_046550.1	40
Smp_046600.1	174
Smp_046630.1	417
Smp_046640.1	7
Smp_046650.1	1
Smp_046680.1	43
Smp_046690.1	528
Smp_046740.1	80
Smp_046750.1	33
Smp_046780.1	2
Smp_046790.1	62
Smp_046800.1	27
Smp_046810.1	62
Smp_046870.1	22
Smp_046880.2	70
Smp_046890.1	26
Smp_046900.1	16
Smp_046910.1	4
Smp_046930.1	1150
Smp_046980.1	34
Smp_047060.1	11
Smp_047090.1	21
Smp_047100.2	17
Smp_047110.1	32
Smp_047180.1	0
Smp_047190.1	110
Smp_047200.1	422
Smp_047240.2	3
Smp_047320.1	3
Smp_047330.1	10
Smp_047360.1	57
Smp_047370.1	109
Smp_047400.1	3
Smp_047410.1	38
Smp_047440.1	89
Smp_047450.1	58
Smp_047460.1	60
Smp_047500.1	39
Smp_047540.1	16
Smp_047550.1	1
Smp_047570.1	8
Smp_047610.1	3
Smp_047620.1	8
Smp_047640.1	0
Smp_047650.1	195
Smp_047660.1	223
Smp_047680.1	63
Smp_047700.1	3
Smp_047720.1	32
Smp_047740.1	49
Smp_047860.1	37
Smp_047870.1	61
Smp_047900.1	38
Smp_048030.1	2
Smp_048040.1	2
Smp_048050.1	0
Smp_048060.1	0
Smp_048080.1	9
Smp_048160.1	114
Smp_048230.1	20
Smp_048240.1	57
Smp_048260.2	52
Smp_048270.2	15
Smp_048310.1	23
Smp_048380.1	3
Smp_048420.1	26
Smp_048430.1	323
Smp_048520.1	35
Smp_048540.1	9
Smp_048550.1	27
Smp_048560.1	54
Smp_048620.1	29
Smp_048650.1	18
Smp_048660.1	78
Smp_048680.1	6
Smp_048690.1	3
Smp_048760.2	18
Smp_048830.1	36
Smp_048870.1	11
Smp_048880.1	15
Smp_048930.1	3
Smp_048940.1	35
Smp_048970.1	50
Smp_048980.1	75
Smp_048990.1	31
Smp_049000.1	50
Smp_049010.1	68
Smp_049140.1	49
Smp_049150.1	36
Smp_049160.1	19
Smp_049170.1	64
Smp_049230.1	0
Smp_049240.1	10
Smp_049250.1	70
Smp_049270.1	302
Smp_049280.1	0
Smp_049300.3	22
Smp_049330.1	45
Smp_049380.1	148
Smp_049390.1	18
Smp_049400.1	0
Smp_049450.1	10
Smp_049500.1	123
Smp_049510.1	77
Smp_049520.1	109
Smp_049550.1	406
Smp_049580.1	38
Smp_049600.4	79
Smp_049610.1	2
Smp_049630.1	78
Smp_049680.1	96
Smp_049730.2	75
Smp_049740.1	19
Smp_049760.1	86
Smp_049850.1	24
Smp_049880.1	53
Smp_049890.1	23
Smp_049910.1	46
Smp_049920.3	39
Smp_049930.1	32
Smp_049970.5	54
Smp_049990.1	98
Smp_050080.1	41
Smp_050110.1	69
Smp_050130.1	47
Smp_050160.1	27
Smp_050220.1	68
Smp_050250.1	48
Smp_050270.1	1
Smp_050280.1	98
Smp_050310.1	0
Smp_050350.2	32
Smp_050360.1	37
Smp_050380.1	7
Smp_050390.1	69
Smp_050430.1	25
Smp_050470.1	49
Smp_050520.1	33
Smp_050540.1	11
Smp_050570.1	48
Smp_050590.1	37
Smp_050630.1	74
Smp_050640.1	64
Smp_050700.1	56
Smp_050730.1	24
Smp_050740.1	36
Smp_050750.1	2
Smp_050760.1	11
Smp_050820.1	11
Smp_050830.1	91
Smp_050880.1	14
Smp_050890.1	83
Smp_050920.1	58
Smp_050940.1	139
Smp_051000.1	32
Smp_051010.1	21
Smp_051050.1	0
Smp_051060.1	1
Smp_051070.1	4
Smp_051080.1	63
Smp_051090.1	0
Smp_051110.1	24
Smp_051120.1	6
Smp_051130.1	7
Smp_051210.1	186
Smp_051220.1	0
Smp_051230.1	126
Smp_051260.1	286
Smp_051280.1	58
Smp_051290.1	0
Smp_051300.1	64
Smp_051320.1	17
Smp_051360.1	115
Smp_051390.1	36
Smp_051400.1	4
Smp_051410.1	7
Smp_051420.1	9
Smp_051500.1	14
Smp_051510.1	76
Smp_051530.1	71
Smp_051550.1	51
Smp_051580.1	5
Smp_051640.1	23
Smp_051660.1	15
Smp_051670.1	0
Smp_051760.1	7
Smp_051810.1	28
Smp_051920.2	55
Smp_051930.1	52
Smp_051990.1	80
Smp_052060.1	52
Smp_052140.1	45
Smp_052150.1	2
Smp_052160.1	5
Smp_052230.1	139
Smp_052250.1	29
Smp_052280.1	60
Smp_052290.1	34
Smp_052330.1	30
Smp_052350.1	117
Smp_052390.1	7
Smp_052420.1	33
Smp_052460.1	0
Smp_052470.1	3
Smp_052500.1	13
Smp_052510.1	0
Smp_052560.1	17
Smp_052630.1	2
Smp_052640.1	31
Smp_052660.1	6
Smp_052710.1	17
Smp_052730.1	2
Smp_052740.1	14
Smp_052750.1	11
Smp_052760.1	4
Smp_052780.1	17
Smp_052790.1	34
Smp_052800.1	49
Smp_052810.1	29
Smp_052870.1	95
Smp_052880.1	16
Smp_052890.1	33
Smp_052910.1	95
Smp_052990.1	6
Smp_053020.1	17
Smp_053030.1	35
Smp_053040.1	51
Smp_053060.3	112
Smp_053100.1	72
Smp_053120.1	6
Smp_053130.1	194
Smp_053140.1	31
Smp_053160.1	22
Smp_053190.1	2
Smp_053220.1	103
Smp_053230.1	183
Smp_053300.1	3
Smp_053390.1	110
Smp_053420.1	77
Smp_053430.1	18
Smp_053460.1	23
Smp_053470.1	26
Smp_053510.1	95
Smp_053520.1	1
Smp_053550.1	36
Smp_053560.1	54
Smp_053610.1	99
Smp_053640.1	31
Smp_053700.1	37
Smp_053760.1	0
Smp_053780.1	23
Smp_053790.1	3
Smp_053800.1	23
Smp_053820.1	192
Smp_053830.1	121
Smp_053900.1	96
Smp_053940.1	270
Smp_053950.1	66
Smp_053990.1	46
Smp_054010.1	3
Smp_054070.1	32
Smp_054120.1	44
Smp_054160.1	193
Smp_054170.1	52
Smp_054200.1	41
Smp_054220.1	59
Smp_054230.1	8
Smp_054240.1	208
Smp_054300.1	0
Smp_054310.1	29
Smp_054320.1	31
Smp_054330.1	10
Smp_054340.2	188
Smp_054350.1	11
Smp_054360.1	27
Smp_054410.1	36
Smp_054430.1	0
Smp_054440.1	0
Smp_054450.1	10
Smp_054470.1	0
Smp_054540.1	132
Smp_054560.1	39
Smp_054600.1	30
Smp_054610.1	7
Smp_054620.1	0
Smp_054640.1	13
Smp_054680.1	0
Smp_054730.1	169
Smp_054770.1	26
Smp_054780.1	280
Smp_054790.2	125
Smp_054800.1	70
Smp_054810.1	11
Smp_054820.1	28
Smp_054840.1	17
Smp_055050.1	81
Smp_055090.1	59
Smp_055100.1	18
Smp_055130.1	21
Smp_055140.1	4
Smp_055190.1	16
[truncated: 8,599 more rows]
