# Supplementary material for: Transcriptome of the parasitic flatworm Schistosoma mansoni during intra-mammalian development
Source: PLoS Negl Trop Dis. 2020 May 6;14(5):e0007743. doi: 10.1371/journal.pntd.0007743 (PMC7263636; doi:10.1371/journal.pntd.0007743)
Supplement: S3 File — A zipped folder containing final counts from HTSeq-count. The folder contains the following files: D06_SM_1_17675_4_1.htseq-count.txt, D06_SM_2_17675_4_2.htseq-count.txt, D06_SM_3_17675_4_3.htseq-count.txt, D06_SM_4_17675_4_4.htseq-count.txt, D06_SM_5_17675_4_5.htseq-count.txt, D06_SM_6_17675_4_6.htseq-count.txt, D06_SM_7_17675_4_7.htseq-count.txt, D13_SM_1_17675_4_8.htseq-count.txt, D13_SM_2_17675_4_9.htseq-count.txt, D13_SM_3_17675_4_10.htseq-count.txt, D17_SM_1_17675_4_11.htseq-count.txt, D17_SM_2_17675_4_12.htseq-count.txt, D17_SM_3_17675_4_13.htseq-count.txt, D21_SM_1_17675_4_14.htseq-count.txt, D21_SM_2_17675_4_15.htseq-count.txt, D21_SM_3_17675_4_16.htseq-count.txt, D28_SM_1_17675_4_17.htseq-count.txt, D28_SM_2_17675_4_18.htseq-count.txt, D28_SM_3_17675_4_19.htseq-count.txt, D35_SM_1_17675_4_20.htseq-count.txt, D35_SM_2_17675_4_21.htseq-count.txt, D35_SM_3_17675_4_22.htseq-count.txt. (ZIP) [file pntd.0007743.s024.zip › S3_Final_counts/D06_SM_3_17675_4_3.htseq-count.txt]

Smp_000020.1	116
Smp_000030.1	413
Smp_000040.1	141
Smp_000050.1	45
Smp_000070.1	73
Smp_000075.1	0
Smp_000080.1	24
Smp_000090.1	6
Smp_000100.1	296
Smp_000110.1	61
Smp_000120.1	0
Smp_000130.1	135
Smp_000140.1	42
Smp_000150.1	118
Smp_000160.1	32
Smp_000170.1	0
Smp_000180.1	0
Smp_000190.1	24
Smp_000200.1	13
Smp_000210.1	0
Smp_000220.1	20
Smp_000230.1	7
Smp_000240.1	312
Smp_000250.1	0
Smp_000260.1	1020
Smp_000270.1	0
Smp_000280.1	1
Smp_000290.1	0
Smp_000300.1	8
Smp_000310.1	37
Smp_000320.1	19
Smp_000330.1	0
Smp_000340.1	2
Smp_000350.2	5
Smp_000370.1	0
Smp_000380.1	0
Smp_000390.1	0
Smp_000400.1	0
Smp_000410.1	1
Smp_000420.1	0
Smp_000430.1	3
Smp_000460.1	171
Smp_000470.1	56
Smp_000480.1	120
Smp_000500.2	0
Smp_000510.1	27
Smp_000520.1	76
Smp_000530.1	110
Smp_000540.1	0
Smp_000550.1	0
Smp_000560.1	0
Smp_000580.1	3
Smp_000590.1	54
Smp_000600.1	60
Smp_000610.1	8
Smp_000620.1	1
Smp_000630.1	8
Smp_000640.1	62
Smp_000650.1	49
Smp_000660.1	192
Smp_000670.1	127
Smp_000680.1	41
Smp_000690.1	1
Smp_000700.1	54
Smp_000710.1	52
Smp_000720.1	121
Smp_000730.1	24
Smp_000740.1	222
Smp_000755.1	179
Smp_000770.1	0
Smp_000790.1	34
Smp_000810.2	27
Smp_000820.1	71
Smp_000830.1	2
Smp_000850.1	40
Smp_000870.1	18
Smp_000880.2	93
Smp_000890.1	51
Smp_000900.1	33
Smp_000910.1	3
Smp_000950.1	8
Smp_000970.1	0
Smp_000980.1	159
Smp_000990.1	84
Smp_001000.1	58
Smp_001020.1	22
Smp_001030.1	16
Smp_001040.1	364
Smp_001050.1	0
Smp_001070.1	9
Smp_001080.1	23
Smp_001085.1	0
Smp_001090.1	56
Smp_001095.1	24
Smp_001100.1	21
Smp_001120.1	10
Smp_001150.1	46
Smp_001160.1	2
Smp_001170.1	216
Smp_001180.1	118
Smp_001210.1	17
Smp_001280.1	0
Smp_001330.1	0
Smp_001360.1	81
Smp_001390.1	53
Smp_001410.1	10
Smp_001420.1	33
Smp_001430.1	145
Smp_001500.1	98
Smp_001520.1	24
Smp_001530.1	70
Smp_001560.1	2
Smp_001590.1	34
Smp_001610.1	5
Smp_001640.1	50
Smp_001780.1	26
Smp_001830.1	209
Smp_001890.1	0
Smp_001900.1	8
Smp_001940.1	41
Smp_001950.1	43
Smp_001960.1	45
Smp_001980.1	0
Smp_002010.1	19
Smp_002060.1	0
Smp_002070.1	0
Smp_002080.1	102
Smp_002100.1	35
Smp_002150.1	321
Smp_002160.1	54
Smp_002180.1	114
Smp_002190.1	34
Smp_002230.1	95
Smp_002280.1	99
Smp_002350.1	2
Smp_002380.1	48
Smp_002390.1	0
Smp_002410.1	143
Smp_002470.1	0
Smp_002500.1	0
Smp_002510.1	39
Smp_002550.1	61
Smp_002600.1	101
Smp_002630.1	0
Smp_002640.1	5
Smp_002740.2	46
Smp_002810.1	21
Smp_002820.3	168
Smp_002840.1	116
Smp_002860.1	0
Smp_002870.1	30
Smp_002880.1	171
Smp_002920.1	26
Smp_002930.1	1
Smp_002950.1	6
Smp_002960.1	35
Smp_003000.1	34
Smp_003110.1	133
Smp_003130.1	22
Smp_003140.1	54
Smp_003190.1	2
Smp_003230.1	13
Smp_003250.1	26
Smp_003270.1	54
Smp_003280.1	4
Smp_003300.1	0
Smp_003330.1	2
Smp_003340.1	96
Smp_003410.1	251
Smp_003440.1	64
Smp_003600.1	4
Smp_003610.2	29
Smp_003620.1	57
Smp_003630.1	92
Smp_003660.1	428
Smp_003670.1	41
Smp_003700.1	44
Smp_003710.1	210
Smp_003760.1	4
Smp_003770.1	674
Smp_003790.1	1
Smp_003860.1	28
Smp_003900.1	2
Smp_003930.1	1
Smp_003940.1	27
Smp_003970.1	101
Smp_003980.1	73
Smp_003990.1	223
Smp_004000.1	10
Smp_004040.1	44
Smp_004060.1	13
Smp_004070.1	4
Smp_004080.1	25
Smp_004090.1	34
Smp_004120.1	60
Smp_004160.1	0
Smp_004170.1	25
Smp_004190.1	113
Smp_004200.1	64
Smp_004220.1	137
Smp_004230.1	0
Smp_004260.1	14
Smp_004280.1	30
Smp_004310.1	188
Smp_004350.1	46
Smp_004360.1	55
Smp_004420.1	37
Smp_004440.1	0
Smp_004470.1	54
Smp_004480.1	225
Smp_004510.1	3
Smp_004530.1	0
Smp_004540.1	0
Smp_004550.1	53
Smp_004590.1	25
Smp_004600.1	192
Smp_004630.1	16
Smp_004640.1	21
Smp_004680.1	354
Smp_004690.1	14
Smp_004710.1	109
Smp_004730.1	38
Smp_004780.1	287
Smp_004790.1	0
Smp_004810.3	145
Smp_004820.1	37
Smp_004910.1	44
Smp_004940.1	122
Smp_004980.1	20
Smp_004990.1	178
Smp_005000.1	61
Smp_005010.1	80
Smp_005020.1	47
Smp_005050.1	21
Smp_005060.1	12
Smp_005070.1	37
Smp_005080.1	45
Smp_005140.1	1
Smp_005160.1	81
Smp_005170.1	0
Smp_005180.1	124
Smp_005190.2	103
Smp_005200.1	69
Smp_005210.1	132
Smp_005230.2	216
Smp_005260.1	77
Smp_005280.1	40
Smp_005290.1	67
Smp_005320.1	13
Smp_005330.1	48
Smp_005350.1	168
Smp_005360.1	11
Smp_005390.2	81
Smp_005470.1	3
Smp_005500.1	29
Smp_005520.1	96
Smp_005570.1	32
Smp_005640.1	9
Smp_005670.1	63
Smp_005710.1	1
Smp_005720.1	103
Smp_005740.1	98
Smp_005780.1	17
Smp_005790.1	47
Smp_005860.1	716
Smp_005880.1	90
Smp_005900.1	112
Smp_005910.1	51
Smp_005960.1	11
Smp_006000.1	45
Smp_006040.1	39
Smp_006060.1	191
Smp_006190.1	64
Smp_006230.1	17
Smp_006240.1	9
Smp_006250.2	68
Smp_006290.1	25
Smp_006300.1	20
Smp_006320.1	128
Smp_006340.1	48
Smp_006350.2	174
Smp_006390.1	169
Smp_006440.1	68
Smp_006510.1	0
Smp_006520.1	0
Smp_006550.1	63
Smp_006560.1	26
Smp_006590.1	23
Smp_006630.2	115
Smp_006680.1	23
Smp_006690.1	38
Smp_006700.2	72
Smp_006710.1	64
Smp_006720.2	34
Smp_006730.1	169
Smp_006740.1	301
Smp_006750.1	23
Smp_006760.1	0
Smp_006780.1	39
Smp_006810.1	63
Smp_006830.1	64
Smp_006840.1	36
Smp_006850.1	39
Smp_006860.1	151
Smp_006920.1	45
Smp_006930.1	45
Smp_006960.1	1
Smp_006970.1	68
Smp_006980.1	22
Smp_006990.1	71
Smp_007000.1	1
Smp_007070.1	11
Smp_007170.1	73
Smp_007180.1	114
Smp_007190.1	42
Smp_007210.1	72
Smp_007260.2	543
Smp_007270.1	60
Smp_007290.1	12
Smp_007300.1	131
Smp_007330.1	24
Smp_007380.1	70
Smp_007450.1	11
Smp_007500.1	96
Smp_007510.1	98
Smp_007540.1	12
Smp_007550.1	72
Smp_007570.1	3
Smp_007630.1	50
Smp_007650.1	131
Smp_007660.1	47
Smp_007670.1	5
Smp_007690.1	6
Smp_007710.1	52
Smp_007730.1	51
Smp_007760.1	5
Smp_007770.1	16
Smp_007780.1	4
Smp_007890.1	21
Smp_007900.1	211
Smp_007950.1	3
Smp_007960.1	47
Smp_007970.1	36
Smp_008070.1	195
Smp_008120.1	41
Smp_008140.1	27
Smp_008170.1	2
Smp_008190.1	1
Smp_008220.1	13
Smp_008230.1	73
Smp_008260.1	97
Smp_008290.1	63
Smp_008310.1	58
Smp_008320.1	172
Smp_008340.1	51
Smp_008360.1	124
Smp_008370.1	0
Smp_008390.1	0
Smp_008400.1	1
Smp_008430.1	70
Smp_008440.1	13
Smp_008450.1	0
Smp_008470.2	78
Smp_008490.1	30
Smp_008500.2	92
Smp_008545.1	357
Smp_008580.1	40
Smp_008610.1	50
Smp_008620.1	10
Smp_008640.1	0
Smp_008660.1	228
Smp_008710.1	33
Smp_008770.1	45
Smp_008830.1	148
Smp_008850.1	10
Smp_008860.1	33
Smp_008900.1	500
Smp_008910.1	0
Smp_008920.1	3
Smp_009020.1	3
Smp_009030.1	80
Smp_009040.1	4
Smp_009070.1	46
Smp_009150.1	44
Smp_009230.1	1
Smp_009250.1	168
Smp_009300.1	67
Smp_009310.2	813
Smp_009320.2	32
Smp_009340.1	27
Smp_009390.2	19
Smp_009400.1	113
Smp_009420.1	13
Smp_009430.1	25
Smp_009520.1	30
Smp_009530.1	12
Smp_009540.1	54
Smp_009550.1	33
Smp_009560.1	17
Smp_009580.1	1316
Smp_009600.1	18
Smp_009630.1	5
Smp_009650.1	153
Smp_009690.1	428
Smp_009710.3	72
Smp_009760.1	879
Smp_009780.2	468
Smp_009800.1	3
Smp_009810.1	0
Smp_009830.1	54
Smp_009990.1	74
Smp_010000.1	1
Smp_010090.1	70
Smp_010100.1	22
Smp_010110.1	36
Smp_010140.1	54
Smp_010160.1	62
Smp_010230.1	50
Smp_010250.1	109
Smp_010260.1	25
Smp_010280.1	73
Smp_010290.1	157
Smp_010370.1	7
Smp_010380.1	2
Smp_010400.1	9
Smp_010450.1	0
Smp_010470.1	0
Smp_010550.1	1902
Smp_010620.1	14
Smp_010670.1	30
Smp_010690.1	49
Smp_010710.1	93
Smp_010720.1	0
Smp_010770.1	23
Smp_010800.1	14
Smp_010820.1	198
Smp_010850.1	0
Smp_010900.1	13
Smp_010930.1	80
Smp_010940.1	826
Smp_011000.1	48
Smp_011010.1	19
Smp_011030.1	0
Smp_011100.1	0
Smp_011120.1	102
Smp_011150.1	8
Smp_011180.1	0
Smp_011220.1	28
Smp_011230.1	26
Smp_011270.2	339
Smp_011430.1	6
Smp_011560.1	136
Smp_011570.1	409
Smp_011640.1	17
Smp_011660.1	152
Smp_011680.2	293
Smp_011700.1	276
Smp_011710.1	60
Smp_011720.1	27
Smp_011740.1	6
Smp_011830.1	143
Smp_011860.1	80
Smp_011870.1	0
Smp_011960.1	34
Smp_011980.1	55
Smp_011990.1	42
Smp_012000.1	8
Smp_012010.1	143
Smp_012030.1	52
Smp_012050.1	11
Smp_012070.1	41
Smp_012110.1	72
Smp_012150.1	70
Smp_012200.1	48
Smp_012230.1	0
Smp_012280.1	93
Smp_012340.1	116
Smp_012350.2	79
Smp_012380.1	10
Smp_012400.1	14
Smp_012410.1	63
Smp_012440.1	382
Smp_012450.1	18
Smp_012460.1	49
Smp_012470.1	173
Smp_012480.1	29
Smp_012530.1	35
Smp_012540.1	34
Smp_012560.1	7
Smp_012570.1	109
Smp_012580.1	40
Smp_012600.1	0
Smp_012660.1	2
Smp_012670.2	0
Smp_012680.1	0
Smp_012690.1	71
Smp_012720.1	150
Smp_012740.2	83
Smp_012750.1	316
Smp_012780.1	127
Smp_012790.1	39
Smp_012800.1	16
Smp_012810.1	14
Smp_012860.1	32
Smp_012900.1	80
Smp_012920.1	15
Smp_012930.1	47
Smp_012950.1	2
Smp_012970.1	139
Smp_012980.1	74
Smp_013040.2	367
Smp_013050.1	22
Smp_013060.1	39
Smp_013070.1	139
Smp_013080.1	5
Smp_013150.1	7
Smp_013200.2	312
Smp_013210.1	0
Smp_013300.1	65
Smp_013310.1	0
Smp_013360.1	87
Smp_013370.3	44
Smp_013440.1	13
Smp_013460.1	127
Smp_013470.2	443
Smp_013520.1	60
Smp_013540.1	1
Smp_013560.1	6
Smp_013570.1	73
Smp_013600.1	1
Smp_013610.1	4
Smp_013630.1	40
Smp_013690.1	77
Smp_013790.1	352
Smp_013810.1	90
Smp_013840.2	263
Smp_013860.1	12
Smp_013870.1	65
Smp_013930.1	45
Smp_013950.1	14
Smp_014010.1	139
Smp_014020.1	48
Smp_014050.1	74
Smp_014060.1	6
Smp_014080.1	4
Smp_014170.2	321
Smp_014260.1	6
Smp_014270.1	1
Smp_014280.1	10
Smp_014290.1	23
Smp_014400.3	314
Smp_014410.2	4
Smp_014420.1	1
Smp_014430.1	0
Smp_014570.1	236
Smp_014610.1	4
Smp_014620.1	37
Smp_014650.1	95
Smp_014660.2	85
Smp_014670.2	267
Smp_014680.1	0
Smp_014730.1	4
Smp_014780.2	302
Smp_014800.2	32
Smp_014820.1	12
Smp_014840.1	15
Smp_014850.1	42
Smp_015020.1	60
Smp_015030.1	15
Smp_015050.1	45
Smp_015070.1	60
Smp_015090.1	129
Smp_015100.1	20
Smp_015160.1	0
Smp_015190.1	1
Smp_015220.1	50
Smp_015390.1	72
Smp_015440.1	25
Smp_015480.1	14
Smp_015490.1	0
Smp_015510.1	31
Smp_015520.1	27
Smp_015530.3	350
Smp_015630.1	21
Smp_015670.1	33
Smp_015690.1	294
Smp_015710.1	27
Smp_015720.1	77
Smp_015730.1	70
Smp_015760.1	3
Smp_015780.1	39
Smp_015800.1	43
Smp_015820.1	1
Smp_015840.1	134
Smp_015850.2	95
Smp_015860.1	31
Smp_015880.1	45
Smp_015900.1	30
Smp_015920.1	1
Smp_015980.1	44
Smp_016050.1	133
Smp_016090.1	181
Smp_016130.1	25
Smp_016180.1	13
Smp_016200.3	65
Smp_016230.1	13
Smp_016240.1	0
Smp_016250.2	25
Smp_016340.1	19
Smp_016380.1	63
Smp_016390.1	104
Smp_016410.1	221
Smp_016490.2	177
Smp_016510.1	17
Smp_016540.1	0
Smp_016550.2	23
Smp_016600.1	107
Smp_016630.1	38
Smp_016640.1	61
Smp_016670.1	21
Smp_016680.1	1
Smp_016730.1	3
Smp_016750.1	0
Smp_016780.1	15
Smp_016810.1	34
Smp_016840.1	98
Smp_016870.1	6
Smp_016890.1	36
Smp_016900.1	7
Smp_016910.1	14
Smp_016920.1	20
Smp_016990.1	43
Smp_017010.4	278
Smp_017020.1	0
Smp_017070.1	95
Smp_017080.1	193
Smp_017090.1	21
Smp_017110.1	17
Smp_017230.1	82
Smp_017280.1	137
Smp_017290.4	31
Smp_017350.1	18
Smp_017360.1	183
Smp_017420.1	11
Smp_017430.1	921
Smp_017470.1	19
Smp_017520.1	16
Smp_017610.1	1
Smp_017640.1	28
Smp_017650.2	51
Smp_017660.1	68
Smp_017670.1	11
Smp_017710.1	132
Smp_017720.1	2
Smp_017730.1	152
Smp_017750.1	100
Smp_017810.1	174
Smp_017830.2	98
Smp_017860.1	2
Smp_017870.1	3
Smp_017880.1	28
Smp_017890.1	80
Smp_017900.1	32
Smp_017980.1	0
Smp_017990.1	12
Smp_018010.1	31
Smp_018020.1	51
Smp_018030.1	57
Smp_018120.1	0
Smp_018150.1	65
Smp_018160.1	18
Smp_018170.1	30
Smp_018210.1	38
Smp_018220.2	95
Smp_018230.1	0
Smp_018240.1	392
Smp_018250.2	393
Smp_018260.1	80
Smp_018280.1	57
Smp_018290.1	24
Smp_018310.1	19
Smp_018360.1	201
Smp_018400.1	18
Smp_018430.1	44
Smp_018440.1	18
Smp_018460.1	58
Smp_018480.1	6
Smp_018490.1	12
Smp_018500.1	1
Smp_018510.1	9
Smp_018530.2	209
Smp_018550.1	152
Smp_018570.1	37
Smp_018580.1	4
Smp_018590.1	4
Smp_018610.1	54
Smp_018620.1	91
Smp_018640.1	5
Smp_018670.1	6
Smp_018680.1	30
Smp_018710.1	33
Smp_018720.1	1
Smp_018730.1	9
Smp_018760.1	265
Smp_018790.1	184
Smp_018800.1	1
Smp_018870.1	4
Smp_018880.1	0
Smp_018920.1	2
Smp_018930.1	12
Smp_018940.1	0
Smp_018950.1	52
Smp_018980.1	5
Smp_018990.1	169
Smp_019000.1	0
Smp_019010.1	161
Smp_019030.1	183
Smp_019040.1	30
Smp_019050.2	31
Smp_019060.1	45
Smp_019100.1	140
Smp_019130.1	21
Smp_019170.1	157
Smp_019190.1	95
Smp_019200.1	0
Smp_019210.1	2
Smp_019260.1	89
Smp_019280.1	5
Smp_019310.1	0
Smp_019340.1	84
Smp_019350.1	115
Smp_019380.1	58
Smp_019420.1	8
Smp_019430.1	49
Smp_019440.1	45
Smp_019460.1	0
Smp_019490.1	30
Smp_019610.1	9
Smp_019620.2	49
Smp_019630.1	50
Smp_019640.1	42
Smp_019680.1	88
Smp_019690.1	102
Smp_019730.2	53
Smp_019750.2	80
Smp_019760.1	2
Smp_019790.1	126
Smp_019810.1	0
Smp_019820.1	24
Smp_019840.2	70
Smp_019860.1	19
Smp_019880.1	72
Smp_019890.1	40
Smp_019900.1	88
Smp_019920.1	21
Smp_019940.1	99
Smp_019950.1	27
Smp_019980.1	97
Smp_019990.1	43
Smp_020040.2	147
Smp_020050.1	145
Smp_020060.1	44
Smp_020070.1	48
Smp_020080.1	12
Smp_020090.1	28
Smp_020120.1	26
Smp_020130.1	26
Smp_020170.1	13
Smp_020200.1	65
Smp_020210.1	63
Smp_020220.2	46
Smp_020270.1	40
Smp_020300.1	145
Smp_020340.1	26
Smp_020360.1	88
Smp_020370.1	138
Smp_020400.1	32
Smp_020450.1	83
Smp_020460.1	0
Smp_020480.1	43
Smp_020540.2	6
Smp_020550.1	209
Smp_020590.1	72
Smp_020660.1	0
Smp_020760.1	91
Smp_020770.1	50
Smp_020800.1	73
Smp_020840.1	5
Smp_020880.1	0
Smp_020920.1	92
Smp_020960.1	0
Smp_021040.1	51
Smp_021060.1	0
Smp_021070.1	40
Smp_021080.1	52
Smp_021100.1	100
Smp_021130.1	45
Smp_021140.1	206
Smp_021160.1	93
Smp_021170.1	170
Smp_021190.1	7
Smp_021220.1	76
Smp_021260.1	3
Smp_021280.1	11
Smp_021290.1	66
Smp_021300.1	109
Smp_021320.1	13
Smp_021330.2	59
Smp_021340.2	416
Smp_021370.1	29
Smp_021390.1	6
Smp_021460.1	1
Smp_021540.1	73
Smp_021550.1	40
Smp_021590.1	16
Smp_021600.1	27
Smp_021730.1	174
Smp_021750.2	89
Smp_021760.1	81
Smp_021790.2	3
Smp_021800.1	11
Smp_021830.1	16
Smp_021870.1	281
Smp_021910.1	35
Smp_021920.1	481
Smp_021950.2	57
Smp_021960.1	19
Smp_021980.1	50
Smp_022020.1	109
Smp_022050.1	14
Smp_022070.1	1
Smp_022090.1	56
Smp_022110.1	59
Smp_022130.1	26
Smp_022140.1	31
Smp_022170.1	124
Smp_022300.1	3
Smp_022310.1	181
Smp_022320.2	36
Smp_022330.1	122
Smp_022340.1	64
Smp_022400.1	135
Smp_022410.1	0
Smp_022430.1	23
Smp_022450.2	351
Smp_022460.1	19
Smp_022470.1	19
Smp_022480.1	0
Smp_022500.1	44
Smp_022520.1	0
Smp_022540.1	66
Smp_022560.2	87
Smp_022570.1	29
Smp_022610.1	1
Smp_022630.1	84
Smp_022640.1	276
Smp_022660.1	83
Smp_022700.2	43
Smp_022710.1	0
Smp_022720.1	0
Smp_022730.1	17
Smp_022740.1	0
Smp_022760.1	1
Smp_022810.1	31
Smp_022850.1	48
Smp_022870.1	0
Smp_022890.1	24
Smp_022960.1	45
Smp_022990.1	57
Smp_023010.1	12
Smp_023140.1	5
Smp_023150.1	50
Smp_023160.1	31
Smp_023170.1	53
Smp_023190.1	0
Smp_023230.1	33
Smp_023240.1	4
Smp_023250.1	64
Smp_023270.2	71
Smp_023290.1	0
Smp_023360.1	122
Smp_023470.1	2
Smp_023530.1	161
Smp_023550.1	316
Smp_023570.1	0
Smp_023620.1	64
Smp_023660.1	66
Smp_023670.1	51
Smp_023700.2	64
Smp_023710.1	6
Smp_023830.1	9
Smp_023840.1	31
Smp_023860.1	0
Smp_023930.1	28
Smp_023940.1	94
Smp_023990.1	29
Smp_024000.1	70
Smp_024010.1	20
Smp_024030.1	37
Smp_024060.1	50
Smp_024070.1	2
Smp_024110.1	863
Smp_024120.1	128
Smp_024140.4	796
Smp_024150.1	103
Smp_024180.2	1
Smp_024190.1	143
Smp_024220.1	42
Smp_024240.1	43
Smp_024290.1	11
Smp_024360.1	63
Smp_024370.1	127
Smp_024380.1	34
Smp_024390.3	33
Smp_024490.1	60
Smp_024500.4	92
Smp_024520.1	50
Smp_024580.2	107
Smp_024590.1	80
Smp_024650.1	0
Smp_024660.1	33
Smp_024670.1	31
Smp_024800.1	6
Smp_024810.1	27
Smp_024820.2	73
Smp_024850.1	167
Smp_024860.1	5
Smp_024870.1	27
Smp_024880.1	76
Smp_024900.1	105
Smp_024930.1	14
Smp_024970.1	95
Smp_025010.1	107
Smp_025020.1	51
Smp_025030.1	42
Smp_025100.1	47
Smp_025130.1	47
Smp_025150.1	50
Smp_025160.3	73
Smp_025180.1	0
Smp_025260.1	65
Smp_025340.1	43
Smp_025360.1	68
Smp_025370.1	72
Smp_025380.1	29
Smp_025390.1	0
Smp_025410.1	10
Smp_025440.1	106
Smp_025510.1	176
Smp_025550.1	55
Smp_025560.1	34
Smp_025570.1	84
Smp_025620.1	3
Smp_025670.1	45
Smp_025680.1	34
Smp_025690.1	0
Smp_025700.1	3
Smp_025740.1	35
Smp_025750.1	65
Smp_025800.1	83
Smp_025830.1	6
Smp_025860.1	340
Smp_025890.1	3
Smp_025950.1	46
Smp_026030.1	5
Smp_026040.1	21
Smp_026090.1	49
Smp_026100.1	8
Smp_026160.1	194
Smp_026190.1	52
Smp_026200.1	0
Smp_026230.1	249
Smp_026250.3	116
Smp_026260.1	54
Smp_026270.1	96
Smp_026280.1	37
Smp_026300.1	40
Smp_026310.1	51
Smp_026320.1	103
Smp_026340.1	20
Smp_026390.1	26
Smp_026400.1	2
Smp_026420.1	40
Smp_026440.1	0
Smp_026460.1	54
Smp_026510.1	50
Smp_026540.1	25
Smp_026560.1	346
Smp_026570.1	52
Smp_026630.1	45
Smp_026670.1	16
Smp_026700.1	16
Smp_026770.1	51
Smp_026790.1	0
Smp_026810.1	11
Smp_026820.1	0
Smp_026830.2	26
Smp_026860.1	0
Smp_026880.1	0
Smp_026910.1	222
Smp_026920.1	1
Smp_026930.1	17
Smp_027000.1	98
Smp_027010.2	83
Smp_027040.1	69
Smp_027080.1	32
Smp_027210.1	3
Smp_027220.1	14
Smp_027240.1	16
Smp_027250.1	19
Smp_027290.1	0
Smp_027300.1	17
Smp_027340.1	32
Smp_027360.1	14
Smp_027370.1	26
Smp_027390.1	84
Smp_027400.1	50
Smp_027430.1	17
Smp_027450.1	45
Smp_027480.1	51
Smp_027500.1	0
Smp_027550.1	292
Smp_027580.1	0
Smp_027610.1	230
Smp_027740.1	0
Smp_027750.1	48
Smp_027820.1	0
Smp_027830.1	0
Smp_027850.1	46
Smp_027870.1	92
Smp_027880.1	65
Smp_027890.1	58
Smp_027900.1	115
Smp_027910.1	131
Smp_027920.1	169
Smp_027940.1	1
Smp_027970.1	72
Smp_027990.1	16
Smp_028030.1	114
Smp_028050.1	13
Smp_028060.1	29
Smp_028070.1	97
Smp_028080.1	92
Smp_028100.1	86
Smp_028120.1	102
Smp_028130.1	0
Smp_028140.1	102
Smp_028150.1	4
Smp_028170.1	503
Smp_028190.1	18
Smp_028200.1	126
Smp_028210.1	1
Smp_028330.1	41
Smp_028340.1	30
Smp_028360.1	3
Smp_028370.1	0
Smp_028410.1	3
Smp_028430.1	9
Smp_028440.1	91
Smp_028450.1	0
Smp_028490.1	14
Smp_028500.1	38
Smp_028550.1	12
Smp_028620.1	12
Smp_028630.1	87
Smp_028640.1	0
Smp_028650.1	60
Smp_028670.1	23
Smp_028690.1	101
Smp_028730.1	53
Smp_028800.1	0
Smp_028840.1	27
Smp_028850.1	11
Smp_028860.1	5
Smp_028870.1	69
Smp_028910.1	0
Smp_028930.1	11
Smp_028940.1	24
Smp_028980.1	40
Smp_028990.1	71
Smp_029040.1	36
Smp_029060.1	48
Smp_029070.1	31
Smp_029100.2	16
Smp_029160.1	144
Smp_029210.1	57
Smp_029230.1	17
Smp_029240.2	115
Smp_029310.1	63
Smp_029360.1	63
Smp_029370.1	33
Smp_029390.1	189
Smp_029400.1	0
Smp_029410.1	66
Smp_029470.1	23
Smp_029480.1	6
Smp_029500.1	69
Smp_029520.1	9
Smp_029620.1	0
Smp_029670.1	44
Smp_029700.1	28
Smp_029730.1	80
Smp_029740.1	16
Smp_029750.1	49
Smp_029780.1	2
Smp_029790.1	0
Smp_029800.1	36
Smp_029820.1	145
Smp_029850.1	77
Smp_029890.1	126
Smp_029900.1	51
Smp_029930.1	0
Smp_029940.2	45
Smp_029950.1	0
Smp_029970.1	71
Smp_029990.1	51
Smp_030000.1	392
Smp_030010.3	142
Smp_030020.1	32
Smp_030030.1	25
Smp_030050.1	1
Smp_030110.1	19
Smp_030150.1	25
Smp_030180.1	18
Smp_030220.1	92
Smp_030250.1	65
Smp_030260.1	5
Smp_030280.1	54
Smp_030290.1	37
Smp_030300.1	570
Smp_030320.1	131
Smp_030330.2	40
Smp_030350.1	0
Smp_030370.1	497
Smp_030400.1	63
Smp_030440.1	3
Smp_030500.1	112
Smp_030650.1	1
Smp_030690.1	105
Smp_030710.1	25
Smp_030730.1	1311
Smp_030760.1	27
Smp_030780.1	159
Smp_030830.2	186
Smp_030860.1	126
Smp_030870.1	7
Smp_030910.1	0
Smp_030920.1	93
Smp_030930.2	31
Smp_031000.2	86
Smp_031010.1	41
Smp_031020.1	3
Smp_031040.2	74
Smp_031050.1	155
Smp_031070.3	95
Smp_031100.1	117
Smp_031180.1	48
Smp_031190.1	32
Smp_031220.1	7
Smp_031250.1	6
Smp_031270.1	6
Smp_031300.1	9
Smp_031310.1	216
Smp_031350.1	20
Smp_031360.1	122
Smp_031390.1	3
Smp_031400.1	55
Smp_031430.1	4
Smp_031530.1	14
Smp_031560.1	21
Smp_031570.1	156
Smp_031590.1	32
Smp_031680.1	18
Smp_031690.1	23
Smp_031710.1	60
Smp_031720.1	67
Smp_031730.1	51
Smp_031770.1	408
Smp_031860.1	94
Smp_031880.1	245
Smp_031920.5	134
Smp_031940.1	75
Smp_031950.2	55
Smp_031990.1	24
Smp_032000.1	10
Smp_032060.1	69
Smp_032120.1	27
Smp_032150.1	50
Smp_032180.1	196
Smp_032230.1	52
Smp_032240.1	22
Smp_032250.1	81
Smp_032260.1	223
Smp_032280.1	61
Smp_032310.1	55
Smp_032320.6	184
Smp_032370.1	0
Smp_032420.1	18
Smp_032470.1	1
Smp_032480.1	151
Smp_032490.1	11
Smp_032500.1	21
Smp_032510.1	194
Smp_032520.1	404
Smp_032580.2	40
Smp_032640.1	14
Smp_032670.3	0
Smp_032690.1	0
Smp_032710.1	0
Smp_032720.1	1
Smp_032740.1	1
Smp_032750.1	3
Smp_032760.1	123
Smp_032770.1	41
Smp_032780.1	57
Smp_032790.1	14
Smp_032800.2	73
Smp_032810.1	62
Smp_032820.1	78
Smp_032920.2	42
Smp_032930.2	62
Smp_032950.1	59
Smp_032970.1	219
Smp_032980.1	0
Smp_032990.1	10
Smp_033000.1	8
Smp_033010.1	12
Smp_033020.1	52
Smp_033040.1	31
Smp_033050.1	92
Smp_033110.1	19
Smp_033130.1	48
Smp_033140.1	24
Smp_033150.1	1
Smp_033200.1	3
Smp_033210.1	9
Smp_033250.1	1
Smp_033260.2	66
Smp_033330.1	26
Smp_033350.1	63
Smp_033380.1	0
Smp_033400.1	66
Smp_033440.1	0
Smp_033510.1	0
Smp_033530.3	135
Smp_033540.1	93
Smp_033550.1	82
Smp_033590.1	21
Smp_033600.1	76
Smp_033610.1	41
Smp_033620.1	37
Smp_033660.1	42
Smp_033670.5	89
Smp_033680.1	49
Smp_033700.1	17
Smp_033710.1	139
Smp_033760.2	185
Smp_033770.1	51
Smp_033870.1	44
Smp_033930.1	2
Smp_033950.2	162
Smp_033970.1	38
Smp_033990.1	24
Smp_034000.1	115
Smp_034080.1	15
Smp_034090.1	54
Smp_034100.1	34
Smp_034120.1	109
Smp_034160.1	4
Smp_034190.1	128
Smp_034220.1	26
Smp_034270.2	45
Smp_034300.1	9
Smp_034310.1	5
Smp_034400.1	40
Smp_034410.1	158
Smp_034420.2	115
Smp_034430.1	33
Smp_034440.1	8
Smp_034450.1	44
Smp_034490.1	64
Smp_034500.1	91
Smp_034530.1	16
Smp_034550.1	61
Smp_034580.1	0
Smp_034610.1	17
Smp_034660.1	72
Smp_034670.1	47
Smp_034680.1	1
Smp_034700.3	25
Smp_034840.2	866
Smp_034850.1	36
Smp_034860.1	12
Smp_034870.1	190
Smp_034920.1	6
Smp_034940.2	274
Smp_034980.1	125
Smp_035000.1	9
Smp_035010.1	15
Smp_035020.2	27
Smp_035030.1	275
Smp_035040.1	3
Smp_035080.1	8
Smp_035090.2	159
Smp_035110.1	66
Smp_035120.1	3
Smp_035140.1	49
Smp_035150.1	40
Smp_035160.1	5
Smp_035180.1	3
Smp_035190.2	124
Smp_035200.4	797
Smp_035210.1	248
Smp_035220.1	4
Smp_035250.1	1
Smp_035260.1	81
Smp_035270.2	82
Smp_035280.1	69
Smp_035290.1	1
Smp_035300.2	44
Smp_035310.1	323
Smp_035360.1	32
Smp_035370.1	0
Smp_035380.1	0
Smp_035390.1	73
Smp_035410.1	33
Smp_035430.2	137
Smp_035460.1	23
Smp_035470.1	164
Smp_035480.1	98
Smp_035500.1	1
Smp_035540.1	24
Smp_035550.1	0
Smp_035560.1	147
Smp_035580.1	61
Smp_035620.1	51
Smp_035640.1	0
Smp_035650.1	15
Smp_035700.1	24
Smp_035730.1	37
Smp_035790.1	134
Smp_035800.1	102
Smp_035870.1	1
Smp_035930.1	8
Smp_036010.1	9
Smp_036020.1	96
Smp_036060.1	101
Smp_036090.1	64
Smp_036130.1	132
Smp_036180.1	111
Smp_036220.1	133
Smp_036250.1	23
Smp_036270.2	348
Smp_036370.1	58
Smp_036390.1	48
Smp_036400.1	84
Smp_036470.1	18
Smp_036500.1	127
Smp_036550.1	15
Smp_036570.1	15
Smp_036590.1	237
Smp_036630.1	34
Smp_036660.1	0
Smp_036670.1	1
Smp_036720.1	5
Smp_036760.1	13
Smp_036780.1	14
Smp_036920.1	26
Smp_036930.1	22
Smp_036940.1	26
Smp_036950.1	62
Smp_036980.1	9
Smp_036990.1	77
Smp_037120.1	30
Smp_037190.1	19
Smp_037200.1	24
Smp_037210.1	15
Smp_037230.1	369
Smp_037290.1	36
Smp_037380.1	42
Smp_037400.1	57
Smp_037430.1	0
Smp_037460.1	36
Smp_037510.1	4
Smp_037530.1	30
Smp_037540.2	243
Smp_037590.1	38
Smp_037610.1	0
Smp_037640.1	25
Smp_037690.1	0
Smp_037700.1	74
Smp_037780.1	29
Smp_037860.1	227
Smp_037900.1	8
Smp_037910.1	51
Smp_037930.1	36
Smp_037960.1	56
Smp_038030.1	39
Smp_038080.1	166
Smp_038100.1	232
Smp_038140.1	25
Smp_038210.1	99
Smp_038240.1	84
Smp_038300.1	18
Smp_038330.1	42
Smp_038340.1	57
Smp_038410.1	7
Smp_038420.1	28
Smp_038430.1	9
Smp_038440.1	48
Smp_038510.1	309
Smp_038530.1	82
Smp_038540.1	42
Smp_038560.2	480
Smp_038630.1	17
Smp_038640.1	56
Smp_038680.1	34
Smp_038700.5	70
Smp_038710.1	27
Smp_038730.5	649
Smp_038820.1	51
Smp_038830.1	38
Smp_038840.1	13
Smp_038870.1	74
Smp_038920.1	0
Smp_038930.1	101
Smp_038940.1	19
Smp_038950.1	246
Smp_038960.1	337
Smp_038970.1	1
Smp_038980.2	60
Smp_038990.1	90
Smp_039000.1	56
Smp_039010.1	0
Smp_039080.1	105
Smp_039130.1	234
Smp_039160.1	84
Smp_039180.2	81
Smp_039300.1	141
Smp_039340.1	113
Smp_039390.1	27
Smp_039400.1	212
Smp_039470.1	0
Smp_039490.1	259
Smp_039590.1	14
Smp_039600.1	1
Smp_039620.1	42
Smp_039640.2	150
Smp_039650.1	10
Smp_039670.1	82
Smp_039740.1	53
Smp_039750.1	19
Smp_039810.1	35
Smp_039820.1	240
Smp_039870.2	70
Smp_039970.1	12
Smp_039980.1	19
Smp_040020.1	2
Smp_040080.1	123
Smp_040100.1	52
Smp_040110.1	2
Smp_040130.1	471
Smp_040190.1	265
Smp_040270.1	91
Smp_040280.1	68
Smp_040350.1	7
Smp_040360.1	33
Smp_040390.1	0
Smp_040440.1	0
Smp_040450.1	22
Smp_040460.1	104
Smp_040500.1	121
Smp_040510.1	70
Smp_040540.1	79
Smp_040550.1	20
Smp_040560.1	25
Smp_040570.1	175
Smp_040610.1	8
Smp_040680.1	4
Smp_040710.1	7
Smp_040720.1	63
Smp_040770.1	48
Smp_040790.1	167
Smp_040800.1	138
Smp_040960.1	26
Smp_040970.1	398
Smp_040990.1	6
Smp_041050.1	66
Smp_041060.1	80
Smp_041100.1	69
Smp_041190.2	92
Smp_041210.1	2
Smp_041280.1	51
Smp_041320.1	0
Smp_041350.1	10
Smp_041370.1	91
Smp_041390.1	33
Smp_041430.1	123
Smp_041450.1	115
Smp_041460.1	173
Smp_041480.2	134
Smp_041490.1	35
Smp_041500.1	53
Smp_041520.1	21
Smp_041540.1	0
Smp_041550.1	16
Smp_041570.1	0
Smp_041600.1	142
Smp_041630.1	195
Smp_041650.1	83
Smp_041680.1	18
Smp_041700.1	12
Smp_041730.2	47
Smp_041740.1	246
Smp_041750.1	180
Smp_041760.1	407
Smp_041770.1	482
Smp_041820.1	38
Smp_041830.1	75
Smp_041880.1	0
Smp_041890.2	38
Smp_041960.1	0
Smp_041970.1	0
Smp_041980.1	174
Smp_042020.1	104
Smp_042030.1	29
Smp_042050.1	68
Smp_042060.1	94
Smp_042080.2	41
Smp_042090.1	259
Smp_042110.1	28
Smp_042120.1	26
Smp_042140.1	51
Smp_042150.1	36
Smp_042160.2	1712
Smp_042170.1	0
Smp_042210.1	20
Smp_042230.1	13
Smp_042270.2	119
Smp_042280.1	20
Smp_042300.1	163
Smp_042340.1	15
Smp_042390.1	20
Smp_042400.1	38
Smp_042420.1	7
Smp_042430.2	5
Smp_042440.1	4
Smp_042530.1	0
Smp_042550.1	110
Smp_042560.1	24
Smp_042590.1	66
Smp_042630.1	25
Smp_042670.2	49
Smp_042680.1	47
Smp_042690.1	68
Smp_042700.1	2
Smp_042720.1	1
Smp_042740.1	5
Smp_042770.1	46
Smp_042780.1	33
Smp_042790.1	25
Smp_042810.1	9
Smp_042910.1	32
Smp_042920.1	25
Smp_042980.1	18
Smp_042990.1	77
Smp_043010.1	40
Smp_043030.1	708
Smp_043040.1	0
Smp_043070.1	29
Smp_043100.1	182
Smp_043110.1	60
Smp_043120.1	467
Smp_043130.1	34
Smp_043150.1	560
Smp_043170.1	56
Smp_043200.1	55
Smp_043210.1	56
Smp_043220.1	56
Smp_043250.1	0
Smp_043260.1	6
Smp_043270.1	2
Smp_043290.1	0
Smp_043300.1	0
Smp_043320.1	1
Smp_043340.1	1
Smp_043350.1	34
Smp_043360.1	1
Smp_043390.1	42
Smp_043420.1	1
Smp_043500.1	82
Smp_043570.1	14
Smp_043580.1	33
Smp_043600.1	46
Smp_043610.1	81
Smp_043620.1	13
Smp_043650.1	52
Smp_043670.2	329
Smp_043780.1	27
Smp_043820.1	4
Smp_043860.1	0
Smp_043910.1	1
Smp_043930.1	19
Smp_043940.2	45
Smp_043970.1	64
Smp_043990.1	150
Smp_044000.1	300
Smp_044010.2	546
Smp_044020.1	10
Smp_044060.1	8
Smp_044160.1	38
Smp_044250.1	46
Smp_044260.1	28
Smp_044280.1	46
Smp_044400.1	9
Smp_044440.1	76
Smp_044470.1	6
Smp_044520.1	23
Smp_044530.1	81
Smp_044550.8	444
Smp_044560.1	39
Smp_044580.1	150
Smp_044610.1	1
Smp_044680.1	115
Smp_044690.1	28
Smp_044750.1	69
Smp_044770.1	93
Smp_044800.1	7
Smp_044810.1	88
Smp_044820.1	13
Smp_044850.1	34
Smp_044870.1	7
Smp_044920.1	233
Smp_044950.1	35
Smp_044970.1	313
Smp_045010.1	64
Smp_045040.1	291
Smp_045060.1	41
Smp_045070.1	51
Smp_045200.1	286
Smp_045220.2	238
Smp_045230.1	55
Smp_045250.1	71
Smp_045260.1	68
Smp_045300.1	6
Smp_045360.3	135
Smp_045400.1	137
Smp_045410.1	30
Smp_045420.1	20
Smp_045430.3	37
Smp_045470.1	0
Smp_045480.2	88
Smp_045490.1	0
Smp_045500.1	26
Smp_045510.1	57
Smp_045550.1	153
Smp_045560.1	178
Smp_045590.1	53
Smp_045600.1	10
Smp_045610.1	223
Smp_045620.1	47
Smp_045640.1	1
Smp_045650.1	7
Smp_045680.1	2
Smp_045710.1	93
Smp_045730.1	42
Smp_045750.1	20
Smp_045760.1	26
Smp_045780.1	45
Smp_045790.1	40
Smp_045810.2	75
Smp_045860.1	45
Smp_045920.2	23
Smp_045930.1	34
Smp_045940.1	235
Smp_045950.2	92
Smp_045960.1	76
Smp_045980.1	87
Smp_045990.1	8
Smp_046020.1	139
Smp_046030.1	37
Smp_046040.1	0
Smp_046060.1	490
Smp_046090.2	194
Smp_046100.1	41
Smp_046120.1	22
Smp_046130.1	70
Smp_046140.1	150
Smp_046160.1	35
Smp_046180.1	0
Smp_046190.1	27
Smp_046250.1	68
Smp_046280.1	16
Smp_046290.1	125
Smp_046360.1	61
Smp_046410.1	10
Smp_046430.1	69
Smp_046450.1	63
Smp_046500.2	66
Smp_046550.1	52
Smp_046600.1	201
Smp_046630.1	651
Smp_046640.1	7
Smp_046650.1	3
Smp_046680.1	73
Smp_046690.1	631
Smp_046740.1	102
Smp_046750.1	57
Smp_046780.1	2
Smp_046790.1	88
Smp_046800.1	37
Smp_046810.1	70
Smp_046870.1	20
Smp_046880.2	88
Smp_046890.1	42
Smp_046900.1	38
Smp_046910.1	5
Smp_046930.1	1516
Smp_046980.1	35
Smp_047060.1	20
Smp_047090.1	16
Smp_047100.2	23
Smp_047110.1	41
Smp_047180.1	0
Smp_047190.1	124
Smp_047200.1	492
Smp_047240.2	18
Smp_047320.1	14
Smp_047330.1	20
Smp_047360.1	70
Smp_047370.1	116
Smp_047400.1	6
Smp_047410.1	52
Smp_047440.1	94
Smp_047450.1	65
Smp_047460.1	84
Smp_047500.1	32
Smp_047540.1	27
Smp_047550.1	1
Smp_047570.1	15
Smp_047610.1	6
Smp_047620.1	6
Smp_047640.1	1
Smp_047650.1	239
Smp_047660.1	280
Smp_047680.1	64
Smp_047700.1	4
Smp_047720.1	21
Smp_047740.1	74
Smp_047860.1	36
Smp_047870.1	78
Smp_047900.1	39
Smp_048030.1	0
Smp_048040.1	0
Smp_048050.1	0
Smp_048060.1	0
Smp_048080.1	26
Smp_048160.1	127
Smp_048230.1	30
Smp_048240.1	67
Smp_048260.2	60
Smp_048270.2	26
Smp_048310.1	39
Smp_048380.1	8
Smp_048420.1	29
Smp_048430.1	364
Smp_048520.1	33
Smp_048540.1	22
Smp_048550.1	37
Smp_048560.1	61
Smp_048620.1	36
Smp_048650.1	21
Smp_048660.1	101
Smp_048680.1	11
Smp_048690.1	4
Smp_048760.2	37
Smp_048830.1	42
Smp_048870.1	23
Smp_048880.1	37
Smp_048930.1	9
Smp_048940.1	54
Smp_048970.1	46
Smp_048980.1	93
Smp_048990.1	37
Smp_049000.1	66
Smp_049010.1	90
Smp_049140.1	70
Smp_049150.1	43
Smp_049160.1	42
Smp_049170.1	87
Smp_049230.1	0
Smp_049240.1	11
Smp_049250.1	96
Smp_049270.1	288
Smp_049280.1	0
Smp_049300.3	28
Smp_049330.1	70
Smp_049380.1	169
Smp_049390.1	38
Smp_049400.1	2
Smp_049450.1	32
Smp_049500.1	143
Smp_049510.1	95
Smp_049520.1	139
Smp_049550.1	505
Smp_049580.1	60
Smp_049600.4	120
Smp_049610.1	7
Smp_049630.1	71
Smp_049680.1	98
Smp_049730.2	94
Smp_049740.1	31
Smp_049760.1	83
Smp_049850.1	18
Smp_049880.1	55
Smp_049890.1	31
Smp_049910.1	56
Smp_049920.3	54
Smp_049930.1	47
Smp_049970.5	76
Smp_049990.1	99
Smp_050080.1	47
Smp_050110.1	67
Smp_050130.1	44
Smp_050160.1	37
Smp_050220.1	84
Smp_050250.1	56
Smp_050270.1	0
Smp_050280.1	120
Smp_050310.1	1
Smp_050350.2	40
Smp_050360.1	58
Smp_050380.1	8
Smp_050390.1	105
Smp_050430.1	48
Smp_050470.1	51
Smp_050520.1	34
Smp_050540.1	15
Smp_050570.1	53
Smp_050590.1	36
Smp_050630.1	84
Smp_050640.1	77
Smp_050700.1	61
Smp_050730.1	28
Smp_050740.1	58
Smp_050750.1	0
Smp_050760.1	8
Smp_050820.1	13
Smp_050830.1	92
Smp_050880.1	17
Smp_050890.1	73
Smp_050920.1	60
Smp_050940.1	176
Smp_051000.1	25
Smp_051010.1	20
Smp_051050.1	0
Smp_051060.1	8
Smp_051070.1	5
Smp_051080.1	76
Smp_051090.1	2
Smp_051110.1	35
Smp_051120.1	10
Smp_051130.1	9
Smp_051210.1	248
Smp_051220.1	1
Smp_051230.1	199
Smp_051260.1	362
Smp_051280.1	89
Smp_051290.1	0
Smp_051300.1	79
Smp_051320.1	10
Smp_051360.1	157
Smp_051390.1	43
Smp_051400.1	10
Smp_051410.1	12
Smp_051420.1	13
Smp_051500.1	10
Smp_051510.1	96
Smp_051530.1	113
Smp_051550.1	37
Smp_051580.1	6
Smp_051640.1	25
Smp_051660.1	20
Smp_051670.1	0
Smp_051760.1	18
Smp_051810.1	50
Smp_051920.2	80
Smp_051930.1	72
Smp_051990.1	97
Smp_052060.1	80
Smp_052140.1	46
Smp_052150.1	2
Smp_052160.1	5
Smp_052230.1	169
Smp_052250.1	40
Smp_052280.1	64
Smp_052290.1	56
Smp_052330.1	22
Smp_052350.1	125
Smp_052390.1	7
Smp_052420.1	33
Smp_052460.1	2
Smp_052470.1	4
Smp_052500.1	15
Smp_052510.1	0
Smp_052560.1	31
Smp_052630.1	7
Smp_052640.1	38
Smp_052660.1	8
Smp_052710.1	41
Smp_052730.1	2
Smp_052740.1	35
Smp_052750.1	24
Smp_052760.1	2
Smp_052780.1	17
Smp_052790.1	52
Smp_052800.1	37
Smp_052810.1	48
Smp_052870.1	104
Smp_052880.1	19
Smp_052890.1	28
Smp_052910.1	130
Smp_052990.1	8
Smp_053020.1	26
Smp_053030.1	59
Smp_053040.1	51
Smp_053060.3	137
Smp_053100.1	107
Smp_053120.1	13
Smp_053130.1	208
Smp_053140.1	58
Smp_053160.1	20
Smp_053190.1	0
Smp_053220.1	180
Smp_053230.1	239
Smp_053300.1	4
Smp_053390.1	174
Smp_053420.1	100
Smp_053430.1	31
Smp_053460.1	27
Smp_053470.1	32
Smp_053510.1	110
Smp_053520.1	3
Smp_053550.1	36
Smp_053560.1	74
Smp_053610.1	101
Smp_053640.1	35
Smp_053700.1	46
Smp_053760.1	0
Smp_053780.1	29
Smp_053790.1	1
Smp_053800.1	27
Smp_053820.1	248
Smp_053830.1	153
Smp_053900.1	119
Smp_053940.1	371
Smp_053950.1	86
Smp_053990.1	68
Smp_054010.1	10
Smp_054070.1	36
Smp_054120.1	63
Smp_054160.1	230
Smp_054170.1	55
Smp_054200.1	40
Smp_054220.1	90
Smp_054230.1	12
Smp_054240.1	239
Smp_054300.1	5
Smp_054310.1	37
Smp_054320.1	18
Smp_054330.1	13
Smp_054340.2	249
Smp_054350.1	18
Smp_054360.1	57
Smp_054410.1	40
Smp_054430.1	1
Smp_054440.1	0
Smp_054450.1	16
Smp_054470.1	3
Smp_054540.1	141
Smp_054560.1	58
Smp_054600.1	38
Smp_054610.1	15
Smp_054620.1	2
Smp_054640.1	19
Smp_054680.1	0
Smp_054730.1	182
Smp_054770.1	34
Smp_054780.1	359
Smp_054790.2	165
Smp_054800.1	106
Smp_054810.1	24
Smp_054820.1	41
Smp_054840.1	31
Smp_055050.1	110
Smp_055090.1	59
Smp_055100.1	18
Smp_055130.1	28
Smp_055140.1	5
Smp_055190.1	24
[truncated: 8,599 more rows]
