# Supplementary material for: Transcriptome of the parasitic flatworm Schistosoma mansoni during intra-mammalian development
Source: PLoS Negl Trop Dis. 2020 May 6;14(5):e0007743. doi: 10.1371/journal.pntd.0007743 (PMC7263636; doi:10.1371/journal.pntd.0007743)
Supplement: S3 File — A zipped folder containing final counts from HTSeq-count. The folder contains the following files: D06_SM_1_17675_4_1.htseq-count.txt, D06_SM_2_17675_4_2.htseq-count.txt, D06_SM_3_17675_4_3.htseq-count.txt, D06_SM_4_17675_4_4.htseq-count.txt, D06_SM_5_17675_4_5.htseq-count.txt, D06_SM_6_17675_4_6.htseq-count.txt, D06_SM_7_17675_4_7.htseq-count.txt, D13_SM_1_17675_4_8.htseq-count.txt, D13_SM_2_17675_4_9.htseq-count.txt, D13_SM_3_17675_4_10.htseq-count.txt, D17_SM_1_17675_4_11.htseq-count.txt, D17_SM_2_17675_4_12.htseq-count.txt, D17_SM_3_17675_4_13.htseq-count.txt, D21_SM_1_17675_4_14.htseq-count.txt, D21_SM_2_17675_4_15.htseq-count.txt, D21_SM_3_17675_4_16.htseq-count.txt, D28_SM_1_17675_4_17.htseq-count.txt, D28_SM_2_17675_4_18.htseq-count.txt, D28_SM_3_17675_4_19.htseq-count.txt, D35_SM_1_17675_4_20.htseq-count.txt, D35_SM_2_17675_4_21.htseq-count.txt, D35_SM_3_17675_4_22.htseq-count.txt. (ZIP) [file pntd.0007743.s024.zip › S3_Final_counts/D06_SM_4_17675_4_4.htseq-count.txt]

Smp_000020.1	99
Smp_000030.1	440
Smp_000040.1	136
Smp_000050.1	63
Smp_000070.1	70
Smp_000075.1	0
Smp_000080.1	31
Smp_000090.1	2
Smp_000100.1	269
Smp_000110.1	64
Smp_000120.1	0
Smp_000130.1	153
Smp_000140.1	38
Smp_000150.1	111
Smp_000160.1	32
Smp_000170.1	2
Smp_000180.1	0
Smp_000190.1	27
Smp_000200.1	8
Smp_000210.1	3
Smp_000220.1	12
Smp_000230.1	6
Smp_000240.1	315
Smp_000250.1	0
Smp_000260.1	970
Smp_000270.1	0
Smp_000280.1	0
Smp_000290.1	0
Smp_000300.1	14
Smp_000310.1	55
Smp_000320.1	16
Smp_000330.1	0
Smp_000340.1	2
Smp_000350.2	4
Smp_000370.1	0
Smp_000380.1	0
Smp_000390.1	0
Smp_000400.1	0
Smp_000410.1	0
Smp_000420.1	0
Smp_000430.1	0
Smp_000460.1	203
Smp_000470.1	66
Smp_000480.1	95
Smp_000500.2	0
Smp_000510.1	18
Smp_000520.1	69
Smp_000530.1	95
Smp_000540.1	2
Smp_000550.1	0
Smp_000560.1	0
Smp_000580.1	4
Smp_000590.1	34
Smp_000600.1	45
Smp_000610.1	1
Smp_000620.1	2
Smp_000630.1	8
Smp_000640.1	54
Smp_000650.1	39
Smp_000660.1	242
Smp_000670.1	100
Smp_000680.1	31
Smp_000690.1	0
Smp_000700.1	46
Smp_000710.1	56
Smp_000720.1	127
Smp_000730.1	20
Smp_000740.1	231
Smp_000755.1	174
Smp_000770.1	0
Smp_000790.1	30
Smp_000810.2	32
Smp_000820.1	42
Smp_000830.1	5
Smp_000850.1	29
Smp_000870.1	25
Smp_000880.2	90
Smp_000890.1	36
Smp_000900.1	39
Smp_000910.1	6
Smp_000950.1	6
Smp_000970.1	0
Smp_000980.1	179
Smp_000990.1	63
Smp_001000.1	45
Smp_001020.1	20
Smp_001030.1	25
Smp_001040.1	341
Smp_001050.1	0
Smp_001070.1	14
Smp_001080.1	13
Smp_001085.1	0
Smp_001090.1	51
Smp_001095.1	35
Smp_001100.1	19
Smp_001120.1	13
Smp_001150.1	55
Smp_001160.1	2
Smp_001170.1	179
Smp_001180.1	86
Smp_001210.1	32
Smp_001280.1	0
Smp_001330.1	0
Smp_001360.1	74
Smp_001390.1	67
Smp_001410.1	13
Smp_001420.1	29
Smp_001430.1	122
Smp_001500.1	87
Smp_001520.1	6
Smp_001530.1	88
Smp_001560.1	2
Smp_001590.1	36
Smp_001610.1	0
Smp_001640.1	58
Smp_001780.1	15
Smp_001830.1	159
Smp_001890.1	0
Smp_001900.1	9
Smp_001940.1	46
Smp_001950.1	48
Smp_001960.1	61
Smp_001980.1	0
Smp_002010.1	18
Smp_002060.1	0
Smp_002070.1	0
Smp_002080.1	91
Smp_002100.1	23
Smp_002150.1	353
Smp_002160.1	67
Smp_002180.1	121
Smp_002190.1	21
Smp_002230.1	85
Smp_002280.1	138
Smp_002350.1	5
Smp_002380.1	29
Smp_002390.1	0
Smp_002410.1	154
Smp_002470.1	0
Smp_002500.1	0
Smp_002510.1	47
Smp_002550.1	61
Smp_002600.1	127
Smp_002630.1	0
Smp_002640.1	4
Smp_002740.2	48
Smp_002810.1	14
Smp_002820.3	259
Smp_002840.1	96
Smp_002860.1	0
Smp_002870.1	40
Smp_002880.1	181
Smp_002920.1	35
Smp_002930.1	6
Smp_002950.1	4
Smp_002960.1	27
Smp_003000.1	19
Smp_003110.1	134
Smp_003130.1	22
Smp_003140.1	59
Smp_003190.1	1
Smp_003230.1	18
Smp_003250.1	20
Smp_003270.1	43
Smp_003280.1	1
Smp_003300.1	0
Smp_003330.1	5
Smp_003340.1	105
Smp_003410.1	248
Smp_003440.1	91
Smp_003600.1	7
Smp_003610.2	25
Smp_003620.1	61
Smp_003630.1	117
Smp_003660.1	424
Smp_003670.1	38
Smp_003700.1	48
Smp_003710.1	216
Smp_003760.1	10
Smp_003770.1	617
Smp_003790.1	0
Smp_003860.1	32
Smp_003900.1	12
Smp_003930.1	3
Smp_003940.1	19
Smp_003970.1	92
Smp_003980.1	55
Smp_003990.1	188
Smp_004000.1	10
Smp_004040.1	38
Smp_004060.1	11
Smp_004070.1	5
Smp_004080.1	23
Smp_004090.1	29
Smp_004120.1	55
Smp_004160.1	2
Smp_004170.1	30
Smp_004190.1	95
Smp_004200.1	59
Smp_004220.1	137
Smp_004230.1	0
Smp_004260.1	14
Smp_004280.1	25
Smp_004310.1	174
Smp_004350.1	24
Smp_004360.1	70
Smp_004420.1	30
Smp_004440.1	0
Smp_004470.1	70
Smp_004480.1	191
Smp_004510.1	0
Smp_004530.1	0
Smp_004540.1	0
Smp_004550.1	70
Smp_004590.1	25
Smp_004600.1	197
Smp_004630.1	11
Smp_004640.1	25
Smp_004680.1	308
Smp_004690.1	18
Smp_004710.1	103
Smp_004730.1	29
Smp_004780.1	276
Smp_004790.1	0
Smp_004810.3	121
Smp_004820.1	61
Smp_004910.1	49
Smp_004940.1	131
Smp_004980.1	11
Smp_004990.1	190
Smp_005000.1	39
Smp_005010.1	52
Smp_005020.1	48
Smp_005050.1	27
Smp_005060.1	6
Smp_005070.1	25
Smp_005080.1	42
Smp_005140.1	2
Smp_005160.1	98
Smp_005170.1	0
Smp_005180.1	116
Smp_005190.2	84
Smp_005200.1	87
Smp_005210.1	124
Smp_005230.2	180
Smp_005260.1	73
Smp_005280.1	29
Smp_005290.1	82
Smp_005320.1	3
Smp_005330.1	55
Smp_005350.1	156
Smp_005360.1	12
Smp_005390.2	71
Smp_005470.1	2
Smp_005500.1	31
Smp_005520.1	97
Smp_005570.1	31
Smp_005640.1	12
Smp_005670.1	63
Smp_005710.1	0
Smp_005720.1	86
Smp_005740.1	113
Smp_005780.1	24
Smp_005790.1	46
Smp_005860.1	864
Smp_005880.1	83
Smp_005900.1	122
Smp_005910.1	61
Smp_005960.1	4
Smp_006000.1	45
Smp_006040.1	60
Smp_006060.1	202
Smp_006190.1	48
Smp_006230.1	21
Smp_006240.1	5
Smp_006250.2	81
Smp_006290.1	32
Smp_006300.1	27
Smp_006320.1	164
Smp_006340.1	48
Smp_006350.2	177
Smp_006390.1	171
Smp_006440.1	110
Smp_006510.1	0
Smp_006520.1	0
Smp_006550.1	86
Smp_006560.1	42
Smp_006590.1	11
Smp_006630.2	88
Smp_006680.1	23
Smp_006690.1	41
Smp_006700.2	59
Smp_006710.1	56
Smp_006720.2	39
Smp_006730.1	172
Smp_006740.1	325
Smp_006750.1	21
Smp_006760.1	4
Smp_006780.1	34
Smp_006810.1	75
Smp_006830.1	74
Smp_006840.1	27
Smp_006850.1	49
Smp_006860.1	141
Smp_006920.1	49
Smp_006930.1	59
Smp_006960.1	0
Smp_006970.1	38
Smp_006980.1	25
Smp_006990.1	46
Smp_007000.1	0
Smp_007070.1	9
Smp_007170.1	75
Smp_007180.1	122
Smp_007190.1	42
Smp_007210.1	58
Smp_007260.2	572
Smp_007270.1	75
Smp_007290.1	14
Smp_007300.1	153
Smp_007330.1	17
Smp_007380.1	83
Smp_007450.1	18
Smp_007500.1	96
Smp_007510.1	91
Smp_007540.1	20
Smp_007550.1	68
Smp_007570.1	4
Smp_007630.1	66
Smp_007650.1	154
Smp_007660.1	53
Smp_007670.1	6
Smp_007690.1	5
Smp_007710.1	51
Smp_007730.1	64
Smp_007760.1	5
Smp_007770.1	12
Smp_007780.1	5
Smp_007890.1	20
Smp_007900.1	196
Smp_007950.1	6
Smp_007960.1	51
Smp_007970.1	30
Smp_008070.1	222
Smp_008120.1	55
Smp_008140.1	25
Smp_008170.1	1
Smp_008190.1	0
Smp_008220.1	12
Smp_008230.1	71
Smp_008260.1	84
Smp_008290.1	58
Smp_008310.1	62
Smp_008320.1	154
Smp_008340.1	44
Smp_008360.1	138
Smp_008370.1	2
Smp_008390.1	0
Smp_008400.1	4
Smp_008430.1	63
Smp_008440.1	17
Smp_008450.1	3
Smp_008470.2	52
Smp_008490.1	14
Smp_008500.2	98
Smp_008545.1	418
Smp_008580.1	41
Smp_008610.1	60
Smp_008620.1	12
Smp_008640.1	0
Smp_008660.1	246
Smp_008710.1	29
Smp_008770.1	38
Smp_008830.1	162
Smp_008850.1	7
Smp_008860.1	25
Smp_008900.1	435
Smp_008910.1	0
Smp_008920.1	6
Smp_009020.1	1
Smp_009030.1	93
Smp_009040.1	4
Smp_009070.1	51
Smp_009150.1	39
Smp_009230.1	0
Smp_009250.1	139
Smp_009300.1	71
Smp_009310.2	905
Smp_009320.2	26
Smp_009340.1	18
Smp_009390.2	22
Smp_009400.1	147
Smp_009420.1	8
Smp_009430.1	16
Smp_009520.1	20
Smp_009530.1	13
Smp_009540.1	68
Smp_009550.1	38
Smp_009560.1	25
Smp_009580.1	1310
Smp_009600.1	10
Smp_009630.1	6
Smp_009650.1	123
Smp_009690.1	391
Smp_009710.3	64
Smp_009760.1	913
Smp_009780.2	477
Smp_009800.1	2
Smp_009810.1	0
Smp_009830.1	63
Smp_009990.1	59
Smp_010000.1	0
Smp_010090.1	58
Smp_010100.1	26
Smp_010110.1	45
Smp_010140.1	50
Smp_010160.1	39
Smp_010230.1	64
Smp_010250.1	83
Smp_010260.1	21
Smp_010280.1	63
Smp_010290.1	196
Smp_010370.1	14
Smp_010380.1	1
Smp_010400.1	17
Smp_010450.1	0
Smp_010470.1	0
Smp_010550.1	1824
Smp_010620.1	25
Smp_010670.1	45
Smp_010690.1	46
Smp_010710.1	67
Smp_010720.1	1
Smp_010770.1	24
Smp_010800.1	10
Smp_010820.1	199
Smp_010850.1	0
Smp_010900.1	12
Smp_010930.1	103
Smp_010940.1	794
Smp_011000.1	50
Smp_011010.1	19
Smp_011030.1	0
Smp_011100.1	0
Smp_011120.1	97
Smp_011150.1	19
Smp_011180.1	0
Smp_011220.1	28
Smp_011230.1	20
Smp_011270.2	283
Smp_011430.1	16
Smp_011560.1	114
Smp_011570.1	442
Smp_011640.1	19
Smp_011660.1	138
Smp_011680.2	300
Smp_011700.1	278
Smp_011710.1	37
Smp_011720.1	24
Smp_011740.1	4
Smp_011830.1	186
Smp_011860.1	90
Smp_011870.1	0
Smp_011960.1	46
Smp_011980.1	47
Smp_011990.1	41
Smp_012000.1	12
Smp_012010.1	120
Smp_012030.1	39
Smp_012050.1	15
Smp_012070.1	37
Smp_012110.1	64
Smp_012150.1	64
Smp_012200.1	45
Smp_012230.1	0
Smp_012280.1	99
Smp_012340.1	92
Smp_012350.2	68
Smp_012380.1	11
Smp_012400.1	23
Smp_012410.1	33
Smp_012440.1	407
Smp_012450.1	10
Smp_012460.1	31
Smp_012470.1	169
Smp_012480.1	48
Smp_012530.1	26
Smp_012540.1	31
Smp_012560.1	6
Smp_012570.1	130
Smp_012580.1	52
Smp_012600.1	0
Smp_012660.1	1
Smp_012670.2	5
Smp_012680.1	2
Smp_012690.1	72
Smp_012720.1	141
Smp_012740.2	93
Smp_012750.1	279
Smp_012780.1	98
Smp_012790.1	38
Smp_012800.1	25
Smp_012810.1	24
Smp_012860.1	32
Smp_012900.1	74
Smp_012920.1	20
Smp_012930.1	48
Smp_012950.1	6
Smp_012970.1	133
Smp_012980.1	61
Smp_013040.2	396
Smp_013050.1	42
Smp_013060.1	38
Smp_013070.1	180
Smp_013080.1	5
Smp_013150.1	5
Smp_013200.2	281
Smp_013210.1	1
Smp_013300.1	52
Smp_013310.1	3
Smp_013360.1	89
Smp_013370.3	43
Smp_013440.1	11
Smp_013460.1	105
Smp_013470.2	443
Smp_013520.1	51
Smp_013540.1	0
Smp_013560.1	9
Smp_013570.1	74
Smp_013600.1	0
Smp_013610.1	5
Smp_013630.1	33
Smp_013690.1	68
Smp_013790.1	349
Smp_013810.1	112
Smp_013840.2	262
Smp_013860.1	10
Smp_013870.1	59
Smp_013930.1	44
Smp_013950.1	20
Smp_014010.1	137
Smp_014020.1	37
Smp_014050.1	78
Smp_014060.1	8
Smp_014080.1	11
Smp_014170.2	350
Smp_014260.1	7
Smp_014270.1	4
Smp_014280.1	15
Smp_014290.1	37
Smp_014400.3	443
Smp_014410.2	2
Smp_014420.1	0
Smp_014430.1	0
Smp_014570.1	258
Smp_014610.1	1
Smp_014620.1	43
Smp_014650.1	98
Smp_014660.2	91
Smp_014670.2	270
Smp_014680.1	2
Smp_014730.1	9
Smp_014780.2	285
Smp_014800.2	22
Smp_014820.1	15
Smp_014840.1	6
Smp_014850.1	55
Smp_015020.1	50
Smp_015030.1	12
Smp_015050.1	54
Smp_015070.1	42
Smp_015090.1	158
Smp_015100.1	13
Smp_015160.1	0
Smp_015190.1	2
Smp_015220.1	54
Smp_015390.1	90
Smp_015440.1	19
Smp_015480.1	7
Smp_015490.1	0
Smp_015510.1	36
Smp_015520.1	24
Smp_015530.3	416
Smp_015630.1	38
Smp_015670.1	34
Smp_015690.1	332
Smp_015710.1	38
Smp_015720.1	103
Smp_015730.1	81
Smp_015760.1	6
Smp_015780.1	58
Smp_015800.1	38
Smp_015820.1	5
Smp_015840.1	142
Smp_015850.2	84
Smp_015860.1	23
Smp_015880.1	50
Smp_015900.1	45
Smp_015920.1	0
Smp_015980.1	44
Smp_016050.1	145
Smp_016090.1	150
Smp_016130.1	20
Smp_016180.1	21
Smp_016200.3	72
Smp_016230.1	13
Smp_016240.1	0
Smp_016250.2	29
Smp_016340.1	23
Smp_016380.1	77
Smp_016390.1	88
Smp_016410.1	203
Smp_016490.2	194
Smp_016510.1	10
Smp_016540.1	0
Smp_016550.2	17
Smp_016600.1	110
Smp_016630.1	47
Smp_016640.1	63
Smp_016670.1	26
Smp_016680.1	0
Smp_016730.1	0
Smp_016750.1	1
Smp_016780.1	22
Smp_016810.1	11
Smp_016840.1	99
Smp_016870.1	15
Smp_016890.1	21
Smp_016900.1	9
Smp_016910.1	13
Smp_016920.1	11
Smp_016990.1	41
Smp_017010.4	239
Smp_017020.1	0
Smp_017070.1	123
Smp_017080.1	189
Smp_017090.1	22
Smp_017110.1	13
Smp_017230.1	68
Smp_017280.1	138
Smp_017290.4	20
Smp_017350.1	16
Smp_017360.1	203
Smp_017420.1	13
Smp_017430.1	1013
Smp_017470.1	24
Smp_017520.1	11
Smp_017610.1	2
Smp_017640.1	19
Smp_017650.2	53
Smp_017660.1	51
Smp_017670.1	8
Smp_017710.1	131
Smp_017720.1	0
Smp_017730.1	154
Smp_017750.1	86
Smp_017810.1	178
Smp_017830.2	97
Smp_017860.1	3
Smp_017870.1	3
Smp_017880.1	25
Smp_017890.1	98
Smp_017900.1	36
Smp_017980.1	0
Smp_017990.1	20
Smp_018010.1	30
Smp_018020.1	42
Smp_018030.1	47
Smp_018120.1	1
Smp_018150.1	81
Smp_018160.1	29
Smp_018170.1	31
Smp_018210.1	32
Smp_018220.2	98
Smp_018230.1	0
Smp_018240.1	520
Smp_018250.2	374
Smp_018260.1	78
Smp_018280.1	57
Smp_018290.1	13
Smp_018310.1	16
Smp_018360.1	186
Smp_018400.1	22
Smp_018430.1	44
Smp_018440.1	11
Smp_018460.1	54
Smp_018480.1	4
Smp_018490.1	8
Smp_018500.1	2
Smp_018510.1	6
Smp_018530.2	194
Smp_018550.1	149
Smp_018570.1	44
Smp_018580.1	4
Smp_018590.1	6
Smp_018610.1	56
Smp_018620.1	58
Smp_018640.1	6
Smp_018670.1	9
Smp_018680.1	25
Smp_018710.1	30
Smp_018720.1	2
Smp_018730.1	6
Smp_018760.1	264
Smp_018790.1	181
Smp_018800.1	0
Smp_018870.1	2
Smp_018880.1	0
Smp_018920.1	1
Smp_018930.1	13
Smp_018940.1	0
Smp_018950.1	43
Smp_018980.1	8
Smp_018990.1	143
Smp_019000.1	0
Smp_019010.1	167
Smp_019030.1	168
Smp_019040.1	33
Smp_019050.2	33
Smp_019060.1	60
Smp_019100.1	117
Smp_019130.1	23
Smp_019170.1	141
Smp_019190.1	73
Smp_019200.1	0
Smp_019210.1	1
Smp_019260.1	98
Smp_019280.1	6
Smp_019310.1	0
Smp_019340.1	72
Smp_019350.1	121
Smp_019380.1	58
Smp_019420.1	8
Smp_019430.1	74
Smp_019440.1	58
Smp_019460.1	0
Smp_019490.1	30
Smp_019610.1	22
Smp_019620.2	36
Smp_019630.1	45
Smp_019640.1	49
Smp_019680.1	63
Smp_019690.1	148
Smp_019730.2	64
Smp_019750.2	64
Smp_019760.1	9
Smp_019790.1	112
Smp_019810.1	6
Smp_019820.1	20
Smp_019840.2	90
Smp_019860.1	24
Smp_019880.1	55
Smp_019890.1	46
Smp_019900.1	78
Smp_019920.1	5
Smp_019940.1	105
Smp_019950.1	30
Smp_019980.1	70
Smp_019990.1	43
Smp_020040.2	173
Smp_020050.1	130
Smp_020060.1	49
Smp_020070.1	63
Smp_020080.1	25
Smp_020090.1	13
Smp_020120.1	20
Smp_020130.1	25
Smp_020170.1	27
Smp_020200.1	72
Smp_020210.1	55
Smp_020220.2	37
Smp_020270.1	35
Smp_020300.1	187
Smp_020340.1	31
Smp_020360.1	70
Smp_020370.1	154
Smp_020400.1	30
Smp_020450.1	60
Smp_020460.1	0
Smp_020480.1	26
Smp_020540.2	9
Smp_020550.1	160
Smp_020590.1	71
Smp_020660.1	0
Smp_020760.1	90
Smp_020770.1	66
Smp_020800.1	43
Smp_020840.1	2
Smp_020880.1	0
Smp_020920.1	113
Smp_020960.1	0
Smp_021040.1	61
Smp_021060.1	0
Smp_021070.1	27
Smp_021080.1	66
Smp_021100.1	92
Smp_021130.1	48
Smp_021140.1	219
Smp_021160.1	73
Smp_021170.1	170
Smp_021190.1	1
Smp_021220.1	53
Smp_021260.1	5
Smp_021280.1	19
Smp_021290.1	56
Smp_021300.1	85
Smp_021320.1	18
Smp_021330.2	44
Smp_021340.2	475
Smp_021370.1	45
Smp_021390.1	1
Smp_021460.1	2
Smp_021540.1	120
Smp_021550.1	34
Smp_021590.1	15
Smp_021600.1	15
Smp_021730.1	144
Smp_021750.2	103
Smp_021760.1	73
Smp_021790.2	2
Smp_021800.1	9
Smp_021830.1	20
Smp_021870.1	329
Smp_021910.1	23
Smp_021920.1	418
Smp_021950.2	45
Smp_021960.1	33
Smp_021980.1	58
Smp_022020.1	142
Smp_022050.1	17
Smp_022070.1	2
Smp_022090.1	52
Smp_022110.1	44
Smp_022130.1	24
Smp_022140.1	35
Smp_022170.1	129
Smp_022300.1	6
Smp_022310.1	189
Smp_022320.2	26
Smp_022330.1	109
Smp_022340.1	62
Smp_022400.1	136
Smp_022410.1	0
Smp_022430.1	23
Smp_022450.2	386
Smp_022460.1	9
Smp_022470.1	10
Smp_022480.1	0
Smp_022500.1	41
Smp_022520.1	0
Smp_022540.1	87
Smp_022560.2	98
Smp_022570.1	27
Smp_022610.1	1
Smp_022630.1	84
Smp_022640.1	290
Smp_022660.1	69
Smp_022700.2	41
Smp_022710.1	1
Smp_022720.1	0
Smp_022730.1	12
Smp_022740.1	1
Smp_022760.1	1
Smp_022810.1	29
Smp_022850.1	56
Smp_022870.1	0
Smp_022890.1	22
Smp_022960.1	25
Smp_022990.1	46
Smp_023010.1	19
Smp_023140.1	4
Smp_023150.1	56
Smp_023160.1	27
Smp_023170.1	32
Smp_023190.1	0
Smp_023230.1	18
Smp_023240.1	3
Smp_023250.1	64
Smp_023270.2	79
Smp_023290.1	0
Smp_023360.1	115
Smp_023470.1	4
Smp_023530.1	183
Smp_023550.1	266
Smp_023570.1	2
Smp_023620.1	60
Smp_023660.1	56
Smp_023670.1	49
Smp_023700.2	53
Smp_023710.1	1
Smp_023830.1	20
Smp_023840.1	37
Smp_023860.1	0
Smp_023930.1	11
Smp_023940.1	72
Smp_023990.1	45
Smp_024000.1	47
Smp_024010.1	8
Smp_024030.1	27
Smp_024060.1	43
Smp_024070.1	1
Smp_024110.1	817
Smp_024120.1	116
Smp_024140.4	988
Smp_024150.1	105
Smp_024180.2	2
Smp_024190.1	120
Smp_024220.1	41
Smp_024240.1	24
Smp_024290.1	7
Smp_024360.1	75
Smp_024370.1	106
Smp_024380.1	45
Smp_024390.3	40
Smp_024490.1	58
Smp_024500.4	69
Smp_024520.1	42
Smp_024580.2	106
Smp_024590.1	80
Smp_024650.1	0
Smp_024660.1	36
Smp_024670.1	19
Smp_024800.1	13
Smp_024810.1	24
Smp_024820.2	54
Smp_024850.1	148
Smp_024860.1	7
Smp_024870.1	24
Smp_024880.1	77
Smp_024900.1	94
Smp_024930.1	13
Smp_024970.1	92
Smp_025010.1	110
Smp_025020.1	38
Smp_025030.1	50
Smp_025100.1	50
Smp_025130.1	65
Smp_025150.1	42
Smp_025160.3	61
Smp_025180.1	0
Smp_025260.1	60
Smp_025340.1	33
Smp_025360.1	64
Smp_025370.1	73
Smp_025380.1	17
Smp_025390.1	0
Smp_025410.1	18
Smp_025440.1	111
Smp_025510.1	181
Smp_025550.1	64
Smp_025560.1	51
Smp_025570.1	67
Smp_025620.1	5
Smp_025670.1	57
Smp_025680.1	19
Smp_025690.1	3
Smp_025700.1	1
Smp_025740.1	20
Smp_025750.1	50
Smp_025800.1	72
Smp_025830.1	4
Smp_025860.1	362
Smp_025890.1	3
Smp_025950.1	42
Smp_026030.1	5
Smp_026040.1	28
Smp_026090.1	59
Smp_026100.1	21
Smp_026160.1	197
Smp_026190.1	48
Smp_026200.1	0
Smp_026230.1	271
Smp_026250.3	115
Smp_026260.1	34
Smp_026270.1	113
Smp_026280.1	42
Smp_026300.1	40
Smp_026310.1	50
Smp_026320.1	106
Smp_026340.1	12
Smp_026390.1	15
Smp_026400.1	8
Smp_026420.1	36
Smp_026440.1	0
Smp_026460.1	61
Smp_026510.1	54
Smp_026540.1	23
Smp_026560.1	314
Smp_026570.1	41
Smp_026630.1	40
Smp_026670.1	12
Smp_026700.1	14
Smp_026770.1	80
Smp_026790.1	2
Smp_026810.1	7
Smp_026820.1	1
Smp_026830.2	17
Smp_026860.1	0
Smp_026880.1	0
Smp_026910.1	188
Smp_026920.1	3
Smp_026930.1	32
Smp_027000.1	95
Smp_027010.2	75
Smp_027040.1	66
Smp_027080.1	29
Smp_027210.1	2
Smp_027220.1	33
Smp_027240.1	20
Smp_027250.1	38
Smp_027290.1	0
Smp_027300.1	26
Smp_027340.1	22
Smp_027360.1	11
Smp_027370.1	24
Smp_027390.1	73
Smp_027400.1	31
Smp_027430.1	16
Smp_027450.1	49
Smp_027480.1	64
Smp_027500.1	1
Smp_027550.1	349
Smp_027580.1	0
Smp_027610.1	238
Smp_027740.1	0
Smp_027750.1	51
Smp_027820.1	0
Smp_027830.1	0
Smp_027850.1	57
Smp_027870.1	135
Smp_027880.1	54
Smp_027890.1	40
Smp_027900.1	115
Smp_027910.1	120
Smp_027920.1	169
Smp_027940.1	0
Smp_027970.1	58
Smp_027990.1	12
Smp_028030.1	95
Smp_028050.1	15
Smp_028060.1	24
Smp_028070.1	94
Smp_028080.1	76
Smp_028100.1	121
Smp_028120.1	89
Smp_028130.1	1
Smp_028140.1	75
Smp_028150.1	3
Smp_028170.1	526
Smp_028190.1	13
Smp_028200.1	152
Smp_028210.1	0
Smp_028330.1	66
Smp_028340.1	51
Smp_028360.1	4
Smp_028370.1	0
Smp_028410.1	20
Smp_028430.1	16
Smp_028440.1	76
Smp_028450.1	1
Smp_028490.1	13
Smp_028500.1	24
Smp_028550.1	13
Smp_028620.1	30
Smp_028630.1	60
Smp_028640.1	0
Smp_028650.1	59
Smp_028670.1	25
Smp_028690.1	79
Smp_028730.1	58
Smp_028800.1	0
Smp_028840.1	42
Smp_028850.1	12
Smp_028860.1	4
Smp_028870.1	67
Smp_028910.1	2
Smp_028930.1	19
Smp_028940.1	27
Smp_028980.1	49
Smp_028990.1	69
Smp_029040.1	67
Smp_029060.1	42
Smp_029070.1	43
Smp_029100.2	22
Smp_029160.1	132
Smp_029210.1	54
Smp_029230.1	14
Smp_029240.2	114
Smp_029310.1	36
Smp_029360.1	52
Smp_029370.1	39
Smp_029390.1	163
Smp_029400.1	0
Smp_029410.1	51
Smp_029470.1	12
Smp_029480.1	0
Smp_029500.1	84
Smp_029520.1	17
Smp_029620.1	0
Smp_029670.1	45
Smp_029700.1	42
Smp_029730.1	68
Smp_029740.1	14
Smp_029750.1	58
Smp_029780.1	1
Smp_029790.1	1
Smp_029800.1	35
Smp_029820.1	167
Smp_029850.1	77
Smp_029890.1	114
Smp_029900.1	37
Smp_029930.1	1
Smp_029940.2	39
Smp_029950.1	0
Smp_029970.1	64
Smp_029990.1	85
Smp_030000.1	431
Smp_030010.3	106
Smp_030020.1	15
Smp_030030.1	23
Smp_030050.1	2
Smp_030110.1	12
Smp_030150.1	32
Smp_030180.1	19
Smp_030220.1	74
Smp_030250.1	62
Smp_030260.1	18
Smp_030280.1	43
Smp_030290.1	52
Smp_030300.1	542
Smp_030320.1	122
Smp_030330.2	29
Smp_030350.1	0
Smp_030370.1	600
Smp_030400.1	54
Smp_030440.1	9
Smp_030500.1	97
Smp_030650.1	0
Smp_030690.1	106
Smp_030710.1	35
Smp_030730.1	1350
Smp_030760.1	35
Smp_030780.1	174
Smp_030830.2	186
Smp_030860.1	98
Smp_030870.1	2
Smp_030910.1	0
Smp_030920.1	84
Smp_030930.2	22
Smp_031000.2	86
Smp_031010.1	26
Smp_031020.1	0
Smp_031040.2	67
Smp_031050.1	168
Smp_031070.3	85
Smp_031100.1	114
Smp_031180.1	41
Smp_031190.1	41
Smp_031220.1	11
Smp_031250.1	6
Smp_031270.1	12
Smp_031300.1	7
Smp_031310.1	220
Smp_031350.1	18
Smp_031360.1	126
Smp_031390.1	1
Smp_031400.1	52
Smp_031430.1	1
Smp_031530.1	16
Smp_031560.1	16
Smp_031570.1	155
Smp_031590.1	36
Smp_031680.1	13
Smp_031690.1	30
Smp_031710.1	54
Smp_031720.1	77
Smp_031730.1	57
Smp_031770.1	380
Smp_031860.1	89
Smp_031880.1	217
Smp_031920.5	149
Smp_031940.1	97
Smp_031950.2	56
Smp_031990.1	16
Smp_032000.1	10
Smp_032060.1	58
Smp_032120.1	21
Smp_032150.1	52
Smp_032180.1	184
Smp_032230.1	72
Smp_032240.1	27
Smp_032250.1	64
Smp_032260.1	241
Smp_032280.1	63
Smp_032310.1	47
Smp_032320.6	170
Smp_032370.1	0
Smp_032420.1	14
Smp_032470.1	0
Smp_032480.1	237
Smp_032490.1	13
Smp_032500.1	20
Smp_032510.1	221
Smp_032520.1	382
Smp_032580.2	56
Smp_032640.1	7
Smp_032670.3	0
Smp_032690.1	0
Smp_032710.1	0
Smp_032720.1	1
Smp_032740.1	1
Smp_032750.1	6
Smp_032760.1	125
Smp_032770.1	42
Smp_032780.1	38
Smp_032790.1	15
Smp_032800.2	75
Smp_032810.1	66
Smp_032820.1	72
Smp_032920.2	33
Smp_032930.2	58
Smp_032950.1	69
Smp_032970.1	195
Smp_032980.1	2
Smp_032990.1	10
Smp_033000.1	11
Smp_033010.1	7
Smp_033020.1	53
Smp_033040.1	34
Smp_033050.1	115
Smp_033110.1	30
Smp_033130.1	44
Smp_033140.1	18
Smp_033150.1	3
Smp_033200.1	6
Smp_033210.1	7
Smp_033250.1	1
Smp_033260.2	75
Smp_033330.1	26
Smp_033350.1	39
Smp_033380.1	0
Smp_033400.1	56
Smp_033440.1	0
Smp_033510.1	0
Smp_033530.3	105
Smp_033540.1	111
Smp_033550.1	101
Smp_033590.1	16
Smp_033600.1	60
Smp_033610.1	42
Smp_033620.1	26
Smp_033660.1	41
Smp_033670.5	78
Smp_033680.1	40
Smp_033700.1	17
Smp_033710.1	146
Smp_033760.2	149
Smp_033770.1	41
Smp_033870.1	39
Smp_033930.1	3
Smp_033950.2	184
Smp_033970.1	40
Smp_033990.1	25
Smp_034000.1	90
Smp_034080.1	16
Smp_034090.1	57
Smp_034100.1	35
Smp_034120.1	116
Smp_034160.1	2
Smp_034190.1	108
Smp_034220.1	14
Smp_034270.2	44
Smp_034300.1	11
Smp_034310.1	2
Smp_034400.1	47
Smp_034410.1	194
Smp_034420.2	99
Smp_034430.1	35
Smp_034440.1	9
Smp_034450.1	42
Smp_034490.1	57
Smp_034500.1	117
Smp_034530.1	16
Smp_034550.1	71
Smp_034580.1	0
Smp_034610.1	15
Smp_034660.1	88
Smp_034670.1	46
Smp_034680.1	0
Smp_034700.3	35
Smp_034840.2	815
Smp_034850.1	38
Smp_034860.1	10
Smp_034870.1	201
Smp_034920.1	1
Smp_034940.2	232
Smp_034980.1	193
Smp_035000.1	11
Smp_035010.1	23
Smp_035020.2	37
Smp_035030.1	329
Smp_035040.1	4
Smp_035080.1	12
Smp_035090.2	132
Smp_035110.1	42
Smp_035120.1	1
Smp_035140.1	31
Smp_035150.1	37
Smp_035160.1	0
Smp_035180.1	1
Smp_035190.2	108
Smp_035200.4	906
Smp_035210.1	242
Smp_035220.1	7
Smp_035250.1	0
Smp_035260.1	70
Smp_035270.2	83
Smp_035280.1	55
Smp_035290.1	0
Smp_035300.2	30
Smp_035310.1	364
Smp_035360.1	28
Smp_035370.1	0
Smp_035380.1	0
Smp_035390.1	86
Smp_035410.1	31
Smp_035430.2	137
Smp_035460.1	33
Smp_035470.1	139
Smp_035480.1	89
Smp_035500.1	0
Smp_035540.1	23
Smp_035550.1	1
Smp_035560.1	129
Smp_035580.1	75
Smp_035620.1	42
Smp_035640.1	0
Smp_035650.1	13
Smp_035700.1	16
Smp_035730.1	36
Smp_035790.1	137
Smp_035800.1	113
Smp_035870.1	0
Smp_035930.1	7
Smp_036010.1	2
Smp_036020.1	105
Smp_036060.1	75
Smp_036090.1	58
Smp_036130.1	84
Smp_036180.1	98
Smp_036220.1	112
Smp_036250.1	23
Smp_036270.2	340
Smp_036370.1	51
Smp_036390.1	44
Smp_036400.1	77
Smp_036470.1	14
Smp_036500.1	82
Smp_036550.1	33
Smp_036570.1	9
Smp_036590.1	251
Smp_036630.1	31
Smp_036660.1	0
Smp_036670.1	0
Smp_036720.1	2
Smp_036760.1	24
Smp_036780.1	13
Smp_036920.1	19
Smp_036930.1	36
Smp_036940.1	36
Smp_036950.1	71
Smp_036980.1	17
Smp_036990.1	65
Smp_037120.1	31
Smp_037190.1	31
Smp_037200.1	24
Smp_037210.1	19
Smp_037230.1	381
Smp_037290.1	36
Smp_037380.1	45
Smp_037400.1	44
Smp_037430.1	0
Smp_037460.1	45
Smp_037510.1	2
Smp_037530.1	16
Smp_037540.2	249
Smp_037590.1	47
Smp_037610.1	1
Smp_037640.1	22
Smp_037690.1	0
Smp_037700.1	102
Smp_037780.1	24
Smp_037860.1	259
Smp_037900.1	16
Smp_037910.1	36
Smp_037930.1	37
Smp_037960.1	63
Smp_038030.1	30
Smp_038080.1	160
Smp_038100.1	291
Smp_038140.1	29
Smp_038210.1	88
Smp_038240.1	58
Smp_038300.1	12
Smp_038330.1	28
Smp_038340.1	67
Smp_038410.1	10
Smp_038420.1	26
Smp_038430.1	6
Smp_038440.1	44
Smp_038510.1	354
Smp_038530.1	92
Smp_038540.1	42
Smp_038560.2	482
Smp_038630.1	19
Smp_038640.1	50
Smp_038680.1	29
Smp_038700.5	77
Smp_038710.1	17
Smp_038730.5	525
Smp_038820.1	29
Smp_038830.1	50
Smp_038840.1	9
Smp_038870.1	67
Smp_038920.1	0
Smp_038930.1	88
Smp_038940.1	27
Smp_038950.1	265
Smp_038960.1	292
Smp_038970.1	1
Smp_038980.2	67
Smp_038990.1	76
Smp_039000.1	43
Smp_039010.1	0
Smp_039080.1	115
Smp_039130.1	198
Smp_039160.1	74
Smp_039180.2	103
Smp_039300.1	110
Smp_039340.1	84
Smp_039390.1	31
Smp_039400.1	196
Smp_039470.1	0
Smp_039490.1	229
Smp_039590.1	23
Smp_039600.1	0
Smp_039620.1	36
Smp_039640.2	168
Smp_039650.1	12
Smp_039670.1	84
Smp_039740.1	41
Smp_039750.1	20
Smp_039810.1	25
Smp_039820.1	196
Smp_039870.2	99
Smp_039970.1	17
Smp_039980.1	27
Smp_040020.1	5
Smp_040080.1	121
Smp_040100.1	55
Smp_040110.1	1
Smp_040130.1	511
Smp_040190.1	228
Smp_040270.1	72
Smp_040280.1	77
Smp_040350.1	17
Smp_040360.1	27
Smp_040390.1	1
Smp_040440.1	0
Smp_040450.1	30
Smp_040460.1	82
Smp_040500.1	94
Smp_040510.1	57
Smp_040540.1	58
Smp_040550.1	12
Smp_040560.1	26
Smp_040570.1	131
Smp_040610.1	5
Smp_040680.1	6
Smp_040710.1	7
Smp_040720.1	66
Smp_040770.1	37
Smp_040790.1	166
Smp_040800.1	164
Smp_040960.1	22
Smp_040970.1	368
Smp_040990.1	3
Smp_041050.1	65
Smp_041060.1	70
Smp_041100.1	50
Smp_041190.2	92
Smp_041210.1	6
Smp_041280.1	56
Smp_041320.1	0
Smp_041350.1	8
Smp_041370.1	113
Smp_041390.1	29
Smp_041430.1	127
Smp_041450.1	94
Smp_041460.1	206
Smp_041480.2	122
Smp_041490.1	31
Smp_041500.1	63
Smp_041520.1	32
Smp_041540.1	0
Smp_041550.1	22
Smp_041570.1	0
Smp_041600.1	130
Smp_041630.1	212
Smp_041650.1	94
Smp_041680.1	10
Smp_041700.1	20
Smp_041730.2	69
Smp_041740.1	296
Smp_041750.1	146
Smp_041760.1	489
Smp_041770.1	493
Smp_041820.1	19
Smp_041830.1	70
Smp_041880.1	1
Smp_041890.2	35
Smp_041960.1	0
Smp_041970.1	0
Smp_041980.1	177
Smp_042020.1	86
Smp_042030.1	32
Smp_042050.1	52
Smp_042060.1	98
Smp_042080.2	31
Smp_042090.1	252
Smp_042110.1	38
Smp_042120.1	36
Smp_042140.1	41
Smp_042150.1	42
Smp_042160.2	1839
Smp_042170.1	2
Smp_042210.1	12
Smp_042230.1	6
Smp_042270.2	90
Smp_042280.1	22
Smp_042300.1	152
Smp_042340.1	12
Smp_042390.1	27
Smp_042400.1	45
Smp_042420.1	19
Smp_042430.2	8
Smp_042440.1	11
Smp_042530.1	1
Smp_042550.1	73
Smp_042560.1	28
Smp_042590.1	45
Smp_042630.1	22
Smp_042670.2	59
Smp_042680.1	48
Smp_042690.1	73
Smp_042700.1	1
Smp_042720.1	0
Smp_042740.1	14
Smp_042770.1	43
Smp_042780.1	37
Smp_042790.1	14
Smp_042810.1	10
Smp_042910.1	23
Smp_042920.1	24
Smp_042980.1	18
Smp_042990.1	62
Smp_043010.1	40
Smp_043030.1	834
Smp_043040.1	1
Smp_043070.1	26
Smp_043100.1	226
Smp_043110.1	56
Smp_043120.1	468
Smp_043130.1	36
Smp_043150.1	510
Smp_043170.1	48
Smp_043200.1	48
Smp_043210.1	43
Smp_043220.1	66
Smp_043250.1	1
Smp_043260.1	0
Smp_043270.1	0
Smp_043290.1	0
Smp_043300.1	0
Smp_043320.1	0
Smp_043340.1	1
Smp_043350.1	27
Smp_043360.1	1
Smp_043390.1	40
Smp_043420.1	1
Smp_043500.1	56
Smp_043570.1	12
Smp_043580.1	25
Smp_043600.1	46
Smp_043610.1	71
Smp_043620.1	21
Smp_043650.1	59
Smp_043670.2	374
Smp_043780.1	17
Smp_043820.1	1
Smp_043860.1	1
Smp_043910.1	0
Smp_043930.1	16
Smp_043940.2	28
Smp_043970.1	74
Smp_043990.1	143
Smp_044000.1	274
Smp_044010.2	639
Smp_044020.1	13
Smp_044060.1	11
Smp_044160.1	41
Smp_044250.1	51
Smp_044260.1	30
Smp_044280.1	50
Smp_044400.1	4
Smp_044440.1	50
Smp_044470.1	15
Smp_044520.1	14
Smp_044530.1	77
Smp_044550.8	665
Smp_044560.1	37
Smp_044580.1	202
Smp_044610.1	1
Smp_044680.1	96
Smp_044690.1	15
Smp_044750.1	81
Smp_044770.1	87
Smp_044800.1	0
Smp_044810.1	83
Smp_044820.1	12
Smp_044850.1	32
Smp_044870.1	18
Smp_044920.1	232
Smp_044950.1	29
Smp_044970.1	351
Smp_045010.1	46
Smp_045040.1	291
Smp_045060.1	37
Smp_045070.1	66
Smp_045200.1	281
Smp_045220.2	238
Smp_045230.1	71
Smp_045250.1	74
Smp_045260.1	77
Smp_045300.1	2
Smp_045360.3	143
Smp_045400.1	137
Smp_045410.1	18
Smp_045420.1	18
Smp_045430.3	25
Smp_045470.1	0
Smp_045480.2	105
Smp_045490.1	1
Smp_045500.1	30
Smp_045510.1	58
Smp_045550.1	166
Smp_045560.1	193
Smp_045590.1	43
Smp_045600.1	6
Smp_045610.1	223
Smp_045620.1	50
Smp_045640.1	2
Smp_045650.1	2
Smp_045680.1	1
Smp_045710.1	90
Smp_045730.1	52
Smp_045750.1	27
Smp_045760.1	37
Smp_045780.1	42
Smp_045790.1	51
Smp_045810.2	57
Smp_045860.1	47
Smp_045920.2	15
Smp_045930.1	30
Smp_045940.1	215
Smp_045950.2	124
Smp_045960.1	76
Smp_045980.1	94
Smp_045990.1	7
Smp_046020.1	100
Smp_046030.1	31
Smp_046040.1	0
Smp_046060.1	489
Smp_046090.2	190
Smp_046100.1	45
Smp_046120.1	16
Smp_046130.1	55
Smp_046140.1	154
Smp_046160.1	29
Smp_046180.1	0
Smp_046190.1	31
Smp_046250.1	86
Smp_046280.1	15
Smp_046290.1	123
Smp_046360.1	80
Smp_046410.1	2
Smp_046430.1	94
Smp_046450.1	63
Smp_046500.2	52
Smp_046550.1	33
Smp_046600.1	187
Smp_046630.1	637
Smp_046640.1	3
Smp_046650.1	1
Smp_046680.1	53
Smp_046690.1	584
Smp_046740.1	111
Smp_046750.1	49
Smp_046780.1	6
Smp_046790.1	64
Smp_046800.1	24
Smp_046810.1	92
Smp_046870.1	36
Smp_046880.2	73
Smp_046890.1	42
Smp_046900.1	24
Smp_046910.1	4
Smp_046930.1	1924
Smp_046980.1	35
Smp_047060.1	13
Smp_047090.1	20
Smp_047100.2	30
Smp_047110.1	42
Smp_047180.1	3
Smp_047190.1	110
Smp_047200.1	457
Smp_047240.2	8
Smp_047320.1	11
Smp_047330.1	25
Smp_047360.1	93
Smp_047370.1	122
Smp_047400.1	4
Smp_047410.1	43
Smp_047440.1	105
Smp_047450.1	55
Smp_047460.1	85
Smp_047500.1	29
Smp_047540.1	17
Smp_047550.1	2
Smp_047570.1	13
Smp_047610.1	8
Smp_047620.1	5
Smp_047640.1	1
Smp_047650.1	223
Smp_047660.1	268
Smp_047680.1	67
Smp_047700.1	4
Smp_047720.1	18
Smp_047740.1	53
Smp_047860.1	34
Smp_047870.1	95
Smp_047900.1	33
Smp_048030.1	1
Smp_048040.1	3
Smp_048050.1	0
Smp_048060.1	0
Smp_048080.1	15
Smp_048160.1	146
Smp_048230.1	27
Smp_048240.1	53
Smp_048260.2	72
Smp_048270.2	23
Smp_048310.1	27
Smp_048380.1	5
Smp_048420.1	19
Smp_048430.1	363
Smp_048520.1	50
Smp_048540.1	15
Smp_048550.1	36
Smp_048560.1	72
Smp_048620.1	25
Smp_048650.1	30
Smp_048660.1	87
Smp_048680.1	10
Smp_048690.1	0
Smp_048760.2	43
Smp_048830.1	33
Smp_048870.1	12
Smp_048880.1	40
Smp_048930.1	5
Smp_048940.1	54
Smp_048970.1	62
Smp_048980.1	92
Smp_048990.1	25
Smp_049000.1	63
Smp_049010.1	113
Smp_049140.1	81
Smp_049150.1	52
Smp_049160.1	39
Smp_049170.1	77
Smp_049230.1	0
Smp_049240.1	13
Smp_049250.1	131
Smp_049270.1	316
Smp_049280.1	2
Smp_049300.3	29
Smp_049330.1	66
Smp_049380.1	136
Smp_049390.1	24
Smp_049400.1	0
Smp_049450.1	24
Smp_049500.1	134
Smp_049510.1	114
Smp_049520.1	153
Smp_049550.1	440
Smp_049580.1	54
Smp_049600.4	75
Smp_049610.1	5
Smp_049630.1	75
Smp_049680.1	106
Smp_049730.2	103
Smp_049740.1	18
Smp_049760.1	88
Smp_049850.1	30
Smp_049880.1	62
Smp_049890.1	26
Smp_049910.1	53
Smp_049920.3	37
Smp_049930.1	45
Smp_049970.5	65
Smp_049990.1	83
Smp_050080.1	41
Smp_050110.1	83
Smp_050130.1	58
Smp_050160.1	35
Smp_050220.1	78
Smp_050250.1	38
Smp_050270.1	0
Smp_050280.1	144
Smp_050310.1	0
Smp_050350.2	39
Smp_050360.1	46
Smp_050380.1	9
Smp_050390.1	108
Smp_050430.1	39
Smp_050470.1	50
Smp_050520.1	29
Smp_050540.1	7
Smp_050570.1	67
Smp_050590.1	42
Smp_050630.1	87
Smp_050640.1	51
Smp_050700.1	78
Smp_050730.1	32
Smp_050740.1	53
Smp_050750.1	0
Smp_050760.1	9
Smp_050820.1	9
Smp_050830.1	106
Smp_050880.1	16
Smp_050890.1	93
Smp_050920.1	58
Smp_050940.1	174
Smp_051000.1	20
Smp_051010.1	19
Smp_051050.1	0
Smp_051060.1	5
Smp_051070.1	6
Smp_051080.1	66
Smp_051090.1	0
Smp_051110.1	24
Smp_051120.1	4
Smp_051130.1	12
Smp_051210.1	249
Smp_051220.1	0
Smp_051230.1	175
Smp_051260.1	390
Smp_051280.1	93
Smp_051290.1	1
Smp_051300.1	56
Smp_051320.1	21
Smp_051360.1	147
Smp_051390.1	61
Smp_051400.1	12
Smp_051410.1	4
Smp_051420.1	18
Smp_051500.1	9
Smp_051510.1	91
Smp_051530.1	100
Smp_051550.1	43
Smp_051580.1	2
Smp_051640.1	16
Smp_051660.1	36
Smp_051670.1	0
Smp_051760.1	15
Smp_051810.1	31
Smp_051920.2	111
Smp_051930.1	58
Smp_051990.1	124
Smp_052060.1	58
Smp_052140.1	40
Smp_052150.1	4
Smp_052160.1	2
Smp_052230.1	169
Smp_052250.1	26
Smp_052280.1	72
Smp_052290.1	39
Smp_052330.1	31
Smp_052350.1	164
Smp_052390.1	2
Smp_052420.1	40
Smp_052460.1	0
Smp_052470.1	3
Smp_052500.1	12
Smp_052510.1	0
Smp_052560.1	13
Smp_052630.1	5
Smp_052640.1	40
Smp_052660.1	6
Smp_052710.1	37
Smp_052730.1	1
Smp_052740.1	22
Smp_052750.1	11
Smp_052760.1	2
Smp_052780.1	5
Smp_052790.1	42
Smp_052800.1	65
Smp_052810.1	58
Smp_052870.1	104
Smp_052880.1	16
Smp_052890.1	30
Smp_052910.1	108
Smp_052990.1	9
Smp_053020.1	31
Smp_053030.1	65
Smp_053040.1	51
Smp_053060.3	144
Smp_053100.1	98
Smp_053120.1	7
Smp_053130.1	222
Smp_053140.1	54
Smp_053160.1	18
Smp_053190.1	0
Smp_053220.1	147
Smp_053230.1	240
Smp_053300.1	3
Smp_053390.1	199
Smp_053420.1	111
Smp_053430.1	32
Smp_053460.1	17
Smp_053470.1	25
Smp_053510.1	95
Smp_053520.1	2
Smp_053550.1	45
Smp_053560.1	90
Smp_053610.1	112
Smp_053640.1	40
Smp_053700.1	36
Smp_053760.1	1
Smp_053780.1	23
Smp_053790.1	4
Smp_053800.1	21
Smp_053820.1	241
Smp_053830.1	191
Smp_053900.1	101
Smp_053940.1	459
Smp_053950.1	91
Smp_053990.1	62
Smp_054010.1	7
Smp_054070.1	34
Smp_054120.1	55
Smp_054160.1	256
Smp_054170.1	66
Smp_054200.1	49
Smp_054220.1	70
Smp_054230.1	17
Smp_054240.1	260
Smp_054300.1	2
Smp_054310.1	35
Smp_054320.1	23
Smp_054330.1	20
Smp_054340.2	253
Smp_054350.1	18
Smp_054360.1	51
Smp_054410.1	43
Smp_054430.1	6
Smp_054440.1	0
Smp_054450.1	18
Smp_054470.1	7
Smp_054540.1	134
Smp_054560.1	60
Smp_054600.1	37
Smp_054610.1	15
Smp_054620.1	5
Smp_054640.1	25
Smp_054680.1	0
Smp_054730.1	165
Smp_054770.1	41
Smp_054780.1	331
Smp_054790.2	148
Smp_054800.1	86
Smp_054810.1	23
Smp_054820.1	38
Smp_054840.1	36
Smp_055050.1	122
Smp_055090.1	55
Smp_055100.1	12
Smp_055130.1	32
Smp_055140.1	1
Smp_055190.1	14
[truncated: 8,599 more rows]
