# Supplementary material for: Transcriptome of the parasitic flatworm Schistosoma mansoni during intra-mammalian development
Source: PLoS Negl Trop Dis. 2020 May 6;14(5):e0007743. doi: 10.1371/journal.pntd.0007743 (PMC7263636; doi:10.1371/journal.pntd.0007743)
Supplement: S3 File — A zipped folder containing final counts from HTSeq-count. The folder contains the following files: D06_SM_1_17675_4_1.htseq-count.txt, D06_SM_2_17675_4_2.htseq-count.txt, D06_SM_3_17675_4_3.htseq-count.txt, D06_SM_4_17675_4_4.htseq-count.txt, D06_SM_5_17675_4_5.htseq-count.txt, D06_SM_6_17675_4_6.htseq-count.txt, D06_SM_7_17675_4_7.htseq-count.txt, D13_SM_1_17675_4_8.htseq-count.txt, D13_SM_2_17675_4_9.htseq-count.txt, D13_SM_3_17675_4_10.htseq-count.txt, D17_SM_1_17675_4_11.htseq-count.txt, D17_SM_2_17675_4_12.htseq-count.txt, D17_SM_3_17675_4_13.htseq-count.txt, D21_SM_1_17675_4_14.htseq-count.txt, D21_SM_2_17675_4_15.htseq-count.txt, D21_SM_3_17675_4_16.htseq-count.txt, D28_SM_1_17675_4_17.htseq-count.txt, D28_SM_2_17675_4_18.htseq-count.txt, D28_SM_3_17675_4_19.htseq-count.txt, D35_SM_1_17675_4_20.htseq-count.txt, D35_SM_2_17675_4_21.htseq-count.txt, D35_SM_3_17675_4_22.htseq-count.txt. (ZIP) [file pntd.0007743.s024.zip › S3_Final_counts/D13_SM_1_17675_4_8.htseq-count.txt]

Smp_000020.1	1485
Smp_000030.1	6365
Smp_000040.1	1288
Smp_000050.1	449
Smp_000070.1	932
Smp_000075.1	3
Smp_000080.1	352
Smp_000090.1	68
Smp_000100.1	4211
Smp_000110.1	578
Smp_000120.1	0
Smp_000130.1	1050
Smp_000140.1	613
Smp_000150.1	933
Smp_000160.1	394
Smp_000170.1	19
Smp_000180.1	7
Smp_000190.1	1115
Smp_000200.1	218
Smp_000210.1	18
Smp_000220.1	130
Smp_000230.1	79
Smp_000240.1	6372
Smp_000250.1	0
Smp_000260.1	7174
Smp_000270.1	0
Smp_000280.1	1
Smp_000290.1	0
Smp_000300.1	262
Smp_000310.1	499
Smp_000320.1	457
Smp_000330.1	0
Smp_000340.1	24
Smp_000350.2	21
Smp_000370.1	3
Smp_000380.1	0
Smp_000390.1	0
Smp_000400.1	0
Smp_000410.1	3
Smp_000420.1	0
Smp_000430.1	2
Smp_000460.1	3630
Smp_000470.1	610
Smp_000480.1	2636
Smp_000500.2	0
Smp_000510.1	419
Smp_000520.1	1206
Smp_000530.1	1618
Smp_000540.1	0
Smp_000550.1	2
Smp_000560.1	0
Smp_000580.1	59
Smp_000590.1	719
Smp_000600.1	664
Smp_000610.1	28
Smp_000620.1	33
Smp_000630.1	61
Smp_000640.1	616
Smp_000650.1	314
Smp_000660.1	1891
Smp_000670.1	1137
Smp_000680.1	408
Smp_000690.1	3
Smp_000700.1	713
Smp_000710.1	801
Smp_000720.1	1343
Smp_000730.1	246
Smp_000740.1	3714
Smp_000755.1	1482
Smp_000770.1	0
Smp_000790.1	358
Smp_000810.2	523
Smp_000820.1	239
Smp_000830.1	17
Smp_000850.1	412
Smp_000870.1	278
Smp_000880.2	3768
Smp_000890.1	478
Smp_000900.1	141
Smp_000910.1	39
Smp_000950.1	147
Smp_000970.1	0
Smp_000980.1	1850
Smp_000990.1	705
Smp_001000.1	283
Smp_001020.1	203
Smp_001030.1	378
Smp_001040.1	4322
Smp_001050.1	1
Smp_001070.1	65
Smp_001080.1	303
Smp_001085.1	6
Smp_001090.1	1003
Smp_001095.1	453
Smp_001100.1	1998
Smp_001120.1	195
Smp_001150.1	858
Smp_001160.1	42
Smp_001170.1	3261
Smp_001180.1	968
Smp_001210.1	397
Smp_001280.1	1
Smp_001330.1	0
Smp_001360.1	1779
Smp_001390.1	777
Smp_001410.1	261
Smp_001420.1	278
Smp_001430.1	1038
Smp_001500.1	1492
Smp_001520.1	82
Smp_001530.1	986
Smp_001560.1	102
Smp_001590.1	524
Smp_001610.1	95
Smp_001640.1	521
Smp_001780.1	335
Smp_001830.1	3785
Smp_001890.1	1
Smp_001900.1	127
Smp_001940.1	506
Smp_001950.1	499
Smp_001960.1	521
Smp_001980.1	3
Smp_002010.1	304
Smp_002060.1	2
Smp_002070.1	0
Smp_002080.1	1642
Smp_002100.1	429
Smp_002150.1	1248
Smp_002160.1	569
Smp_002180.1	2597
Smp_002190.1	475
Smp_002230.1	875
Smp_002280.1	1451
Smp_002350.1	126
Smp_002380.1	489
Smp_002390.1	0
Smp_002410.1	5415
Smp_002470.1	0
Smp_002500.1	0
Smp_002510.1	1020
Smp_002550.1	1099
Smp_002600.1	1649
Smp_002630.1	0
Smp_002640.1	72
Smp_002740.2	710
Smp_002810.1	364
Smp_002820.3	1391
Smp_002840.1	1311
Smp_002860.1	0
Smp_002870.1	398
Smp_002880.1	7910
Smp_002920.1	162
Smp_002930.1	273
Smp_002950.1	103
Smp_002960.1	410
Smp_003000.1	334
Smp_003110.1	960
Smp_003130.1	322
Smp_003140.1	614
Smp_003190.1	37
Smp_003230.1	721
Smp_003250.1	275
Smp_003270.1	238
Smp_003280.1	18
Smp_003300.1	0
Smp_003330.1	115
Smp_003340.1	1625
Smp_003410.1	4970
Smp_003440.1	793
Smp_003600.1	8
Smp_003610.2	609
Smp_003620.1	818
Smp_003630.1	1389
Smp_003660.1	6120
Smp_003670.1	486
Smp_003700.1	727
Smp_003710.1	2378
Smp_003760.1	50
Smp_003770.1	9438
Smp_003790.1	9
Smp_003860.1	301
Smp_003900.1	68
Smp_003930.1	62
Smp_003940.1	200
Smp_003970.1	2489
Smp_003980.1	820
Smp_003990.1	2637
Smp_004000.1	226
Smp_004040.1	341
Smp_004060.1	564
Smp_004070.1	60
Smp_004080.1	654
Smp_004090.1	333
Smp_004120.1	579
Smp_004160.1	26
Smp_004170.1	370
Smp_004190.1	1164
Smp_004200.1	510
Smp_004220.1	1761
Smp_004230.1	4
Smp_004260.1	372
Smp_004280.1	324
Smp_004310.1	2365
Smp_004350.1	816
Smp_004360.1	1024
Smp_004420.1	514
Smp_004440.1	26
Smp_004470.1	1463
Smp_004480.1	1862
Smp_004510.1	15
Smp_004530.1	5
Smp_004540.1	0
Smp_004550.1	1114
Smp_004590.1	319
Smp_004600.1	5531
Smp_004630.1	214
Smp_004640.1	540
Smp_004680.1	2616
Smp_004690.1	155
Smp_004710.1	174
Smp_004730.1	159
Smp_004780.1	7399
Smp_004790.1	0
Smp_004810.3	1961
Smp_004820.1	677
Smp_004910.1	740
Smp_004940.1	2378
Smp_004980.1	599
Smp_004990.1	6643
Smp_005000.1	553
Smp_005010.1	810
Smp_005020.1	958
Smp_005050.1	175
Smp_005060.1	294
Smp_005070.1	233
Smp_005080.1	699
Smp_005140.1	23
Smp_005160.1	1063
Smp_005170.1	0
Smp_005180.1	2687
Smp_005190.2	1231
Smp_005200.1	746
Smp_005210.1	2034
Smp_005230.2	2529
Smp_005260.1	1973
Smp_005280.1	615
Smp_005290.1	2037
Smp_005320.1	164
Smp_005330.1	502
Smp_005350.1	3189
Smp_005360.1	145
Smp_005390.2	775
Smp_005470.1	0
Smp_005500.1	424
Smp_005520.1	1041
Smp_005570.1	322
Smp_005640.1	120
Smp_005670.1	837
Smp_005710.1	4
Smp_005720.1	1446
Smp_005740.1	1392
Smp_005780.1	367
Smp_005790.1	931
Smp_005860.1	16015
Smp_005880.1	1229
Smp_005900.1	1225
Smp_005910.1	424
Smp_005960.1	15
Smp_006000.1	640
Smp_006040.1	696
Smp_006060.1	1624
Smp_006190.1	971
Smp_006230.1	408
Smp_006240.1	94
Smp_006250.2	1290
Smp_006290.1	316
Smp_006300.1	230
Smp_006320.1	2963
Smp_006340.1	882
Smp_006350.2	2320
Smp_006390.1	1796
Smp_006440.1	1529
Smp_006510.1	0
Smp_006520.1	0
Smp_006550.1	1580
Smp_006560.1	672
Smp_006590.1	309
Smp_006630.2	1602
Smp_006680.1	248
Smp_006690.1	336
Smp_006700.2	855
Smp_006710.1	440
Smp_006720.2	578
Smp_006730.1	1521
Smp_006740.1	6158
Smp_006750.1	311
Smp_006760.1	63
Smp_006780.1	828
Smp_006810.1	1145
Smp_006830.1	1042
Smp_006840.1	283
Smp_006850.1	807
Smp_006860.1	1084
Smp_006920.1	650
Smp_006930.1	771
Smp_006960.1	0
Smp_006970.1	749
Smp_006980.1	459
Smp_006990.1	1184
Smp_007000.1	100
Smp_007070.1	94
Smp_007170.1	868
Smp_007180.1	1517
Smp_007190.1	634
Smp_007210.1	1074
Smp_007260.2	9070
Smp_007270.1	222
Smp_007290.1	126
Smp_007300.1	3463
Smp_007330.1	366
Smp_007380.1	1023
Smp_007450.1	272
Smp_007500.1	1056
Smp_007510.1	1108
Smp_007540.1	298
Smp_007550.1	1957
Smp_007570.1	20
Smp_007630.1	1445
Smp_007650.1	2157
Smp_007660.1	775
Smp_007670.1	31
Smp_007690.1	113
Smp_007710.1	412
Smp_007730.1	834
Smp_007760.1	181
Smp_007770.1	336
Smp_007780.1	87
Smp_007890.1	320
Smp_007900.1	3784
Smp_007950.1	12
Smp_007960.1	463
Smp_007970.1	474
Smp_008070.1	4106
Smp_008120.1	621
Smp_008140.1	205
Smp_008170.1	1
Smp_008190.1	2
Smp_008220.1	319
Smp_008230.1	613
Smp_008260.1	890
Smp_008290.1	528
Smp_008310.1	1454
Smp_008320.1	1511
Smp_008340.1	545
Smp_008360.1	1110
Smp_008370.1	5
Smp_008390.1	1
Smp_008400.1	15
Smp_008430.1	1321
Smp_008440.1	335
Smp_008450.1	18
Smp_008470.2	689
Smp_008490.1	1283
Smp_008500.2	1274
Smp_008545.1	11394
Smp_008580.1	805
Smp_008610.1	1139
Smp_008620.1	94
Smp_008640.1	0
Smp_008660.1	4303
Smp_008710.1	419
Smp_008770.1	685
Smp_008830.1	2902
Smp_008850.1	107
Smp_008860.1	217
Smp_008900.1	4714
Smp_008910.1	3
Smp_008920.1	32
Smp_009020.1	66
Smp_009030.1	2759
Smp_009040.1	78
Smp_009070.1	592
Smp_009150.1	512
Smp_009230.1	2
Smp_009250.1	1575
Smp_009300.1	837
Smp_009310.2	16473
Smp_009320.2	464
Smp_009340.1	225
Smp_009390.2	381
Smp_009400.1	1673
Smp_009420.1	166
Smp_009430.1	544
Smp_009520.1	536
Smp_009530.1	177
Smp_009540.1	886
Smp_009550.1	315
Smp_009560.1	167
Smp_009580.1	23661
Smp_009600.1	1189
Smp_009630.1	105
Smp_009650.1	3868
Smp_009690.1	10434
Smp_009710.3	988
Smp_009760.1	18896
Smp_009780.2	9183
Smp_009800.1	35
Smp_009810.1	5
Smp_009830.1	1020
Smp_009990.1	798
Smp_010000.1	1
Smp_010090.1	989
Smp_010100.1	467
Smp_010110.1	403
Smp_010140.1	781
Smp_010160.1	919
Smp_010230.1	919
Smp_010250.1	945
Smp_010260.1	424
Smp_010280.1	838
Smp_010290.1	3410
Smp_010370.1	268
Smp_010380.1	117
Smp_010400.1	279
Smp_010450.1	17
Smp_010470.1	0
Smp_010550.1	11926
Smp_010620.1	299
Smp_010670.1	668
Smp_010690.1	499
Smp_010710.1	1581
Smp_010720.1	6
Smp_010770.1	1637
Smp_010800.1	145
Smp_010820.1	538
Smp_010850.1	1
Smp_010900.1	462
Smp_010930.1	2074
Smp_010940.1	10414
Smp_011000.1	110
Smp_011010.1	445
Smp_011030.1	128
Smp_011100.1	10
Smp_011120.1	1800
Smp_011150.1	102
Smp_011180.1	6
Smp_011220.1	105
Smp_011230.1	341
Smp_011270.2	3242
Smp_011430.1	345
Smp_011560.1	1457
Smp_011570.1	9382
Smp_011640.1	244
Smp_011660.1	1097
Smp_011680.2	3217
Smp_011700.1	821
Smp_011710.1	895
Smp_011720.1	508
Smp_011740.1	228
Smp_011830.1	2019
Smp_011860.1	1097
Smp_011870.1	2
Smp_011960.1	324
Smp_011980.1	614
Smp_011990.1	1230
Smp_012000.1	211
Smp_012010.1	486
Smp_012030.1	620
Smp_012050.1	388
Smp_012070.1	553
Smp_012110.1	1145
Smp_012150.1	824
Smp_012200.1	432
Smp_012230.1	0
Smp_012280.1	1355
Smp_012340.1	1427
Smp_012350.2	746
Smp_012380.1	351
Smp_012400.1	236
Smp_012410.1	1250
Smp_012440.1	2828
Smp_012450.1	261
Smp_012460.1	555
Smp_012470.1	3058
Smp_012480.1	684
Smp_012530.1	607
Smp_012540.1	486
Smp_012560.1	88
Smp_012570.1	2165
Smp_012580.1	1038
Smp_012600.1	0
Smp_012660.1	6
Smp_012670.2	61
Smp_012680.1	8
Smp_012690.1	670
Smp_012720.1	1704
Smp_012740.2	1068
Smp_012750.1	5629
Smp_012780.1	1011
Smp_012790.1	631
Smp_012800.1	526
Smp_012810.1	175
Smp_012860.1	609
Smp_012900.1	881
Smp_012920.1	35
Smp_012930.1	851
Smp_012950.1	26
Smp_012970.1	1360
Smp_012980.1	908
Smp_013040.2	4992
Smp_013050.1	356
Smp_013060.1	673
Smp_013070.1	1428
Smp_013080.1	85
Smp_013150.1	80
Smp_013200.2	6660
Smp_013210.1	6
Smp_013300.1	844
Smp_013310.1	40
Smp_013360.1	1469
Smp_013370.3	543
Smp_013440.1	385
Smp_013460.1	930
Smp_013470.2	8389
Smp_013520.1	628
Smp_013540.1	2
Smp_013560.1	120
Smp_013570.1	187
Smp_013600.1	7
Smp_013610.1	195
Smp_013630.1	386
Smp_013690.1	760
Smp_013790.1	5869
Smp_013810.1	718
Smp_013840.2	2016
Smp_013860.1	664
Smp_013870.1	697
Smp_013930.1	658
Smp_013950.1	339
Smp_014010.1	2587
Smp_014020.1	498
Smp_014050.1	664
Smp_014060.1	70
Smp_014080.1	41
Smp_014170.2	3604
Smp_014260.1	87
Smp_014270.1	60
Smp_014280.1	150
Smp_014290.1	396
Smp_014400.3	3011
Smp_014410.2	71
Smp_014420.1	12
Smp_014430.1	16
Smp_014570.1	4660
Smp_014610.1	5
Smp_014620.1	595
Smp_014650.1	2184
Smp_014660.2	997
Smp_014670.2	3524
Smp_014680.1	31
Smp_014730.1	79
Smp_014780.2	3300
Smp_014800.2	369
Smp_014820.1	144
Smp_014840.1	130
Smp_014850.1	566
Smp_015020.1	389
Smp_015030.1	209
Smp_015050.1	609
Smp_015070.1	774
Smp_015090.1	2778
Smp_015100.1	77
Smp_015160.1	0
Smp_015190.1	7
Smp_015220.1	505
Smp_015390.1	944
Smp_015440.1	216
Smp_015480.1	225
Smp_015490.1	0
Smp_015510.1	485
Smp_015520.1	469
Smp_015530.3	4942
Smp_015630.1	206
Smp_015670.1	336
Smp_015690.1	4629
Smp_015710.1	572
Smp_015720.1	2582
Smp_015730.1	1949
Smp_015760.1	37
Smp_015780.1	316
Smp_015800.1	579
Smp_015820.1	56
Smp_015840.1	1836
Smp_015850.2	1085
Smp_015860.1	430
Smp_015880.1	753
Smp_015900.1	599
Smp_015920.1	2
Smp_015980.1	908
Smp_016050.1	2248
Smp_016090.1	1722
Smp_016130.1	347
Smp_016180.1	231
Smp_016200.3	1172
Smp_016230.1	71
Smp_016240.1	46
Smp_016250.2	829
Smp_016340.1	310
Smp_016380.1	796
Smp_016390.1	1155
Smp_016410.1	3753
Smp_016490.2	2220
Smp_016510.1	251
Smp_016540.1	3
Smp_016550.2	321
Smp_016600.1	840
Smp_016630.1	625
Smp_016640.1	559
Smp_016670.1	456
Smp_016680.1	1
Smp_016730.1	64
Smp_016750.1	1
Smp_016780.1	1572
Smp_016810.1	259
Smp_016840.1	1112
Smp_016870.1	458
Smp_016890.1	423
Smp_016900.1	190
Smp_016910.1	193
Smp_016920.1	132
Smp_016990.1	621
Smp_017010.4	4886
Smp_017020.1	0
Smp_017070.1	2106
Smp_017080.1	1693
Smp_017090.1	283
Smp_017110.1	120
Smp_017230.1	354
Smp_017280.1	3874
Smp_017290.4	322
Smp_017350.1	90
Smp_017360.1	5014
Smp_017420.1	290
Smp_017430.1	9379
Smp_017470.1	331
Smp_017520.1	213
Smp_017610.1	50
Smp_017640.1	621
Smp_017650.2	713
Smp_017660.1	1107
Smp_017670.1	74
Smp_017710.1	466
Smp_017720.1	40
Smp_017730.1	2633
Smp_017750.1	1770
Smp_017810.1	1402
Smp_017830.2	2258
Smp_017860.1	86
Smp_017870.1	57
Smp_017880.1	379
Smp_017890.1	1059
Smp_017900.1	432
Smp_017980.1	0
Smp_017990.1	262
Smp_018010.1	830
Smp_018020.1	1100
Smp_018030.1	459
Smp_018120.1	9
Smp_018150.1	659
Smp_018160.1	283
Smp_018170.1	275
Smp_018210.1	585
Smp_018220.2	808
Smp_018230.1	0
Smp_018240.1	9352
Smp_018250.2	5673
Smp_018260.1	978
Smp_018280.1	955
Smp_018290.1	297
Smp_018310.1	212
Smp_018360.1	1290
Smp_018400.1	296
Smp_018430.1	353
Smp_018440.1	81
Smp_018460.1	662
Smp_018480.1	95
Smp_018490.1	102
Smp_018500.1	15
Smp_018510.1	70
Smp_018530.2	4163
Smp_018550.1	1001
Smp_018570.1	461
Smp_018580.1	121
Smp_018590.1	21
Smp_018610.1	958
Smp_018620.1	1197
Smp_018640.1	192
Smp_018670.1	63
Smp_018680.1	531
Smp_018710.1	565
Smp_018720.1	32
Smp_018730.1	140
Smp_018760.1	3835
Smp_018790.1	1163
Smp_018800.1	64
Smp_018870.1	64
Smp_018880.1	0
Smp_018920.1	10
Smp_018930.1	266
Smp_018940.1	12
Smp_018950.1	490
Smp_018980.1	156
Smp_018990.1	4204
Smp_019000.1	0
Smp_019010.1	3556
Smp_019030.1	2865
Smp_019040.1	350
Smp_019050.2	673
Smp_019060.1	887
Smp_019100.1	1184
Smp_019130.1	489
Smp_019170.1	2022
Smp_019190.1	731
Smp_019200.1	0
Smp_019210.1	15
Smp_019260.1	962
Smp_019280.1	177
Smp_019310.1	57
Smp_019340.1	613
Smp_019350.1	992
Smp_019380.1	959
Smp_019420.1	110
Smp_019430.1	820
Smp_019440.1	969
Smp_019460.1	2
Smp_019490.1	524
Smp_019610.1	243
Smp_019620.2	675
Smp_019630.1	1259
Smp_019640.1	862
Smp_019680.1	1045
Smp_019690.1	2052
Smp_019730.2	1193
Smp_019750.2	2436
Smp_019760.1	217
Smp_019790.1	1169
Smp_019810.1	92
Smp_019820.1	315
Smp_019840.2	1613
Smp_019860.1	284
Smp_019880.1	733
Smp_019890.1	520
Smp_019900.1	1317
Smp_019920.1	171
Smp_019940.1	786
Smp_019950.1	430
Smp_019980.1	1103
Smp_019990.1	376
Smp_020040.2	1959
Smp_020050.1	1641
Smp_020060.1	1083
Smp_020070.1	4986
Smp_020080.1	338
Smp_020090.1	266
Smp_020120.1	141
Smp_020130.1	502
Smp_020170.1	174
Smp_020200.1	815
Smp_020210.1	993
Smp_020220.2	825
Smp_020270.1	740
Smp_020300.1	2028
Smp_020340.1	193
Smp_020360.1	1027
Smp_020370.1	1754
Smp_020400.1	271
Smp_020450.1	823
Smp_020460.1	2
Smp_020480.1	478
Smp_020540.2	216
Smp_020550.1	2923
Smp_020590.1	945
Smp_020660.1	0
Smp_020760.1	840
Smp_020770.1	1139
Smp_020800.1	950
Smp_020840.1	14
Smp_020880.1	0
Smp_020920.1	1662
Smp_020960.1	3
Smp_021040.1	825
Smp_021060.1	1
Smp_021070.1	577
Smp_021080.1	778
Smp_021100.1	925
Smp_021130.1	560
Smp_021140.1	4958
Smp_021160.1	858
Smp_021170.1	1355
Smp_021190.1	50
Smp_021220.1	522
Smp_021260.1	16
Smp_021280.1	140
Smp_021290.1	604
Smp_021300.1	691
Smp_021320.1	195
Smp_021330.2	863
Smp_021340.2	2553
Smp_021370.1	378
Smp_021390.1	63
Smp_021460.1	5
Smp_021540.1	1288
Smp_021550.1	430
Smp_021590.1	538
Smp_021600.1	642
Smp_021730.1	3581
Smp_021750.2	959
Smp_021760.1	1320
Smp_021790.2	101
Smp_021800.1	376
Smp_021830.1	219
Smp_021870.1	1187
Smp_021910.1	488
Smp_021920.1	8417
Smp_021950.2	847
Smp_021960.1	271
Smp_021980.1	572
Smp_022020.1	1315
Smp_022050.1	90
Smp_022070.1	29
Smp_022090.1	1117
Smp_022110.1	697
Smp_022130.1	494
Smp_022140.1	392
Smp_022170.1	1637
Smp_022300.1	15
Smp_022310.1	1560
Smp_022320.2	562
Smp_022330.1	2380
Smp_022340.1	1287
Smp_022400.1	3129
Smp_022410.1	23
Smp_022430.1	495
Smp_022450.2	156
Smp_022460.1	410
Smp_022470.1	201
Smp_022480.1	0
Smp_022500.1	1167
Smp_022520.1	0
Smp_022540.1	1002
Smp_022560.2	2470
Smp_022570.1	246
Smp_022610.1	21
Smp_022630.1	956
Smp_022640.1	5929
Smp_022660.1	855
Smp_022700.2	535
Smp_022710.1	3
Smp_022720.1	1
Smp_022730.1	424
Smp_022740.1	28
Smp_022760.1	20
Smp_022810.1	363
Smp_022850.1	1127
Smp_022870.1	33
Smp_022890.1	273
Smp_022960.1	941
Smp_022990.1	765
Smp_023010.1	144
Smp_023140.1	164
Smp_023150.1	700
Smp_023160.1	510
Smp_023170.1	738
Smp_023190.1	0
Smp_023230.1	568
Smp_023240.1	153
Smp_023250.1	569
Smp_023270.2	762
Smp_023290.1	19
Smp_023360.1	2930
Smp_023470.1	12
Smp_023530.1	3718
Smp_023550.1	2904
Smp_023570.1	34
Smp_023620.1	841
Smp_023660.1	773
Smp_023670.1	545
Smp_023700.2	773
Smp_023710.1	10
Smp_023830.1	108
Smp_023840.1	318
Smp_023860.1	2
Smp_023930.1	207
Smp_023940.1	662
Smp_023990.1	369
Smp_024000.1	574
Smp_024010.1	216
Smp_024030.1	342
Smp_024060.1	660
Smp_024070.1	4
Smp_024110.1	13601
Smp_024120.1	1936
Smp_024140.4	19832
Smp_024150.1	1292
Smp_024180.2	520
Smp_024190.1	993
Smp_024220.1	470
Smp_024240.1	366
Smp_024290.1	145
Smp_024360.1	852
Smp_024370.1	2050
Smp_024380.1	610
Smp_024390.3	816
Smp_024490.1	486
Smp_024500.4	1007
Smp_024520.1	1396
Smp_024580.2	1065
Smp_024590.1	1002
Smp_024650.1	1
Smp_024660.1	1282
Smp_024670.1	345
Smp_024800.1	106
Smp_024810.1	465
Smp_024820.2	1216
Smp_024850.1	3889
Smp_024860.1	65
Smp_024870.1	1732
Smp_024880.1	1503
Smp_024900.1	1374
Smp_024930.1	169
Smp_024970.1	1345
Smp_025010.1	2039
Smp_025020.1	510
Smp_025030.1	376
Smp_025100.1	795
Smp_025130.1	944
Smp_025150.1	1200
Smp_025160.3	1196
Smp_025180.1	0
Smp_025260.1	759
Smp_025340.1	440
Smp_025360.1	701
Smp_025370.1	624
Smp_025380.1	96
Smp_025390.1	0
Smp_025410.1	157
Smp_025440.1	1159
Smp_025510.1	2316
Smp_025550.1	705
Smp_025560.1	712
Smp_025570.1	843
Smp_025620.1	122
Smp_025670.1	493
Smp_025680.1	411
Smp_025690.1	39
Smp_025700.1	118
Smp_025740.1	380
Smp_025750.1	330
Smp_025800.1	1489
Smp_025830.1	178
Smp_025860.1	5191
Smp_025890.1	47
Smp_025950.1	596
Smp_026030.1	236
Smp_026040.1	192
Smp_026090.1	455
Smp_026100.1	306
Smp_026160.1	3597
Smp_026190.1	1434
Smp_026200.1	0
Smp_026230.1	943
Smp_026250.3	1361
Smp_026260.1	692
Smp_026270.1	996
Smp_026280.1	403
Smp_026300.1	614
Smp_026310.1	1193
Smp_026320.1	784
Smp_026340.1	445
Smp_026390.1	228
Smp_026400.1	56
Smp_026420.1	414
Smp_026440.1	30
Smp_026460.1	826
Smp_026510.1	612
Smp_026540.1	213
Smp_026560.1	4437
Smp_026570.1	218
Smp_026630.1	1534
Smp_026670.1	250
Smp_026700.1	214
Smp_026770.1	1887
Smp_026790.1	15
Smp_026810.1	95
Smp_026820.1	35
Smp_026830.2	219
Smp_026860.1	0
Smp_026880.1	0
Smp_026910.1	3196
Smp_026920.1	51
Smp_026930.1	306
Smp_027000.1	1010
Smp_027010.2	1044
Smp_027040.1	733
Smp_027080.1	559
Smp_027210.1	35
Smp_027220.1	524
Smp_027240.1	299
Smp_027250.1	359
Smp_027290.1	1
Smp_027300.1	358
Smp_027340.1	400
Smp_027360.1	232
Smp_027370.1	402
Smp_027390.1	1093
Smp_027400.1	465
Smp_027430.1	209
Smp_027450.1	460
Smp_027480.1	1119
Smp_027500.1	27
Smp_027550.1	2916
Smp_027580.1	0
Smp_027610.1	6003
Smp_027740.1	0
Smp_027750.1	614
Smp_027820.1	3
Smp_027830.1	0
Smp_027850.1	573
Smp_027870.1	1211
Smp_027880.1	1005
Smp_027890.1	735
Smp_027900.1	1534
Smp_027910.1	1723
Smp_027920.1	4357
Smp_027940.1	4
Smp_027970.1	662
Smp_027990.1	74
Smp_028030.1	1591
Smp_028050.1	552
Smp_028060.1	526
Smp_028070.1	1170
Smp_028080.1	948
Smp_028100.1	1649
Smp_028120.1	1087
Smp_028130.1	1
Smp_028140.1	815
Smp_028150.1	49
Smp_028170.1	4073
Smp_028190.1	687
Smp_028200.1	1473
Smp_028210.1	7
Smp_028330.1	966
Smp_028340.1	864
Smp_028360.1	238
Smp_028370.1	2
Smp_028410.1	246
Smp_028430.1	146
Smp_028440.1	2134
Smp_028450.1	20
Smp_028490.1	141
Smp_028500.1	789
Smp_028550.1	248
Smp_028620.1	378
Smp_028630.1	1353
Smp_028640.1	0
Smp_028650.1	769
Smp_028670.1	376
Smp_028690.1	555
Smp_028730.1	792
Smp_028800.1	4
Smp_028840.1	134
Smp_028850.1	123
Smp_028860.1	11
Smp_028870.1	1475
Smp_028910.1	8
Smp_028930.1	313
Smp_028940.1	413
Smp_028980.1	660
Smp_028990.1	788
Smp_029040.1	350
Smp_029060.1	795
Smp_029070.1	366
Smp_029100.2	449
Smp_029160.1	725
Smp_029210.1	500
Smp_029230.1	241
Smp_029240.2	3716
Smp_029310.1	623
Smp_029360.1	614
Smp_029370.1	415
Smp_029390.1	2346
Smp_029400.1	0
Smp_029410.1	1310
Smp_029470.1	307
Smp_029480.1	66
Smp_029500.1	2114
Smp_029520.1	181
Smp_029620.1	0
Smp_029670.1	268
Smp_029700.1	304
Smp_029730.1	898
Smp_029740.1	364
Smp_029750.1	586
Smp_029780.1	39
Smp_029790.1	16
Smp_029800.1	519
Smp_029820.1	3539
Smp_029850.1	823
Smp_029890.1	2482
Smp_029900.1	723
Smp_029930.1	9
Smp_029940.2	489
Smp_029950.1	0
Smp_029970.1	867
Smp_029990.1	393
Smp_030000.1	2904
Smp_030010.3	963
Smp_030020.1	244
Smp_030030.1	236
Smp_030050.1	8
Smp_030110.1	179
Smp_030150.1	509
Smp_030180.1	339
Smp_030220.1	1022
Smp_030250.1	481
Smp_030260.1	197
Smp_030280.1	538
Smp_030290.1	708
Smp_030300.1	10898
Smp_030320.1	1644
Smp_030330.2	698
Smp_030350.1	0
Smp_030370.1	13825
Smp_030400.1	826
Smp_030440.1	92
Smp_030500.1	2015
Smp_030650.1	10
Smp_030690.1	3210
Smp_030710.1	394
Smp_030730.1	31662
Smp_030760.1	528
Smp_030780.1	1968
Smp_030830.2	3041
Smp_030860.1	1285
Smp_030870.1	106
Smp_030910.1	7
Smp_030920.1	1421
Smp_030930.2	305
Smp_031000.2	1011
Smp_031010.1	454
Smp_031020.1	4
Smp_031040.2	1178
Smp_031050.1	1451
Smp_031070.3	1157
Smp_031100.1	1155
Smp_031180.1	284
Smp_031190.1	373
Smp_031220.1	135
Smp_031250.1	115
Smp_031270.1	257
Smp_031300.1	97
Smp_031310.1	3911
Smp_031350.1	375
Smp_031360.1	2223
Smp_031390.1	8
Smp_031400.1	858
Smp_031430.1	47
Smp_031530.1	105
Smp_031560.1	302
Smp_031570.1	4443
Smp_031590.1	793
Smp_031680.1	103
Smp_031690.1	491
Smp_031710.1	1319
Smp_031720.1	1927
Smp_031730.1	848
Smp_031770.1	5108
Smp_031860.1	1075
Smp_031880.1	4111
Smp_031920.5	1318
Smp_031940.1	1233
Smp_031950.2	729
Smp_031990.1	438
Smp_032000.1	183
Smp_032060.1	857
Smp_032120.1	296
Smp_032150.1	394
Smp_032180.1	3573
Smp_032230.1	848
Smp_032240.1	369
Smp_032250.1	729
Smp_032260.1	4447
Smp_032280.1	438
Smp_032310.1	615
Smp_032320.6	2652
Smp_032370.1	2
Smp_032420.1	282
Smp_032470.1	8
Smp_032480.1	1583
Smp_032490.1	482
Smp_032500.1	1736
Smp_032510.1	3023
Smp_032520.1	2865
Smp_032580.2	1472
Smp_032640.1	125
Smp_032670.3	0
Smp_032690.1	0
Smp_032710.1	0
Smp_032720.1	25
Smp_032740.1	6
Smp_032750.1	12
Smp_032760.1	3027
Smp_032770.1	467
Smp_032780.1	838
Smp_032790.1	200
Smp_032800.2	1285
Smp_032810.1	1204
Smp_032820.1	865
Smp_032920.2	474
Smp_032930.2	796
Smp_032950.1	1315
Smp_032970.1	56
Smp_032980.1	0
Smp_032990.1	0
Smp_033000.1	17
Smp_033010.1	21
Smp_033020.1	977
Smp_033040.1	788
Smp_033050.1	1645
Smp_033110.1	472
Smp_033130.1	188
Smp_033140.1	150
Smp_033150.1	78
Smp_033200.1	32
Smp_033210.1	160
Smp_033250.1	0
Smp_033260.2	771
Smp_033330.1	408
Smp_033350.1	925
Smp_033380.1	0
Smp_033400.1	1584
Smp_033440.1	0
Smp_033510.1	10
Smp_033530.3	1869
Smp_033540.1	1655
Smp_033550.1	860
Smp_033590.1	229
Smp_033600.1	805
Smp_033610.1	596
Smp_033620.1	503
Smp_033660.1	496
Smp_033670.5	2057
Smp_033680.1	576
Smp_033700.1	481
Smp_033710.1	2658
Smp_033760.2	3352
Smp_033770.1	816
Smp_033870.1	594
Smp_033930.1	16
Smp_033950.2	2174
Smp_033970.1	801
Smp_033990.1	498
Smp_034000.1	1185
Smp_034080.1	112
Smp_034090.1	404
Smp_034100.1	432
Smp_034120.1	883
Smp_034160.1	12
Smp_034190.1	2176
Smp_034220.1	326
Smp_034270.2	694
Smp_034300.1	50
Smp_034310.1	14
Smp_034400.1	601
Smp_034410.1	1550
Smp_034420.2	1191
Smp_034430.1	662
Smp_034440.1	144
Smp_034450.1	558
Smp_034490.1	1433
Smp_034500.1	855
Smp_034530.1	277
Smp_034550.1	1262
Smp_034580.1	0
Smp_034610.1	64
Smp_034660.1	1110
Smp_034670.1	813
Smp_034680.1	45
Smp_034700.3	528
Smp_034840.2	13033
Smp_034850.1	290
Smp_034860.1	84
Smp_034870.1	3459
Smp_034920.1	83
Smp_034940.2	2458
Smp_034980.1	1885
Smp_035000.1	56
Smp_035010.1	291
Smp_035020.2	447
Smp_035030.1	4629
Smp_035040.1	58
Smp_035080.1	178
Smp_035090.2	1127
Smp_035110.1	475
Smp_035120.1	17
Smp_035140.1	278
Smp_035150.1	497
Smp_035160.1	115
Smp_035180.1	70
Smp_035190.2	838
Smp_035200.4	13617
Smp_035210.1	4160
Smp_035220.1	128
Smp_035250.1	0
Smp_035260.1	1274
Smp_035270.2	1832
Smp_035280.1	858
Smp_035290.1	4
Smp_035300.2	605
Smp_035310.1	3602
Smp_035360.1	680
Smp_035370.1	8
Smp_035380.1	12
Smp_035390.1	862
Smp_035410.1	816
Smp_035430.2	2234
Smp_035460.1	285
Smp_035470.1	2695
Smp_035480.1	881
Smp_035500.1	41
Smp_035540.1	223
Smp_035550.1	21
Smp_035560.1	2370
Smp_035580.1	829
Smp_035620.1	625
Smp_035640.1	1
Smp_035650.1	99
Smp_035700.1	1352
Smp_035730.1	298
Smp_035790.1	2897
Smp_035800.1	2236
Smp_035870.1	11
Smp_035930.1	125
Smp_036010.1	286
Smp_036020.1	780
Smp_036060.1	1004
Smp_036090.1	889
Smp_036130.1	1353
Smp_036180.1	1010
Smp_036220.1	1938
Smp_036250.1	683
Smp_036270.2	7709
Smp_036370.1	663
Smp_036390.1	774
Smp_036400.1	1472
Smp_036470.1	20
Smp_036500.1	889
Smp_036550.1	405
Smp_036570.1	116
Smp_036590.1	3611
Smp_036630.1	260
Smp_036660.1	40
Smp_036670.1	39
Smp_036720.1	33
Smp_036760.1	75
Smp_036780.1	238
Smp_036920.1	268
Smp_036930.1	548
Smp_036940.1	773
Smp_036950.1	1126
Smp_036980.1	131
Smp_036990.1	685
Smp_037120.1	560
Smp_037190.1	410
Smp_037200.1	442
Smp_037210.1	213
Smp_037230.1	6348
Smp_037290.1	512
Smp_037380.1	445
Smp_037400.1	506
Smp_037430.1	0
Smp_037460.1	1150
Smp_037510.1	26
Smp_037530.1	584
Smp_037540.2	2919
Smp_037590.1	1634
Smp_037610.1	6
Smp_037640.1	333
Smp_037690.1	0
Smp_037700.1	1649
Smp_037780.1	256
Smp_037860.1	2234
Smp_037900.1	203
Smp_037910.1	1139
Smp_037930.1	455
Smp_037960.1	502
Smp_038030.1	523
Smp_038080.1	2275
Smp_038100.1	8916
Smp_038140.1	350
Smp_038210.1	1039
Smp_038240.1	1381
Smp_038300.1	362
Smp_038330.1	371
Smp_038340.1	809
Smp_038410.1	64
Smp_038420.1	549
Smp_038430.1	119
Smp_038440.1	301
Smp_038510.1	8791
Smp_038530.1	304
Smp_038540.1	335
Smp_038560.2	6413
Smp_038630.1	206
Smp_038640.1	624
Smp_038680.1	656
Smp_038700.5	1114
Smp_038710.1	584
Smp_038730.5	679
Smp_038820.1	367
Smp_038830.1	578
Smp_038840.1	237
Smp_038870.1	1508
Smp_038920.1	0
Smp_038930.1	1692
Smp_038940.1	408
Smp_038950.1	4540
Smp_038960.1	3224
Smp_038970.1	1
Smp_038980.2	690
Smp_038990.1	601
Smp_039000.1	1456
Smp_039010.1	0
Smp_039080.1	1065
Smp_039130.1	1247
Smp_039160.1	909
Smp_039180.2	1562
Smp_039300.1	876
Smp_039340.1	1680
Smp_039390.1	336
Smp_039400.1	5632
Smp_039470.1	1
Smp_039490.1	2949
Smp_039590.1	102
Smp_039600.1	5
Smp_039620.1	161
Smp_039640.2	1534
Smp_039650.1	343
Smp_039670.1	893
Smp_039740.1	600
Smp_039750.1	265
Smp_039810.1	549
Smp_039820.1	1266
Smp_039870.2	1001
Smp_039970.1	180
Smp_039980.1	268
Smp_040020.1	159
Smp_040080.1	1672
Smp_040100.1	542
Smp_040110.1	29
Smp_040130.1	23328
Smp_040190.1	1000
Smp_040270.1	1379
Smp_040280.1	742
Smp_040350.1	586
Smp_040360.1	359
Smp_040390.1	2
Smp_040440.1	6
Smp_040450.1	447
Smp_040460.1	1197
Smp_040500.1	1539
Smp_040510.1	789
Smp_040540.1	1271
Smp_040550.1	274
Smp_040560.1	364
Smp_040570.1	1926
Smp_040610.1	76
Smp_040680.1	131
Smp_040710.1	187
Smp_040720.1	685
Smp_040770.1	1045
Smp_040790.1	3517
Smp_040800.1	2479
Smp_040960.1	384
Smp_040970.1	4533
Smp_040990.1	192
Smp_041050.1	704
Smp_041060.1	1548
Smp_041100.1	594
Smp_041190.2	959
Smp_041210.1	63
Smp_041280.1	312
Smp_041320.1	0
Smp_041350.1	59
Smp_041370.1	1235
Smp_041390.1	615
Smp_041430.1	1643
Smp_041450.1	2425
Smp_041460.1	846
Smp_041480.2	2363
Smp_041490.1	331
Smp_041500.1	709
Smp_041520.1	415
Smp_041540.1	168
Smp_041550.1	386
Smp_041570.1	12
Smp_041600.1	2180
Smp_041630.1	684
Smp_041650.1	1785
Smp_041680.1	180
Smp_041700.1	64
Smp_041730.2	896
Smp_041740.1	6629
Smp_041750.1	1272
Smp_041760.1	2540
Smp_041770.1	3484
Smp_041820.1	218
Smp_041830.1	747
Smp_041880.1	0
Smp_041890.2	473
Smp_041960.1	1
Smp_041970.1	0
Smp_041980.1	3839
Smp_042020.1	758
Smp_042030.1	413
Smp_042050.1	655
Smp_042060.1	654
Smp_042080.2	335
Smp_042090.1	5936
Smp_042110.1	837
Smp_042120.1	104
Smp_042140.1	691
Smp_042150.1	172
Smp_042160.2	11036
Smp_042170.1	12
Smp_042210.1	401
Smp_042230.1	125
Smp_042270.2	2278
Smp_042280.1	316
Smp_042300.1	3531
Smp_042340.1	508
Smp_042390.1	295
Smp_042400.1	861
Smp_042420.1	315
Smp_042430.2	132
Smp_042440.1	393
Smp_042530.1	29
Smp_042550.1	1197
Smp_042560.1	1008
Smp_042590.1	1093
Smp_042630.1	287
Smp_042670.2	815
Smp_042680.1	843
Smp_042690.1	1245
Smp_042700.1	83
Smp_042720.1	41
Smp_042740.1	166
Smp_042770.1	295
Smp_042780.1	359
Smp_042790.1	310
Smp_042810.1	239
Smp_042910.1	479
Smp_042920.1	285
Smp_042980.1	305
Smp_042990.1	347
Smp_043010.1	495
Smp_043030.1	3214
Smp_043040.1	37
Smp_043070.1	263
Smp_043100.1	4145
Smp_043110.1	513
Smp_043120.1	1938
Smp_043130.1	526
Smp_043150.1	8116
Smp_043170.1	655
Smp_043200.1	571
Smp_043210.1	745
Smp_043220.1	660
Smp_043250.1	2
Smp_043260.1	39
Smp_043270.1	3
Smp_043290.1	12
Smp_043300.1	0
Smp_043320.1	0
Smp_043340.1	10
Smp_043350.1	530
Smp_043360.1	28
Smp_043390.1	563
Smp_043420.1	39
Smp_043500.1	774
Smp_043570.1	178
Smp_043580.1	194
Smp_043600.1	724
Smp_043610.1	679
Smp_043620.1	240
Smp_043650.1	299
Smp_043670.2	2306
Smp_043780.1	586
Smp_043820.1	53
Smp_043860.1	19
Smp_043910.1	12
Smp_043930.1	205
Smp_043940.2	469
Smp_043970.1	868
Smp_043990.1	2106
Smp_044000.1	4501
Smp_044010.2	7564
Smp_044020.1	249
Smp_044060.1	230
Smp_044160.1	485
Smp_044250.1	531
Smp_044260.1	305
Smp_044280.1	1266
Smp_044400.1	135
Smp_044440.1	1068
Smp_044470.1	203
Smp_044520.1	258
Smp_044530.1	1283
Smp_044550.8	10489
Smp_044560.1	226
Smp_044580.1	3620
Smp_044610.1	7
Smp_044680.1	2008
Smp_044690.1	338
Smp_044750.1	440
Smp_044770.1	751
Smp_044800.1	183
Smp_044810.1	1234
Smp_044820.1	166
Smp_044850.1	550
Smp_044870.1	90
Smp_044920.1	2133
Smp_044950.1	496
Smp_044970.1	5054
Smp_045010.1	562
Smp_045040.1	2558
Smp_045060.1	899
Smp_045070.1	869
Smp_045200.1	15803
Smp_045220.2	3467
Smp_045230.1	638
Smp_045250.1	671
Smp_045260.1	961
Smp_045300.1	217
Smp_045360.3	2396
Smp_045400.1	1518
Smp_045410.1	449
Smp_045420.1	186
Smp_045430.3	410
Smp_045470.1	306
Smp_045480.2	1014
Smp_045490.1	7
Smp_045500.1	191
Smp_045510.1	1473
Smp_045550.1	502
Smp_045560.1	1271
Smp_045590.1	730
Smp_045600.1	79
Smp_045610.1	2578
Smp_045620.1	574
Smp_045640.1	29
Smp_045650.1	55
Smp_045680.1	21
Smp_045710.1	1066
Smp_045730.1	780
Smp_045750.1	450
Smp_045760.1	471
Smp_045780.1	613
Smp_045790.1	634
Smp_045810.2	590
Smp_045860.1	613
Smp_045920.2	303
Smp_045930.1	455
Smp_045940.1	4413
Smp_045950.2	2063
Smp_045960.1	1711
Smp_045980.1	818
Smp_045990.1	112
Smp_046020.1	1706
Smp_046030.1	447
Smp_046040.1	0
Smp_046060.1	7196
Smp_046090.2	6515
Smp_046100.1	1023
Smp_046120.1	397
Smp_046130.1	743
Smp_046140.1	1877
Smp_046160.1	366
Smp_046180.1	0
Smp_046190.1	363
Smp_046250.1	987
Smp_046280.1	639
Smp_046290.1	1657
Smp_046360.1	454
Smp_046410.1	78
Smp_046430.1	819
Smp_046450.1	711
Smp_046500.2	2142
Smp_046550.1	605
Smp_046600.1	5569
Smp_046630.1	1473
Smp_046640.1	122
Smp_046650.1	13
Smp_046680.1	808
Smp_046690.1	7593
Smp_046740.1	2126
Smp_046750.1	605
Smp_046780.1	50
Smp_046790.1	487
Smp_046800.1	793
Smp_046810.1	1561
Smp_046870.1	516
Smp_046880.2	970
Smp_046890.1	425
Smp_046900.1	319
Smp_046910.1	127
Smp_046930.1	10162
Smp_046980.1	513
Smp_047060.1	504
Smp_047090.1	378
Smp_047100.2	385
Smp_047110.1	956
Smp_047180.1	16
Smp_047190.1	1061
Smp_047200.1	11757
Smp_047240.2	85
Smp_047320.1	290
Smp_047330.1	581
Smp_047360.1	1339
Smp_047370.1	3471
Smp_047400.1	127
Smp_047410.1	483
Smp_047440.1	999
Smp_047450.1	673
Smp_047460.1	160
Smp_047500.1	452
Smp_047540.1	318
Smp_047550.1	29
Smp_047570.1	145
Smp_047610.1	200
Smp_047620.1	412
Smp_047640.1	5
Smp_047650.1	1608
Smp_047660.1	581
Smp_047680.1	247
Smp_047700.1	59
Smp_047720.1	383
Smp_047740.1	1415
Smp_047860.1	471
Smp_047870.1	439
Smp_047900.1	588
Smp_048030.1	6
Smp_048040.1	13
Smp_048050.1	0
Smp_048060.1	0
Smp_048080.1	257
Smp_048160.1	1357
Smp_048230.1	433
Smp_048240.1	982
Smp_048260.2	870
Smp_048270.2	322
Smp_048310.1	219
Smp_048380.1	92
Smp_048420.1	306
Smp_048430.1	3341
Smp_048520.1	679
Smp_048540.1	176
Smp_048550.1	414
Smp_048560.1	1049
Smp_048620.1	428
Smp_048650.1	619
Smp_048660.1	2233
Smp_048680.1	149
Smp_048690.1	60
Smp_048760.2	506
Smp_048830.1	861
Smp_048870.1	145
Smp_048880.1	501
Smp_048930.1	78
Smp_048940.1	553
Smp_048970.1	718
Smp_048980.1	894
Smp_048990.1	502
Smp_049000.1	764
Smp_049010.1	794
Smp_049140.1	764
Smp_049150.1	756
Smp_049160.1	397
Smp_049170.1	564
Smp_049230.1	0
Smp_049240.1	138
Smp_049250.1	991
Smp_049270.1	5262
Smp_049280.1	0
Smp_049300.3	282
Smp_049330.1	724
Smp_049380.1	1732
Smp_049390.1	567
Smp_049400.1	4
Smp_049450.1	392
Smp_049500.1	1904
Smp_049510.1	1435
Smp_049520.1	1596
Smp_049550.1	10473
Smp_049580.1	436
Smp_049600.4	1161
Smp_049610.1	62
Smp_049630.1	1067
Smp_049680.1	1423
Smp_049730.2	1925
Smp_049740.1	234
Smp_049760.1	1065
Smp_049850.1	87
Smp_049880.1	854
Smp_049890.1	262
Smp_049910.1	795
Smp_049920.3	619
Smp_049930.1	705
Smp_049970.5	782
Smp_049990.1	806
Smp_050080.1	589
Smp_050110.1	722
Smp_050130.1	770
Smp_050160.1	355
Smp_050220.1	840
Smp_050250.1	824
Smp_050270.1	2
Smp_050280.1	2604
Smp_050310.1	32
Smp_050350.2	548
Smp_050360.1	927
Smp_050380.1	350
Smp_050390.1	5762
Smp_050430.1	659
Smp_050470.1	654
Smp_050520.1	177
Smp_050540.1	355
Smp_050570.1	976
Smp_050590.1	693
Smp_050630.1	990
Smp_050640.1	606
Smp_050700.1	971
Smp_050730.1	674
Smp_050740.1	631
Smp_050750.1	8
Smp_050760.1	184
Smp_050820.1	420
Smp_050830.1	675
Smp_050880.1	219
Smp_050890.1	904
Smp_050920.1	1049
Smp_050940.1	3517
Smp_051000.1	382
Smp_051010.1	302
Smp_051050.1	0
Smp_051060.1	64
Smp_051070.1	55
Smp_051080.1	1369
Smp_051090.1	46
Smp_051110.1	487
Smp_051120.1	47
Smp_051130.1	99
Smp_051210.1	3573
Smp_051220.1	73
Smp_051230.1	2902
Smp_051260.1	8042
Smp_051280.1	715
Smp_051290.1	5
Smp_051300.1	1053
Smp_051320.1	391
Smp_051360.1	1596
Smp_051390.1	828
Smp_051400.1	171
Smp_051410.1	158
Smp_051420.1	171
Smp_051500.1	134
Smp_051510.1	917
Smp_051530.1	1454
Smp_051550.1	564
Smp_051580.1	32
Smp_051640.1	211
Smp_051660.1	156
Smp_051670.1	0
Smp_051760.1	66
Smp_051810.1	634
Smp_051920.2	662
Smp_051930.1	919
Smp_051990.1	1223
Smp_052060.1	1224
Smp_052140.1	445
Smp_052150.1	81
Smp_052160.1	104
Smp_052230.1	1182
Smp_052250.1	249
Smp_052280.1	1155
Smp_052290.1	675
Smp_052330.1	369
Smp_052350.1	729
Smp_052390.1	213
Smp_052420.1	550
Smp_052460.1	6
Smp_052470.1	76
Smp_052500.1	279
Smp_052510.1	0
Smp_052560.1	572
Smp_052630.1	60
Smp_052640.1	724
Smp_052660.1	43
Smp_052710.1	473
Smp_052730.1	38
Smp_052740.1	386
Smp_052750.1	313
Smp_052760.1	100
Smp_052780.1	148
Smp_052790.1	874
Smp_052800.1	685
Smp_052810.1	804
Smp_052870.1	1796
Smp_052880.1	69
Smp_052890.1	443
Smp_052910.1	1158
Smp_052990.1	88
Smp_053020.1	283
Smp_053030.1	900
Smp_053040.1	637
Smp_053060.3	1944
Smp_053100.1	922
Smp_053120.1	94
Smp_053130.1	6474
Smp_053140.1	838
Smp_053160.1	358
Smp_053190.1	12
Smp_053220.1	4013
Smp_053230.1	3354
Smp_053300.1	57
Smp_053390.1	2242
Smp_053420.1	1070
Smp_053430.1	417
Smp_053460.1	391
Smp_053470.1	469
Smp_053510.1	1769
Smp_053520.1	12
Smp_053550.1	496
Smp_053560.1	500
Smp_053610.1	3041
Smp_053640.1	497
Smp_053700.1	1191
Smp_053760.1	0
Smp_053780.1	380
Smp_053790.1	43
Smp_053800.1	391
Smp_053820.1	3724
Smp_053830.1	3192
Smp_053900.1	969
Smp_053940.1	7124
Smp_053950.1	1732
Smp_053990.1	802
Smp_054010.1	124
Smp_054070.1	349
Smp_054120.1	852
Smp_054160.1	9132
Smp_054170.1	295
Smp_054200.1	968
Smp_054220.1	977
Smp_054230.1	176
Smp_054240.1	4707
Smp_054300.1	14
Smp_054310.1	481
Smp_054320.1	276
Smp_054330.1	157
Smp_054340.2	6279
Smp_054350.1	187
Smp_054360.1	811
Smp_054410.1	700
Smp_054430.1	13
Smp_054440.1	0
Smp_054450.1	166
Smp_054470.1	131
Smp_054540.1	2728
Smp_054560.1	997
Smp_054600.1	777
Smp_054610.1	485
Smp_054620.1	32
Smp_054640.1	180
Smp_054680.1	2
Smp_054730.1	2118
Smp_054770.1	508
Smp_054780.1	6240
Smp_054790.2	1849
Smp_054800.1	1292
Smp_054810.1	407
Smp_054820.1	551
Smp_054840.1	1030
Smp_055050.1	2707
Smp_055090.1	488
Smp_055100.1	116
Smp_055130.1	413
Smp_055140.1	25
Smp_055190.1	338
[truncated: 8,599 more rows]
