# Supplementary material for: Transcriptome of the parasitic flatworm Schistosoma mansoni during intra-mammalian development
Source: PLoS Negl Trop Dis. 2020 May 6;14(5):e0007743. doi: 10.1371/journal.pntd.0007743 (PMC7263636; doi:10.1371/journal.pntd.0007743)
Supplement: S3 File — A zipped folder containing final counts from HTSeq-count. The folder contains the following files: D06_SM_1_17675_4_1.htseq-count.txt, D06_SM_2_17675_4_2.htseq-count.txt, D06_SM_3_17675_4_3.htseq-count.txt, D06_SM_4_17675_4_4.htseq-count.txt, D06_SM_5_17675_4_5.htseq-count.txt, D06_SM_6_17675_4_6.htseq-count.txt, D06_SM_7_17675_4_7.htseq-count.txt, D13_SM_1_17675_4_8.htseq-count.txt, D13_SM_2_17675_4_9.htseq-count.txt, D13_SM_3_17675_4_10.htseq-count.txt, D17_SM_1_17675_4_11.htseq-count.txt, D17_SM_2_17675_4_12.htseq-count.txt, D17_SM_3_17675_4_13.htseq-count.txt, D21_SM_1_17675_4_14.htseq-count.txt, D21_SM_2_17675_4_15.htseq-count.txt, D21_SM_3_17675_4_16.htseq-count.txt, D28_SM_1_17675_4_17.htseq-count.txt, D28_SM_2_17675_4_18.htseq-count.txt, D28_SM_3_17675_4_19.htseq-count.txt, D35_SM_1_17675_4_20.htseq-count.txt, D35_SM_2_17675_4_21.htseq-count.txt, D35_SM_3_17675_4_22.htseq-count.txt. (ZIP) [file pntd.0007743.s024.zip › S3_Final_counts/D13_SM_2_17675_4_9.htseq-count.txt]

Smp_000020.1	1825
Smp_000030.1	8198
Smp_000040.1	1555
Smp_000050.1	601
Smp_000070.1	1167
Smp_000075.1	2
Smp_000080.1	396
Smp_000090.1	115
Smp_000100.1	5428
Smp_000110.1	768
Smp_000120.1	0
Smp_000130.1	1411
Smp_000140.1	816
Smp_000150.1	1225
Smp_000160.1	455
Smp_000170.1	23
Smp_000180.1	14
Smp_000190.1	1564
Smp_000200.1	291
Smp_000210.1	11
Smp_000220.1	185
Smp_000230.1	116
Smp_000240.1	8334
Smp_000250.1	0
Smp_000260.1	9749
Smp_000270.1	0
Smp_000280.1	1
Smp_000290.1	0
Smp_000300.1	462
Smp_000310.1	648
Smp_000320.1	614
Smp_000330.1	0
Smp_000340.1	40
Smp_000350.2	16
Smp_000370.1	2
Smp_000380.1	1
Smp_000390.1	1
Smp_000400.1	0
Smp_000410.1	3
Smp_000420.1	3
Smp_000430.1	3
Smp_000460.1	4725
Smp_000470.1	789
Smp_000480.1	3399
Smp_000500.2	4
Smp_000510.1	610
Smp_000520.1	1670
Smp_000530.1	2136
Smp_000540.1	2
Smp_000550.1	5
Smp_000560.1	0
Smp_000580.1	111
Smp_000590.1	950
Smp_000600.1	904
Smp_000610.1	15
Smp_000620.1	33
Smp_000630.1	95
Smp_000640.1	763
Smp_000650.1	385
Smp_000660.1	2735
Smp_000670.1	1544
Smp_000680.1	504
Smp_000690.1	3
Smp_000700.1	920
Smp_000710.1	1034
Smp_000720.1	1668
Smp_000730.1	341
Smp_000740.1	4752
Smp_000755.1	1772
Smp_000770.1	0
Smp_000790.1	493
Smp_000810.2	657
Smp_000820.1	324
Smp_000830.1	20
Smp_000850.1	548
Smp_000870.1	352
Smp_000880.2	4575
Smp_000890.1	650
Smp_000900.1	165
Smp_000910.1	83
Smp_000950.1	188
Smp_000970.1	0
Smp_000980.1	2450
Smp_000990.1	911
Smp_001000.1	392
Smp_001020.1	234
Smp_001030.1	475
Smp_001040.1	5925
Smp_001050.1	4
Smp_001070.1	46
Smp_001080.1	402
Smp_001085.1	15
Smp_001090.1	1235
Smp_001095.1	574
Smp_001100.1	2957
Smp_001120.1	251
Smp_001150.1	1133
Smp_001160.1	86
Smp_001170.1	4216
Smp_001180.1	1291
Smp_001210.1	513
Smp_001280.1	0
Smp_001330.1	1
Smp_001360.1	2120
Smp_001390.1	1072
Smp_001410.1	328
Smp_001420.1	329
Smp_001430.1	1278
Smp_001500.1	1807
Smp_001520.1	147
Smp_001530.1	1253
Smp_001560.1	128
Smp_001590.1	657
Smp_001610.1	100
Smp_001640.1	591
Smp_001780.1	380
Smp_001830.1	4609
Smp_001890.1	0
Smp_001900.1	172
Smp_001940.1	590
Smp_001950.1	577
Smp_001960.1	708
Smp_001980.1	8
Smp_002010.1	375
Smp_002060.1	1
Smp_002070.1	0
Smp_002080.1	1991
Smp_002100.1	589
Smp_002150.1	1733
Smp_002160.1	777
Smp_002180.1	3164
Smp_002190.1	640
Smp_002230.1	1156
Smp_002280.1	1905
Smp_002350.1	173
Smp_002380.1	622
Smp_002390.1	0
Smp_002410.1	6830
Smp_002470.1	0
Smp_002500.1	0
Smp_002510.1	1399
Smp_002550.1	1329
Smp_002600.1	2217
Smp_002630.1	0
Smp_002640.1	98
Smp_002740.2	836
Smp_002810.1	496
Smp_002820.3	1758
Smp_002840.1	1743
Smp_002860.1	0
Smp_002870.1	594
Smp_002880.1	10184
Smp_002920.1	214
Smp_002930.1	293
Smp_002950.1	145
Smp_002960.1	576
Smp_003000.1	447
Smp_003110.1	1234
Smp_003130.1	401
Smp_003140.1	828
Smp_003190.1	33
Smp_003230.1	980
Smp_003250.1	365
Smp_003270.1	266
Smp_003280.1	32
Smp_003300.1	0
Smp_003330.1	147
Smp_003340.1	2179
Smp_003410.1	6131
Smp_003440.1	898
Smp_003600.1	9
Smp_003610.2	754
Smp_003620.1	1200
Smp_003630.1	1826
Smp_003660.1	8092
Smp_003670.1	657
Smp_003700.1	864
Smp_003710.1	3126
Smp_003760.1	51
Smp_003770.1	11959
Smp_003790.1	2
Smp_003860.1	397
Smp_003900.1	73
Smp_003930.1	76
Smp_003940.1	285
Smp_003970.1	3172
Smp_003980.1	1166
Smp_003990.1	3722
Smp_004000.1	263
Smp_004040.1	474
Smp_004060.1	777
Smp_004070.1	65
Smp_004080.1	907
Smp_004090.1	377
Smp_004120.1	749
Smp_004160.1	47
Smp_004170.1	457
Smp_004190.1	1404
Smp_004200.1	646
Smp_004220.1	2157
Smp_004230.1	7
Smp_004260.1	420
Smp_004280.1	380
Smp_004310.1	3189
Smp_004350.1	1007
Smp_004360.1	1282
Smp_004420.1	726
Smp_004440.1	49
Smp_004470.1	1908
Smp_004480.1	2559
Smp_004510.1	20
Smp_004530.1	3
Smp_004540.1	4
Smp_004550.1	1349
Smp_004590.1	424
Smp_004600.1	6825
Smp_004630.1	275
Smp_004640.1	696
Smp_004680.1	3771
Smp_004690.1	201
Smp_004710.1	220
Smp_004730.1	209
Smp_004780.1	10201
Smp_004790.1	0
Smp_004810.3	2461
Smp_004820.1	796
Smp_004910.1	969
Smp_004940.1	2903
Smp_004980.1	790
Smp_004990.1	8418
Smp_005000.1	788
Smp_005010.1	1028
Smp_005020.1	1340
Smp_005050.1	231
Smp_005060.1	359
Smp_005070.1	259
Smp_005080.1	945
Smp_005140.1	26
Smp_005160.1	1427
Smp_005170.1	2
Smp_005180.1	3425
Smp_005190.2	1597
Smp_005200.1	955
Smp_005210.1	2792
Smp_005230.2	3404
Smp_005260.1	2418
Smp_005280.1	786
Smp_005290.1	2636
Smp_005320.1	240
Smp_005330.1	674
Smp_005350.1	4452
Smp_005360.1	210
Smp_005390.2	970
Smp_005470.1	0
Smp_005500.1	584
Smp_005520.1	1398
Smp_005570.1	502
Smp_005640.1	163
Smp_005670.1	1110
Smp_005710.1	6
Smp_005720.1	1931
Smp_005740.1	1893
Smp_005780.1	507
Smp_005790.1	1236
Smp_005860.1	19002
Smp_005880.1	1479
Smp_005900.1	1709
Smp_005910.1	608
Smp_005960.1	17
Smp_006000.1	904
Smp_006040.1	979
Smp_006060.1	2126
Smp_006190.1	1261
Smp_006230.1	485
Smp_006240.1	124
Smp_006250.2	1673
Smp_006290.1	425
Smp_006300.1	265
Smp_006320.1	3560
Smp_006340.1	1320
Smp_006350.2	2805
Smp_006390.1	2353
Smp_006440.1	1966
Smp_006510.1	0
Smp_006520.1	0
Smp_006550.1	1958
Smp_006560.1	820
Smp_006590.1	429
Smp_006630.2	1960
Smp_006680.1	319
Smp_006690.1	462
Smp_006700.2	1083
Smp_006710.1	558
Smp_006720.2	673
Smp_006730.1	1957
Smp_006740.1	8418
Smp_006750.1	436
Smp_006760.1	104
Smp_006780.1	1122
Smp_006810.1	1472
Smp_006830.1	1411
Smp_006840.1	348
Smp_006850.1	982
Smp_006860.1	1525
Smp_006920.1	800
Smp_006930.1	1047
Smp_006960.1	0
Smp_006970.1	957
Smp_006980.1	543
Smp_006990.1	1542
Smp_007000.1	129
Smp_007070.1	121
Smp_007170.1	1190
Smp_007180.1	2043
Smp_007190.1	775
Smp_007210.1	1347
Smp_007260.2	11808
Smp_007270.1	359
Smp_007290.1	135
Smp_007300.1	4245
Smp_007330.1	518
Smp_007380.1	1378
Smp_007450.1	322
Smp_007500.1	1336
Smp_007510.1	1450
Smp_007540.1	396
Smp_007550.1	2452
Smp_007570.1	27
Smp_007630.1	1909
Smp_007650.1	2902
Smp_007660.1	1110
Smp_007670.1	48
Smp_007690.1	181
Smp_007710.1	559
Smp_007730.1	1028
Smp_007760.1	209
Smp_007770.1	442
Smp_007780.1	105
Smp_007890.1	405
Smp_007900.1	4271
Smp_007950.1	2
Smp_007960.1	619
Smp_007970.1	650
Smp_008070.1	5036
Smp_008120.1	776
Smp_008140.1	257
Smp_008170.1	2
Smp_008190.1	2
Smp_008220.1	395
Smp_008230.1	789
Smp_008260.1	1120
Smp_008290.1	676
Smp_008310.1	1796
Smp_008320.1	1961
Smp_008340.1	673
Smp_008360.1	1347
Smp_008370.1	5
Smp_008390.1	1
Smp_008400.1	14
Smp_008430.1	1735
Smp_008440.1	478
Smp_008450.1	14
Smp_008470.2	872
Smp_008490.1	1772
Smp_008500.2	1706
Smp_008545.1	15082
Smp_008580.1	947
Smp_008610.1	1573
Smp_008620.1	143
Smp_008640.1	0
Smp_008660.1	5890
Smp_008710.1	524
Smp_008770.1	897
Smp_008830.1	3706
Smp_008850.1	137
Smp_008860.1	325
Smp_008900.1	6187
Smp_008910.1	4
Smp_008920.1	59
Smp_009020.1	92
Smp_009030.1	3544
Smp_009040.1	144
Smp_009070.1	780
Smp_009150.1	678
Smp_009230.1	10
Smp_009250.1	2096
Smp_009300.1	1112
Smp_009310.2	20089
Smp_009320.2	556
Smp_009340.1	263
Smp_009390.2	490
Smp_009400.1	2071
Smp_009420.1	195
Smp_009430.1	669
Smp_009520.1	722
Smp_009530.1	191
Smp_009540.1	1163
Smp_009550.1	458
Smp_009560.1	231
Smp_009580.1	31582
Smp_009600.1	1474
Smp_009630.1	129
Smp_009650.1	4848
Smp_009690.1	13079
Smp_009710.3	1245
Smp_009760.1	23002
Smp_009780.2	11660
Smp_009800.1	33
Smp_009810.1	6
Smp_009830.1	1236
Smp_009990.1	1069
Smp_010000.1	1
Smp_010090.1	1341
Smp_010100.1	647
Smp_010110.1	519
Smp_010140.1	1029
Smp_010160.1	1042
Smp_010230.1	1259
Smp_010250.1	1328
Smp_010260.1	645
Smp_010280.1	1143
Smp_010290.1	4412
Smp_010370.1	348
Smp_010380.1	121
Smp_010400.1	415
Smp_010450.1	24
Smp_010470.1	2
Smp_010550.1	15971
Smp_010620.1	429
Smp_010670.1	914
Smp_010690.1	684
Smp_010710.1	2087
Smp_010720.1	4
Smp_010770.1	2265
Smp_010800.1	192
Smp_010820.1	664
Smp_010850.1	0
Smp_010900.1	620
Smp_010930.1	2702
Smp_010940.1	13804
Smp_011000.1	90
Smp_011010.1	554
Smp_011030.1	128
Smp_011100.1	10
Smp_011120.1	2409
Smp_011150.1	176
Smp_011180.1	5
Smp_011220.1	150
Smp_011230.1	414
Smp_011270.2	4604
Smp_011430.1	401
Smp_011560.1	1879
Smp_011570.1	11587
Smp_011640.1	352
Smp_011660.1	1450
Smp_011680.2	4543
Smp_011700.1	1040
Smp_011710.1	1191
Smp_011720.1	590
Smp_011740.1	332
Smp_011830.1	2693
Smp_011860.1	1384
Smp_011870.1	3
Smp_011960.1	389
Smp_011980.1	796
Smp_011990.1	1710
Smp_012000.1	254
Smp_012010.1	688
Smp_012030.1	792
Smp_012050.1	435
Smp_012070.1	701
Smp_012110.1	1421
Smp_012150.1	1127
Smp_012200.1	620
Smp_012230.1	0
Smp_012280.1	1682
Smp_012340.1	1802
Smp_012350.2	1048
Smp_012380.1	532
Smp_012400.1	333
Smp_012410.1	1546
Smp_012440.1	3841
Smp_012450.1	380
Smp_012460.1	686
Smp_012470.1	4146
Smp_012480.1	856
Smp_012530.1	728
Smp_012540.1	633
Smp_012560.1	118
Smp_012570.1	2738
Smp_012580.1	1281
Smp_012600.1	0
Smp_012660.1	12
Smp_012670.2	68
Smp_012680.1	18
Smp_012690.1	870
Smp_012720.1	2149
Smp_012740.2	1398
Smp_012750.1	6679
Smp_012780.1	1311
Smp_012790.1	736
Smp_012800.1	694
Smp_012810.1	312
Smp_012860.1	807
Smp_012900.1	1101
Smp_012920.1	46
Smp_012930.1	1124
Smp_012950.1	34
Smp_012970.1	1621
Smp_012980.1	1145
Smp_013040.2	7167
Smp_013050.1	455
Smp_013060.1	926
Smp_013070.1	1839
Smp_013080.1	130
Smp_013150.1	94
Smp_013200.2	8186
Smp_013210.1	5
Smp_013300.1	1071
Smp_013310.1	58
Smp_013360.1	1852
Smp_013370.3	634
Smp_013440.1	550
Smp_013460.1	1223
Smp_013470.2	10191
Smp_013520.1	793
Smp_013540.1	1
Smp_013560.1	144
Smp_013570.1	178
Smp_013600.1	11
Smp_013610.1	255
Smp_013630.1	534
Smp_013690.1	882
Smp_013790.1	7457
Smp_013810.1	940
Smp_013840.2	2545
Smp_013860.1	938
Smp_013870.1	867
Smp_013930.1	914
Smp_013950.1	353
Smp_014010.1	3429
Smp_014020.1	645
Smp_014050.1	922
Smp_014060.1	76
Smp_014080.1	45
Smp_014170.2	4984
Smp_014260.1	104
Smp_014270.1	73
Smp_014280.1	206
Smp_014290.1	563
Smp_014400.3	4128
Smp_014410.2	99
Smp_014420.1	28
Smp_014430.1	8
Smp_014570.1	7125
Smp_014610.1	13
Smp_014620.1	789
Smp_014650.1	2698
Smp_014660.2	1295
Smp_014670.2	4563
Smp_014680.1	38
Smp_014730.1	87
Smp_014780.2	4394
Smp_014800.2	483
Smp_014820.1	196
Smp_014840.1	186
Smp_014850.1	762
Smp_015020.1	471
Smp_015030.1	286
Smp_015050.1	890
Smp_015070.1	1093
Smp_015090.1	3580
Smp_015100.1	118
Smp_015160.1	0
Smp_015190.1	8
Smp_015220.1	729
Smp_015390.1	1182
Smp_015440.1	232
Smp_015480.1	293
Smp_015490.1	0
Smp_015510.1	665
Smp_015520.1	651
Smp_015530.3	6349
Smp_015630.1	275
Smp_015670.1	404
Smp_015690.1	6215
Smp_015710.1	747
Smp_015720.1	3239
Smp_015730.1	2659
Smp_015760.1	29
Smp_015780.1	451
Smp_015800.1	770
Smp_015820.1	64
Smp_015840.1	2341
Smp_015850.2	1443
Smp_015860.1	578
Smp_015880.1	957
Smp_015900.1	753
Smp_015920.1	2
Smp_015980.1	1166
Smp_016050.1	2775
Smp_016090.1	2329
Smp_016130.1	458
Smp_016180.1	276
Smp_016200.3	1543
Smp_016230.1	96
Smp_016240.1	47
Smp_016250.2	1077
Smp_016340.1	425
Smp_016380.1	1122
Smp_016390.1	1578
Smp_016410.1	4829
Smp_016490.2	3258
Smp_016510.1	276
Smp_016540.1	4
Smp_016550.2	397
Smp_016600.1	1088
Smp_016630.1	776
Smp_016640.1	804
Smp_016670.1	538
Smp_016680.1	3
Smp_016730.1	84
Smp_016750.1	2
Smp_016780.1	1935
Smp_016810.1	341
Smp_016840.1	1409
Smp_016870.1	650
Smp_016890.1	625
Smp_016900.1	245
Smp_016910.1	235
Smp_016920.1	167
Smp_016990.1	812
Smp_017010.4	6312
Smp_017020.1	2
Smp_017070.1	2693
Smp_017080.1	2057
Smp_017090.1	399
Smp_017110.1	223
Smp_017230.1	408
Smp_017280.1	4750
Smp_017290.4	473
Smp_017350.1	138
Smp_017360.1	6379
Smp_017420.1	370
Smp_017430.1	11619
Smp_017470.1	474
Smp_017520.1	213
Smp_017610.1	61
Smp_017640.1	768
Smp_017650.2	1015
Smp_017660.1	1438
Smp_017670.1	91
Smp_017710.1	626
Smp_017720.1	42
Smp_017730.1	3799
Smp_017750.1	2250
Smp_017810.1	1895
Smp_017830.2	2871
Smp_017860.1	122
Smp_017870.1	73
Smp_017880.1	442
Smp_017890.1	1489
Smp_017900.1	557
Smp_017980.1	0
Smp_017990.1	271
Smp_018010.1	1179
Smp_018020.1	1351
Smp_018030.1	604
Smp_018120.1	13
Smp_018150.1	833
Smp_018160.1	380
Smp_018170.1	363
Smp_018210.1	703
Smp_018220.2	1130
Smp_018230.1	0
Smp_018240.1	11868
Smp_018250.2	8164
Smp_018260.1	1404
Smp_018280.1	1230
Smp_018290.1	361
Smp_018310.1	344
Smp_018360.1	1653
Smp_018400.1	363
Smp_018430.1	444
Smp_018440.1	109
Smp_018460.1	851
Smp_018480.1	151
Smp_018490.1	160
Smp_018500.1	26
Smp_018510.1	75
Smp_018530.2	5167
Smp_018550.1	1401
Smp_018570.1	609
Smp_018580.1	160
Smp_018590.1	31
Smp_018610.1	1219
Smp_018620.1	1578
Smp_018640.1	283
Smp_018670.1	59
Smp_018680.1	699
Smp_018710.1	776
Smp_018720.1	56
Smp_018730.1	176
Smp_018760.1	4929
Smp_018790.1	1455
Smp_018800.1	61
Smp_018870.1	79
Smp_018880.1	0
Smp_018920.1	15
Smp_018930.1	378
Smp_018940.1	14
Smp_018950.1	620
Smp_018980.1	234
Smp_018990.1	4980
Smp_019000.1	0
Smp_019010.1	4541
Smp_019030.1	3860
Smp_019040.1	440
Smp_019050.2	799
Smp_019060.1	1011
Smp_019100.1	1517
Smp_019130.1	670
Smp_019170.1	2807
Smp_019190.1	909
Smp_019200.1	0
Smp_019210.1	27
Smp_019260.1	1290
Smp_019280.1	245
Smp_019310.1	53
Smp_019340.1	775
Smp_019350.1	1299
Smp_019380.1	1165
Smp_019420.1	165
Smp_019430.1	1109
Smp_019440.1	1181
Smp_019460.1	6
Smp_019490.1	674
Smp_019610.1	356
Smp_019620.2	829
Smp_019630.1	1529
Smp_019640.1	1141
Smp_019680.1	1407
Smp_019690.1	2714
Smp_019730.2	1505
Smp_019750.2	3107
Smp_019760.1	291
Smp_019790.1	1473
Smp_019810.1	145
Smp_019820.1	437
Smp_019840.2	2102
Smp_019860.1	409
Smp_019880.1	945
Smp_019890.1	790
Smp_019900.1	1833
Smp_019920.1	225
Smp_019940.1	1053
Smp_019950.1	602
Smp_019980.1	1444
Smp_019990.1	530
Smp_020040.2	2506
Smp_020050.1	2098
Smp_020060.1	1397
Smp_020070.1	7377
Smp_020080.1	466
Smp_020090.1	346
Smp_020120.1	221
Smp_020130.1	606
Smp_020170.1	274
Smp_020200.1	1091
Smp_020210.1	1400
Smp_020220.2	1018
Smp_020270.1	943
Smp_020300.1	2690
Smp_020340.1	289
Smp_020360.1	1200
Smp_020370.1	2527
Smp_020400.1	395
Smp_020450.1	1115
Smp_020460.1	4
Smp_020480.1	675
Smp_020540.2	282
Smp_020550.1	4076
Smp_020590.1	1188
Smp_020660.1	0
Smp_020760.1	1100
Smp_020770.1	1431
Smp_020800.1	1417
Smp_020840.1	19
Smp_020880.1	0
Smp_020920.1	2174
Smp_020960.1	2
Smp_021040.1	1120
Smp_021060.1	0
Smp_021070.1	705
Smp_021080.1	1080
Smp_021100.1	1313
Smp_021130.1	763
Smp_021140.1	6093
Smp_021160.1	1099
Smp_021170.1	1791
Smp_021190.1	54
Smp_021220.1	736
Smp_021260.1	15
Smp_021280.1	160
Smp_021290.1	856
Smp_021300.1	998
Smp_021320.1	224
Smp_021330.2	1146
Smp_021340.2	3422
Smp_021370.1	410
Smp_021390.1	69
Smp_021460.1	1
Smp_021540.1	1652
Smp_021550.1	536
Smp_021590.1	741
Smp_021600.1	884
Smp_021730.1	4536
Smp_021750.2	1270
Smp_021760.1	1654
Smp_021790.2	155
Smp_021800.1	441
Smp_021830.1	307
Smp_021870.1	1501
Smp_021910.1	658
Smp_021920.1	10999
Smp_021950.2	1079
Smp_021960.1	357
Smp_021980.1	779
Smp_022020.1	1739
Smp_022050.1	127
Smp_022070.1	34
Smp_022090.1	1381
Smp_022110.1	827
Smp_022130.1	593
Smp_022140.1	564
Smp_022170.1	2143
Smp_022300.1	24
Smp_022310.1	1911
Smp_022320.2	708
Smp_022330.1	3066
Smp_022340.1	1840
Smp_022400.1	4186
Smp_022410.1	33
Smp_022430.1	657
Smp_022450.2	254
Smp_022460.1	531
Smp_022470.1	267
Smp_022480.1	2
Smp_022500.1	1534
Smp_022520.1	0
Smp_022540.1	1388
Smp_022560.2	2908
Smp_022570.1	370
Smp_022610.1	24
Smp_022630.1	1236
Smp_022640.1	7024
Smp_022660.1	1265
Smp_022700.2	664
Smp_022710.1	1
Smp_022720.1	4
Smp_022730.1	581
Smp_022740.1	67
Smp_022760.1	27
Smp_022810.1	445
Smp_022850.1	1517
Smp_022870.1	55
Smp_022890.1	370
Smp_022960.1	1146
Smp_022990.1	979
Smp_023010.1	205
Smp_023140.1	187
Smp_023150.1	884
Smp_023160.1	687
Smp_023170.1	970
Smp_023190.1	0
Smp_023230.1	697
Smp_023240.1	199
Smp_023250.1	716
Smp_023270.2	977
Smp_023290.1	22
Smp_023360.1	3690
Smp_023470.1	21
Smp_023530.1	4517
Smp_023550.1	3740
Smp_023570.1	53
Smp_023620.1	1230
Smp_023660.1	957
Smp_023670.1	714
Smp_023700.2	1012
Smp_023710.1	14
Smp_023830.1	166
Smp_023840.1	474
Smp_023860.1	0
Smp_023930.1	297
Smp_023940.1	804
Smp_023990.1	503
Smp_024000.1	727
Smp_024010.1	295
Smp_024030.1	445
Smp_024060.1	813
Smp_024070.1	1
Smp_024110.1	17548
Smp_024120.1	2394
Smp_024140.4	25586
Smp_024150.1	1647
Smp_024180.2	793
Smp_024190.1	1427
Smp_024220.1	688
Smp_024240.1	512
Smp_024290.1	166
Smp_024360.1	1079
Smp_024370.1	2640
Smp_024380.1	760
Smp_024390.3	988
Smp_024490.1	644
Smp_024500.4	1227
Smp_024520.1	1858
Smp_024580.2	1488
Smp_024590.1	1170
Smp_024650.1	2
Smp_024660.1	1772
Smp_024670.1	432
Smp_024800.1	124
Smp_024810.1	598
Smp_024820.2	1708
Smp_024850.1	4730
Smp_024860.1	86
Smp_024870.1	2267
Smp_024880.1	1978
Smp_024900.1	1764
Smp_024930.1	219
Smp_024970.1	1760
Smp_025010.1	2627
Smp_025020.1	574
Smp_025030.1	495
Smp_025100.1	1002
Smp_025130.1	1213
Smp_025150.1	1585
Smp_025160.3	1641
Smp_025180.1	0
Smp_025260.1	993
Smp_025340.1	584
Smp_025360.1	1023
Smp_025370.1	771
Smp_025380.1	114
Smp_025390.1	2
Smp_025410.1	190
Smp_025440.1	1474
Smp_025510.1	2956
Smp_025550.1	905
Smp_025560.1	985
Smp_025570.1	1059
Smp_025620.1	175
Smp_025670.1	661
Smp_025680.1	510
Smp_025690.1	51
Smp_025700.1	158
Smp_025740.1	511
Smp_025750.1	465
Smp_025800.1	1816
Smp_025830.1	234
Smp_025860.1	6787
Smp_025890.1	64
Smp_025950.1	832
Smp_026030.1	329
Smp_026040.1	257
Smp_026090.1	557
Smp_026100.1	384
Smp_026160.1	4811
Smp_026190.1	1905
Smp_026200.1	0
Smp_026230.1	1193
Smp_026250.3	1584
Smp_026260.1	846
Smp_026270.1	1291
Smp_026280.1	496
Smp_026300.1	782
Smp_026310.1	1328
Smp_026320.1	1029
Smp_026340.1	594
Smp_026390.1	358
Smp_026400.1	85
Smp_026420.1	566
Smp_026440.1	33
Smp_026460.1	1134
Smp_026510.1	794
Smp_026540.1	276
Smp_026560.1	5924
Smp_026570.1	248
Smp_026630.1	1982
Smp_026670.1	331
Smp_026700.1	216
Smp_026770.1	2229
Smp_026790.1	19
Smp_026810.1	101
Smp_026820.1	38
Smp_026830.2	226
Smp_026860.1	0
Smp_026880.1	0
Smp_026910.1	4167
Smp_026920.1	46
Smp_026930.1	350
Smp_027000.1	1338
Smp_027010.2	1404
Smp_027040.1	956
Smp_027080.1	717
Smp_027210.1	46
Smp_027220.1	607
Smp_027240.1	385
Smp_027250.1	456
Smp_027290.1	0
Smp_027300.1	496
Smp_027340.1	605
Smp_027360.1	340
Smp_027370.1	544
Smp_027390.1	1481
Smp_027400.1	583
Smp_027430.1	288
Smp_027450.1	596
Smp_027480.1	1533
Smp_027500.1	37
Smp_027550.1	4052
Smp_027580.1	0
Smp_027610.1	6957
Smp_027740.1	0
Smp_027750.1	824
Smp_027820.1	9
Smp_027830.1	0
Smp_027850.1	768
Smp_027870.1	1584
Smp_027880.1	1166
Smp_027890.1	794
Smp_027900.1	1948
Smp_027910.1	2190
Smp_027920.1	5694
Smp_027940.1	3
Smp_027970.1	754
Smp_027990.1	110
Smp_028030.1	2181
Smp_028050.1	737
Smp_028060.1	729
Smp_028070.1	1602
Smp_028080.1	1340
Smp_028100.1	2010
Smp_028120.1	1389
Smp_028130.1	1
Smp_028140.1	945
Smp_028150.1	73
Smp_028170.1	5591
Smp_028190.1	866
Smp_028200.1	1929
Smp_028210.1	44
Smp_028330.1	1239
Smp_028340.1	1085
Smp_028360.1	347
Smp_028370.1	4
Smp_028410.1	310
Smp_028430.1	184
Smp_028440.1	2752
Smp_028450.1	22
Smp_028490.1	189
Smp_028500.1	1045
Smp_028550.1	339
Smp_028620.1	488
Smp_028630.1	1844
Smp_028640.1	0
Smp_028650.1	1004
Smp_028670.1	538
Smp_028690.1	665
Smp_028730.1	911
Smp_028800.1	12
Smp_028840.1	199
Smp_028850.1	198
Smp_028860.1	17
Smp_028870.1	2018
Smp_028910.1	7
Smp_028930.1	398
Smp_028940.1	554
Smp_028980.1	811
Smp_028990.1	1000
Smp_029040.1	413
Smp_029060.1	1049
Smp_029070.1	521
Smp_029100.2	524
Smp_029160.1	960
Smp_029210.1	627
Smp_029230.1	311
Smp_029240.2	4571
Smp_029310.1	860
Smp_029360.1	803
Smp_029370.1	565
Smp_029390.1	2971
Smp_029400.1	1
Smp_029410.1	1618
Smp_029470.1	394
Smp_029480.1	91
Smp_029500.1	2702
Smp_029520.1	236
Smp_029620.1	0
Smp_029670.1	372
Smp_029700.1	388
Smp_029730.1	1122
Smp_029740.1	489
Smp_029750.1	773
Smp_029780.1	47
Smp_029790.1	20
Smp_029800.1	682
Smp_029820.1	4271
Smp_029850.1	1041
Smp_029890.1	3301
Smp_029900.1	867
Smp_029930.1	11
Smp_029940.2	696
Smp_029950.1	0
Smp_029970.1	1118
Smp_029990.1	551
Smp_030000.1	3859
Smp_030010.3	1246
Smp_030020.1	335
Smp_030030.1	359
Smp_030050.1	13
Smp_030110.1	240
Smp_030150.1	736
Smp_030180.1	426
Smp_030220.1	1259
Smp_030250.1	604
Smp_030260.1	198
Smp_030280.1	713
Smp_030290.1	919
Smp_030300.1	14589
Smp_030320.1	2172
Smp_030330.2	870
Smp_030350.1	3
Smp_030370.1	18268
Smp_030400.1	1128
Smp_030440.1	135
Smp_030500.1	2496
Smp_030650.1	13
Smp_030690.1	3828
Smp_030710.1	570
Smp_030730.1	40158
Smp_030760.1	690
Smp_030780.1	2561
Smp_030830.2	3638
Smp_030860.1	1696
Smp_030870.1	203
Smp_030910.1	5
Smp_030920.1	1686
Smp_030930.2	381
Smp_031000.2	1321
Smp_031010.1	611
Smp_031020.1	4
Smp_031040.2	1612
Smp_031050.1	1830
Smp_031070.3	1579
Smp_031100.1	1622
Smp_031180.1	367
Smp_031190.1	569
Smp_031220.1	127
Smp_031250.1	132
Smp_031270.1	371
Smp_031300.1	103
Smp_031310.1	4693
Smp_031350.1	375
Smp_031360.1	2846
Smp_031390.1	6
Smp_031400.1	1242
Smp_031430.1	64
Smp_031530.1	160
Smp_031560.1	369
Smp_031570.1	5284
Smp_031590.1	965
Smp_031680.1	140
Smp_031690.1	619
Smp_031710.1	1768
Smp_031720.1	2526
Smp_031730.1	1142
Smp_031770.1	6862
Smp_031860.1	1335
Smp_031880.1	5438
Smp_031920.5	1746
Smp_031940.1	1533
Smp_031950.2	919
Smp_031990.1	527
Smp_032000.1	249
Smp_032060.1	1047
Smp_032120.1	405
Smp_032150.1	494
Smp_032180.1	4655
Smp_032230.1	1198
Smp_032240.1	498
Smp_032250.1	943
Smp_032260.1	5579
Smp_032280.1	529
Smp_032310.1	761
Smp_032320.6	3549
Smp_032370.1	3
Smp_032420.1	404
Smp_032470.1	12
Smp_032480.1	1925
Smp_032490.1	599
Smp_032500.1	2193
Smp_032510.1	3992
Smp_032520.1	3803
Smp_032580.2	1788
Smp_032640.1	147
Smp_032670.3	0
Smp_032690.1	0
Smp_032710.1	0
Smp_032720.1	43
Smp_032740.1	6
Smp_032750.1	10
Smp_032760.1	3662
Smp_032770.1	749
Smp_032780.1	1092
Smp_032790.1	304
Smp_032800.2	1678
Smp_032810.1	1566
Smp_032820.1	1183
Smp_032920.2	629
Smp_032930.2	1067
Smp_032950.1	1641
Smp_032970.1	70
Smp_032980.1	0
Smp_032990.1	0
Smp_033000.1	24
Smp_033010.1	26
Smp_033020.1	1180
Smp_033040.1	1169
Smp_033050.1	2255
Smp_033110.1	616
Smp_033130.1	318
Smp_033140.1	211
Smp_033150.1	114
Smp_033200.1	41
Smp_033210.1	201
Smp_033250.1	0
Smp_033260.2	1137
Smp_033330.1	521
Smp_033350.1	1168
Smp_033380.1	0
Smp_033400.1	1958
Smp_033440.1	0
Smp_033510.1	7
Smp_033530.3	2515
Smp_033540.1	2280
Smp_033550.1	1152
Smp_033590.1	287
Smp_033600.1	983
Smp_033610.1	730
Smp_033620.1	677
Smp_033660.1	627
Smp_033670.5	2723
Smp_033680.1	751
Smp_033700.1	692
Smp_033710.1	3443
Smp_033760.2	4286
Smp_033770.1	985
Smp_033870.1	801
Smp_033930.1	15
Smp_033950.2	2526
Smp_033970.1	1044
Smp_033990.1	608
Smp_034000.1	1518
Smp_034080.1	143
Smp_034090.1	550
Smp_034100.1	471
Smp_034120.1	1206
Smp_034160.1	22
Smp_034190.1	2791
Smp_034220.1	432
Smp_034270.2	921
Smp_034300.1	60
Smp_034310.1	14
Smp_034400.1	708
Smp_034410.1	2117
Smp_034420.2	1630
Smp_034430.1	885
Smp_034440.1	182
Smp_034450.1	837
Smp_034490.1	1752
Smp_034500.1	1102
Smp_034530.1	351
Smp_034550.1	1715
Smp_034580.1	0
Smp_034610.1	73
Smp_034660.1	1565
Smp_034670.1	1008
Smp_034680.1	46
Smp_034700.3	663
Smp_034840.2	17069
Smp_034850.1	422
Smp_034860.1	92
Smp_034870.1	4293
Smp_034920.1	112
Smp_034940.2	3286
Smp_034980.1	2342
Smp_035000.1	96
Smp_035010.1	378
Smp_035020.2	574
Smp_035030.1	5777
Smp_035040.1	54
Smp_035080.1	191
Smp_035090.2	1631
Smp_035110.1	630
Smp_035120.1	26
Smp_035140.1	350
Smp_035150.1	661
Smp_035160.1	120
Smp_035180.1	73
Smp_035190.2	1089
Smp_035200.4	18323
Smp_035210.1	5888
Smp_035220.1	185
Smp_035250.1	4
Smp_035260.1	1641
Smp_035270.2	2420
Smp_035280.1	1197
Smp_035290.1	4
Smp_035300.2	799
Smp_035310.1	4716
Smp_035360.1	874
Smp_035370.1	9
Smp_035380.1	17
Smp_035390.1	1034
Smp_035410.1	1092
Smp_035430.2	2919
Smp_035460.1	314
Smp_035470.1	3553
Smp_035480.1	1082
Smp_035500.1	26
Smp_035540.1	318
Smp_035550.1	28
Smp_035560.1	3164
Smp_035580.1	1129
Smp_035620.1	767
Smp_035640.1	6
Smp_035650.1	130
Smp_035700.1	1643
Smp_035730.1	427
Smp_035790.1	3379
Smp_035800.1	2471
Smp_035870.1	5
Smp_035930.1	134
Smp_036010.1	410
Smp_036020.1	1179
Smp_036060.1	1306
Smp_036090.1	1116
Smp_036130.1	1748
Smp_036180.1	1316
Smp_036220.1	2188
Smp_036250.1	883
Smp_036270.2	9461
Smp_036370.1	796
Smp_036390.1	1011
Smp_036400.1	1767
Smp_036470.1	33
Smp_036500.1	1206
Smp_036550.1	506
Smp_036570.1	156
Smp_036590.1	4629
Smp_036630.1	303
Smp_036660.1	43
Smp_036670.1	49
Smp_036720.1	37
Smp_036760.1	106
Smp_036780.1	328
Smp_036920.1	386
Smp_036930.1	712
Smp_036940.1	901
Smp_036950.1	1556
Smp_036980.1	149
Smp_036990.1	836
Smp_037120.1	726
Smp_037190.1	478
Smp_037200.1	557
Smp_037210.1	265
Smp_037230.1	7975
Smp_037290.1	605
Smp_037380.1	578
Smp_037400.1	685
Smp_037430.1	1
Smp_037460.1	1431
Smp_037510.1	45
Smp_037530.1	745
Smp_037540.2	3826
Smp_037590.1	2291
Smp_037610.1	11
Smp_037640.1	417
Smp_037690.1	0
Smp_037700.1	2085
Smp_037780.1	346
Smp_037860.1	3028
Smp_037900.1	276
Smp_037910.1	1263
Smp_037930.1	617
Smp_037960.1	674
Smp_038030.1	747
Smp_038080.1	2890
Smp_038100.1	11411
Smp_038140.1	449
Smp_038210.1	1341
Smp_038240.1	1808
Smp_038300.1	412
Smp_038330.1	480
Smp_038340.1	980
Smp_038410.1	57
Smp_038420.1	713
Smp_038430.1	139
Smp_038440.1	476
Smp_038510.1	10648
Smp_038530.1	331
Smp_038540.1	379
Smp_038560.2	7575
Smp_038630.1	217
Smp_038640.1	883
Smp_038680.1	726
Smp_038700.5	1404
Smp_038710.1	793
Smp_038730.5	758
Smp_038820.1	437
Smp_038830.1	823
Smp_038840.1	331
Smp_038870.1	1975
Smp_038920.1	0
Smp_038930.1	2208
Smp_038940.1	556
Smp_038950.1	5959
Smp_038960.1	3913
Smp_038970.1	9
Smp_038980.2	895
Smp_038990.1	852
Smp_039000.1	1897
Smp_039010.1	0
Smp_039080.1	1421
Smp_039130.1	1581
Smp_039160.1	1285
Smp_039180.2	2181
Smp_039300.1	1219
Smp_039340.1	2120
Smp_039390.1	437
Smp_039400.1	6843
Smp_039470.1	0
Smp_039490.1	3873
Smp_039590.1	66
Smp_039600.1	2
Smp_039620.1	199
Smp_039640.2	1861
Smp_039650.1	473
Smp_039670.1	1253
Smp_039740.1	773
Smp_039750.1	383
Smp_039810.1	745
Smp_039820.1	1728
Smp_039870.2	1344
Smp_039970.1	278
Smp_039980.1	310
Smp_040020.1	213
Smp_040080.1	2224
Smp_040100.1	764
Smp_040110.1	57
Smp_040130.1	27932
Smp_040190.1	1186
Smp_040270.1	1842
Smp_040280.1	936
Smp_040350.1	697
Smp_040360.1	444
Smp_040390.1	0
Smp_040440.1	16
Smp_040450.1	524
Smp_040460.1	1505
Smp_040500.1	2041
Smp_040510.1	1182
Smp_040540.1	1742
Smp_040550.1	274
Smp_040560.1	459
Smp_040570.1	2392
Smp_040610.1	87
Smp_040680.1	220
Smp_040710.1	244
Smp_040720.1	927
Smp_040770.1	1335
Smp_040790.1	4492
Smp_040800.1	3246
Smp_040960.1	446
Smp_040970.1	5969
Smp_040990.1	233
Smp_041050.1	924
Smp_041060.1	2091
Smp_041100.1	674
Smp_041190.2	1282
Smp_041210.1	92
Smp_041280.1	397
Smp_041320.1	0
Smp_041350.1	74
Smp_041370.1	1616
Smp_041390.1	729
Smp_041430.1	1998
Smp_041450.1	3137
Smp_041460.1	1102
Smp_041480.2	3088
Smp_041490.1	380
Smp_041500.1	881
Smp_041520.1	594
Smp_041540.1	199
Smp_041550.1	469
Smp_041570.1	21
Smp_041600.1	2771
Smp_041630.1	848
Smp_041650.1	1803
Smp_041680.1	249
Smp_041700.1	80
Smp_041730.2	1217
Smp_041740.1	7998
Smp_041750.1	1661
Smp_041760.1	3237
Smp_041770.1	4524
Smp_041820.1	286
Smp_041830.1	909
Smp_041880.1	0
Smp_041890.2	644
Smp_041960.1	4
Smp_041970.1	2
Smp_041980.1	4774
Smp_042020.1	1043
Smp_042030.1	513
Smp_042050.1	839
Smp_042060.1	725
Smp_042080.2	448
Smp_042090.1	7102
Smp_042110.1	1152
Smp_042120.1	129
Smp_042140.1	975
Smp_042150.1	157
Smp_042160.2	14175
Smp_042170.1	12
Smp_042210.1	488
Smp_042230.1	184
Smp_042270.2	2964
Smp_042280.1	409
Smp_042300.1	4829
Smp_042340.1	771
Smp_042390.1	381
Smp_042400.1	1043
Smp_042420.1	419
Smp_042430.2	157
Smp_042440.1	512
Smp_042530.1	44
Smp_042550.1	1667
Smp_042560.1	1272
Smp_042590.1	1384
Smp_042630.1	416
Smp_042670.2	1086
Smp_042680.1	1091
Smp_042690.1	1747
Smp_042700.1	100
Smp_042720.1	50
Smp_042740.1	206
Smp_042770.1	344
Smp_042780.1	434
Smp_042790.1	309
Smp_042810.1	309
Smp_042910.1	632
Smp_042920.1	324
Smp_042980.1	417
Smp_042990.1	459
Smp_043010.1	617
Smp_043030.1	4250
Smp_043040.1	34
Smp_043070.1	325
Smp_043100.1	5358
Smp_043110.1	661
Smp_043120.1	2353
Smp_043130.1	730
Smp_043150.1	10747
Smp_043170.1	874
Smp_043200.1	740
Smp_043210.1	1073
Smp_043220.1	932
Smp_043250.1	2
Smp_043260.1	49
Smp_043270.1	2
Smp_043290.1	1
Smp_043300.1	0
Smp_043320.1	0
Smp_043340.1	12
Smp_043350.1	709
Smp_043360.1	25
Smp_043390.1	809
Smp_043420.1	53
Smp_043500.1	1065
Smp_043570.1	195
Smp_043580.1	264
Smp_043600.1	954
Smp_043610.1	978
Smp_043620.1	350
Smp_043650.1	372
Smp_043670.2	3034
Smp_043780.1	780
Smp_043820.1	73
Smp_043860.1	32
Smp_043910.1	25
Smp_043930.1	280
Smp_043940.2	603
Smp_043970.1	1164
Smp_043990.1	2627
Smp_044000.1	5532
Smp_044010.2	10441
Smp_044020.1	349
Smp_044060.1	272
Smp_044160.1	597
Smp_044250.1	667
Smp_044260.1	364
Smp_044280.1	1512
Smp_044400.1	167
Smp_044440.1	1429
Smp_044470.1	286
Smp_044520.1	334
Smp_044530.1	1630
Smp_044550.8	13558
Smp_044560.1	295
Smp_044580.1	4305
Smp_044610.1	7
Smp_044680.1	2518
Smp_044690.1	490
Smp_044750.1	593
Smp_044770.1	1001
Smp_044800.1	275
Smp_044810.1	1630
Smp_044820.1	267
Smp_044850.1	739
Smp_044870.1	139
Smp_044920.1	2976
Smp_044950.1	612
Smp_044970.1	6724
Smp_045010.1	635
Smp_045040.1	3369
Smp_045060.1	1043
Smp_045070.1	1143
Smp_045200.1	20022
Smp_045220.2	4676
Smp_045230.1	809
Smp_045250.1	954
Smp_045260.1	1248
Smp_045300.1	307
Smp_045360.3	3293
Smp_045400.1	1977
Smp_045410.1	616
Smp_045420.1	229
Smp_045430.3	431
Smp_045470.1	374
Smp_045480.2	1368
Smp_045490.1	20
Smp_045500.1	238
Smp_045510.1	1656
Smp_045550.1	730
Smp_045560.1	1800
Smp_045590.1	1007
Smp_045600.1	101
Smp_045610.1	3128
Smp_045620.1	711
Smp_045640.1	32
Smp_045650.1	97
Smp_045680.1	16
Smp_045710.1	1372
Smp_045730.1	904
Smp_045750.1	514
Smp_045760.1	589
Smp_045780.1	813
Smp_045790.1	774
Smp_045810.2	798
Smp_045860.1	789
Smp_045920.2	400
Smp_045930.1	678
Smp_045940.1	5674
Smp_045950.2	2630
Smp_045960.1	2408
Smp_045980.1	1043
Smp_045990.1	126
Smp_046020.1	2344
Smp_046030.1	557
Smp_046040.1	0
Smp_046060.1	9252
Smp_046090.2	8054
Smp_046100.1	1333
Smp_046120.1	410
Smp_046130.1	987
Smp_046140.1	2370
Smp_046160.1	509
Smp_046180.1	0
Smp_046190.1	480
Smp_046250.1	1206
Smp_046280.1	924
Smp_046290.1	2214
Smp_046360.1	610
Smp_046410.1	129
Smp_046430.1	1138
Smp_046450.1	919
Smp_046500.2	2762
Smp_046550.1	850
Smp_046600.1	6993
Smp_046630.1	2031
Smp_046640.1	160
Smp_046650.1	18
Smp_046680.1	1065
Smp_046690.1	9795
Smp_046740.1	2883
Smp_046750.1	801
Smp_046780.1	41
Smp_046790.1	625
Smp_046800.1	1162
Smp_046810.1	2017
Smp_046870.1	644
Smp_046880.2	1196
Smp_046890.1	520
Smp_046900.1	404
Smp_046910.1	176
Smp_046930.1	12820
Smp_046980.1	666
Smp_047060.1	677
Smp_047090.1	469
Smp_047100.2	572
Smp_047110.1	1329
Smp_047180.1	35
Smp_047190.1	1287
Smp_047200.1	14365
Smp_047240.2	99
Smp_047320.1	373
Smp_047330.1	751
Smp_047360.1	1690
Smp_047370.1	4823
Smp_047400.1	159
Smp_047410.1	681
Smp_047440.1	1247
Smp_047450.1	870
Smp_047460.1	206
Smp_047500.1	597
Smp_047540.1	427
Smp_047550.1	44
Smp_047570.1	195
Smp_047610.1	241
Smp_047620.1	555
Smp_047640.1	5
Smp_047650.1	1776
Smp_047660.1	564
Smp_047680.1	201
Smp_047700.1	112
Smp_047720.1	490
Smp_047740.1	1791
Smp_047860.1	575
Smp_047870.1	643
Smp_047900.1	868
Smp_048030.1	16
Smp_048040.1	13
Smp_048050.1	0
Smp_048060.1	0
Smp_048080.1	311
Smp_048160.1	1583
Smp_048230.1	556
Smp_048240.1	1355
Smp_048260.2	1159
Smp_048270.2	425
Smp_048310.1	268
Smp_048380.1	134
Smp_048420.1	436
Smp_048430.1	4396
Smp_048520.1	903
Smp_048540.1	198
Smp_048550.1	486
Smp_048560.1	1435
Smp_048620.1	513
Smp_048650.1	708
Smp_048660.1	2890
Smp_048680.1	235
Smp_048690.1	74
Smp_048760.2	683
Smp_048830.1	1021
Smp_048870.1	206
Smp_048880.1	648
Smp_048930.1	83
Smp_048940.1	686
Smp_048970.1	957
Smp_048980.1	1267
Smp_048990.1	651
Smp_049000.1	1097
Smp_049010.1	1063
Smp_049140.1	941
Smp_049150.1	962
Smp_049160.1	499
Smp_049170.1	774
Smp_049230.1	0
Smp_049240.1	168
Smp_049250.1	1283
Smp_049270.1	7405
Smp_049280.1	1
Smp_049300.3	326
Smp_049330.1	993
Smp_049380.1	2377
Smp_049390.1	726
Smp_049400.1	9
Smp_049450.1	504
Smp_049500.1	2316
Smp_049510.1	1916
Smp_049520.1	2097
Smp_049550.1	14120
Smp_049580.1	597
Smp_049600.4	1576
Smp_049610.1	86
Smp_049630.1	1403
Smp_049680.1	1996
Smp_049730.2	2424
Smp_049740.1	301
Smp_049760.1	1361
Smp_049850.1	111
Smp_049880.1	1102
Smp_049890.1	366
Smp_049910.1	1044
Smp_049920.3	789
Smp_049930.1	862
Smp_049970.5	1043
Smp_049990.1	1081
Smp_050080.1	728
Smp_050110.1	923
Smp_050130.1	924
Smp_050160.1	472
Smp_050220.1	1267
Smp_050250.1	1180
Smp_050270.1	0
Smp_050280.1	2901
Smp_050310.1	35
Smp_050350.2	684
Smp_050360.1	1072
Smp_050380.1	476
Smp_050390.1	8362
Smp_050430.1	783
Smp_050470.1	941
Smp_050520.1	185
Smp_050540.1	448
Smp_050570.1	1238
Smp_050590.1	726
Smp_050630.1	1366
Smp_050640.1	831
Smp_050700.1	1255
Smp_050730.1	818
Smp_050740.1	802
Smp_050750.1	6
Smp_050760.1	280
Smp_050820.1	504
Smp_050830.1	961
Smp_050880.1	280
Smp_050890.1	1209
Smp_050920.1	1332
Smp_050940.1	4424
Smp_051000.1	537
Smp_051010.1	393
Smp_051050.1	0
Smp_051060.1	57
Smp_051070.1	53
Smp_051080.1	1725
Smp_051090.1	63
Smp_051110.1	588
Smp_051120.1	110
Smp_051130.1	138
Smp_051210.1	4493
Smp_051220.1	71
Smp_051230.1	3824
Smp_051260.1	9460
Smp_051280.1	964
Smp_051290.1	10
Smp_051300.1	1393
Smp_051320.1	444
Smp_051360.1	2082
Smp_051390.1	1007
Smp_051400.1	252
Smp_051410.1	243
Smp_051420.1	263
Smp_051500.1	159
Smp_051510.1	1195
Smp_051530.1	1974
Smp_051550.1	747
Smp_051580.1	52
Smp_051640.1	269
Smp_051660.1	232
Smp_051670.1	0
Smp_051760.1	118
Smp_051810.1	690
Smp_051920.2	698
Smp_051930.1	1348
Smp_051990.1	1632
Smp_052060.1	1582
Smp_052140.1	642
Smp_052150.1	88
Smp_052160.1	183
Smp_052230.1	1603
Smp_052250.1	306
Smp_052280.1	1642
Smp_052290.1	827
Smp_052330.1	430
Smp_052350.1	945
Smp_052390.1	281
Smp_052420.1	759
Smp_052460.1	16
Smp_052470.1	100
Smp_052500.1	377
Smp_052510.1	0
Smp_052560.1	660
Smp_052630.1	86
Smp_052640.1	1004
Smp_052660.1	40
Smp_052710.1	633
Smp_052730.1	62
Smp_052740.1	481
Smp_052750.1	388
Smp_052760.1	99
Smp_052780.1	160
Smp_052790.1	1081
Smp_052800.1	826
Smp_052810.1	1091
Smp_052870.1	2329
Smp_052880.1	88
Smp_052890.1	569
Smp_052910.1	1574
Smp_052990.1	94
Smp_053020.1	415
Smp_053030.1	1100
Smp_053040.1	904
Smp_053060.3	2678
Smp_053100.1	1245
Smp_053120.1	116
Smp_053130.1	7711
Smp_053140.1	1052
Smp_053160.1	479
Smp_053190.1	6
Smp_053220.1	5046
Smp_053230.1	4210
Smp_053300.1	59
Smp_053390.1	2852
Smp_053420.1	1336
Smp_053430.1	529
Smp_053460.1	474
Smp_053470.1	601
Smp_053510.1	2355
Smp_053520.1	19
Smp_053550.1	647
Smp_053560.1	754
Smp_053610.1	3898
Smp_053640.1	709
Smp_053700.1	1477
Smp_053760.1	1
Smp_053780.1	468
Smp_053790.1	63
Smp_053800.1	517
Smp_053820.1	4798
Smp_053830.1	3795
Smp_053900.1	1195
Smp_053940.1	8805
Smp_053950.1	2106
Smp_053990.1	1022
Smp_054010.1	145
Smp_054070.1	434
Smp_054120.1	1090
Smp_054160.1	11985
Smp_054170.1	350
Smp_054200.1	1232
Smp_054220.1	1226
Smp_054230.1	198
Smp_054240.1	5711
Smp_054300.1	27
Smp_054310.1	636
Smp_054320.1	336
Smp_054330.1	212
Smp_054340.2	7669
Smp_054350.1	213
Smp_054360.1	1002
Smp_054410.1	952
Smp_054430.1	25
Smp_054440.1	0
Smp_054450.1	180
Smp_054470.1	153
Smp_054540.1	3708
Smp_054560.1	1257
Smp_054600.1	1035
Smp_054610.1	669
Smp_054620.1	36
Smp_054640.1	198
Smp_054680.1	3
Smp_054730.1	2687
Smp_054770.1	686
Smp_054780.1	7574
Smp_054790.2	2430
Smp_054800.1	1601
Smp_054810.1	495
Smp_054820.1	624
Smp_054840.1	1354
Smp_055050.1	3481
Smp_055090.1	672
Smp_055100.1	176
Smp_055130.1	578
Smp_055140.1	24
Smp_055190.1	473
[truncated: 8,599 more rows]
