# Supplementary material for: Transcriptome of the parasitic flatworm Schistosoma mansoni during intra-mammalian development
Source: PLoS Negl Trop Dis. 2020 May 6;14(5):e0007743. doi: 10.1371/journal.pntd.0007743 (PMC7263636; doi:10.1371/journal.pntd.0007743)
Supplement: S3 File — A zipped folder containing final counts from HTSeq-count. The folder contains the following files: D06_SM_1_17675_4_1.htseq-count.txt, D06_SM_2_17675_4_2.htseq-count.txt, D06_SM_3_17675_4_3.htseq-count.txt, D06_SM_4_17675_4_4.htseq-count.txt, D06_SM_5_17675_4_5.htseq-count.txt, D06_SM_6_17675_4_6.htseq-count.txt, D06_SM_7_17675_4_7.htseq-count.txt, D13_SM_1_17675_4_8.htseq-count.txt, D13_SM_2_17675_4_9.htseq-count.txt, D13_SM_3_17675_4_10.htseq-count.txt, D17_SM_1_17675_4_11.htseq-count.txt, D17_SM_2_17675_4_12.htseq-count.txt, D17_SM_3_17675_4_13.htseq-count.txt, D21_SM_1_17675_4_14.htseq-count.txt, D21_SM_2_17675_4_15.htseq-count.txt, D21_SM_3_17675_4_16.htseq-count.txt, D28_SM_1_17675_4_17.htseq-count.txt, D28_SM_2_17675_4_18.htseq-count.txt, D28_SM_3_17675_4_19.htseq-count.txt, D35_SM_1_17675_4_20.htseq-count.txt, D35_SM_2_17675_4_21.htseq-count.txt, D35_SM_3_17675_4_22.htseq-count.txt. (ZIP) [file pntd.0007743.s024.zip › S3_Final_counts/D13_SM_3_17675_4_10.htseq-count.txt]

Smp_000020.1	1403
Smp_000030.1	6398
Smp_000040.1	1214
Smp_000050.1	389
Smp_000070.1	885
Smp_000075.1	7
Smp_000080.1	299
Smp_000090.1	92
Smp_000100.1	4195
Smp_000110.1	608
Smp_000120.1	0
Smp_000130.1	1024
Smp_000140.1	575
Smp_000150.1	873
Smp_000160.1	325
Smp_000170.1	13
Smp_000180.1	21
Smp_000190.1	1191
Smp_000200.1	174
Smp_000210.1	5
Smp_000220.1	131
Smp_000230.1	97
Smp_000240.1	6525
Smp_000250.1	0
Smp_000260.1	6746
Smp_000270.1	1
Smp_000280.1	3
Smp_000290.1	1
Smp_000300.1	278
Smp_000310.1	444
Smp_000320.1	424
Smp_000330.1	0
Smp_000340.1	39
Smp_000350.2	16
Smp_000370.1	1
Smp_000380.1	2
Smp_000390.1	0
Smp_000400.1	0
Smp_000410.1	2
Smp_000420.1	2
Smp_000430.1	5
Smp_000460.1	3467
Smp_000470.1	588
Smp_000480.1	2618
Smp_000500.2	0
Smp_000510.1	455
Smp_000520.1	1021
Smp_000530.1	1492
Smp_000540.1	3
Smp_000550.1	5
Smp_000560.1	0
Smp_000580.1	73
Smp_000590.1	743
Smp_000600.1	692
Smp_000610.1	6
Smp_000620.1	21
Smp_000630.1	74
Smp_000640.1	580
Smp_000650.1	286
Smp_000660.1	2021
Smp_000670.1	1142
Smp_000680.1	451
Smp_000690.1	7
Smp_000700.1	671
Smp_000710.1	817
Smp_000720.1	1263
Smp_000730.1	302
Smp_000740.1	3539
Smp_000755.1	1197
Smp_000770.1	0
Smp_000790.1	340
Smp_000810.2	506
Smp_000820.1	229
Smp_000830.1	24
Smp_000850.1	359
Smp_000870.1	246
Smp_000880.2	3944
Smp_000890.1	512
Smp_000900.1	119
Smp_000910.1	58
Smp_000950.1	138
Smp_000970.1	0
Smp_000980.1	1873
Smp_000990.1	625
Smp_001000.1	275
Smp_001020.1	177
Smp_001030.1	335
Smp_001040.1	4184
Smp_001050.1	1
Smp_001070.1	52
Smp_001080.1	244
Smp_001085.1	5
Smp_001090.1	953
Smp_001095.1	403
Smp_001100.1	2041
Smp_001120.1	155
Smp_001150.1	894
Smp_001160.1	42
Smp_001170.1	3144
Smp_001180.1	873
Smp_001210.1	347
Smp_001280.1	0
Smp_001330.1	0
Smp_001360.1	1695
Smp_001390.1	830
Smp_001410.1	258
Smp_001420.1	247
Smp_001430.1	1052
Smp_001500.1	1468
Smp_001520.1	75
Smp_001530.1	919
Smp_001560.1	76
Smp_001590.1	473
Smp_001610.1	96
Smp_001640.1	512
Smp_001780.1	252
Smp_001830.1	3704
Smp_001890.1	0
Smp_001900.1	129
Smp_001940.1	452
Smp_001950.1	382
Smp_001960.1	485
Smp_001980.1	1
Smp_002010.1	323
Smp_002060.1	1
Smp_002070.1	0
Smp_002080.1	1592
Smp_002100.1	436
Smp_002150.1	1273
Smp_002160.1	478
Smp_002180.1	2421
Smp_002190.1	480
Smp_002230.1	841
Smp_002280.1	1330
Smp_002350.1	126
Smp_002380.1	428
Smp_002390.1	0
Smp_002410.1	5242
Smp_002470.1	0
Smp_002500.1	0
Smp_002510.1	1069
Smp_002550.1	1054
Smp_002600.1	1666
Smp_002630.1	0
Smp_002640.1	80
Smp_002740.2	710
Smp_002810.1	376
Smp_002820.3	1279
Smp_002840.1	1288
Smp_002860.1	0
Smp_002870.1	405
Smp_002880.1	7875
Smp_002920.1	150
Smp_002930.1	258
Smp_002950.1	103
Smp_002960.1	391
Smp_003000.1	297
Smp_003110.1	839
Smp_003130.1	275
Smp_003140.1	585
Smp_003190.1	36
Smp_003230.1	792
Smp_003250.1	262
Smp_003270.1	196
Smp_003280.1	35
Smp_003300.1	0
Smp_003330.1	121
Smp_003340.1	1592
Smp_003410.1	4756
Smp_003440.1	661
Smp_003600.1	12
Smp_003610.2	606
Smp_003620.1	920
Smp_003630.1	1329
Smp_003660.1	6307
Smp_003670.1	485
Smp_003700.1	661
Smp_003710.1	2251
Smp_003760.1	36
Smp_003770.1	9462
Smp_003790.1	4
Smp_003860.1	307
Smp_003900.1	37
Smp_003930.1	60
Smp_003940.1	186
Smp_003970.1	2600
Smp_003980.1	901
Smp_003990.1	2755
Smp_004000.1	185
Smp_004040.1	348
Smp_004060.1	506
Smp_004070.1	55
Smp_004080.1	551
Smp_004090.1	286
Smp_004120.1	565
Smp_004160.1	30
Smp_004170.1	302
Smp_004190.1	1128
Smp_004200.1	442
Smp_004220.1	1717
Smp_004230.1	4
Smp_004260.1	350
Smp_004280.1	290
Smp_004310.1	2450
Smp_004350.1	759
Smp_004360.1	1036
Smp_004420.1	510
Smp_004440.1	32
Smp_004470.1	1437
Smp_004480.1	1873
Smp_004510.1	3
Smp_004530.1	4
Smp_004540.1	1
Smp_004550.1	1085
Smp_004590.1	281
Smp_004600.1	5426
Smp_004630.1	182
Smp_004640.1	505
Smp_004680.1	2716
Smp_004690.1	110
Smp_004710.1	177
Smp_004730.1	126
Smp_004780.1	7357
Smp_004790.1	0
Smp_004810.3	2098
Smp_004820.1	607
Smp_004910.1	656
Smp_004940.1	2497
Smp_004980.1	604
Smp_004990.1	6549
Smp_005000.1	586
Smp_005010.1	811
Smp_005020.1	906
Smp_005050.1	168
Smp_005060.1	267
Smp_005070.1	204
Smp_005080.1	723
Smp_005140.1	17
Smp_005160.1	1023
Smp_005170.1	0
Smp_005180.1	2672
Smp_005190.2	1136
Smp_005200.1	713
Smp_005210.1	2153
Smp_005230.2	2507
Smp_005260.1	2035
Smp_005280.1	536
Smp_005290.1	1927
Smp_005320.1	200
Smp_005330.1	520
Smp_005350.1	3372
Smp_005360.1	92
Smp_005390.2	772
Smp_005470.1	0
Smp_005500.1	408
Smp_005520.1	981
Smp_005570.1	355
Smp_005640.1	115
Smp_005670.1	909
Smp_005710.1	4
Smp_005720.1	1403
Smp_005740.1	1377
Smp_005780.1	375
Smp_005790.1	864
Smp_005860.1	16703
Smp_005880.1	1108
Smp_005900.1	1161
Smp_005910.1	445
Smp_005960.1	17
Smp_006000.1	688
Smp_006040.1	718
Smp_006060.1	1648
Smp_006190.1	972
Smp_006230.1	424
Smp_006240.1	127
Smp_006250.2	1222
Smp_006290.1	300
Smp_006300.1	215
Smp_006320.1	2909
Smp_006340.1	965
Smp_006350.2	2173
Smp_006390.1	1765
Smp_006440.1	1517
Smp_006510.1	0
Smp_006520.1	0
Smp_006550.1	1472
Smp_006560.1	661
Smp_006590.1	317
Smp_006630.2	1385
Smp_006680.1	260
Smp_006690.1	339
Smp_006700.2	763
Smp_006710.1	476
Smp_006720.2	549
Smp_006730.1	1348
Smp_006740.1	6298
Smp_006750.1	306
Smp_006760.1	80
Smp_006780.1	888
Smp_006810.1	1101
Smp_006830.1	1055
Smp_006840.1	324
Smp_006850.1	744
Smp_006860.1	1052
Smp_006920.1	622
Smp_006930.1	707
Smp_006960.1	0
Smp_006970.1	726
Smp_006980.1	448
Smp_006990.1	1167
Smp_007000.1	98
Smp_007070.1	90
Smp_007170.1	872
Smp_007180.1	1469
Smp_007190.1	686
Smp_007210.1	1011
Smp_007260.2	9028
Smp_007270.1	286
Smp_007290.1	109
Smp_007300.1	3612
Smp_007330.1	369
Smp_007380.1	939
Smp_007450.1	273
Smp_007500.1	1100
Smp_007510.1	1102
Smp_007540.1	341
Smp_007550.1	1824
Smp_007570.1	21
Smp_007630.1	1487
Smp_007650.1	2221
Smp_007660.1	783
Smp_007670.1	29
Smp_007690.1	142
Smp_007710.1	403
Smp_007730.1	841
Smp_007760.1	179
Smp_007770.1	294
Smp_007780.1	110
Smp_007890.1	312
Smp_007900.1	3724
Smp_007950.1	5
Smp_007960.1	413
Smp_007970.1	502
Smp_008070.1	4094
Smp_008120.1	569
Smp_008140.1	247
Smp_008170.1	0
Smp_008190.1	1
Smp_008220.1	289
Smp_008230.1	539
Smp_008260.1	816
Smp_008290.1	441
Smp_008310.1	1329
Smp_008320.1	1552
Smp_008340.1	502
Smp_008360.1	1090
Smp_008370.1	11
Smp_008390.1	3
Smp_008400.1	28
Smp_008430.1	1276
Smp_008440.1	366
Smp_008450.1	19
Smp_008470.2	615
Smp_008490.1	1408
Smp_008500.2	1172
Smp_008545.1	11863
Smp_008580.1	769
Smp_008610.1	1232
Smp_008620.1	116
Smp_008640.1	0
Smp_008660.1	4389
Smp_008710.1	394
Smp_008770.1	753
Smp_008830.1	2749
Smp_008850.1	72
Smp_008860.1	211
Smp_008900.1	4555
Smp_008910.1	2
Smp_008920.1	45
Smp_009020.1	61
Smp_009030.1	2686
Smp_009040.1	94
Smp_009070.1	621
Smp_009150.1	495
Smp_009230.1	2
Smp_009250.1	1445
Smp_009300.1	720
Smp_009310.2	16249
Smp_009320.2	433
Smp_009340.1	209
Smp_009390.2	452
Smp_009400.1	1454
Smp_009420.1	154
Smp_009430.1	515
Smp_009520.1	526
Smp_009530.1	156
Smp_009540.1	776
Smp_009550.1	296
Smp_009560.1	167
Smp_009580.1	23894
Smp_009600.1	1119
Smp_009630.1	83
Smp_009650.1	3870
Smp_009690.1	10318
Smp_009710.3	932
Smp_009760.1	18205
Smp_009780.2	9173
Smp_009800.1	33
Smp_009810.1	4
Smp_009830.1	1045
Smp_009990.1	688
Smp_010000.1	3
Smp_010090.1	977
Smp_010100.1	453
Smp_010110.1	405
Smp_010140.1	800
Smp_010160.1	818
Smp_010230.1	924
Smp_010250.1	894
Smp_010260.1	445
Smp_010280.1	822
Smp_010290.1	3369
Smp_010370.1	311
Smp_010380.1	74
Smp_010400.1	291
Smp_010450.1	5
Smp_010470.1	2
Smp_010550.1	10791
Smp_010620.1	333
Smp_010670.1	662
Smp_010690.1	485
Smp_010710.1	1474
Smp_010720.1	2
Smp_010770.1	1519
Smp_010800.1	135
Smp_010820.1	476
Smp_010850.1	0
Smp_010900.1	498
Smp_010930.1	2045
Smp_010940.1	10820
Smp_011000.1	76
Smp_011010.1	457
Smp_011030.1	106
Smp_011100.1	15
Smp_011120.1	1905
Smp_011150.1	135
Smp_011180.1	4
Smp_011220.1	89
Smp_011230.1	340
Smp_011270.2	3412
Smp_011430.1	301
Smp_011560.1	1421
Smp_011570.1	9041
Smp_011640.1	291
Smp_011660.1	1068
Smp_011680.2	3085
Smp_011700.1	819
Smp_011710.1	928
Smp_011720.1	448
Smp_011740.1	231
Smp_011830.1	2018
Smp_011860.1	1073
Smp_011870.1	6
Smp_011960.1	268
Smp_011980.1	604
Smp_011990.1	1258
Smp_012000.1	203
Smp_012010.1	534
Smp_012030.1	634
Smp_012050.1	387
Smp_012070.1	530
Smp_012110.1	1059
Smp_012150.1	812
Smp_012200.1	510
Smp_012230.1	0
Smp_012280.1	1316
Smp_012340.1	1285
Smp_012350.2	755
Smp_012380.1	360
Smp_012400.1	238
Smp_012410.1	1078
Smp_012440.1	2802
Smp_012450.1	236
Smp_012460.1	508
Smp_012470.1	3153
Smp_012480.1	612
Smp_012530.1	558
Smp_012540.1	459
Smp_012560.1	99
Smp_012570.1	2088
Smp_012580.1	927
Smp_012600.1	0
Smp_012660.1	2
Smp_012670.2	59
Smp_012680.1	7
Smp_012690.1	620
Smp_012720.1	1694
Smp_012740.2	1020
Smp_012750.1	5582
Smp_012780.1	928
Smp_012790.1	587
Smp_012800.1	562
Smp_012810.1	184
Smp_012860.1	501
Smp_012900.1	809
Smp_012920.1	43
Smp_012930.1	789
Smp_012950.1	23
Smp_012970.1	1267
Smp_012980.1	936
Smp_013040.2	5368
Smp_013050.1	346
Smp_013060.1	618
Smp_013070.1	1398
Smp_013080.1	84
Smp_013150.1	75
Smp_013200.2	6476
Smp_013210.1	6
Smp_013300.1	802
Smp_013310.1	42
Smp_013360.1	1466
Smp_013370.3	501
Smp_013440.1	353
Smp_013460.1	869
Smp_013470.2	8031
Smp_013520.1	620
Smp_013540.1	2
Smp_013560.1	99
Smp_013570.1	133
Smp_013600.1	10
Smp_013610.1	168
Smp_013630.1	344
Smp_013690.1	677
Smp_013790.1	5588
Smp_013810.1	668
Smp_013840.2	1866
Smp_013860.1	693
Smp_013870.1	660
Smp_013930.1	643
Smp_013950.1	290
Smp_014010.1	2453
Smp_014020.1	448
Smp_014050.1	637
Smp_014060.1	58
Smp_014080.1	35
Smp_014170.2	3653
Smp_014260.1	44
Smp_014270.1	96
Smp_014280.1	135
Smp_014290.1	374
Smp_014400.3	3044
Smp_014410.2	84
Smp_014420.1	25
Smp_014430.1	4
Smp_014570.1	4740
Smp_014610.1	14
Smp_014620.1	615
Smp_014650.1	2320
Smp_014660.2	947
Smp_014670.2	3459
Smp_014680.1	42
Smp_014730.1	62
Smp_014780.2	3171
Smp_014800.2	330
Smp_014820.1	137
Smp_014840.1	141
Smp_014850.1	537
Smp_015020.1	365
Smp_015030.1	213
Smp_015050.1	524
Smp_015070.1	764
Smp_015090.1	2737
Smp_015100.1	114
Smp_015160.1	0
Smp_015190.1	2
Smp_015220.1	509
Smp_015390.1	887
Smp_015440.1	189
Smp_015480.1	185
Smp_015490.1	0
Smp_015510.1	493
Smp_015520.1	480
Smp_015530.3	4586
Smp_015630.1	193
Smp_015670.1	349
Smp_015690.1	4476
Smp_015710.1	509
Smp_015720.1	2506
Smp_015730.1	1993
Smp_015760.1	21
Smp_015780.1	287
Smp_015800.1	606
Smp_015820.1	44
Smp_015840.1	1781
Smp_015850.2	1094
Smp_015860.1	462
Smp_015880.1	686
Smp_015900.1	629
Smp_015920.1	0
Smp_015980.1	944
Smp_016050.1	2110
Smp_016090.1	1695
Smp_016130.1	375
Smp_016180.1	205
Smp_016200.3	1094
Smp_016230.1	42
Smp_016240.1	43
Smp_016250.2	833
Smp_016340.1	319
Smp_016380.1	806
Smp_016390.1	1172
Smp_016410.1	3425
Smp_016490.2	2444
Smp_016510.1	213
Smp_016540.1	1
Smp_016550.2	266
Smp_016600.1	757
Smp_016630.1	632
Smp_016640.1	564
Smp_016670.1	439
Smp_016680.1	7
Smp_016730.1	75
Smp_016750.1	3
Smp_016780.1	1647
Smp_016810.1	229
Smp_016840.1	1041
Smp_016870.1	432
Smp_016890.1	419
Smp_016900.1	222
Smp_016910.1	207
Smp_016920.1	129
Smp_016990.1	598
Smp_017010.4	4817
Smp_017020.1	2
Smp_017070.1	2088
Smp_017080.1	1606
Smp_017090.1	295
Smp_017110.1	116
Smp_017230.1	294
Smp_017280.1	3931
Smp_017290.4	358
Smp_017350.1	96
Smp_017360.1	4850
Smp_017420.1	280
Smp_017430.1	9394
Smp_017470.1	380
Smp_017520.1	165
Smp_017610.1	44
Smp_017640.1	584
Smp_017650.2	749
Smp_017660.1	1155
Smp_017670.1	74
Smp_017710.1	500
Smp_017720.1	30
Smp_017730.1	2705
Smp_017750.1	1672
Smp_017810.1	1340
Smp_017830.2	2329
Smp_017860.1	100
Smp_017870.1	55
Smp_017880.1	386
Smp_017890.1	1091
Smp_017900.1	421
Smp_017980.1	0
Smp_017990.1	189
Smp_018010.1	818
Smp_018020.1	1106
Smp_018030.1	461
Smp_018120.1	6
Smp_018150.1	695
Smp_018160.1	283
Smp_018170.1	240
Smp_018210.1	515
Smp_018220.2	777
Smp_018230.1	0
Smp_018240.1	8872
Smp_018250.2	6081
Smp_018260.1	1007
Smp_018280.1	854
Smp_018290.1	286
Smp_018310.1	247
Smp_018360.1	1192
Smp_018400.1	282
Smp_018430.1	324
Smp_018440.1	81
Smp_018460.1	644
Smp_018480.1	110
Smp_018490.1	127
Smp_018500.1	21
Smp_018510.1	79
Smp_018530.2	4064
Smp_018550.1	994
Smp_018570.1	373
Smp_018580.1	109
Smp_018590.1	16
Smp_018610.1	938
Smp_018620.1	1228
Smp_018640.1	227
Smp_018670.1	65
Smp_018680.1	528
Smp_018710.1	547
Smp_018720.1	25
Smp_018730.1	138
Smp_018760.1	3721
Smp_018790.1	986
Smp_018800.1	74
Smp_018870.1	55
Smp_018880.1	0
Smp_018920.1	9
Smp_018930.1	272
Smp_018940.1	17
Smp_018950.1	472
Smp_018980.1	158
Smp_018990.1	4109
Smp_019000.1	0
Smp_019010.1	3425
Smp_019030.1	2941
Smp_019040.1	380
Smp_019050.2	672
Smp_019060.1	859
Smp_019100.1	1041
Smp_019130.1	516
Smp_019170.1	1948
Smp_019190.1	684
Smp_019200.1	0
Smp_019210.1	14
Smp_019260.1	967
Smp_019280.1	171
Smp_019310.1	43
Smp_019340.1	559
Smp_019350.1	964
Smp_019380.1	867
Smp_019420.1	141
Smp_019430.1	768
Smp_019440.1	886
Smp_019460.1	4
Smp_019490.1	499
Smp_019610.1	255
Smp_019620.2	677
Smp_019630.1	1129
Smp_019640.1	958
Smp_019680.1	1078
Smp_019690.1	2133
Smp_019730.2	1146
Smp_019750.2	2556
Smp_019760.1	223
Smp_019790.1	1213
Smp_019810.1	78
Smp_019820.1	285
Smp_019840.2	1527
Smp_019860.1	279
Smp_019880.1	743
Smp_019890.1	607
Smp_019900.1	1290
Smp_019920.1	170
Smp_019940.1	702
Smp_019950.1	416
Smp_019980.1	1121
Smp_019990.1	383
Smp_020040.2	1913
Smp_020050.1	1626
Smp_020060.1	990
Smp_020070.1	5154
Smp_020080.1	351
Smp_020090.1	281
Smp_020120.1	121
Smp_020130.1	429
Smp_020170.1	184
Smp_020200.1	746
Smp_020210.1	976
Smp_020220.2	787
Smp_020270.1	717
Smp_020300.1	1889
Smp_020340.1	184
Smp_020360.1	845
Smp_020370.1	1850
Smp_020400.1	241
Smp_020450.1	779
Smp_020460.1	5
Smp_020480.1	462
Smp_020540.2	159
Smp_020550.1	2966
Smp_020590.1	943
Smp_020660.1	0
Smp_020760.1	709
Smp_020770.1	1203
Smp_020800.1	1013
Smp_020840.1	12
Smp_020880.1	0
Smp_020920.1	1600
Smp_020960.1	3
Smp_021040.1	893
Smp_021060.1	0
Smp_021070.1	549
Smp_021080.1	800
Smp_021100.1	904
Smp_021130.1	549
Smp_021140.1	4773
Smp_021160.1	795
Smp_021170.1	1265
Smp_021190.1	55
Smp_021220.1	467
Smp_021260.1	5
Smp_021280.1	118
Smp_021290.1	564
Smp_021300.1	705
Smp_021320.1	182
Smp_021330.2	804
Smp_021340.2	2534
Smp_021370.1	377
Smp_021390.1	46
Smp_021460.1	4
Smp_021540.1	1165
Smp_021550.1	458
Smp_021590.1	523
Smp_021600.1	715
Smp_021730.1	3744
Smp_021750.2	941
Smp_021760.1	1316
Smp_021790.2	137
Smp_021800.1	384
Smp_021830.1	193
Smp_021870.1	1146
Smp_021910.1	484
Smp_021920.1	8194
Smp_021950.2	833
Smp_021960.1	244
Smp_021980.1	479
Smp_022020.1	1245
Smp_022050.1	88
Smp_022070.1	26
Smp_022090.1	984
Smp_022110.1	626
Smp_022130.1	426
Smp_022140.1	363
Smp_022170.1	1612
Smp_022300.1	9
Smp_022310.1	1471
Smp_022320.2	578
Smp_022330.1	2380
Smp_022340.1	1314
Smp_022400.1	3074
Smp_022410.1	26
Smp_022430.1	473
Smp_022450.2	184
Smp_022460.1	432
Smp_022470.1	197
Smp_022480.1	2
Smp_022500.1	1211
Smp_022520.1	0
Smp_022540.1	985
Smp_022560.2	2594
Smp_022570.1	282
Smp_022610.1	20
Smp_022630.1	936
Smp_022640.1	5716
Smp_022660.1	908
Smp_022700.2	538
Smp_022710.1	1
Smp_022720.1	0
Smp_022730.1	514
Smp_022740.1	39
Smp_022760.1	20
Smp_022810.1	332
Smp_022850.1	1087
Smp_022870.1	30
Smp_022890.1	268
Smp_022960.1	931
Smp_022990.1	719
Smp_023010.1	148
Smp_023140.1	152
Smp_023150.1	666
Smp_023160.1	540
Smp_023170.1	774
Smp_023190.1	0
Smp_023230.1	573
Smp_023240.1	151
Smp_023250.1	567
Smp_023270.2	775
Smp_023290.1	29
Smp_023360.1	2971
Smp_023470.1	14
Smp_023530.1	3710
Smp_023550.1	2794
Smp_023570.1	33
Smp_023620.1	884
Smp_023660.1	749
Smp_023670.1	581
Smp_023700.2	821
Smp_023710.1	7
Smp_023830.1	122
Smp_023840.1	344
Smp_023860.1	2
Smp_023930.1	212
Smp_023940.1	651
Smp_023990.1	354
Smp_024000.1	554
Smp_024010.1	187
Smp_024030.1	347
Smp_024060.1	550
Smp_024070.1	4
Smp_024110.1	13484
Smp_024120.1	1959
Smp_024140.4	19069
Smp_024150.1	1249
Smp_024180.2	525
Smp_024190.1	988
Smp_024220.1	475
Smp_024240.1	342
Smp_024290.1	98
Smp_024360.1	814
Smp_024370.1	1959
Smp_024380.1	578
Smp_024390.3	856
Smp_024490.1	472
Smp_024500.4	976
Smp_024520.1	1372
Smp_024580.2	1099
Smp_024590.1	966
Smp_024650.1	3
Smp_024660.1	1265
Smp_024670.1	306
Smp_024800.1	111
Smp_024810.1	382
Smp_024820.2	1246
Smp_024850.1	3582
Smp_024860.1	69
Smp_024870.1	1479
Smp_024880.1	1575
Smp_024900.1	1306
Smp_024930.1	160
Smp_024970.1	1254
Smp_025010.1	2038
Smp_025020.1	462
Smp_025030.1	374
Smp_025100.1	740
Smp_025130.1	836
Smp_025150.1	1124
Smp_025160.3	1232
Smp_025180.1	0
Smp_025260.1	770
Smp_025340.1	427
Smp_025360.1	744
Smp_025370.1	706
Smp_025380.1	86
Smp_025390.1	1
Smp_025410.1	129
Smp_025440.1	1125
Smp_025510.1	2170
Smp_025550.1	720
Smp_025560.1	680
Smp_025570.1	796
Smp_025620.1	145
Smp_025670.1	476
Smp_025680.1	392
Smp_025690.1	31
Smp_025700.1	93
Smp_025740.1	378
Smp_025750.1	309
Smp_025800.1	1504
Smp_025830.1	193
Smp_025860.1	5443
Smp_025890.1	36
Smp_025950.1	642
Smp_026030.1	226
Smp_026040.1	192
Smp_026090.1	382
Smp_026100.1	346
Smp_026160.1	3439
Smp_026190.1	1455
Smp_026200.1	0
Smp_026230.1	960
Smp_026250.3	1338
Smp_026260.1	633
Smp_026270.1	932
Smp_026280.1	375
Smp_026300.1	579
Smp_026310.1	1083
Smp_026320.1	661
Smp_026340.1	506
Smp_026390.1	239
Smp_026400.1	73
Smp_026420.1	383
Smp_026440.1	37
Smp_026460.1	854
Smp_026510.1	569
Smp_026540.1	189
Smp_026560.1	4446
Smp_026570.1	155
Smp_026630.1	1623
Smp_026670.1	256
Smp_026700.1	165
Smp_026770.1	1940
Smp_026790.1	10
Smp_026810.1	74
Smp_026820.1	35
Smp_026830.2	201
Smp_026860.1	0
Smp_026880.1	0
Smp_026910.1	3211
Smp_026920.1	39
Smp_026930.1	251
Smp_027000.1	996
Smp_027010.2	1024
Smp_027040.1	798
Smp_027080.1	554
Smp_027210.1	29
Smp_027220.1	533
Smp_027240.1	301
Smp_027250.1	306
Smp_027290.1	0
Smp_027300.1	357
Smp_027340.1	386
Smp_027360.1	256
Smp_027370.1	396
Smp_027390.1	996
Smp_027400.1	440
Smp_027430.1	204
Smp_027450.1	407
Smp_027480.1	1070
Smp_027500.1	19
Smp_027550.1	2777
Smp_027580.1	0
Smp_027610.1	5811
Smp_027740.1	0
Smp_027750.1	596
Smp_027820.1	7
Smp_027830.1	0
Smp_027850.1	560
Smp_027870.1	1163
Smp_027880.1	896
Smp_027890.1	698
Smp_027900.1	1382
Smp_027910.1	1644
Smp_027920.1	4328
Smp_027940.1	2
Smp_027970.1	613
Smp_027990.1	93
Smp_028030.1	1528
Smp_028050.1	515
Smp_028060.1	523
Smp_028070.1	1126
Smp_028080.1	989
Smp_028100.1	1596
Smp_028120.1	1139
Smp_028130.1	2
Smp_028140.1	704
Smp_028150.1	57
Smp_028170.1	4037
Smp_028190.1	679
Smp_028200.1	1347
Smp_028210.1	16
Smp_028330.1	991
Smp_028340.1	879
Smp_028360.1	269
Smp_028370.1	3
Smp_028410.1	298
Smp_028430.1	178
Smp_028440.1	2205
Smp_028450.1	12
Smp_028490.1	106
Smp_028500.1	830
Smp_028550.1	269
Smp_028620.1	357
Smp_028630.1	1270
Smp_028640.1	0
Smp_028650.1	751
Smp_028670.1	404
Smp_028690.1	494
Smp_028730.1	723
Smp_028800.1	4
Smp_028840.1	131
Smp_028850.1	142
Smp_028860.1	12
Smp_028870.1	1405
Smp_028910.1	5
Smp_028930.1	299
Smp_028940.1	418
Smp_028980.1	635
Smp_028990.1	736
Smp_029040.1	313
Smp_029060.1	861
Smp_029070.1	331
Smp_029100.2	384
Smp_029160.1	671
Smp_029210.1	462
Smp_029230.1	219
Smp_029240.2	3661
Smp_029310.1	564
Smp_029360.1	554
Smp_029370.1	396
Smp_029390.1	2184
Smp_029400.1	0
Smp_029410.1	1261
Smp_029470.1	304
Smp_029480.1	82
Smp_029500.1	2024
Smp_029520.1	165
Smp_029620.1	0
Smp_029670.1	273
Smp_029700.1	335
Smp_029730.1	754
Smp_029740.1	382
Smp_029750.1	570
Smp_029780.1	38
Smp_029790.1	8
Smp_029800.1	472
Smp_029820.1	3748
Smp_029850.1	766
Smp_029890.1	2626
Smp_029900.1	666
Smp_029930.1	11
Smp_029940.2	476
Smp_029950.1	0
Smp_029970.1	856
Smp_029990.1	440
Smp_030000.1	2864
Smp_030010.3	910
Smp_030020.1	203
Smp_030030.1	235
Smp_030050.1	10
Smp_030110.1	176
Smp_030150.1	533
Smp_030180.1	349
Smp_030220.1	978
Smp_030250.1	430
Smp_030260.1	178
Smp_030280.1	545
Smp_030290.1	787
Smp_030300.1	10553
Smp_030320.1	1646
Smp_030330.2	753
Smp_030350.1	1
Smp_030370.1	14055
Smp_030400.1	885
Smp_030440.1	114
Smp_030500.1	1965
Smp_030650.1	9
Smp_030690.1	3058
Smp_030710.1	452
Smp_030730.1	32267
Smp_030760.1	495
Smp_030780.1	1914
Smp_030830.2	2947
Smp_030860.1	1247
Smp_030870.1	132
Smp_030910.1	2
Smp_030920.1	1346
Smp_030930.2	278
Smp_031000.2	995
Smp_031010.1	437
Smp_031020.1	3
Smp_031040.2	1164
Smp_031050.1	1374
Smp_031070.3	1140
Smp_031100.1	1060
Smp_031180.1	254
Smp_031190.1	415
Smp_031220.1	85
Smp_031250.1	102
Smp_031270.1	299
Smp_031300.1	109
Smp_031310.1	3879
Smp_031350.1	272
Smp_031360.1	2234
Smp_031390.1	14
Smp_031400.1	913
Smp_031430.1	29
Smp_031530.1	109
Smp_031560.1	292
Smp_031570.1	4341
Smp_031590.1	749
Smp_031680.1	111
Smp_031690.1	471
Smp_031710.1	1255
Smp_031720.1	1957
Smp_031730.1	846
Smp_031770.1	5230
Smp_031860.1	986
Smp_031880.1	4249
Smp_031920.5	1451
Smp_031940.1	1063
Smp_031950.2	797
Smp_031990.1	395
Smp_032000.1	225
Smp_032060.1	829
Smp_032120.1	266
Smp_032150.1	404
Smp_032180.1	3545
Smp_032230.1	851
Smp_032240.1	360
Smp_032250.1	638
Smp_032260.1	4476
Smp_032280.1	435
Smp_032310.1	591
Smp_032320.6	2804
Smp_032370.1	2
Smp_032420.1	333
Smp_032470.1	3
Smp_032480.1	1383
Smp_032490.1	445
Smp_032500.1	1663
Smp_032510.1	3064
Smp_032520.1	2776
Smp_032580.2	1348
Smp_032640.1	129
Smp_032670.3	0
Smp_032690.1	0
Smp_032710.1	0
Smp_032720.1	37
Smp_032740.1	5
Smp_032750.1	2
Smp_032760.1	2777
Smp_032770.1	501
Smp_032780.1	782
Smp_032790.1	213
Smp_032800.2	1361
Smp_032810.1	1294
Smp_032820.1	875
Smp_032920.2	516
Smp_032930.2	797
Smp_032950.1	1253
Smp_032970.1	71
Smp_032980.1	0
Smp_032990.1	1
Smp_033000.1	28
Smp_033010.1	27
Smp_033020.1	1006
Smp_033040.1	823
Smp_033050.1	1674
Smp_033110.1	404
Smp_033130.1	189
Smp_033140.1	168
Smp_033150.1	75
Smp_033200.1	21
Smp_033210.1	158
Smp_033250.1	0
Smp_033260.2	793
Smp_033330.1	389
Smp_033350.1	813
Smp_033380.1	2
Smp_033400.1	1657
Smp_033440.1	0
Smp_033510.1	7
Smp_033530.3	1901
Smp_033540.1	1685
Smp_033550.1	841
Smp_033590.1	210
Smp_033600.1	798
Smp_033610.1	596
Smp_033620.1	505
Smp_033660.1	468
Smp_033670.5	2051
Smp_033680.1	574
Smp_033700.1	481
Smp_033710.1	2684
Smp_033760.2	3249
Smp_033770.1	668
Smp_033870.1	579
Smp_033930.1	6
Smp_033950.2	2074
Smp_033970.1	773
Smp_033990.1	522
Smp_034000.1	1134
Smp_034080.1	97
Smp_034090.1	412
Smp_034100.1	373
Smp_034120.1	871
Smp_034160.1	19
Smp_034190.1	2019
Smp_034220.1	314
Smp_034270.2	642
Smp_034300.1	36
Smp_034310.1	10
Smp_034400.1	547
Smp_034410.1	1433
Smp_034420.2	1275
Smp_034430.1	671
Smp_034440.1	144
Smp_034450.1	585
Smp_034490.1	1392
Smp_034500.1	829
Smp_034530.1	244
Smp_034550.1	1147
Smp_034580.1	0
Smp_034610.1	50
Smp_034660.1	1122
Smp_034670.1	766
Smp_034680.1	29
Smp_034700.3	478
Smp_034840.2	13051
Smp_034850.1	323
Smp_034860.1	76
Smp_034870.1	3196
Smp_034920.1	75
Smp_034940.2	2214
Smp_034980.1	1826
Smp_035000.1	64
Smp_035010.1	256
Smp_035020.2	484
Smp_035030.1	4301
Smp_035040.1	44
Smp_035080.1	127
Smp_035090.2	1218
Smp_035110.1	463
Smp_035120.1	23
Smp_035140.1	285
Smp_035150.1	491
Smp_035160.1	94
Smp_035180.1	56
Smp_035190.2	774
Smp_035200.4	13478
Smp_035210.1	4229
Smp_035220.1	158
Smp_035250.1	1
Smp_035260.1	1225
Smp_035270.2	1825
Smp_035280.1	880
Smp_035290.1	3
Smp_035300.2	539
Smp_035310.1	3688
Smp_035360.1	616
Smp_035370.1	9
Smp_035380.1	6
Smp_035390.1	778
Smp_035410.1	806
Smp_035430.2	2229
Smp_035460.1	249
Smp_035470.1	2732
Smp_035480.1	861
Smp_035500.1	29
Smp_035540.1	240
Smp_035550.1	26
Smp_035560.1	2493
Smp_035580.1	899
Smp_035620.1	610
Smp_035640.1	1
Smp_035650.1	88
Smp_035700.1	1225
Smp_035730.1	306
Smp_035790.1	2669
Smp_035800.1	2061
Smp_035870.1	3
Smp_035930.1	115
Smp_036010.1	306
Smp_036020.1	782
Smp_036060.1	996
Smp_036090.1	811
Smp_036130.1	1408
Smp_036180.1	913
Smp_036220.1	1869
Smp_036250.1	617
Smp_036270.2	7943
Smp_036370.1	599
Smp_036390.1	782
Smp_036400.1	1486
Smp_036470.1	19
Smp_036500.1	881
Smp_036550.1	393
Smp_036570.1	113
Smp_036590.1	3810
Smp_036630.1	235
Smp_036660.1	31
Smp_036670.1	35
Smp_036720.1	14
Smp_036760.1	77
Smp_036780.1	247
Smp_036920.1	301
Smp_036930.1	542
Smp_036940.1	744
Smp_036950.1	1108
Smp_036980.1	122
Smp_036990.1	595
Smp_037120.1	603
Smp_037190.1	373
Smp_037200.1	458
Smp_037210.1	182
Smp_037230.1	5796
Smp_037290.1	511
Smp_037380.1	447
Smp_037400.1	467
Smp_037430.1	0
Smp_037460.1	1117
Smp_037510.1	34
Smp_037530.1	565
Smp_037540.2	2878
Smp_037590.1	1701
Smp_037610.1	9
Smp_037640.1	290
Smp_037690.1	0
Smp_037700.1	1691
Smp_037780.1	241
Smp_037860.1	2189
Smp_037900.1	218
Smp_037910.1	1036
Smp_037930.1	438
Smp_037960.1	461
Smp_038030.1	501
Smp_038080.1	2145
Smp_038100.1	9007
Smp_038140.1	287
Smp_038210.1	993
Smp_038240.1	1327
Smp_038300.1	402
Smp_038330.1	362
Smp_038340.1	743
Smp_038410.1	48
Smp_038420.1	500
Smp_038430.1	92
Smp_038440.1	319
Smp_038510.1	9398
Smp_038530.1	248
Smp_038540.1	296
Smp_038560.2	6828
Smp_038630.1	223
Smp_038640.1	709
Smp_038680.1	657
Smp_038700.5	949
Smp_038710.1	531
Smp_038730.5	609
Smp_038820.1	306
Smp_038830.1	573
Smp_038840.1	282
Smp_038870.1	1497
Smp_038920.1	0
Smp_038930.1	1625
Smp_038940.1	422
Smp_038950.1	4628
Smp_038960.1	2774
Smp_038970.1	5
Smp_038980.2	640
Smp_038990.1	507
Smp_039000.1	1431
Smp_039010.1	0
Smp_039080.1	1058
Smp_039130.1	1138
Smp_039160.1	913
Smp_039180.2	1555
Smp_039300.1	909
Smp_039340.1	1509
Smp_039390.1	284
Smp_039400.1	5560
Smp_039470.1	0
Smp_039490.1	2901
Smp_039590.1	73
Smp_039600.1	5
Smp_039620.1	157
Smp_039640.2	1393
Smp_039650.1	352
Smp_039670.1	816
Smp_039740.1	633
Smp_039750.1	230
Smp_039810.1	597
Smp_039820.1	1150
Smp_039870.2	907
Smp_039970.1	200
Smp_039980.1	188
Smp_040020.1	165
Smp_040080.1	1590
Smp_040100.1	570
Smp_040110.1	24
Smp_040130.1	23493
Smp_040190.1	929
Smp_040270.1	1299
Smp_040280.1	727
Smp_040350.1	515
Smp_040360.1	322
Smp_040390.1	0
Smp_040440.1	11
Smp_040450.1	424
Smp_040460.1	1120
Smp_040500.1	1620
Smp_040510.1	788
Smp_040540.1	1328
Smp_040550.1	226
Smp_040560.1	338
Smp_040570.1	1911
Smp_040610.1	57
Smp_040680.1	156
Smp_040710.1	169
Smp_040720.1	663
Smp_040770.1	1030
Smp_040790.1	3642
Smp_040800.1	2428
Smp_040960.1	315
Smp_040970.1	4249
Smp_040990.1	157
Smp_041050.1	671
Smp_041060.1	1441
Smp_041100.1	449
Smp_041190.2	925
Smp_041210.1	40
Smp_041280.1	287
Smp_041320.1	0
Smp_041350.1	58
Smp_041370.1	1159
Smp_041390.1	576
Smp_041430.1	1567
Smp_041450.1	2385
Smp_041460.1	750
Smp_041480.2	2271
Smp_041490.1	318
Smp_041500.1	739
Smp_041520.1	367
Smp_041540.1	169
Smp_041550.1	331
Smp_041570.1	9
Smp_041600.1	2077
Smp_041630.1	607
Smp_041650.1	1836
Smp_041680.1	154
Smp_041700.1	49
Smp_041730.2	926
Smp_041740.1	6507
Smp_041750.1	1195
Smp_041760.1	2295
Smp_041770.1	3322
Smp_041820.1	208
Smp_041830.1	716
Smp_041880.1	0
Smp_041890.2	547
Smp_041960.1	0
Smp_041970.1	0
Smp_041980.1	4152
Smp_042020.1	681
Smp_042030.1	383
Smp_042050.1	635
Smp_042060.1	607
Smp_042080.2	344
Smp_042090.1	5720
Smp_042110.1	833
Smp_042120.1	99
Smp_042140.1	594
Smp_042150.1	140
Smp_042160.2	10840
Smp_042170.1	10
Smp_042210.1	324
Smp_042230.1	130
Smp_042270.2	2364
Smp_042280.1	320
Smp_042300.1	3593
Smp_042340.1	518
Smp_042390.1	324
Smp_042400.1	855
Smp_042420.1	330
Smp_042430.2	127
Smp_042440.1	408
Smp_042530.1	34
Smp_042550.1	1192
Smp_042560.1	951
Smp_042590.1	1030
Smp_042630.1	249
Smp_042670.2	680
Smp_042680.1	770
Smp_042690.1	1311
Smp_042700.1	85
Smp_042720.1	39
Smp_042740.1	182
Smp_042770.1	272
Smp_042780.1	367
Smp_042790.1	272
Smp_042810.1	213
Smp_042910.1	570
Smp_042920.1	238
Smp_042980.1	339
Smp_042990.1	299
Smp_043010.1	457
Smp_043030.1	3198
Smp_043040.1	19
Smp_043070.1	275
Smp_043100.1	4129
Smp_043110.1	519
Smp_043120.1	1864
Smp_043130.1	481
Smp_043150.1	7800
Smp_043170.1	606
Smp_043200.1	551
Smp_043210.1	737
Smp_043220.1	707
Smp_043250.1	1
Smp_043260.1	33
Smp_043270.1	2
Smp_043290.1	8
Smp_043300.1	1
Smp_043320.1	0
Smp_043340.1	2
Smp_043350.1	540
Smp_043360.1	18
Smp_043390.1	491
Smp_043420.1	51
Smp_043500.1	797
Smp_043570.1	140
Smp_043580.1	198
Smp_043600.1	740
Smp_043610.1	702
Smp_043620.1	212
Smp_043650.1	258
Smp_043670.2	2061
Smp_043780.1	550
Smp_043820.1	80
Smp_043860.1	8
Smp_043910.1	11
Smp_043930.1	231
Smp_043940.2	422
Smp_043970.1	936
Smp_043990.1	2015
Smp_044000.1	4318
Smp_044010.2	7766
Smp_044020.1	287
Smp_044060.1	195
Smp_044160.1	455
Smp_044250.1	433
Smp_044260.1	306
Smp_044280.1	1282
Smp_044400.1	139
Smp_044440.1	1085
Smp_044470.1	239
Smp_044520.1	289
Smp_044530.1	1288
Smp_044550.8	10336
Smp_044560.1	243
Smp_044580.1	3697
Smp_044610.1	13
Smp_044680.1	1896
Smp_044690.1	331
Smp_044750.1	446
Smp_044770.1	751
Smp_044800.1	213
Smp_044810.1	1162
Smp_044820.1	167
Smp_044850.1	548
Smp_044870.1	111
Smp_044920.1	2110
Smp_044950.1	481
Smp_044970.1	4804
Smp_045010.1	466
Smp_045040.1	2519
Smp_045060.1	810
Smp_045070.1	857
Smp_045200.1	14728
Smp_045220.2	3483
Smp_045230.1	547
Smp_045250.1	758
Smp_045260.1	916
Smp_045300.1	228
Smp_045360.3	2445
Smp_045400.1	1587
Smp_045410.1	434
Smp_045420.1	156
Smp_045430.3	357
Smp_045470.1	285
Smp_045480.2	906
Smp_045490.1	13
Smp_045500.1	194
Smp_045510.1	1379
Smp_045550.1	521
Smp_045560.1	1265
Smp_045590.1	736
Smp_045600.1	65
Smp_045610.1	2329
Smp_045620.1	552
Smp_045640.1	11
Smp_045650.1	83
Smp_045680.1	22
Smp_045710.1	1019
Smp_045730.1	776
Smp_045750.1	368
Smp_045760.1	428
Smp_045780.1	592
Smp_045790.1	545
Smp_045810.2	535
Smp_045860.1	637
Smp_045920.2	278
Smp_045930.1	494
Smp_045940.1	4143
Smp_045950.2	2089
Smp_045960.1	1654
Smp_045980.1	825
Smp_045990.1	93
Smp_046020.1	1688
Smp_046030.1	444
Smp_046040.1	1
Smp_046060.1	7102
Smp_046090.2	6274
Smp_046100.1	1036
Smp_046120.1	291
Smp_046130.1	759
Smp_046140.1	1748
Smp_046160.1	350
Smp_046180.1	0
Smp_046190.1	327
Smp_046250.1	970
Smp_046280.1	666
Smp_046290.1	1600
Smp_046360.1	434
Smp_046410.1	98
Smp_046430.1	785
Smp_046450.1	659
Smp_046500.2	2088
Smp_046550.1	634
Smp_046600.1	5835
Smp_046630.1	1369
Smp_046640.1	129
Smp_046650.1	14
Smp_046680.1	774
Smp_046690.1	7991
Smp_046740.1	2172
Smp_046750.1	540
Smp_046780.1	61
Smp_046790.1	450
Smp_046800.1	835
Smp_046810.1	1495
Smp_046870.1	461
Smp_046880.2	836
Smp_046890.1	390
Smp_046900.1	291
Smp_046910.1	122
Smp_046930.1	9894
Smp_046980.1	571
Smp_047060.1	544
Smp_047090.1	342
Smp_047100.2	420
Smp_047110.1	953
Smp_047180.1	24
Smp_047190.1	941
Smp_047200.1	11459
Smp_047240.2	65
Smp_047320.1	262
Smp_047330.1	598
Smp_047360.1	1302
Smp_047370.1	3601
Smp_047400.1	101
Smp_047410.1	487
Smp_047440.1	877
Smp_047450.1	678
Smp_047460.1	149
Smp_047500.1	452
Smp_047540.1	284
Smp_047550.1	23
Smp_047570.1	142
Smp_047610.1	195
Smp_047620.1	373
Smp_047640.1	2
Smp_047650.1	1444
Smp_047660.1	465
Smp_047680.1	167
Smp_047700.1	61
Smp_047720.1	340
Smp_047740.1	1362
Smp_047860.1	371
Smp_047870.1	420
Smp_047900.1	600
Smp_048030.1	19
Smp_048040.1	10
Smp_048050.1	0
Smp_048060.1	0
Smp_048080.1	209
Smp_048160.1	1361
Smp_048230.1	433
Smp_048240.1	925
Smp_048260.2	888
Smp_048270.2	306
Smp_048310.1	196
Smp_048380.1	67
Smp_048420.1	349
Smp_048430.1	3364
Smp_048520.1	589
Smp_048540.1	124
Smp_048550.1	320
Smp_048560.1	1079
Smp_048620.1	418
Smp_048650.1	619
Smp_048660.1	2207
Smp_048680.1	180
Smp_048690.1	72
Smp_048760.2	475
Smp_048830.1	915
Smp_048870.1	145
Smp_048880.1	492
Smp_048930.1	61
Smp_048940.1	524
Smp_048970.1	660
Smp_048980.1	844
Smp_048990.1	520
Smp_049000.1	801
Smp_049010.1	801
Smp_049140.1	760
Smp_049150.1	666
Smp_049160.1	336
Smp_049170.1	503
Smp_049230.1	0
Smp_049240.1	137
Smp_049250.1	1047
Smp_049270.1	5592
Smp_049280.1	1
Smp_049300.3	235
Smp_049330.1	743
Smp_049380.1	1600
Smp_049390.1	543
Smp_049400.1	10
Smp_049450.1	298
Smp_049500.1	1715
Smp_049510.1	1448
Smp_049520.1	1590
Smp_049550.1	10274
Smp_049580.1	382
Smp_049600.4	1104
Smp_049610.1	64
Smp_049630.1	1095
Smp_049680.1	1364
Smp_049730.2	1827
Smp_049740.1	222
Smp_049760.1	1004
Smp_049850.1	164
Smp_049880.1	796
Smp_049890.1	258
Smp_049910.1	746
Smp_049920.3	571
Smp_049930.1	660
Smp_049970.5	791
Smp_049990.1	873
Smp_050080.1	627
Smp_050110.1	679
Smp_050130.1	746
Smp_050160.1	374
Smp_050220.1	913
Smp_050250.1	811
Smp_050270.1	0
Smp_050280.1	2455
Smp_050310.1	29
Smp_050350.2	528
Smp_050360.1	892
Smp_050380.1	402
Smp_050390.1	6487
Smp_050430.1	610
Smp_050470.1	671
Smp_050520.1	150
Smp_050540.1	319
Smp_050570.1	990
Smp_050590.1	599
Smp_050630.1	894
Smp_050640.1	665
Smp_050700.1	955
Smp_050730.1	607
Smp_050740.1	633
Smp_050750.1	1
Smp_050760.1	201
Smp_050820.1	381
Smp_050830.1	691
Smp_050880.1	220
Smp_050890.1	852
Smp_050920.1	1014
Smp_050940.1	3504
Smp_051000.1	320
Smp_051010.1	275
Smp_051050.1	0
Smp_051060.1	45
Smp_051070.1	28
Smp_051080.1	1257
Smp_051090.1	34
Smp_051110.1	559
Smp_051120.1	74
Smp_051130.1	94
Smp_051210.1	3467
Smp_051220.1	69
Smp_051230.1	3036
Smp_051260.1	7850
Smp_051280.1	649
Smp_051290.1	13
Smp_051300.1	984
Smp_051320.1	331
Smp_051360.1	1542
Smp_051390.1	779
Smp_051400.1	164
Smp_051410.1	188
Smp_051420.1	180
Smp_051500.1	95
Smp_051510.1	810
Smp_051530.1	1570
Smp_051550.1	594
Smp_051580.1	29
Smp_051640.1	206
Smp_051660.1	157
Smp_051670.1	0
Smp_051760.1	73
Smp_051810.1	524
Smp_051920.2	546
Smp_051930.1	988
Smp_051990.1	1117
Smp_052060.1	1301
Smp_052140.1	441
Smp_052150.1	68
Smp_052160.1	91
Smp_052230.1	1045
Smp_052250.1	231
Smp_052280.1	1114
Smp_052290.1	541
Smp_052330.1	362
Smp_052350.1	676
Smp_052390.1	197
Smp_052420.1	533
Smp_052460.1	12
Smp_052470.1	85
Smp_052500.1	276
Smp_052510.1	0
Smp_052560.1	587
Smp_052630.1	54
Smp_052640.1	669
Smp_052660.1	37
Smp_052710.1	501
Smp_052730.1	48
Smp_052740.1	343
Smp_052750.1	300
Smp_052760.1	92
Smp_052780.1	113
Smp_052790.1	826
Smp_052800.1	686
Smp_052810.1	807
Smp_052870.1	1886
Smp_052880.1	63
Smp_052890.1	435
Smp_052910.1	1191
Smp_052990.1	69
Smp_053020.1	232
Smp_053030.1	834
Smp_053040.1	647
Smp_053060.3	1896
Smp_053100.1	826
Smp_053120.1	73
Smp_053130.1	6345
Smp_053140.1	812
Smp_053160.1	327
Smp_053190.1	2
Smp_053220.1	3906
Smp_053230.1	3037
Smp_053300.1	60
Smp_053390.1	2283
Smp_053420.1	956
Smp_053430.1	410
Smp_053460.1	394
Smp_053470.1	470
Smp_053510.1	1762
Smp_053520.1	9
Smp_053550.1	504
Smp_053560.1	495
Smp_053610.1	3051
Smp_053640.1	470
Smp_053700.1	1249
Smp_053760.1	0
Smp_053780.1	354
Smp_053790.1	55
Smp_053800.1	388
Smp_053820.1	3838
Smp_053830.1	3121
Smp_053900.1	958
Smp_053940.1	7172
Smp_053950.1	1683
Smp_053990.1	761
Smp_054010.1	76
Smp_054070.1	295
Smp_054120.1	819
Smp_054160.1	9524
Smp_054170.1	283
Smp_054200.1	941
Smp_054220.1	967
Smp_054230.1	177
Smp_054240.1	4544
Smp_054300.1	24
Smp_054310.1	488
Smp_054320.1	213
Smp_054330.1	164
Smp_054340.2	6026
Smp_054350.1	161
Smp_054360.1	775
Smp_054410.1	717
Smp_054430.1	14
Smp_054440.1	0
Smp_054450.1	157
Smp_054470.1	109
Smp_054540.1	2711
Smp_054560.1	958
Smp_054600.1	747
Smp_054610.1	521
Smp_054620.1	29
Smp_054640.1	174
Smp_054680.1	1
Smp_054730.1	2079
Smp_054770.1	434
Smp_054780.1	6072
Smp_054790.2	1832
Smp_054800.1	1217
Smp_054810.1	361
Smp_054820.1	493
Smp_054840.1	1005
Smp_055050.1	2912
Smp_055090.1	467
Smp_055100.1	146
Smp_055130.1	444
Smp_055140.1	29
Smp_055190.1	345
[truncated: 8,599 more rows]
