# Supplementary material for: Transcriptome of the parasitic flatworm Schistosoma mansoni during intra-mammalian development
Source: PLoS Negl Trop Dis. 2020 May 6;14(5):e0007743. doi: 10.1371/journal.pntd.0007743 (PMC7263636; doi:10.1371/journal.pntd.0007743)
Supplement: S3 File — A zipped folder containing final counts from HTSeq-count. The folder contains the following files: D06_SM_1_17675_4_1.htseq-count.txt, D06_SM_2_17675_4_2.htseq-count.txt, D06_SM_3_17675_4_3.htseq-count.txt, D06_SM_4_17675_4_4.htseq-count.txt, D06_SM_5_17675_4_5.htseq-count.txt, D06_SM_6_17675_4_6.htseq-count.txt, D06_SM_7_17675_4_7.htseq-count.txt, D13_SM_1_17675_4_8.htseq-count.txt, D13_SM_2_17675_4_9.htseq-count.txt, D13_SM_3_17675_4_10.htseq-count.txt, D17_SM_1_17675_4_11.htseq-count.txt, D17_SM_2_17675_4_12.htseq-count.txt, D17_SM_3_17675_4_13.htseq-count.txt, D21_SM_1_17675_4_14.htseq-count.txt, D21_SM_2_17675_4_15.htseq-count.txt, D21_SM_3_17675_4_16.htseq-count.txt, D28_SM_1_17675_4_17.htseq-count.txt, D28_SM_2_17675_4_18.htseq-count.txt, D28_SM_3_17675_4_19.htseq-count.txt, D35_SM_1_17675_4_20.htseq-count.txt, D35_SM_2_17675_4_21.htseq-count.txt, D35_SM_3_17675_4_22.htseq-count.txt. (ZIP) [file pntd.0007743.s024.zip › S3_Final_counts/D17_SM_1_17675_4_11.htseq-count.txt]

Smp_000020.1	1835
Smp_000030.1	8309
Smp_000040.1	1460
Smp_000050.1	340
Smp_000070.1	1175
Smp_000075.1	6
Smp_000080.1	406
Smp_000090.1	88
Smp_000100.1	4581
Smp_000110.1	659
Smp_000120.1	0
Smp_000130.1	1056
Smp_000140.1	713
Smp_000150.1	1189
Smp_000160.1	376
Smp_000170.1	29
Smp_000180.1	13
Smp_000190.1	1178
Smp_000200.1	196
Smp_000210.1	12
Smp_000220.1	151
Smp_000230.1	53
Smp_000240.1	8725
Smp_000250.1	0
Smp_000260.1	8867
Smp_000270.1	0
Smp_000280.1	3
Smp_000290.1	0
Smp_000300.1	398
Smp_000310.1	645
Smp_000320.1	477
Smp_000330.1	0
Smp_000340.1	25
Smp_000350.2	12
Smp_000370.1	1
Smp_000380.1	0
Smp_000390.1	0
Smp_000400.1	0
Smp_000410.1	4
Smp_000420.1	2
Smp_000430.1	2
Smp_000460.1	4759
Smp_000470.1	736
Smp_000480.1	3124
Smp_000500.2	1
Smp_000510.1	550
Smp_000520.1	1520
Smp_000530.1	1736
Smp_000540.1	2
Smp_000550.1	6
Smp_000560.1	0
Smp_000580.1	97
Smp_000590.1	960
Smp_000600.1	836
Smp_000610.1	10
Smp_000620.1	18
Smp_000630.1	100
Smp_000640.1	710
Smp_000650.1	410
Smp_000660.1	3449
Smp_000670.1	1403
Smp_000680.1	490
Smp_000690.1	5
Smp_000700.1	758
Smp_000710.1	1111
Smp_000720.1	1475
Smp_000730.1	350
Smp_000740.1	4789
Smp_000755.1	1161
Smp_000770.1	0
Smp_000790.1	325
Smp_000810.2	634
Smp_000820.1	473
Smp_000830.1	25
Smp_000850.1	526
Smp_000870.1	290
Smp_000880.2	5334
Smp_000890.1	660
Smp_000900.1	113
Smp_000910.1	67
Smp_000950.1	88
Smp_000970.1	0
Smp_000980.1	2576
Smp_000990.1	744
Smp_001000.1	278
Smp_001020.1	260
Smp_001030.1	411
Smp_001040.1	4341
Smp_001050.1	4
Smp_001070.1	26
Smp_001080.1	373
Smp_001085.1	7
Smp_001090.1	1207
Smp_001095.1	518
Smp_001100.1	2588
Smp_001120.1	205
Smp_001150.1	1068
Smp_001160.1	73
Smp_001170.1	3750
Smp_001180.1	1033
Smp_001210.1	473
Smp_001280.1	0
Smp_001330.1	0
Smp_001360.1	2169
Smp_001390.1	983
Smp_001410.1	301
Smp_001420.1	322
Smp_001430.1	1352
Smp_001500.1	1982
Smp_001520.1	99
Smp_001530.1	1102
Smp_001560.1	135
Smp_001590.1	677
Smp_001610.1	137
Smp_001640.1	604
Smp_001780.1	335
Smp_001830.1	4759
Smp_001890.1	0
Smp_001900.1	83
Smp_001940.1	598
Smp_001950.1	500
Smp_001960.1	801
Smp_001980.1	6
Smp_002010.1	374
Smp_002060.1	2
Smp_002070.1	0
Smp_002080.1	2026
Smp_002100.1	563
Smp_002150.1	1516
Smp_002160.1	696
Smp_002180.1	3084
Smp_002190.1	618
Smp_002230.1	1138
Smp_002280.1	1646
Smp_002350.1	77
Smp_002380.1	620
Smp_002390.1	3
Smp_002410.1	7437
Smp_002470.1	0
Smp_002500.1	0
Smp_002510.1	1432
Smp_002550.1	1385
Smp_002600.1	1786
Smp_002630.1	0
Smp_002640.1	181
Smp_002740.2	878
Smp_002810.1	545
Smp_002820.3	1777
Smp_002840.1	1630
Smp_002860.1	0
Smp_002870.1	528
Smp_002880.1	11044
Smp_002920.1	150
Smp_002930.1	349
Smp_002950.1	169
Smp_002960.1	475
Smp_003000.1	368
Smp_003110.1	1120
Smp_003130.1	375
Smp_003140.1	720
Smp_003190.1	36
Smp_003230.1	1074
Smp_003250.1	354
Smp_003270.1	292
Smp_003280.1	12
Smp_003300.1	0
Smp_003330.1	158
Smp_003340.1	2029
Smp_003410.1	6241
Smp_003440.1	732
Smp_003600.1	17
Smp_003610.2	617
Smp_003620.1	1051
Smp_003630.1	1787
Smp_003660.1	8464
Smp_003670.1	609
Smp_003700.1	910
Smp_003710.1	2765
Smp_003760.1	44
Smp_003770.1	11090
Smp_003790.1	0
Smp_003860.1	367
Smp_003900.1	69
Smp_003930.1	81
Smp_003940.1	245
Smp_003970.1	3083
Smp_003980.1	1170
Smp_003990.1	3699
Smp_004000.1	248
Smp_004040.1	402
Smp_004060.1	765
Smp_004070.1	68
Smp_004080.1	842
Smp_004090.1	393
Smp_004120.1	770
Smp_004160.1	53
Smp_004170.1	424
Smp_004190.1	1256
Smp_004200.1	542
Smp_004220.1	1836
Smp_004230.1	4
Smp_004260.1	452
Smp_004280.1	438
Smp_004310.1	2854
Smp_004350.1	930
Smp_004360.1	1289
Smp_004420.1	442
Smp_004440.1	38
Smp_004470.1	2169
Smp_004480.1	2546
Smp_004510.1	16
Smp_004530.1	4
Smp_004540.1	0
Smp_004550.1	1420
Smp_004590.1	251
Smp_004600.1	7274
Smp_004630.1	202
Smp_004640.1	643
Smp_004680.1	2945
Smp_004690.1	179
Smp_004710.1	169
Smp_004730.1	111
Smp_004780.1	10796
Smp_004790.1	0
Smp_004810.3	2460
Smp_004820.1	768
Smp_004910.1	793
Smp_004940.1	3027
Smp_004980.1	711
Smp_004990.1	8419
Smp_005000.1	751
Smp_005010.1	967
Smp_005020.1	1323
Smp_005050.1	215
Smp_005060.1	336
Smp_005070.1	297
Smp_005080.1	982
Smp_005140.1	25
Smp_005160.1	1310
Smp_005170.1	0
Smp_005180.1	3423
Smp_005190.2	1450
Smp_005200.1	883
Smp_005210.1	2726
Smp_005230.2	2910
Smp_005260.1	2619
Smp_005280.1	677
Smp_005290.1	2705
Smp_005320.1	213
Smp_005330.1	637
Smp_005350.1	4193
Smp_005360.1	124
Smp_005390.2	924
Smp_005470.1	0
Smp_005500.1	496
Smp_005520.1	1255
Smp_005570.1	500
Smp_005640.1	147
Smp_005670.1	1101
Smp_005710.1	5
Smp_005720.1	1980
Smp_005740.1	1692
Smp_005780.1	414
Smp_005790.1	1049
Smp_005860.1	21885
Smp_005880.1	1354
Smp_005900.1	1527
Smp_005910.1	547
Smp_005960.1	14
Smp_006000.1	927
Smp_006040.1	880
Smp_006060.1	1988
Smp_006190.1	1362
Smp_006230.1	541
Smp_006240.1	149
Smp_006250.2	1719
Smp_006290.1	332
Smp_006300.1	265
Smp_006320.1	4098
Smp_006340.1	1298
Smp_006350.2	2673
Smp_006390.1	2473
Smp_006440.1	1929
Smp_006510.1	0
Smp_006520.1	0
Smp_006550.1	1945
Smp_006560.1	887
Smp_006590.1	433
Smp_006630.2	1880
Smp_006680.1	324
Smp_006690.1	504
Smp_006700.2	984
Smp_006710.1	585
Smp_006720.2	659
Smp_006730.1	1411
Smp_006740.1	6805
Smp_006750.1	387
Smp_006760.1	124
Smp_006780.1	1124
Smp_006810.1	1342
Smp_006830.1	1345
Smp_006840.1	350
Smp_006850.1	962
Smp_006860.1	1391
Smp_006920.1	796
Smp_006930.1	972
Smp_006960.1	3
Smp_006970.1	881
Smp_006980.1	569
Smp_006990.1	1417
Smp_007000.1	167
Smp_007070.1	106
Smp_007170.1	1101
Smp_007180.1	2024
Smp_007190.1	731
Smp_007210.1	1058
Smp_007260.2	11227
Smp_007270.1	340
Smp_007290.1	150
Smp_007300.1	4565
Smp_007330.1	376
Smp_007380.1	1315
Smp_007450.1	370
Smp_007500.1	1313
Smp_007510.1	1433
Smp_007540.1	441
Smp_007550.1	2278
Smp_007570.1	10
Smp_007630.1	2027
Smp_007650.1	2914
Smp_007660.1	1130
Smp_007670.1	29
Smp_007690.1	115
Smp_007710.1	423
Smp_007730.1	1019
Smp_007760.1	268
Smp_007770.1	353
Smp_007780.1	62
Smp_007890.1	347
Smp_007900.1	4627
Smp_007950.1	7
Smp_007960.1	533
Smp_007970.1	626
Smp_008070.1	5395
Smp_008120.1	783
Smp_008140.1	271
Smp_008170.1	1
Smp_008190.1	3
Smp_008220.1	428
Smp_008230.1	652
Smp_008260.1	993
Smp_008290.1	508
Smp_008310.1	1986
Smp_008320.1	2051
Smp_008340.1	635
Smp_008360.1	982
Smp_008370.1	6
Smp_008390.1	0
Smp_008400.1	16
Smp_008430.1	1653
Smp_008440.1	480
Smp_008450.1	21
Smp_008470.2	972
Smp_008490.1	1897
Smp_008500.2	1514
Smp_008545.1	16321
Smp_008580.1	882
Smp_008610.1	912
Smp_008620.1	102
Smp_008640.1	0
Smp_008660.1	5464
Smp_008710.1	415
Smp_008770.1	929
Smp_008830.1	3771
Smp_008850.1	127
Smp_008860.1	286
Smp_008900.1	6010
Smp_008910.1	10
Smp_008920.1	22
Smp_009020.1	102
Smp_009030.1	3743
Smp_009040.1	119
Smp_009070.1	794
Smp_009150.1	684
Smp_009230.1	27
Smp_009250.1	1931
Smp_009300.1	928
Smp_009310.2	21950
Smp_009320.2	543
Smp_009340.1	261
Smp_009390.2	506
Smp_009400.1	1974
Smp_009420.1	213
Smp_009430.1	668
Smp_009520.1	665
Smp_009530.1	199
Smp_009540.1	926
Smp_009550.1	360
Smp_009560.1	209
Smp_009580.1	29284
Smp_009600.1	1589
Smp_009630.1	72
Smp_009650.1	5299
Smp_009690.1	13175
Smp_009710.3	1161
Smp_009760.1	23545
Smp_009780.2	12104
Smp_009800.1	33
Smp_009810.1	6
Smp_009830.1	1211
Smp_009990.1	845
Smp_010000.1	3
Smp_010090.1	1305
Smp_010100.1	600
Smp_010110.1	475
Smp_010140.1	954
Smp_010160.1	1258
Smp_010230.1	1220
Smp_010250.1	1169
Smp_010260.1	622
Smp_010280.1	758
Smp_010290.1	4253
Smp_010370.1	391
Smp_010380.1	101
Smp_010400.1	419
Smp_010450.1	10
Smp_010470.1	1
Smp_010550.1	11483
Smp_010620.1	440
Smp_010670.1	589
Smp_010690.1	620
Smp_010710.1	2167
Smp_010720.1	8
Smp_010770.1	1717
Smp_010800.1	194
Smp_010820.1	538
Smp_010850.1	2
Smp_010900.1	548
Smp_010930.1	2433
Smp_010940.1	14429
Smp_011000.1	57
Smp_011010.1	542
Smp_011030.1	153
Smp_011100.1	9
Smp_011120.1	2373
Smp_011150.1	156
Smp_011180.1	2
Smp_011220.1	108
Smp_011230.1	411
Smp_011270.2	3414
Smp_011430.1	268
Smp_011560.1	1613
Smp_011570.1	12155
Smp_011640.1	375
Smp_011660.1	1292
Smp_011680.2	3534
Smp_011700.1	874
Smp_011710.1	1295
Smp_011720.1	597
Smp_011740.1	310
Smp_011830.1	2909
Smp_011860.1	1391
Smp_011870.1	6
Smp_011960.1	318
Smp_011980.1	741
Smp_011990.1	1663
Smp_012000.1	144
Smp_012010.1	326
Smp_012030.1	846
Smp_012050.1	506
Smp_012070.1	760
Smp_012110.1	1576
Smp_012150.1	1148
Smp_012200.1	620
Smp_012230.1	0
Smp_012280.1	1691
Smp_012340.1	1680
Smp_012350.2	974
Smp_012380.1	363
Smp_012400.1	283
Smp_012410.1	1511
Smp_012440.1	3552
Smp_012450.1	360
Smp_012460.1	717
Smp_012470.1	4150
Smp_012480.1	906
Smp_012530.1	760
Smp_012540.1	612
Smp_012560.1	100
Smp_012570.1	2784
Smp_012580.1	1025
Smp_012600.1	1
Smp_012660.1	4
Smp_012670.2	77
Smp_012680.1	17
Smp_012690.1	859
Smp_012720.1	2079
Smp_012740.2	1340
Smp_012750.1	7049
Smp_012780.1	963
Smp_012790.1	801
Smp_012800.1	779
Smp_012810.1	293
Smp_012860.1	624
Smp_012900.1	1071
Smp_012920.1	30
Smp_012930.1	1038
Smp_012950.1	11
Smp_012970.1	1173
Smp_012980.1	1092
Smp_013040.2	6354
Smp_013050.1	430
Smp_013060.1	941
Smp_013070.1	1808
Smp_013080.1	124
Smp_013150.1	71
Smp_013200.2	8002
Smp_013210.1	8
Smp_013300.1	1060
Smp_013310.1	53
Smp_013360.1	2082
Smp_013370.3	624
Smp_013440.1	514
Smp_013460.1	1134
Smp_013470.2	10234
Smp_013520.1	788
Smp_013540.1	1
Smp_013560.1	169
Smp_013570.1	111
Smp_013600.1	8
Smp_013610.1	276
Smp_013630.1	493
Smp_013690.1	878
Smp_013790.1	7724
Smp_013810.1	789
Smp_013840.2	1872
Smp_013860.1	1046
Smp_013870.1	791
Smp_013930.1	857
Smp_013950.1	346
Smp_014010.1	3158
Smp_014020.1	586
Smp_014050.1	781
Smp_014060.1	64
Smp_014080.1	46
Smp_014170.2	4612
Smp_014260.1	83
Smp_014270.1	87
Smp_014280.1	201
Smp_014290.1	614
Smp_014400.3	3984
Smp_014410.2	84
Smp_014420.1	38
Smp_014430.1	11
Smp_014570.1	4492
Smp_014610.1	10
Smp_014620.1	776
Smp_014650.1	2952
Smp_014660.2	1300
Smp_014670.2	4150
Smp_014680.1	34
Smp_014730.1	86
Smp_014780.2	3556
Smp_014800.2	430
Smp_014820.1	209
Smp_014840.1	147
Smp_014850.1	681
Smp_015020.1	474
Smp_015030.1	260
Smp_015050.1	879
Smp_015070.1	921
Smp_015090.1	3257
Smp_015100.1	107
Smp_015160.1	0
Smp_015190.1	6
Smp_015220.1	583
Smp_015390.1	1136
Smp_015440.1	252
Smp_015480.1	343
Smp_015490.1	0
Smp_015510.1	649
Smp_015520.1	570
Smp_015530.3	6119
Smp_015630.1	170
Smp_015670.1	431
Smp_015690.1	5786
Smp_015710.1	724
Smp_015720.1	3100
Smp_015730.1	2574
Smp_015760.1	22
Smp_015780.1	320
Smp_015800.1	733
Smp_015820.1	12
Smp_015840.1	2201
Smp_015850.2	1373
Smp_015860.1	606
Smp_015880.1	951
Smp_015900.1	742
Smp_015920.1	2
Smp_015980.1	1252
Smp_016050.1	3053
Smp_016090.1	1832
Smp_016130.1	498
Smp_016180.1	148
Smp_016200.3	1505
Smp_016230.1	55
Smp_016240.1	34
Smp_016250.2	1130
Smp_016340.1	386
Smp_016380.1	1060
Smp_016390.1	1478
Smp_016410.1	4384
Smp_016490.2	2428
Smp_016510.1	239
Smp_016540.1	8
Smp_016550.2	392
Smp_016600.1	897
Smp_016630.1	650
Smp_016640.1	662
Smp_016670.1	562
Smp_016680.1	2
Smp_016730.1	56
Smp_016750.1	4
Smp_016780.1	2245
Smp_016810.1	332
Smp_016840.1	1285
Smp_016870.1	632
Smp_016890.1	548
Smp_016900.1	202
Smp_016910.1	240
Smp_016920.1	142
Smp_016990.1	897
Smp_017010.4	5657
Smp_017020.1	0
Smp_017070.1	2561
Smp_017080.1	1946
Smp_017090.1	337
Smp_017110.1	185
Smp_017230.1	378
Smp_017280.1	5099
Smp_017290.4	446
Smp_017350.1	113
Smp_017360.1	6408
Smp_017420.1	319
Smp_017430.1	11303
Smp_017470.1	460
Smp_017520.1	203
Smp_017610.1	26
Smp_017640.1	737
Smp_017650.2	1011
Smp_017660.1	1323
Smp_017670.1	45
Smp_017710.1	484
Smp_017720.1	28
Smp_017730.1	3355
Smp_017750.1	2152
Smp_017810.1	1604
Smp_017830.2	2911
Smp_017860.1	166
Smp_017870.1	70
Smp_017880.1	367
Smp_017890.1	1392
Smp_017900.1	508
Smp_017980.1	0
Smp_017990.1	298
Smp_018010.1	931
Smp_018020.1	1505
Smp_018030.1	539
Smp_018120.1	13
Smp_018150.1	711
Smp_018160.1	332
Smp_018170.1	345
Smp_018210.1	721
Smp_018220.2	1133
Smp_018230.1	0
Smp_018240.1	11577
Smp_018250.2	7641
Smp_018260.1	1357
Smp_018280.1	1180
Smp_018290.1	363
Smp_018310.1	346
Smp_018360.1	1478
Smp_018400.1	339
Smp_018430.1	448
Smp_018440.1	124
Smp_018460.1	832
Smp_018480.1	123
Smp_018490.1	130
Smp_018500.1	29
Smp_018510.1	83
Smp_018530.2	5248
Smp_018550.1	1342
Smp_018570.1	559
Smp_018580.1	163
Smp_018590.1	7
Smp_018610.1	1189
Smp_018620.1	1598
Smp_018640.1	223
Smp_018670.1	36
Smp_018680.1	693
Smp_018710.1	749
Smp_018720.1	46
Smp_018730.1	142
Smp_018760.1	4980
Smp_018790.1	1153
Smp_018800.1	74
Smp_018870.1	68
Smp_018880.1	1
Smp_018920.1	4
Smp_018930.1	412
Smp_018940.1	9
Smp_018950.1	650
Smp_018980.1	173
Smp_018990.1	5148
Smp_019000.1	0
Smp_019010.1	4642
Smp_019030.1	3255
Smp_019040.1	447
Smp_019050.2	886
Smp_019060.1	1081
Smp_019100.1	1275
Smp_019130.1	656
Smp_019170.1	2295
Smp_019190.1	1038
Smp_019200.1	0
Smp_019210.1	13
Smp_019260.1	1249
Smp_019280.1	238
Smp_019310.1	67
Smp_019340.1	715
Smp_019350.1	1480
Smp_019380.1	1166
Smp_019420.1	176
Smp_019430.1	1032
Smp_019440.1	1317
Smp_019460.1	2
Smp_019490.1	683
Smp_019610.1	322
Smp_019620.2	838
Smp_019630.1	1566
Smp_019640.1	1142
Smp_019680.1	1433
Smp_019690.1	2835
Smp_019730.2	1670
Smp_019750.2	3319
Smp_019760.1	286
Smp_019790.1	1263
Smp_019810.1	158
Smp_019820.1	421
Smp_019840.2	2130
Smp_019860.1	384
Smp_019880.1	908
Smp_019890.1	750
Smp_019900.1	1599
Smp_019920.1	199
Smp_019940.1	925
Smp_019950.1	491
Smp_019980.1	1312
Smp_019990.1	440
Smp_020040.2	2364
Smp_020050.1	2144
Smp_020060.1	1383
Smp_020070.1	6074
Smp_020080.1	279
Smp_020090.1	260
Smp_020120.1	167
Smp_020130.1	513
Smp_020170.1	148
Smp_020200.1	927
Smp_020210.1	1170
Smp_020220.2	1095
Smp_020270.1	788
Smp_020300.1	2332
Smp_020340.1	296
Smp_020360.1	1099
Smp_020370.1	2314
Smp_020400.1	387
Smp_020450.1	885
Smp_020460.1	12
Smp_020480.1	609
Smp_020540.2	244
Smp_020550.1	4329
Smp_020590.1	1258
Smp_020660.1	0
Smp_020760.1	918
Smp_020770.1	1471
Smp_020800.1	1428
Smp_020840.1	16
Smp_020880.1	0
Smp_020920.1	2182
Smp_020960.1	1
Smp_021040.1	864
Smp_021060.1	0
Smp_021070.1	750
Smp_021080.1	1151
Smp_021100.1	1126
Smp_021130.1	665
Smp_021140.1	6212
Smp_021160.1	1036
Smp_021170.1	1422
Smp_021190.1	27
Smp_021220.1	663
Smp_021260.1	20
Smp_021280.1	138
Smp_021290.1	685
Smp_021300.1	713
Smp_021320.1	227
Smp_021330.2	1109
Smp_021340.2	3173
Smp_021370.1	450
Smp_021390.1	88
Smp_021460.1	2
Smp_021540.1	1537
Smp_021550.1	518
Smp_021590.1	752
Smp_021600.1	933
Smp_021730.1	4892
Smp_021750.2	1256
Smp_021760.1	1780
Smp_021790.2	227
Smp_021800.1	464
Smp_021830.1	272
Smp_021870.1	1385
Smp_021910.1	588
Smp_021920.1	9799
Smp_021950.2	1103
Smp_021960.1	250
Smp_021980.1	662
Smp_022020.1	1586
Smp_022050.1	106
Smp_022070.1	36
Smp_022090.1	1344
Smp_022110.1	817
Smp_022130.1	573
Smp_022140.1	510
Smp_022170.1	1672
Smp_022300.1	15
Smp_022310.1	1819
Smp_022320.2	737
Smp_022330.1	3250
Smp_022340.1	1688
Smp_022400.1	4082
Smp_022410.1	38
Smp_022430.1	582
Smp_022450.2	333
Smp_022460.1	488
Smp_022470.1	249
Smp_022480.1	0
Smp_022500.1	1543
Smp_022520.1	1
Smp_022540.1	1368
Smp_022560.2	3165
Smp_022570.1	383
Smp_022610.1	17
Smp_022630.1	1152
Smp_022640.1	7412
Smp_022660.1	1215
Smp_022700.2	719
Smp_022710.1	0
Smp_022720.1	6
Smp_022730.1	621
Smp_022740.1	42
Smp_022760.1	34
Smp_022810.1	394
Smp_022850.1	1494
Smp_022870.1	33
Smp_022890.1	314
Smp_022960.1	1160
Smp_022990.1	954
Smp_023010.1	189
Smp_023140.1	181
Smp_023150.1	847
Smp_023160.1	624
Smp_023170.1	920
Smp_023190.1	0
Smp_023230.1	626
Smp_023240.1	211
Smp_023250.1	762
Smp_023270.2	995
Smp_023290.1	26
Smp_023360.1	3718
Smp_023470.1	26
Smp_023530.1	4547
Smp_023550.1	3708
Smp_023570.1	34
Smp_023620.1	1012
Smp_023660.1	949
Smp_023670.1	767
Smp_023700.2	965
Smp_023710.1	6
Smp_023830.1	159
Smp_023840.1	456
Smp_023860.1	0
Smp_023930.1	283
Smp_023940.1	672
Smp_023990.1	443
Smp_024000.1	734
Smp_024010.1	350
Smp_024030.1	426
Smp_024060.1	851
Smp_024070.1	1
Smp_024110.1	18305
Smp_024120.1	2684
Smp_024140.4	24403
Smp_024150.1	1523
Smp_024180.2	818
Smp_024190.1	1204
Smp_024220.1	531
Smp_024240.1	465
Smp_024290.1	89
Smp_024360.1	1196
Smp_024370.1	2446
Smp_024380.1	741
Smp_024390.3	1028
Smp_024490.1	611
Smp_024500.4	1171
Smp_024520.1	1524
Smp_024580.2	1429
Smp_024590.1	1319
Smp_024650.1	4
Smp_024660.1	1397
Smp_024670.1	458
Smp_024800.1	156
Smp_024810.1	461
Smp_024820.2	1596
Smp_024850.1	4843
Smp_024860.1	69
Smp_024870.1	2001
Smp_024880.1	1942
Smp_024900.1	1738
Smp_024930.1	217
Smp_024970.1	1739
Smp_025010.1	2605
Smp_025020.1	576
Smp_025030.1	300
Smp_025100.1	983
Smp_025130.1	1077
Smp_025150.1	1559
Smp_025160.3	1581
Smp_025180.1	0
Smp_025260.1	1000
Smp_025340.1	534
Smp_025360.1	1022
Smp_025370.1	552
Smp_025380.1	93
Smp_025390.1	4
Smp_025410.1	104
Smp_025440.1	1413
Smp_025510.1	2865
Smp_025550.1	937
Smp_025560.1	944
Smp_025570.1	1009
Smp_025620.1	149
Smp_025670.1	627
Smp_025680.1	506
Smp_025690.1	27
Smp_025700.1	137
Smp_025740.1	545
Smp_025750.1	396
Smp_025800.1	1868
Smp_025830.1	253
Smp_025860.1	7501
Smp_025890.1	58
Smp_025950.1	842
Smp_026030.1	279
Smp_026040.1	152
Smp_026090.1	576
Smp_026100.1	424
Smp_026160.1	5161
Smp_026190.1	1730
Smp_026200.1	0
Smp_026230.1	960
Smp_026250.3	1586
Smp_026260.1	826
Smp_026270.1	1154
Smp_026280.1	442
Smp_026300.1	701
Smp_026310.1	1326
Smp_026320.1	852
Smp_026340.1	585
Smp_026390.1	301
Smp_026400.1	94
Smp_026420.1	525
Smp_026440.1	58
Smp_026460.1	1208
Smp_026510.1	742
Smp_026540.1	271
Smp_026560.1	5674
Smp_026570.1	227
Smp_026630.1	2013
Smp_026670.1	245
Smp_026700.1	196
Smp_026770.1	2436
Smp_026790.1	10
Smp_026810.1	92
Smp_026820.1	39
Smp_026830.2	230
Smp_026860.1	0
Smp_026880.1	0
Smp_026910.1	3942
Smp_026920.1	24
Smp_026930.1	298
Smp_027000.1	1313
Smp_027010.2	1280
Smp_027040.1	967
Smp_027080.1	704
Smp_027210.1	62
Smp_027220.1	619
Smp_027240.1	423
Smp_027250.1	407
Smp_027290.1	0
Smp_027300.1	554
Smp_027340.1	455
Smp_027360.1	357
Smp_027370.1	540
Smp_027390.1	1167
Smp_027400.1	490
Smp_027430.1	222
Smp_027450.1	557
Smp_027480.1	1368
Smp_027500.1	32
Smp_027550.1	3757
Smp_027580.1	0
Smp_027610.1	7293
Smp_027740.1	0
Smp_027750.1	827
Smp_027820.1	18
Smp_027830.1	0
Smp_027850.1	707
Smp_027870.1	1316
Smp_027880.1	1181
Smp_027890.1	593
Smp_027900.1	1978
Smp_027910.1	2088
Smp_027920.1	5844
Smp_027940.1	0
Smp_027970.1	719
Smp_027990.1	52
Smp_028030.1	1787
Smp_028050.1	679
Smp_028060.1	692
Smp_028070.1	1487
Smp_028080.1	1116
Smp_028100.1	2072
Smp_028120.1	1278
Smp_028130.1	0
Smp_028140.1	734
Smp_028150.1	81
Smp_028170.1	4949
Smp_028190.1	839
Smp_028200.1	1866
Smp_028210.1	23
Smp_028330.1	1305
Smp_028340.1	1160
Smp_028360.1	345
Smp_028370.1	6
Smp_028410.1	355
Smp_028430.1	196
Smp_028440.1	2777
Smp_028450.1	19
Smp_028490.1	148
Smp_028500.1	1069
Smp_028550.1	289
Smp_028620.1	523
Smp_028630.1	1577
Smp_028640.1	0
Smp_028650.1	838
Smp_028670.1	532
Smp_028690.1	621
Smp_028730.1	988
Smp_028800.1	6
Smp_028840.1	96
Smp_028850.1	126
Smp_028860.1	11
Smp_028870.1	1398
Smp_028910.1	6
Smp_028930.1	348
Smp_028940.1	503
Smp_028980.1	746
Smp_028990.1	886
Smp_029040.1	385
Smp_029060.1	1187
Smp_029070.1	409
Smp_029100.2	573
Smp_029160.1	872
Smp_029210.1	564
Smp_029230.1	269
Smp_029240.2	4819
Smp_029310.1	729
Smp_029360.1	651
Smp_029370.1	480
Smp_029390.1	2524
Smp_029400.1	2
Smp_029410.1	1486
Smp_029470.1	385
Smp_029480.1	91
Smp_029500.1	2663
Smp_029520.1	191
Smp_029620.1	0
Smp_029670.1	303
Smp_029700.1	379
Smp_029730.1	955
Smp_029740.1	492
Smp_029750.1	786
Smp_029780.1	44
Smp_029790.1	22
Smp_029800.1	488
Smp_029820.1	4778
Smp_029850.1	906
Smp_029890.1	3113
Smp_029900.1	950
Smp_029930.1	8
Smp_029940.2	591
Smp_029950.1	0
Smp_029970.1	985
Smp_029990.1	509
Smp_030000.1	3037
Smp_030010.3	1217
Smp_030020.1	323
Smp_030030.1	301
Smp_030050.1	2
Smp_030110.1	180
Smp_030150.1	628
Smp_030180.1	461
Smp_030220.1	1218
Smp_030250.1	607
Smp_030260.1	213
Smp_030280.1	666
Smp_030290.1	1033
Smp_030300.1	13049
Smp_030320.1	2113
Smp_030330.2	881
Smp_030350.1	0
Smp_030370.1	18588
Smp_030400.1	1203
Smp_030440.1	126
Smp_030500.1	2269
Smp_030650.1	10
Smp_030690.1	3871
Smp_030710.1	560
Smp_030730.1	42943
Smp_030760.1	645
Smp_030780.1	2401
Smp_030830.2	4058
Smp_030860.1	1494
Smp_030870.1	214
Smp_030910.1	10
Smp_030920.1	1659
Smp_030930.2	404
Smp_031000.2	1262
Smp_031010.1	598
Smp_031020.1	1
Smp_031040.2	1419
Smp_031050.1	1752
Smp_031070.3	1470
Smp_031100.1	1377
Smp_031180.1	232
Smp_031190.1	411
Smp_031220.1	114
Smp_031250.1	119
Smp_031270.1	362
Smp_031300.1	134
Smp_031310.1	4891
Smp_031350.1	371
Smp_031360.1	2964
Smp_031390.1	6
Smp_031400.1	1077
Smp_031430.1	44
Smp_031530.1	128
Smp_031560.1	324
Smp_031570.1	5383
Smp_031590.1	969
Smp_031680.1	155
Smp_031690.1	601
Smp_031710.1	1710
Smp_031720.1	2572
Smp_031730.1	1117
Smp_031770.1	6609
Smp_031860.1	1396
Smp_031880.1	5095
Smp_031920.5	1803
Smp_031940.1	1463
Smp_031950.2	976
Smp_031990.1	488
Smp_032000.1	276
Smp_032060.1	1197
Smp_032120.1	344
Smp_032150.1	469
Smp_032180.1	4787
Smp_032230.1	1103
Smp_032240.1	471
Smp_032250.1	897
Smp_032260.1	5602
Smp_032280.1	317
Smp_032310.1	836
Smp_032320.6	3495
Smp_032370.1	4
Smp_032420.1	375
Smp_032470.1	13
Smp_032480.1	1700
Smp_032490.1	558
Smp_032500.1	2516
Smp_032510.1	3397
Smp_032520.1	3514
Smp_032580.2	1838
Smp_032640.1	132
Smp_032670.3	0
Smp_032690.1	0
Smp_032710.1	0
Smp_032720.1	35
Smp_032740.1	2
Smp_032750.1	4
Smp_032760.1	3399
Smp_032770.1	576
Smp_032780.1	939
Smp_032790.1	286
Smp_032800.2	1626
Smp_032810.1	1675
Smp_032820.1	1165
Smp_032920.2	602
Smp_032930.2	992
Smp_032950.1	1748
Smp_032970.1	60
Smp_032980.1	0
Smp_032990.1	0
Smp_033000.1	20
Smp_033010.1	21
Smp_033020.1	1159
Smp_033040.1	1406
Smp_033050.1	2184
Smp_033110.1	624
Smp_033130.1	193
Smp_033140.1	166
Smp_033150.1	115
Smp_033200.1	34
Smp_033210.1	192
Smp_033250.1	2
Smp_033260.2	1062
Smp_033330.1	479
Smp_033350.1	1000
Smp_033380.1	1
Smp_033400.1	2150
Smp_033440.1	0
Smp_033510.1	3
Smp_033530.3	2277
Smp_033540.1	2450
Smp_033550.1	910
Smp_033590.1	234
Smp_033600.1	1014
Smp_033610.1	737
Smp_033620.1	699
Smp_033660.1	612
Smp_033670.5	2958
Smp_033680.1	783
Smp_033700.1	731
Smp_033710.1	3452
Smp_033760.2	4152
Smp_033770.1	937
Smp_033870.1	661
Smp_033930.1	30
Smp_033950.2	2473
Smp_033970.1	1041
Smp_033990.1	573
Smp_034000.1	1446
Smp_034080.1	96
Smp_034090.1	587
Smp_034100.1	537
Smp_034120.1	1062
Smp_034160.1	8
Smp_034190.1	2765
Smp_034220.1	369
Smp_034270.2	808
Smp_034300.1	28
Smp_034310.1	11
Smp_034400.1	751
Smp_034410.1	1916
Smp_034420.2	1520
Smp_034430.1	840
Smp_034440.1	146
Smp_034450.1	856
Smp_034490.1	1888
Smp_034500.1	1059
Smp_034530.1	318
Smp_034550.1	1408
Smp_034580.1	0
Smp_034610.1	55
Smp_034660.1	1286
Smp_034670.1	1017
Smp_034680.1	20
Smp_034700.3	646
Smp_034840.2	16342
Smp_034850.1	339
Smp_034860.1	67
Smp_034870.1	4036
Smp_034920.1	89
Smp_034940.2	2617
Smp_034980.1	2156
Smp_035000.1	85
Smp_035010.1	366
Smp_035020.2	502
Smp_035030.1	5473
Smp_035040.1	45
Smp_035080.1	175
Smp_035090.2	1686
Smp_035110.1	614
Smp_035120.1	10
Smp_035140.1	230
Smp_035150.1	643
Smp_035160.1	81
Smp_035180.1	43
Smp_035190.2	838
Smp_035200.4	17905
Smp_035210.1	5517
Smp_035220.1	179
Smp_035250.1	4
Smp_035260.1	1148
Smp_035270.2	2480
Smp_035280.1	1173
Smp_035290.1	8
Smp_035300.2	789
Smp_035310.1	4657
Smp_035360.1	825
Smp_035370.1	13
Smp_035380.1	6
Smp_035390.1	980
Smp_035410.1	1145
Smp_035430.2	2998
Smp_035460.1	276
Smp_035470.1	3428
Smp_035480.1	1142
Smp_035500.1	49
Smp_035540.1	295
Smp_035550.1	55
Smp_035560.1	2282
Smp_035580.1	981
Smp_035620.1	807
Smp_035640.1	0
Smp_035650.1	70
Smp_035700.1	1279
Smp_035730.1	394
Smp_035790.1	3415
Smp_035800.1	2722
Smp_035870.1	6
Smp_035930.1	111
Smp_036010.1	260
Smp_036020.1	415
Smp_036060.1	1275
Smp_036090.1	1002
Smp_036130.1	1660
Smp_036180.1	1151
Smp_036220.1	2429
Smp_036250.1	793
Smp_036270.2	10462
Smp_036370.1	726
Smp_036390.1	1009
Smp_036400.1	2029
Smp_036470.1	24
Smp_036500.1	1149
Smp_036550.1	515
Smp_036570.1	117
Smp_036590.1	4993
Smp_036630.1	326
Smp_036660.1	56
Smp_036670.1	53
Smp_036720.1	28
Smp_036760.1	98
Smp_036780.1	310
Smp_036920.1	364
Smp_036930.1	643
Smp_036940.1	954
Smp_036950.1	1492
Smp_036980.1	140
Smp_036990.1	667
Smp_037120.1	808
Smp_037190.1	480
Smp_037200.1	610
Smp_037210.1	203
Smp_037230.1	6887
Smp_037290.1	668
Smp_037380.1	552
Smp_037400.1	605
Smp_037430.1	0
Smp_037460.1	1343
Smp_037510.1	24
Smp_037530.1	813
Smp_037540.2	3433
Smp_037590.1	2200
Smp_037610.1	6
Smp_037640.1	362
Smp_037690.1	0
Smp_037700.1	2231
Smp_037780.1	450
Smp_037860.1	2754
Smp_037900.1	259
Smp_037910.1	1408
Smp_037930.1	565
Smp_037960.1	554
Smp_038030.1	718
Smp_038080.1	2827
Smp_038100.1	12472
Smp_038140.1	375
Smp_038210.1	1284
Smp_038240.1	1732
Smp_038300.1	469
Smp_038330.1	417
Smp_038340.1	902
Smp_038410.1	87
Smp_038420.1	683
Smp_038430.1	128
Smp_038440.1	382
Smp_038510.1	11683
Smp_038530.1	280
Smp_038540.1	413
Smp_038560.2	8593
Smp_038630.1	273
Smp_038640.1	826
Smp_038680.1	879
Smp_038700.5	1251
Smp_038710.1	729
Smp_038730.5	485
Smp_038820.1	384
Smp_038830.1	728
Smp_038840.1	354
Smp_038870.1	2066
Smp_038920.1	0
Smp_038930.1	2062
Smp_038940.1	574
Smp_038950.1	6132
Smp_038960.1	3320
Smp_038970.1	2
Smp_038980.2	857
Smp_038990.1	675
Smp_039000.1	1914
Smp_039010.1	0
Smp_039080.1	1354
Smp_039130.1	1167
Smp_039160.1	1114
Smp_039180.2	2016
Smp_039300.1	1142
Smp_039340.1	1614
Smp_039390.1	407
Smp_039400.1	7037
Smp_039470.1	0
Smp_039490.1	3445
Smp_039590.1	63
Smp_039600.1	3
Smp_039620.1	104
Smp_039640.2	2009
Smp_039650.1	382
Smp_039670.1	1098
Smp_039740.1	855
Smp_039750.1	317
Smp_039810.1	443
Smp_039820.1	1292
Smp_039870.2	1168
Smp_039970.1	244
Smp_039980.1	268
Smp_040020.1	204
Smp_040080.1	1903
Smp_040100.1	682
Smp_040110.1	28
Smp_040130.1	31886
Smp_040190.1	954
Smp_040270.1	1720
Smp_040280.1	919
Smp_040350.1	597
Smp_040360.1	398
Smp_040390.1	1
Smp_040440.1	11
Smp_040450.1	550
Smp_040460.1	1288
Smp_040500.1	2092
Smp_040510.1	996
Smp_040540.1	1692
Smp_040550.1	275
Smp_040560.1	402
Smp_040570.1	2282
Smp_040610.1	78
Smp_040680.1	209
Smp_040710.1	280
Smp_040720.1	757
Smp_040770.1	1226
Smp_040790.1	4812
Smp_040800.1	3041
Smp_040960.1	406
Smp_040970.1	5623
Smp_040990.1	217
Smp_041050.1	1001
Smp_041060.1	1919
Smp_041100.1	568
Smp_041190.2	1162
Smp_041210.1	88
Smp_041280.1	339
Smp_041320.1	0
Smp_041350.1	68
Smp_041370.1	1293
Smp_041390.1	759
Smp_041430.1	1514
Smp_041450.1	3014
Smp_041460.1	640
Smp_041480.2	2971
Smp_041490.1	423
Smp_041500.1	883
Smp_041520.1	507
Smp_041540.1	391
Smp_041550.1	476
Smp_041570.1	14
Smp_041600.1	2471
Smp_041630.1	584
Smp_041650.1	2371
Smp_041680.1	223
Smp_041700.1	60
Smp_041730.2	1300
Smp_041740.1	8377
Smp_041750.1	1256
Smp_041760.1	2813
Smp_041770.1	3935
Smp_041820.1	243
Smp_041830.1	840
Smp_041880.1	1
Smp_041890.2	669
Smp_041960.1	2
Smp_041970.1	0
Smp_041980.1	5248
Smp_042020.1	880
Smp_042030.1	483
Smp_042050.1	794
Smp_042060.1	641
Smp_042080.2	429
Smp_042090.1	7174
Smp_042110.1	1092
Smp_042120.1	105
Smp_042140.1	720
Smp_042150.1	53
Smp_042160.2	15544
Smp_042170.1	11
Smp_042210.1	440
Smp_042230.1	159
Smp_042270.2	3060
Smp_042280.1	378
Smp_042300.1	4887
Smp_042340.1	711
Smp_042390.1	366
Smp_042400.1	1115
Smp_042420.1	424
Smp_042430.2	188
Smp_042440.1	411
Smp_042530.1	30
Smp_042550.1	1632
Smp_042560.1	1180
Smp_042590.1	1491
Smp_042630.1	422
Smp_042670.2	1081
Smp_042680.1	1148
Smp_042690.1	1656
Smp_042700.1	89
Smp_042720.1	35
Smp_042740.1	302
Smp_042770.1	261
Smp_042780.1	424
Smp_042790.1	341
Smp_042810.1	334
Smp_042910.1	520
Smp_042920.1	323
Smp_042980.1	371
Smp_042990.1	343
Smp_043010.1	624
Smp_043030.1	3918
Smp_043040.1	48
Smp_043070.1	381
Smp_043100.1	5570
Smp_043110.1	598
Smp_043120.1	2379
Smp_043130.1	612
Smp_043150.1	9595
Smp_043170.1	740
Smp_043200.1	671
Smp_043210.1	1044
Smp_043220.1	978
Smp_043250.1	3
Smp_043260.1	59
Smp_043270.1	0
Smp_043290.1	0
Smp_043300.1	0
Smp_043320.1	0
Smp_043340.1	2
Smp_043350.1	713
Smp_043360.1	18
Smp_043390.1	545
Smp_043420.1	33
Smp_043500.1	1057
Smp_043570.1	123
Smp_043580.1	309
Smp_043600.1	835
Smp_043610.1	839
Smp_043620.1	296
Smp_043650.1	250
Smp_043670.2	2665
Smp_043780.1	769
Smp_043820.1	77
Smp_043860.1	21
Smp_043910.1	22
Smp_043930.1	283
Smp_043940.2	503
Smp_043970.1	1095
Smp_043990.1	2559
Smp_044000.1	5486
Smp_044010.2	10043
Smp_044020.1	331
Smp_044060.1	246
Smp_044160.1	646
Smp_044250.1	675
Smp_044260.1	395
Smp_044280.1	1609
Smp_044400.1	150
Smp_044440.1	1533
Smp_044470.1	296
Smp_044520.1	349
Smp_044530.1	1705
Smp_044550.8	13580
Smp_044560.1	304
Smp_044580.1	4636
Smp_044610.1	14
Smp_044680.1	2257
Smp_044690.1	396
Smp_044750.1	407
Smp_044770.1	1023
Smp_044800.1	193
Smp_044810.1	1524
Smp_044820.1	166
Smp_044850.1	641
Smp_044870.1	124
Smp_044920.1	2552
Smp_044950.1	693
Smp_044970.1	6342
Smp_045010.1	503
Smp_045040.1	3157
Smp_045060.1	1107
Smp_045070.1	1113
Smp_045200.1	16694
Smp_045220.2	4810
Smp_045230.1	819
Smp_045250.1	895
Smp_045260.1	1226
Smp_045300.1	335
Smp_045360.3	2266
Smp_045400.1	1937
Smp_045410.1	634
Smp_045420.1	202
Smp_045430.3	461
Smp_045470.1	282
Smp_045480.2	1119
Smp_045490.1	11
Smp_045500.1	198
Smp_045510.1	1872
Smp_045550.1	534
Smp_045560.1	1657
Smp_045590.1	1068
Smp_045600.1	88
Smp_045610.1	2912
Smp_045620.1	732
Smp_045640.1	15
Smp_045650.1	113
Smp_045680.1	10
Smp_045710.1	1234
Smp_045730.1	1014
Smp_045750.1	450
Smp_045760.1	549
Smp_045780.1	751
Smp_045790.1	688
Smp_045810.2	647
Smp_045860.1	646
Smp_045920.2	380
Smp_045930.1	708
Smp_045940.1	5363
Smp_045950.2	2708
Smp_045960.1	2282
Smp_045980.1	995
Smp_045990.1	107
Smp_046020.1	2189
Smp_046030.1	547
Smp_046040.1	0
Smp_046060.1	7827
Smp_046090.2	8482
Smp_046100.1	1357
Smp_046120.1	247
Smp_046130.1	888
Smp_046140.1	2325
Smp_046160.1	444
Smp_046180.1	0
Smp_046190.1	424
Smp_046250.1	1264
Smp_046280.1	870
Smp_046290.1	2118
Smp_046360.1	557
Smp_046410.1	137
Smp_046430.1	957
Smp_046450.1	837
Smp_046500.2	3081
Smp_046550.1	741
Smp_046600.1	7014
Smp_046630.1	1883
Smp_046640.1	100
Smp_046650.1	14
Smp_046680.1	1014
Smp_046690.1	10402
Smp_046740.1	2832
Smp_046750.1	682
Smp_046780.1	61
Smp_046790.1	437
Smp_046800.1	1080
Smp_046810.1	1932
Smp_046870.1	678
Smp_046880.2	1068
Smp_046890.1	487
Smp_046900.1	371
Smp_046910.1	161
Smp_046930.1	12786
Smp_046980.1	754
Smp_047060.1	691
Smp_047090.1	404
Smp_047100.2	491
Smp_047110.1	1269
Smp_047180.1	29
Smp_047190.1	931
Smp_047200.1	14415
Smp_047240.2	109
Smp_047320.1	332
Smp_047330.1	727
Smp_047360.1	1562
Smp_047370.1	5241
Smp_047400.1	196
Smp_047410.1	617
Smp_047440.1	1180
Smp_047450.1	891
Smp_047460.1	163
Smp_047500.1	585
Smp_047540.1	400
Smp_047550.1	25
Smp_047570.1	197
Smp_047610.1	273
Smp_047620.1	582
Smp_047640.1	2
Smp_047650.1	1471
Smp_047660.1	375
Smp_047680.1	104
Smp_047700.1	119
Smp_047720.1	352
Smp_047740.1	1778
Smp_047860.1	609
Smp_047870.1	558
Smp_047900.1	629
Smp_048030.1	10
Smp_048040.1	16
Smp_048050.1	0
Smp_048060.1	0
Smp_048080.1	323
Smp_048160.1	1441
Smp_048230.1	535
Smp_048240.1	1199
Smp_048260.2	1182
Smp_048270.2	400
Smp_048310.1	294
Smp_048380.1	71
Smp_048420.1	441
Smp_048430.1	4261
Smp_048520.1	668
Smp_048540.1	172
Smp_048550.1	439
Smp_048560.1	1694
Smp_048620.1	528
Smp_048650.1	735
Smp_048660.1	2733
Smp_048680.1	174
Smp_048690.1	75
Smp_048760.2	671
Smp_048830.1	1150
Smp_048870.1	231
Smp_048880.1	605
Smp_048930.1	71
Smp_048940.1	671
Smp_048970.1	970
Smp_048980.1	1129
Smp_048990.1	618
Smp_049000.1	1115
Smp_049010.1	951
Smp_049140.1	970
Smp_049150.1	939
Smp_049160.1	410
Smp_049170.1	616
Smp_049230.1	1
Smp_049240.1	212
Smp_049250.1	1489
Smp_049270.1	8483
Smp_049280.1	1
Smp_049300.3	381
Smp_049330.1	860
Smp_049380.1	1993
Smp_049390.1	726
Smp_049400.1	4
Smp_049450.1	433
Smp_049500.1	2326
Smp_049510.1	1906
Smp_049520.1	1952
Smp_049550.1	13082
Smp_049580.1	667
Smp_049600.4	1499
Smp_049610.1	74
Smp_049630.1	1397
Smp_049680.1	1960
Smp_049730.2	2494
Smp_049740.1	245
Smp_049760.1	1138
Smp_049850.1	279
Smp_049880.1	1056
Smp_049890.1	317
Smp_049910.1	1050
Smp_049920.3	656
Smp_049930.1	800
Smp_049970.5	971
Smp_049990.1	1064
Smp_050080.1	755
Smp_050110.1	804
Smp_050130.1	1070
Smp_050160.1	397
Smp_050220.1	1018
Smp_050250.1	1094
Smp_050270.1	0
Smp_050280.1	3117
Smp_050310.1	30
Smp_050350.2	659
Smp_050360.1	1135
Smp_050380.1	494
Smp_050390.1	11890
Smp_050430.1	731
Smp_050470.1	888
Smp_050520.1	160
Smp_050540.1	419
Smp_050570.1	1221
Smp_050590.1	825
Smp_050630.1	1132
Smp_050640.1	732
Smp_050700.1	1314
Smp_050730.1	719
Smp_050740.1	781
Smp_050750.1	9
Smp_050760.1	226
Smp_050820.1	557
Smp_050830.1	783
Smp_050880.1	299
Smp_050890.1	1076
Smp_050920.1	1269
Smp_050940.1	4531
Smp_051000.1	427
Smp_051010.1	403
Smp_051050.1	0
Smp_051060.1	41
Smp_051070.1	37
Smp_051080.1	1497
Smp_051090.1	57
Smp_051110.1	618
Smp_051120.1	81
Smp_051130.1	121
Smp_051210.1	4531
Smp_051220.1	89
Smp_051230.1	3829
Smp_051260.1	9995
Smp_051280.1	899
Smp_051290.1	7
Smp_051300.1	1353
Smp_051320.1	491
Smp_051360.1	1939
Smp_051390.1	993
Smp_051400.1	137
Smp_051410.1	190
Smp_051420.1	190
Smp_051500.1	118
Smp_051510.1	934
Smp_051530.1	2062
Smp_051550.1	685
Smp_051580.1	41
Smp_051640.1	248
Smp_051660.1	170
Smp_051670.1	0
Smp_051760.1	35
Smp_051810.1	685
Smp_051920.2	723
Smp_051930.1	1038
Smp_051990.1	1488
Smp_052060.1	1708
Smp_052140.1	587
Smp_052150.1	83
Smp_052160.1	128
Smp_052230.1	1522
Smp_052250.1	285
Smp_052280.1	1631
Smp_052290.1	240
Smp_052330.1	425
Smp_052350.1	817
Smp_052390.1	260
Smp_052420.1	641
Smp_052460.1	12
Smp_052470.1	135
Smp_052500.1	341
Smp_052510.1	0
Smp_052560.1	731
Smp_052630.1	54
Smp_052640.1	877
Smp_052660.1	17
Smp_052710.1	582
Smp_052730.1	64
Smp_052740.1	486
Smp_052750.1	376
Smp_052760.1	136
Smp_052780.1	152
Smp_052790.1	973
Smp_052800.1	914
Smp_052810.1	1104
Smp_052870.1	2255
Smp_052880.1	84
Smp_052890.1	508
Smp_052910.1	1527
Smp_052990.1	67
Smp_053020.1	298
Smp_053030.1	1112
Smp_053040.1	860
Smp_053060.3	2370
Smp_053100.1	990
Smp_053120.1	116
Smp_053130.1	7965
Smp_053140.1	1018
Smp_053160.1	421
Smp_053190.1	5
Smp_053220.1	5115
Smp_053230.1	3925
Smp_053300.1	61
Smp_053390.1	2903
Smp_053420.1	1253
Smp_053430.1	599
Smp_053460.1	444
Smp_053470.1	566
Smp_053510.1	2217
Smp_053520.1	7
Smp_053550.1	646
Smp_053560.1	724
Smp_053610.1	3615
Smp_053640.1	656
Smp_053700.1	1629
Smp_053760.1	0
Smp_053780.1	450
Smp_053790.1	58
Smp_053800.1	495
Smp_053820.1	5035
Smp_053830.1	3991
Smp_053900.1	1266
Smp_053940.1	9438
Smp_053950.1	2199
Smp_053990.1	978
Smp_054010.1	106
Smp_054070.1	389
Smp_054120.1	935
Smp_054160.1	15833
Smp_054170.1	338
Smp_054200.1	1290
Smp_054220.1	1167
Smp_054230.1	203
Smp_054240.1	5809
Smp_054300.1	24
Smp_054310.1	611
Smp_054320.1	343
Smp_054330.1	187
Smp_054340.2	7910
Smp_054350.1	196
Smp_054360.1	1059
Smp_054410.1	867
Smp_054430.1	8
Smp_054440.1	0
Smp_054450.1	223
Smp_054470.1	115
Smp_054540.1	3440
Smp_054560.1	1288
Smp_054600.1	1036
Smp_054610.1	604
Smp_054620.1	45
Smp_054640.1	228
Smp_054680.1	1
Smp_054730.1	2835
Smp_054770.1	531
Smp_054780.1	7572
Smp_054790.2	2047
Smp_054800.1	1557
Smp_054810.1	417
Smp_054820.1	633
Smp_054840.1	1504
Smp_055050.1	3553
Smp_055090.1	612
Smp_055100.1	111
Smp_055130.1	501
Smp_055140.1	54
Smp_055190.1	526
[truncated: 8,599 more rows]
