# Supplementary material for: Transcriptome of the parasitic flatworm Schistosoma mansoni during intra-mammalian development
Source: PLoS Negl Trop Dis. 2020 May 6;14(5):e0007743. doi: 10.1371/journal.pntd.0007743 (PMC7263636; doi:10.1371/journal.pntd.0007743)
Supplement: S3 File — A zipped folder containing final counts from HTSeq-count. The folder contains the following files: D06_SM_1_17675_4_1.htseq-count.txt, D06_SM_2_17675_4_2.htseq-count.txt, D06_SM_3_17675_4_3.htseq-count.txt, D06_SM_4_17675_4_4.htseq-count.txt, D06_SM_5_17675_4_5.htseq-count.txt, D06_SM_6_17675_4_6.htseq-count.txt, D06_SM_7_17675_4_7.htseq-count.txt, D13_SM_1_17675_4_8.htseq-count.txt, D13_SM_2_17675_4_9.htseq-count.txt, D13_SM_3_17675_4_10.htseq-count.txt, D17_SM_1_17675_4_11.htseq-count.txt, D17_SM_2_17675_4_12.htseq-count.txt, D17_SM_3_17675_4_13.htseq-count.txt, D21_SM_1_17675_4_14.htseq-count.txt, D21_SM_2_17675_4_15.htseq-count.txt, D21_SM_3_17675_4_16.htseq-count.txt, D28_SM_1_17675_4_17.htseq-count.txt, D28_SM_2_17675_4_18.htseq-count.txt, D28_SM_3_17675_4_19.htseq-count.txt, D35_SM_1_17675_4_20.htseq-count.txt, D35_SM_2_17675_4_21.htseq-count.txt, D35_SM_3_17675_4_22.htseq-count.txt. (ZIP) [file pntd.0007743.s024.zip › S3_Final_counts/D21_SM_1_17675_4_14.htseq-count.txt]

Smp_000020.1	961
Smp_000030.1	4041
Smp_000040.1	816
Smp_000050.1	181
Smp_000070.1	608
Smp_000075.1	2
Smp_000080.1	228
Smp_000090.1	62
Smp_000100.1	2835
Smp_000110.1	357
Smp_000120.1	0
Smp_000130.1	662
Smp_000140.1	411
Smp_000150.1	642
Smp_000160.1	288
Smp_000170.1	27
Smp_000180.1	20
Smp_000190.1	745
Smp_000200.1	166
Smp_000210.1	14
Smp_000220.1	108
Smp_000230.1	38
Smp_000240.1	3545
Smp_000250.1	0
Smp_000260.1	6267
Smp_000270.1	0
Smp_000280.1	0
Smp_000290.1	0
Smp_000300.1	299
Smp_000310.1	330
Smp_000320.1	303
Smp_000330.1	0
Smp_000340.1	19
Smp_000350.2	16
Smp_000370.1	1
Smp_000380.1	0
Smp_000390.1	0
Smp_000400.1	0
Smp_000410.1	9
Smp_000420.1	2
Smp_000430.1	5
Smp_000460.1	2004
Smp_000470.1	485
Smp_000480.1	1772
Smp_000500.2	0
Smp_000510.1	348
Smp_000520.1	967
Smp_000530.1	1231
Smp_000540.1	0
Smp_000550.1	1
Smp_000560.1	0
Smp_000580.1	56
Smp_000590.1	555
Smp_000600.1	393
Smp_000610.1	10
Smp_000620.1	5
Smp_000630.1	61
Smp_000640.1	405
Smp_000650.1	236
Smp_000660.1	2689
Smp_000670.1	833
Smp_000680.1	227
Smp_000690.1	5
Smp_000700.1	549
Smp_000710.1	561
Smp_000720.1	822
Smp_000730.1	193
Smp_000740.1	2318
Smp_000755.1	814
Smp_000770.1	0
Smp_000790.1	204
Smp_000810.2	315
Smp_000820.1	449
Smp_000830.1	15
Smp_000850.1	261
Smp_000870.1	141
Smp_000880.2	2550
Smp_000890.1	345
Smp_000900.1	59
Smp_000910.1	49
Smp_000950.1	22
Smp_000970.1	0
Smp_000980.1	1257
Smp_000990.1	434
Smp_001000.1	213
Smp_001020.1	126
Smp_001030.1	302
Smp_001040.1	3031
Smp_001050.1	4
Smp_001070.1	36
Smp_001080.1	193
Smp_001085.1	4
Smp_001090.1	710
Smp_001095.1	307
Smp_001100.1	2070
Smp_001120.1	151
Smp_001150.1	582
Smp_001160.1	67
Smp_001170.1	1916
Smp_001180.1	645
Smp_001210.1	247
Smp_001280.1	1
Smp_001330.1	0
Smp_001360.1	1201
Smp_001390.1	593
Smp_001410.1	182
Smp_001420.1	189
Smp_001430.1	659
Smp_001500.1	906
Smp_001520.1	66
Smp_001530.1	634
Smp_001560.1	92
Smp_001590.1	367
Smp_001610.1	107
Smp_001640.1	283
Smp_001780.1	283
Smp_001830.1	2125
Smp_001890.1	0
Smp_001900.1	31
Smp_001940.1	358
Smp_001950.1	389
Smp_001960.1	394
Smp_001980.1	7
Smp_002010.1	186
Smp_002060.1	0
Smp_002070.1	0
Smp_002080.1	966
Smp_002100.1	421
Smp_002150.1	1111
Smp_002160.1	392
Smp_002180.1	1584
Smp_002190.1	328
Smp_002230.1	493
Smp_002280.1	936
Smp_002350.1	36
Smp_002380.1	327
Smp_002390.1	2
Smp_002410.1	3859
Smp_002470.1	0
Smp_002500.1	0
Smp_002510.1	695
Smp_002550.1	628
Smp_002600.1	1161
Smp_002630.1	0
Smp_002640.1	124
Smp_002740.2	437
Smp_002810.1	263
Smp_002820.3	676
Smp_002840.1	910
Smp_002860.1	1
Smp_002870.1	262
Smp_002880.1	5476
Smp_002920.1	88
Smp_002930.1	146
Smp_002950.1	95
Smp_002960.1	285
Smp_003000.1	194
Smp_003110.1	648
Smp_003130.1	186
Smp_003140.1	437
Smp_003190.1	17
Smp_003230.1	755
Smp_003250.1	183
Smp_003270.1	182
Smp_003280.1	13
Smp_003300.1	0
Smp_003330.1	94
Smp_003340.1	1022
Smp_003410.1	2685
Smp_003440.1	504
Smp_003600.1	10
Smp_003610.2	318
Smp_003620.1	598
Smp_003630.1	973
Smp_003660.1	3762
Smp_003670.1	280
Smp_003700.1	449
Smp_003710.1	1681
Smp_003760.1	23
Smp_003770.1	5367
Smp_003790.1	0
Smp_003860.1	211
Smp_003900.1	63
Smp_003930.1	53
Smp_003940.1	118
Smp_003970.1	1345
Smp_003980.1	685
Smp_003990.1	2515
Smp_004000.1	104
Smp_004040.1	248
Smp_004060.1	360
Smp_004070.1	50
Smp_004080.1	490
Smp_004090.1	218
Smp_004120.1	330
Smp_004160.1	16
Smp_004170.1	271
Smp_004190.1	633
Smp_004200.1	367
Smp_004220.1	1092
Smp_004230.1	2
Smp_004260.1	236
Smp_004280.1	204
Smp_004310.1	1476
Smp_004350.1	663
Smp_004360.1	775
Smp_004420.1	292
Smp_004440.1	32
Smp_004470.1	1157
Smp_004480.1	1266
Smp_004510.1	13
Smp_004530.1	3
Smp_004540.1	1
Smp_004550.1	790
Smp_004590.1	172
Smp_004600.1	3137
Smp_004630.1	149
Smp_004640.1	325
Smp_004680.1	1420
Smp_004690.1	107
Smp_004710.1	140
Smp_004730.1	107
Smp_004780.1	5453
Smp_004790.1	0
Smp_004810.3	1323
Smp_004820.1	434
Smp_004910.1	492
Smp_004940.1	1194
Smp_004980.1	397
Smp_004990.1	3804
Smp_005000.1	398
Smp_005010.1	571
Smp_005020.1	684
Smp_005050.1	137
Smp_005060.1	200
Smp_005070.1	201
Smp_005080.1	444
Smp_005140.1	16
Smp_005160.1	720
Smp_005170.1	0
Smp_005180.1	1684
Smp_005190.2	890
Smp_005200.1	513
Smp_005210.1	1478
Smp_005230.2	1485
Smp_005260.1	1166
Smp_005280.1	348
Smp_005290.1	1407
Smp_005320.1	142
Smp_005330.1	416
Smp_005350.1	2824
Smp_005360.1	77
Smp_005390.2	506
Smp_005470.1	2
Smp_005500.1	233
Smp_005520.1	631
Smp_005570.1	237
Smp_005640.1	77
Smp_005670.1	630
Smp_005710.1	7
Smp_005720.1	1274
Smp_005740.1	925
Smp_005780.1	237
Smp_005790.1	634
Smp_005860.1	6067
Smp_005880.1	771
Smp_005900.1	907
Smp_005910.1	243
Smp_005960.1	14
Smp_006000.1	417
Smp_006040.1	587
Smp_006060.1	1054
Smp_006190.1	839
Smp_006230.1	342
Smp_006240.1	79
Smp_006250.2	854
Smp_006290.1	250
Smp_006300.1	172
Smp_006320.1	1405
Smp_006340.1	697
Smp_006350.2	1278
Smp_006390.1	1283
Smp_006440.1	560
Smp_006510.1	0
Smp_006520.1	0
Smp_006550.1	1111
Smp_006560.1	509
Smp_006590.1	245
Smp_006630.2	865
Smp_006680.1	161
Smp_006690.1	238
Smp_006700.2	521
Smp_006710.1	278
Smp_006720.2	393
Smp_006730.1	724
Smp_006740.1	3438
Smp_006750.1	241
Smp_006760.1	79
Smp_006780.1	567
Smp_006810.1	727
Smp_006830.1	716
Smp_006840.1	210
Smp_006850.1	440
Smp_006860.1	950
Smp_006920.1	347
Smp_006930.1	632
Smp_006960.1	0
Smp_006970.1	609
Smp_006980.1	287
Smp_006990.1	710
Smp_007000.1	68
Smp_007070.1	94
Smp_007170.1	611
Smp_007180.1	942
Smp_007190.1	480
Smp_007210.1	607
Smp_007260.2	5365
Smp_007270.1	215
Smp_007290.1	89
Smp_007300.1	1984
Smp_007330.1	227
Smp_007380.1	727
Smp_007450.1	239
Smp_007500.1	762
Smp_007510.1	635
Smp_007540.1	225
Smp_007550.1	1187
Smp_007570.1	7
Smp_007630.1	1258
Smp_007650.1	1976
Smp_007660.1	651
Smp_007670.1	28
Smp_007690.1	41
Smp_007710.1	358
Smp_007730.1	660
Smp_007760.1	126
Smp_007770.1	210
Smp_007780.1	34
Smp_007890.1	164
Smp_007900.1	1973
Smp_007950.1	7
Smp_007960.1	250
Smp_007970.1	333
Smp_008070.1	2900
Smp_008120.1	337
Smp_008140.1	128
Smp_008170.1	1
Smp_008190.1	7
Smp_008220.1	232
Smp_008230.1	379
Smp_008260.1	509
Smp_008290.1	311
Smp_008310.1	1075
Smp_008320.1	1001
Smp_008340.1	364
Smp_008360.1	445
Smp_008370.1	6
Smp_008390.1	0
Smp_008400.1	5
Smp_008430.1	893
Smp_008440.1	259
Smp_008450.1	10
Smp_008470.2	532
Smp_008490.1	1050
Smp_008500.2	807
Smp_008545.1	6937
Smp_008580.1	538
Smp_008610.1	800
Smp_008620.1	90
Smp_008640.1	0
Smp_008660.1	3142
Smp_008710.1	422
Smp_008770.1	472
Smp_008830.1	1775
Smp_008850.1	77
Smp_008860.1	173
Smp_008900.1	3261
Smp_008910.1	3
Smp_008920.1	20
Smp_009020.1	94
Smp_009030.1	1585
Smp_009040.1	114
Smp_009070.1	413
Smp_009150.1	349
Smp_009230.1	112
Smp_009250.1	1208
Smp_009300.1	428
Smp_009310.2	8435
Smp_009320.2	335
Smp_009340.1	137
Smp_009390.2	231
Smp_009400.1	889
Smp_009420.1	103
Smp_009430.1	395
Smp_009520.1	340
Smp_009530.1	99
Smp_009540.1	566
Smp_009550.1	264
Smp_009560.1	97
Smp_009580.1	11874
Smp_009600.1	713
Smp_009630.1	42
Smp_009650.1	2559
Smp_009690.1	6637
Smp_009710.3	664
Smp_009760.1	12010
Smp_009780.2	5969
Smp_009800.1	42
Smp_009810.1	4
Smp_009830.1	655
Smp_009990.1	530
Smp_010000.1	0
Smp_010090.1	620
Smp_010100.1	358
Smp_010110.1	282
Smp_010140.1	503
Smp_010160.1	575
Smp_010230.1	633
Smp_010250.1	629
Smp_010260.1	317
Smp_010280.1	349
Smp_010290.1	1763
Smp_010370.1	237
Smp_010380.1	57
Smp_010400.1	168
Smp_010450.1	11
Smp_010470.1	0
Smp_010550.1	5058
Smp_010620.1	260
Smp_010670.1	423
Smp_010690.1	439
Smp_010710.1	1269
Smp_010720.1	4
Smp_010770.1	879
Smp_010800.1	85
Smp_010820.1	413
Smp_010850.1	0
Smp_010900.1	355
Smp_010930.1	1427
Smp_010940.1	7070
Smp_011000.1	47
Smp_011010.1	279
Smp_011030.1	89
Smp_011100.1	4
Smp_011120.1	1255
Smp_011150.1	67
Smp_011180.1	2
Smp_011220.1	66
Smp_011230.1	221
Smp_011270.2	1995
Smp_011430.1	105
Smp_011560.1	1218
Smp_011570.1	6135
Smp_011640.1	228
Smp_011660.1	802
Smp_011680.2	2046
Smp_011700.1	553
Smp_011710.1	751
Smp_011720.1	376
Smp_011740.1	205
Smp_011830.1	2026
Smp_011860.1	801
Smp_011870.1	2
Smp_011960.1	193
Smp_011980.1	395
Smp_011990.1	969
Smp_012000.1	50
Smp_012010.1	150
Smp_012030.1	448
Smp_012050.1	272
Smp_012070.1	382
Smp_012110.1	832
Smp_012150.1	631
Smp_012200.1	390
Smp_012230.1	0
Smp_012280.1	926
Smp_012340.1	873
Smp_012350.2	592
Smp_012380.1	216
Smp_012400.1	161
Smp_012410.1	792
Smp_012440.1	2360
Smp_012450.1	164
Smp_012460.1	424
Smp_012470.1	1982
Smp_012480.1	434
Smp_012530.1	377
Smp_012540.1	329
Smp_012560.1	66
Smp_012570.1	1347
Smp_012580.1	706
Smp_012600.1	1
Smp_012660.1	2
Smp_012670.2	46
Smp_012680.1	10
Smp_012690.1	497
Smp_012720.1	1082
Smp_012740.2	758
Smp_012750.1	3032
Smp_012780.1	551
Smp_012790.1	387
Smp_012800.1	383
Smp_012810.1	262
Smp_012860.1	460
Smp_012900.1	535
Smp_012920.1	25
Smp_012930.1	454
Smp_012950.1	13
Smp_012970.1	724
Smp_012980.1	582
Smp_013040.2	4158
Smp_013050.1	273
Smp_013060.1	532
Smp_013070.1	843
Smp_013080.1	82
Smp_013150.1	49
Smp_013200.2	3727
Smp_013210.1	2
Smp_013300.1	581
Smp_013310.1	42
Smp_013360.1	924
Smp_013370.3	360
Smp_013440.1	354
Smp_013460.1	629
Smp_013470.2	4582
Smp_013520.1	364
Smp_013540.1	3
Smp_013560.1	79
Smp_013570.1	42
Smp_013600.1	5
Smp_013610.1	142
Smp_013630.1	356
Smp_013690.1	497
Smp_013790.1	3433
Smp_013810.1	485
Smp_013840.2	1056
Smp_013860.1	701
Smp_013870.1	428
Smp_013930.1	448
Smp_013950.1	223
Smp_014010.1	1526
Smp_014020.1	329
Smp_014050.1	446
Smp_014060.1	51
Smp_014080.1	46
Smp_014170.2	2351
Smp_014260.1	59
Smp_014270.1	32
Smp_014280.1	111
Smp_014290.1	289
Smp_014400.3	1636
Smp_014410.2	37
Smp_014420.1	18
Smp_014430.1	6
Smp_014570.1	3624
Smp_014610.1	13
Smp_014620.1	415
Smp_014650.1	1283
Smp_014660.2	795
Smp_014670.2	2420
Smp_014680.1	38
Smp_014730.1	54
Smp_014780.2	2211
Smp_014800.2	259
Smp_014820.1	97
Smp_014840.1	90
Smp_014850.1	386
Smp_015020.1	279
Smp_015030.1	245
Smp_015050.1	618
Smp_015070.1	579
Smp_015090.1	1908
Smp_015100.1	50
Smp_015160.1	0
Smp_015190.1	4
Smp_015220.1	189
Smp_015390.1	625
Smp_015440.1	160
Smp_015480.1	234
Smp_015490.1	0
Smp_015510.1	341
Smp_015520.1	395
Smp_015530.3	2847
Smp_015630.1	136
Smp_015670.1	215
Smp_015690.1	2856
Smp_015710.1	460
Smp_015720.1	1667
Smp_015730.1	1384
Smp_015760.1	13
Smp_015780.1	199
Smp_015800.1	372
Smp_015820.1	1
Smp_015840.1	1154
Smp_015850.2	674
Smp_015860.1	295
Smp_015880.1	591
Smp_015900.1	440
Smp_015920.1	0
Smp_015980.1	611
Smp_016050.1	1441
Smp_016090.1	1064
Smp_016130.1	242
Smp_016180.1	90
Smp_016200.3	877
Smp_016230.1	35
Smp_016240.1	16
Smp_016250.2	571
Smp_016340.1	237
Smp_016380.1	617
Smp_016390.1	723
Smp_016410.1	2191
Smp_016490.2	1888
Smp_016510.1	137
Smp_016540.1	2
Smp_016550.2	268
Smp_016600.1	830
Smp_016630.1	450
Smp_016640.1	345
Smp_016670.1	263
Smp_016680.1	3
Smp_016730.1	44
Smp_016750.1	0
Smp_016780.1	1260
Smp_016810.1	212
Smp_016840.1	871
Smp_016870.1	311
Smp_016890.1	324
Smp_016900.1	119
Smp_016910.1	115
Smp_016920.1	100
Smp_016990.1	378
Smp_017010.4	2984
Smp_017020.1	0
Smp_017070.1	1436
Smp_017080.1	1166
Smp_017090.1	201
Smp_017110.1	103
Smp_017230.1	197
Smp_017280.1	2283
Smp_017290.4	251
Smp_017350.1	83
Smp_017360.1	3101
Smp_017420.1	224
Smp_017430.1	5831
Smp_017470.1	250
Smp_017520.1	114
Smp_017610.1	33
Smp_017640.1	431
Smp_017650.2	534
Smp_017660.1	702
Smp_017670.1	45
Smp_017710.1	311
Smp_017720.1	23
Smp_017730.1	2876
Smp_017750.1	1269
Smp_017810.1	898
Smp_017830.2	1489
Smp_017860.1	124
Smp_017870.1	61
Smp_017880.1	180
Smp_017890.1	753
Smp_017900.1	327
Smp_017980.1	0
Smp_017990.1	128
Smp_018010.1	536
Smp_018020.1	739
Smp_018030.1	338
Smp_018120.1	7
Smp_018150.1	474
Smp_018160.1	182
Smp_018170.1	258
Smp_018210.1	385
Smp_018220.2	563
Smp_018230.1	0
Smp_018240.1	5261
Smp_018250.2	4489
Smp_018260.1	826
Smp_018280.1	534
Smp_018290.1	169
Smp_018310.1	185
Smp_018360.1	931
Smp_018400.1	178
Smp_018430.1	213
Smp_018440.1	112
Smp_018460.1	490
Smp_018480.1	54
Smp_018490.1	96
Smp_018500.1	21
Smp_018510.1	43
Smp_018530.2	2583
Smp_018550.1	709
Smp_018570.1	302
Smp_018580.1	77
Smp_018590.1	2
Smp_018610.1	631
Smp_018620.1	895
Smp_018640.1	140
Smp_018670.1	19
Smp_018680.1	375
Smp_018710.1	441
Smp_018720.1	37
Smp_018730.1	108
Smp_018760.1	2735
Smp_018790.1	714
Smp_018800.1	24
Smp_018870.1	45
Smp_018880.1	0
Smp_018920.1	3
Smp_018930.1	181
Smp_018940.1	11
Smp_018950.1	324
Smp_018980.1	114
Smp_018990.1	2517
Smp_019000.1	0
Smp_019010.1	2360
Smp_019030.1	2136
Smp_019040.1	268
Smp_019050.2	427
Smp_019060.1	536
Smp_019100.1	653
Smp_019130.1	303
Smp_019170.1	1357
Smp_019190.1	561
Smp_019200.1	0
Smp_019210.1	5
Smp_019260.1	701
Smp_019280.1	158
Smp_019310.1	105
Smp_019340.1	446
Smp_019350.1	1146
Smp_019380.1	603
Smp_019420.1	79
Smp_019430.1	614
Smp_019440.1	668
Smp_019460.1	1
Smp_019490.1	383
Smp_019610.1	175
Smp_019620.2	519
Smp_019630.1	1054
Smp_019640.1	678
Smp_019680.1	704
Smp_019690.1	940
Smp_019730.2	1087
Smp_019750.2	1862
Smp_019760.1	162
Smp_019790.1	732
Smp_019810.1	80
Smp_019820.1	262
Smp_019840.2	1180
Smp_019860.1	184
Smp_019880.1	547
Smp_019890.1	395
Smp_019900.1	838
Smp_019920.1	130
Smp_019940.1	531
Smp_019950.1	377
Smp_019980.1	703
Smp_019990.1	252
Smp_020040.2	1291
Smp_020050.1	1147
Smp_020060.1	720
Smp_020070.1	4936
Smp_020080.1	208
Smp_020090.1	187
Smp_020120.1	92
Smp_020130.1	284
Smp_020170.1	112
Smp_020200.1	478
Smp_020210.1	596
Smp_020220.2	532
Smp_020270.1	480
Smp_020300.1	1323
Smp_020340.1	198
Smp_020360.1	779
Smp_020370.1	1324
Smp_020400.1	221
Smp_020450.1	495
Smp_020460.1	2
Smp_020480.1	368
Smp_020540.2	189
Smp_020550.1	2459
Smp_020590.1	589
Smp_020660.1	0
Smp_020760.1	521
Smp_020770.1	811
Smp_020800.1	783
Smp_020840.1	6
Smp_020880.1	0
Smp_020920.1	1222
Smp_020960.1	1
Smp_021040.1	584
Smp_021060.1	0
Smp_021070.1	316
Smp_021080.1	588
Smp_021100.1	635
Smp_021130.1	336
Smp_021140.1	2903
Smp_021160.1	529
Smp_021170.1	781
Smp_021190.1	21
Smp_021220.1	472
Smp_021260.1	13
Smp_021280.1	88
Smp_021290.1	363
Smp_021300.1	399
Smp_021320.1	132
Smp_021330.2	591
Smp_021340.2	1674
Smp_021370.1	293
Smp_021390.1	53
Smp_021460.1	3
Smp_021540.1	488
Smp_021550.1	243
Smp_021590.1	303
Smp_021600.1	604
Smp_021730.1	2653
Smp_021750.2	615
Smp_021760.1	862
Smp_021790.2	192
Smp_021800.1	263
Smp_021830.1	163
Smp_021870.1	713
Smp_021910.1	342
Smp_021920.1	6598
Smp_021950.2	590
Smp_021960.1	195
Smp_021980.1	354
Smp_022020.1	696
Smp_022050.1	69
Smp_022070.1	31
Smp_022090.1	659
Smp_022110.1	407
Smp_022130.1	350
Smp_022140.1	269
Smp_022170.1	829
Smp_022300.1	15
Smp_022310.1	877
Smp_022320.2	325
Smp_022330.1	1789
Smp_022340.1	1166
Smp_022400.1	2873
Smp_022410.1	19
Smp_022430.1	303
Smp_022450.2	271
Smp_022460.1	320
Smp_022470.1	156
Smp_022480.1	1
Smp_022500.1	919
Smp_022520.1	0
Smp_022540.1	785
Smp_022560.2	1448
Smp_022570.1	219
Smp_022610.1	5
Smp_022630.1	720
Smp_022640.1	2963
Smp_022660.1	665
Smp_022700.2	413
Smp_022710.1	0
Smp_022720.1	0
Smp_022730.1	228
Smp_022740.1	45
Smp_022760.1	25
Smp_022810.1	230
Smp_022850.1	931
Smp_022870.1	14
Smp_022890.1	275
Smp_022960.1	635
Smp_022990.1	548
Smp_023010.1	115
Smp_023140.1	80
Smp_023150.1	435
Smp_023160.1	345
Smp_023170.1	488
Smp_023190.1	0
Smp_023230.1	391
Smp_023240.1	93
Smp_023250.1	387
Smp_023270.2	516
Smp_023290.1	29
Smp_023360.1	1692
Smp_023470.1	12
Smp_023530.1	2011
Smp_023550.1	2029
Smp_023570.1	25
Smp_023620.1	613
Smp_023660.1	462
Smp_023670.1	412
Smp_023700.2	444
Smp_023710.1	6
Smp_023830.1	65
Smp_023840.1	243
Smp_023860.1	1
Smp_023930.1	152
Smp_023940.1	402
Smp_023990.1	198
Smp_024000.1	421
Smp_024010.1	139
Smp_024030.1	237
Smp_024060.1	425
Smp_024070.1	1
Smp_024110.1	10297
Smp_024120.1	1390
Smp_024140.4	10404
Smp_024150.1	839
Smp_024180.2	613
Smp_024190.1	695
Smp_024220.1	326
Smp_024240.1	240
Smp_024290.1	65
Smp_024360.1	585
Smp_024370.1	1520
Smp_024380.1	340
Smp_024390.3	560
Smp_024490.1	342
Smp_024500.4	622
Smp_024520.1	865
Smp_024580.2	760
Smp_024590.1	648
Smp_024650.1	1
Smp_024660.1	859
Smp_024670.1	247
Smp_024800.1	76
Smp_024810.1	296
Smp_024820.2	1029
Smp_024850.1	2167
Smp_024860.1	43
Smp_024870.1	1529
Smp_024880.1	985
Smp_024900.1	878
Smp_024930.1	115
Smp_024970.1	867
Smp_025010.1	1411
Smp_025020.1	318
Smp_025030.1	213
Smp_025100.1	499
Smp_025130.1	358
Smp_025150.1	829
Smp_025160.3	738
Smp_025180.1	0
Smp_025260.1	558
Smp_025340.1	315
Smp_025360.1	628
Smp_025370.1	251
Smp_025380.1	83
Smp_025390.1	3
Smp_025410.1	93
Smp_025440.1	911
Smp_025510.1	1503
Smp_025550.1	492
Smp_025560.1	326
Smp_025570.1	464
Smp_025620.1	98
Smp_025670.1	327
Smp_025680.1	278
Smp_025690.1	21
Smp_025700.1	82
Smp_025740.1	381
Smp_025750.1	201
Smp_025800.1	933
Smp_025830.1	203
Smp_025860.1	3776
Smp_025890.1	43
Smp_025950.1	471
Smp_026030.1	148
Smp_026040.1	81
Smp_026090.1	373
Smp_026100.1	156
Smp_026160.1	2728
Smp_026190.1	1034
Smp_026200.1	0
Smp_026230.1	584
Smp_026250.3	938
Smp_026260.1	409
Smp_026270.1	592
Smp_026280.1	286
Smp_026300.1	341
Smp_026310.1	662
Smp_026320.1	470
Smp_026340.1	321
Smp_026390.1	167
Smp_026400.1	43
Smp_026420.1	305
Smp_026440.1	35
Smp_026460.1	616
Smp_026510.1	399
Smp_026540.1	147
Smp_026560.1	3069
Smp_026570.1	155
Smp_026630.1	1038
Smp_026670.1	200
Smp_026700.1	131
Smp_026770.1	668
Smp_026790.1	5
Smp_026810.1	118
Smp_026820.1	37
Smp_026830.2	151
Smp_026860.1	0
Smp_026880.1	0
Smp_026910.1	2237
Smp_026920.1	27
Smp_026930.1	201
Smp_027000.1	675
Smp_027010.2	821
Smp_027040.1	469
Smp_027080.1	408
Smp_027210.1	15
Smp_027220.1	326
Smp_027240.1	237
Smp_027250.1	250
Smp_027290.1	1
Smp_027300.1	298
Smp_027340.1	181
Smp_027360.1	208
Smp_027370.1	355
Smp_027390.1	785
Smp_027400.1	258
Smp_027430.1	117
Smp_027450.1	289
Smp_027480.1	782
Smp_027500.1	13
Smp_027550.1	1464
Smp_027580.1	0
Smp_027610.1	3283
Smp_027740.1	0
Smp_027750.1	445
Smp_027820.1	8
Smp_027830.1	0
Smp_027850.1	350
Smp_027870.1	636
Smp_027880.1	696
Smp_027890.1	341
Smp_027900.1	995
Smp_027910.1	1198
Smp_027920.1	2357
Smp_027940.1	1
Smp_027970.1	359
Smp_027990.1	17
Smp_028030.1	967
Smp_028050.1	354
Smp_028060.1	394
Smp_028070.1	933
Smp_028080.1	610
Smp_028100.1	1204
Smp_028120.1	688
Smp_028130.1	0
Smp_028140.1	415
Smp_028150.1	51
Smp_028170.1	2974
Smp_028190.1	447
Smp_028200.1	1006
Smp_028210.1	13
Smp_028330.1	664
Smp_028340.1	512
Smp_028360.1	208
Smp_028370.1	4
Smp_028410.1	156
Smp_028430.1	92
Smp_028440.1	1214
Smp_028450.1	9
Smp_028490.1	124
Smp_028500.1	675
Smp_028550.1	145
Smp_028620.1	302
Smp_028630.1	1079
Smp_028640.1	0
Smp_028650.1	515
Smp_028670.1	414
Smp_028690.1	419
Smp_028730.1	589
Smp_028800.1	13
Smp_028840.1	49
Smp_028850.1	84
Smp_028860.1	9
Smp_028870.1	1106
Smp_028910.1	4
Smp_028930.1	194
Smp_028940.1	272
Smp_028980.1	412
Smp_028990.1	412
Smp_029040.1	221
Smp_029060.1	701
Smp_029070.1	238
Smp_029100.2	317
Smp_029160.1	616
Smp_029210.1	294
Smp_029230.1	170
Smp_029240.2	2218
Smp_029310.1	382
Smp_029360.1	392
Smp_029370.1	258
Smp_029390.1	1522
Smp_029400.1	3
Smp_029410.1	829
Smp_029470.1	227
Smp_029480.1	68
Smp_029500.1	1569
Smp_029520.1	110
Smp_029620.1	0
Smp_029670.1	164
Smp_029700.1	197
Smp_029730.1	531
Smp_029740.1	313
Smp_029750.1	371
Smp_029780.1	35
Smp_029790.1	17
Smp_029800.1	295
Smp_029820.1	1888
Smp_029850.1	473
Smp_029890.1	1867
Smp_029900.1	491
Smp_029930.1	3
Smp_029940.2	376
Smp_029950.1	0
Smp_029970.1	527
Smp_029990.1	261
Smp_030000.1	1929
Smp_030010.3	708
Smp_030020.1	154
Smp_030030.1	176
Smp_030050.1	7
Smp_030110.1	117
Smp_030150.1	424
Smp_030180.1	241
Smp_030220.1	658
Smp_030250.1	318
Smp_030260.1	117
Smp_030280.1	388
Smp_030290.1	522
Smp_030300.1	7275
Smp_030320.1	1231
Smp_030330.2	461
Smp_030350.1	1
Smp_030370.1	10765
Smp_030400.1	620
Smp_030440.1	74
Smp_030500.1	1121
Smp_030650.1	5
Smp_030690.1	1926
Smp_030710.1	205
Smp_030730.1	21101
Smp_030760.1	347
Smp_030780.1	1365
Smp_030830.2	1862
Smp_030860.1	842
Smp_030870.1	155
Smp_030910.1	6
Smp_030920.1	802
Smp_030930.2	203
Smp_031000.2	673
Smp_031010.1	334
Smp_031020.1	0
Smp_031040.2	803
Smp_031050.1	1194
Smp_031070.3	930
Smp_031100.1	732
Smp_031180.1	121
Smp_031190.1	176
Smp_031220.1	99
Smp_031250.1	63
Smp_031270.1	277
Smp_031300.1	100
Smp_031310.1	2261
Smp_031350.1	302
Smp_031360.1	1593
Smp_031390.1	0
Smp_031400.1	671
Smp_031430.1	44
Smp_031530.1	81
Smp_031560.1	194
Smp_031570.1	2421
Smp_031590.1	598
Smp_031680.1	74
Smp_031690.1	327
Smp_031710.1	1028
Smp_031720.1	1360
Smp_031730.1	609
Smp_031770.1	4010
Smp_031860.1	789
Smp_031880.1	3022
Smp_031920.5	830
Smp_031940.1	716
Smp_031950.2	528
Smp_031990.1	295
Smp_032000.1	143
Smp_032060.1	592
Smp_032120.1	200
Smp_032150.1	273
Smp_032180.1	2678
Smp_032230.1	596
Smp_032240.1	257
Smp_032250.1	515
Smp_032260.1	2365
Smp_032280.1	288
Smp_032310.1	452
Smp_032320.6	1653
Smp_032370.1	2
Smp_032420.1	176
Smp_032470.1	4
Smp_032480.1	883
Smp_032490.1	280
Smp_032500.1	821
Smp_032510.1	1692
Smp_032520.1	2160
Smp_032580.2	949
Smp_032640.1	74
Smp_032670.3	0
Smp_032690.1	0
Smp_032710.1	0
Smp_032720.1	37
Smp_032740.1	2
Smp_032750.1	1
Smp_032760.1	1814
Smp_032770.1	354
Smp_032780.1	520
Smp_032790.1	179
Smp_032800.2	915
Smp_032810.1	793
Smp_032820.1	634
Smp_032920.2	327
Smp_032930.2	625
Smp_032950.1	835
Smp_032970.1	36
Smp_032980.1	0
Smp_032990.1	0
Smp_033000.1	20
Smp_033010.1	19
Smp_033020.1	643
Smp_033040.1	1163
Smp_033050.1	1255
Smp_033110.1	368
Smp_033130.1	130
Smp_033140.1	131
Smp_033150.1	89
Smp_033200.1	24
Smp_033210.1	88
Smp_033250.1	0
Smp_033260.2	527
Smp_033330.1	340
Smp_033350.1	571
Smp_033380.1	0
Smp_033400.1	1026
Smp_033440.1	0
Smp_033510.1	0
Smp_033530.3	1373
Smp_033540.1	1193
Smp_033550.1	567
Smp_033590.1	136
Smp_033600.1	506
Smp_033610.1	367
Smp_033620.1	354
Smp_033660.1	328
Smp_033670.5	1492
Smp_033680.1	360
Smp_033700.1	291
Smp_033710.1	1639
Smp_033760.2	1921
Smp_033770.1	632
Smp_033870.1	344
Smp_033930.1	16
Smp_033950.2	1000
Smp_033970.1	564
Smp_033990.1	339
Smp_034000.1	771
Smp_034080.1	57
Smp_034090.1	240
Smp_034100.1	269
Smp_034120.1	613
Smp_034160.1	8
Smp_034190.1	1366
Smp_034220.1	183
Smp_034270.2	382
Smp_034300.1	20
Smp_034310.1	17
Smp_034400.1	407
Smp_034410.1	1142
Smp_034420.2	949
Smp_034430.1	438
Smp_034440.1	74
Smp_034450.1	434
Smp_034490.1	904
Smp_034500.1	558
Smp_034530.1	152
Smp_034550.1	1011
Smp_034580.1	0
Smp_034610.1	34
Smp_034660.1	739
Smp_034670.1	544
Smp_034680.1	5
Smp_034700.3	344
Smp_034840.2	8711
Smp_034850.1	245
Smp_034860.1	19
Smp_034870.1	2179
Smp_034920.1	59
Smp_034940.2	1455
Smp_034980.1	947
Smp_035000.1	44
Smp_035010.1	231
Smp_035020.2	317
Smp_035030.1	2574
Smp_035040.1	38
Smp_035080.1	115
Smp_035090.2	846
Smp_035110.1	387
Smp_035120.1	4
Smp_035140.1	113
Smp_035150.1	328
Smp_035160.1	48
Smp_035180.1	19
Smp_035190.2	555
Smp_035200.4	8735
Smp_035210.1	3609
Smp_035220.1	127
Smp_035250.1	5
Smp_035260.1	755
Smp_035270.2	1275
Smp_035280.1	583
Smp_035290.1	24
Smp_035300.2	405
Smp_035310.1	1896
Smp_035360.1	385
Smp_035370.1	12
Smp_035380.1	6
Smp_035390.1	513
Smp_035410.1	570
Smp_035430.2	1629
Smp_035460.1	192
Smp_035470.1	1944
Smp_035480.1	556
Smp_035500.1	30
Smp_035540.1	171
Smp_035550.1	43
Smp_035560.1	1392
Smp_035580.1	618
Smp_035620.1	402
Smp_035640.1	1
Smp_035650.1	43
Smp_035700.1	826
Smp_035730.1	217
Smp_035790.1	1525
Smp_035800.1	1168
Smp_035870.1	6
Smp_035930.1	87
Smp_036010.1	225
Smp_036020.1	154
Smp_036060.1	731
Smp_036090.1	472
Smp_036130.1	967
Smp_036180.1	723
Smp_036220.1	1249
Smp_036250.1	443
Smp_036270.2	4479
Smp_036370.1	372
Smp_036390.1	494
Smp_036400.1	964
Smp_036470.1	11
Smp_036500.1	646
Smp_036550.1	303
Smp_036570.1	93
Smp_036590.1	2695
Smp_036630.1	182
Smp_036660.1	35
Smp_036670.1	39
Smp_036720.1	16
Smp_036760.1	39
Smp_036780.1	135
Smp_036920.1	206
Smp_036930.1	350
Smp_036940.1	540
Smp_036950.1	814
Smp_036980.1	62
Smp_036990.1	511
Smp_037120.1	439
Smp_037190.1	316
Smp_037200.1	342
Smp_037210.1	150
Smp_037230.1	4724
Smp_037290.1	248
Smp_037380.1	269
Smp_037400.1	317
Smp_037430.1	0
Smp_037460.1	663
Smp_037510.1	23
Smp_037530.1	438
Smp_037540.2	1771
Smp_037590.1	1105
Smp_037610.1	2
Smp_037640.1	194
Smp_037690.1	0
Smp_037700.1	1228
Smp_037780.1	324
Smp_037860.1	1541
Smp_037900.1	168
Smp_037910.1	842
Smp_037930.1	314
Smp_037960.1	303
Smp_038030.1	430
Smp_038080.1	1199
Smp_038100.1	6080
Smp_038140.1	243
Smp_038210.1	734
Smp_038240.1	861
Smp_038300.1	237
Smp_038330.1	239
Smp_038340.1	530
Smp_038410.1	47
Smp_038420.1	321
Smp_038430.1	97
Smp_038440.1	275
Smp_038510.1	5639
Smp_038530.1	178
Smp_038540.1	245
Smp_038560.2	3966
Smp_038630.1	146
Smp_038640.1	476
Smp_038680.1	385
Smp_038700.5	530
Smp_038710.1	435
Smp_038730.5	264
Smp_038820.1	207
Smp_038830.1	410
Smp_038840.1	194
Smp_038870.1	1146
Smp_038920.1	0
Smp_038930.1	875
Smp_038940.1	261
Smp_038950.1	3669
Smp_038960.1	1739
Smp_038970.1	2
Smp_038980.2	419
Smp_038990.1	480
Smp_039000.1	1149
Smp_039010.1	0
Smp_039080.1	830
Smp_039130.1	844
Smp_039160.1	748
Smp_039180.2	1095
Smp_039300.1	799
Smp_039340.1	1067
Smp_039390.1	238
Smp_039400.1	3413
Smp_039470.1	0
Smp_039490.1	1817
Smp_039590.1	42
Smp_039600.1	4
Smp_039620.1	47
Smp_039640.2	1005
Smp_039650.1	200
Smp_039670.1	603
Smp_039740.1	360
Smp_039750.1	211
Smp_039810.1	377
Smp_039820.1	760
Smp_039870.2	651
Smp_039970.1	148
Smp_039980.1	157
Smp_040020.1	92
Smp_040080.1	1401
Smp_040100.1	436
Smp_040110.1	37
Smp_040130.1	15095
Smp_040190.1	549
Smp_040270.1	835
Smp_040280.1	559
Smp_040350.1	199
Smp_040360.1	261
Smp_040390.1	1
Smp_040440.1	10
Smp_040450.1	263
Smp_040460.1	718
Smp_040500.1	1162
Smp_040510.1	587
Smp_040540.1	833
Smp_040550.1	136
Smp_040560.1	227
Smp_040570.1	1360
Smp_040610.1	35
Smp_040680.1	160
Smp_040710.1	108
Smp_040720.1	447
Smp_040770.1	625
Smp_040790.1	2497
Smp_040800.1	1696
Smp_040960.1	244
Smp_040970.1	2890
Smp_040990.1	110
Smp_041050.1	512
Smp_041060.1	1125
Smp_041100.1	326
Smp_041190.2	648
Smp_041210.1	52
Smp_041280.1	167
Smp_041320.1	0
Smp_041350.1	63
Smp_041370.1	664
Smp_041390.1	427
Smp_041430.1	857
Smp_041450.1	1578
Smp_041460.1	311
Smp_041480.2	1550
Smp_041490.1	202
Smp_041500.1	429
Smp_041520.1	313
Smp_041540.1	298
Smp_041550.1	398
Smp_041570.1	8
Smp_041600.1	1342
Smp_041630.1	339
Smp_041650.1	898
Smp_041680.1	126
Smp_041700.1	55
Smp_041730.2	689
Smp_041740.1	3658
Smp_041750.1	703
Smp_041760.1	1615
Smp_041770.1	2303
Smp_041820.1	174
Smp_041830.1	509
Smp_041880.1	0
Smp_041890.2	336
Smp_041960.1	6
Smp_041970.1	1
Smp_041980.1	1953
Smp_042020.1	598
Smp_042030.1	281
Smp_042050.1	426
Smp_042060.1	413
Smp_042080.2	235
Smp_042090.1	3211
Smp_042110.1	548
Smp_042120.1	54
Smp_042140.1	534
Smp_042150.1	20
Smp_042160.2	10144
Smp_042170.1	13
Smp_042210.1	242
Smp_042230.1	66
Smp_042270.2	1472
Smp_042280.1	207
Smp_042300.1	2926
Smp_042340.1	520
Smp_042390.1	188
Smp_042400.1	628
Smp_042420.1	254
Smp_042430.2	87
Smp_042440.1	260
Smp_042530.1	21
Smp_042550.1	1005
Smp_042560.1	513
Smp_042590.1	799
Smp_042630.1	185
Smp_042670.2	502
Smp_042680.1	598
Smp_042690.1	957
Smp_042700.1	77
Smp_042720.1	9
Smp_042740.1	175
Smp_042770.1	143
Smp_042780.1	256
Smp_042790.1	195
Smp_042810.1	147
Smp_042910.1	339
Smp_042920.1	210
Smp_042980.1	248
Smp_042990.1	222
Smp_043010.1	309
Smp_043030.1	2256
Smp_043040.1	23
Smp_043070.1	170
Smp_043100.1	2531
Smp_043110.1	360
Smp_043120.1	1170
Smp_043130.1	338
Smp_043150.1	5053
Smp_043170.1	382
Smp_043200.1	323
Smp_043210.1	649
Smp_043220.1	641
Smp_043250.1	2
Smp_043260.1	25
Smp_043270.1	2
Smp_043290.1	3
Smp_043300.1	0
Smp_043320.1	0
Smp_043340.1	0
Smp_043350.1	327
Smp_043360.1	15
Smp_043390.1	372
Smp_043420.1	21
Smp_043500.1	714
Smp_043570.1	71
Smp_043580.1	169
Smp_043600.1	392
Smp_043610.1	477
Smp_043620.1	188
Smp_043650.1	199
Smp_043670.2	1813
Smp_043780.1	386
Smp_043820.1	48
Smp_043860.1	17
Smp_043910.1	19
Smp_043930.1	171
Smp_043940.2	329
Smp_043970.1	631
Smp_043990.1	1563
Smp_044000.1	3347
Smp_044010.2	6188
Smp_044020.1	159
Smp_044060.1	176
Smp_044160.1	349
Smp_044250.1	468
Smp_044260.1	209
Smp_044280.1	592
Smp_044400.1	84
Smp_044440.1	699
Smp_044470.1	225
Smp_044520.1	189
Smp_044530.1	1053
Smp_044550.8	4561
Smp_044560.1	203
Smp_044580.1	2142
Smp_044610.1	10
Smp_044680.1	1181
Smp_044690.1	219
Smp_044750.1	266
Smp_044770.1	497
Smp_044800.1	110
Smp_044810.1	804
Smp_044820.1	110
Smp_044850.1	284
Smp_044870.1	82
Smp_044920.1	1474
Smp_044950.1	411
Smp_044970.1	3462
Smp_045010.1	270
Smp_045040.1	1519
Smp_045060.1	629
Smp_045070.1	576
Smp_045200.1	12657
Smp_045220.2	3281
Smp_045230.1	400
Smp_045250.1	443
Smp_045260.1	647
Smp_045300.1	260
Smp_045360.3	1559
Smp_045400.1	1069
Smp_045410.1	342
Smp_045420.1	122
Smp_045430.3	231
Smp_045470.1	218
Smp_045480.2	603
Smp_045490.1	6
Smp_045500.1	110
Smp_045510.1	923
Smp_045550.1	358
Smp_045560.1	1139
Smp_045590.1	587
Smp_045600.1	69
Smp_045610.1	1648
Smp_045620.1	415
Smp_045640.1	15
Smp_045650.1	71
Smp_045680.1	15
Smp_045710.1	682
Smp_045730.1	493
Smp_045750.1	206
Smp_045760.1	309
Smp_045780.1	474
Smp_045790.1	400
Smp_045810.2	319
Smp_045860.1	452
Smp_045920.2	222
Smp_045930.1	387
Smp_045940.1	2990
Smp_045950.2	1250
Smp_045960.1	1268
Smp_045980.1	617
Smp_045990.1	54
Smp_046020.1	1275
Smp_046030.1	290
Smp_046040.1	0
Smp_046060.1	4409
Smp_046090.2	3946
Smp_046100.1	669
Smp_046120.1	165
Smp_046130.1	485
Smp_046140.1	1149
Smp_046160.1	229
Smp_046180.1	0
Smp_046190.1	256
Smp_046250.1	704
Smp_046280.1	433
Smp_046290.1	1225
Smp_046360.1	338
Smp_046410.1	109
Smp_046430.1	546
Smp_046450.1	572
Smp_046500.2	1372
Smp_046550.1	399
Smp_046600.1	3176
Smp_046630.1	1409
Smp_046640.1	83
Smp_046650.1	5
Smp_046680.1	395
Smp_046690.1	4517
Smp_046740.1	1278
Smp_046750.1	418
Smp_046780.1	20
Smp_046790.1	266
Smp_046800.1	772
Smp_046810.1	1092
Smp_046870.1	362
Smp_046880.2	697
Smp_046890.1	262
Smp_046900.1	208
Smp_046910.1	65
Smp_046930.1	6052
Smp_046980.1	398
Smp_047060.1	415
Smp_047090.1	247
Smp_047100.2	314
Smp_047110.1	663
Smp_047180.1	16
Smp_047190.1	546
Smp_047200.1	6358
Smp_047240.2	73
Smp_047320.1	202
Smp_047330.1	324
Smp_047360.1	869
Smp_047370.1	3119
Smp_047400.1	76
Smp_047410.1	379
Smp_047440.1	618
Smp_047450.1	465
Smp_047460.1	127
Smp_047500.1	289
Smp_047540.1	210
Smp_047550.1	19
Smp_047570.1	97
Smp_047610.1	136
Smp_047620.1	318
Smp_047640.1	2
Smp_047650.1	706
Smp_047660.1	160
Smp_047680.1	33
Smp_047700.1	78
Smp_047720.1	218
Smp_047740.1	913
Smp_047860.1	275
Smp_047870.1	356
Smp_047900.1	317
Smp_048030.1	5
Smp_048040.1	4
Smp_048050.1	0
Smp_048060.1	0
Smp_048080.1	202
Smp_048160.1	689
Smp_048230.1	287
Smp_048240.1	714
Smp_048260.2	623
Smp_048270.2	240
Smp_048310.1	179
Smp_048380.1	47
Smp_048420.1	218
Smp_048430.1	2097
Smp_048520.1	526
Smp_048540.1	83
Smp_048550.1	272
Smp_048560.1	1138
Smp_048620.1	283
Smp_048650.1	383
Smp_048660.1	1296
Smp_048680.1	113
Smp_048690.1	61
Smp_048760.2	281
Smp_048830.1	553
Smp_048870.1	106
Smp_048880.1	347
Smp_048930.1	47
Smp_048940.1	367
Smp_048970.1	451
Smp_048980.1	637
Smp_048990.1	430
Smp_049000.1	566
Smp_049010.1	531
Smp_049140.1	583
Smp_049150.1	467
Smp_049160.1	233
Smp_049170.1	461
Smp_049230.1	1
Smp_049240.1	117
Smp_049250.1	840
Smp_049270.1	5529
Smp_049280.1	1
Smp_049300.3	201
Smp_049330.1	488
Smp_049380.1	1127
Smp_049390.1	466
Smp_049400.1	1
Smp_049450.1	306
Smp_049500.1	1182
Smp_049510.1	694
Smp_049520.1	1109
Smp_049550.1	6846
Smp_049580.1	614
Smp_049600.4	853
Smp_049610.1	62
Smp_049630.1	671
Smp_049680.1	949
Smp_049730.2	1244
Smp_049740.1	140
Smp_049760.1	612
Smp_049850.1	285
Smp_049880.1	518
Smp_049890.1	206
Smp_049910.1	487
Smp_049920.3	392
Smp_049930.1	478
Smp_049970.5	567
Smp_049990.1	625
Smp_050080.1	350
Smp_050110.1	525
Smp_050130.1	613
Smp_050160.1	256
Smp_050220.1	660
Smp_050250.1	581
Smp_050270.1	0
Smp_050280.1	1404
Smp_050310.1	16
Smp_050350.2	372
Smp_050360.1	549
Smp_050380.1	304
Smp_050390.1	8844
Smp_050430.1	345
Smp_050470.1	409
Smp_050520.1	164
Smp_050540.1	271
Smp_050570.1	648
Smp_050590.1	390
Smp_050630.1	637
Smp_050640.1	374
Smp_050700.1	689
Smp_050730.1	479
Smp_050740.1	389
Smp_050750.1	5
Smp_050760.1	140
Smp_050820.1	270
Smp_050830.1	376
Smp_050880.1	169
Smp_050890.1	636
Smp_050920.1	575
Smp_050940.1	1945
Smp_051000.1	274
Smp_051010.1	217
Smp_051050.1	0
Smp_051060.1	45
Smp_051070.1	24
Smp_051080.1	821
Smp_051090.1	27
Smp_051110.1	343
Smp_051120.1	62
Smp_051130.1	74
Smp_051210.1	2008
Smp_051220.1	67
Smp_051230.1	1814
Smp_051260.1	4278
Smp_051280.1	577
Smp_051290.1	7
Smp_051300.1	751
Smp_051320.1	213
Smp_051360.1	997
Smp_051390.1	541
Smp_051400.1	105
Smp_051410.1	125
Smp_051420.1	113
Smp_051500.1	83
Smp_051510.1	600
Smp_051530.1	1029
Smp_051550.1	457
Smp_051580.1	27
Smp_051640.1	164
Smp_051660.1	117
Smp_051670.1	1
Smp_051760.1	25
Smp_051810.1	410
Smp_051920.2	290
Smp_051930.1	750
Smp_051990.1	841
Smp_052060.1	937
Smp_052140.1	294
Smp_052150.1	65
Smp_052160.1	78
Smp_052230.1	973
Smp_052250.1	184
Smp_052280.1	892
Smp_052290.1	78
Smp_052330.1	273
Smp_052350.1	451
Smp_052390.1	112
Smp_052420.1	233
Smp_052460.1	4
Smp_052470.1	80
Smp_052500.1	193
Smp_052510.1	0
Smp_052560.1	407
Smp_052630.1	39
Smp_052640.1	526
Smp_052660.1	21
Smp_052710.1	371
Smp_052730.1	61
Smp_052740.1	237
Smp_052750.1	233
Smp_052760.1	86
Smp_052780.1	75
Smp_052790.1	515
Smp_052800.1	374
Smp_052810.1	668
Smp_052870.1	1332
Smp_052880.1	99
Smp_052890.1	290
Smp_052910.1	799
Smp_052990.1	45
Smp_053020.1	233
Smp_053030.1	516
Smp_053040.1	389
Smp_053060.3	1221
Smp_053100.1	597
Smp_053120.1	87
Smp_053130.1	3643
Smp_053140.1	541
Smp_053160.1	239
Smp_053190.1	2
Smp_053220.1	2696
Smp_053230.1	2480
Smp_053300.1	20
Smp_053390.1	1322
Smp_053420.1	696
Smp_053430.1	346
Smp_053460.1	285
Smp_053470.1	243
Smp_053510.1	1134
Smp_053520.1	13
Smp_053550.1	396
Smp_053560.1	480
Smp_053610.1	1864
Smp_053640.1	370
Smp_053700.1	913
Smp_053760.1	0
Smp_053780.1	217
Smp_053790.1	30
Smp_053800.1	294
Smp_053820.1	2498
Smp_053830.1	1765
Smp_053900.1	1016
Smp_053940.1	3534
Smp_053950.1	828
Smp_053990.1	552
Smp_054010.1	45
Smp_054070.1	256
Smp_054120.1	483
Smp_054160.1	9937
Smp_054170.1	257
Smp_054200.1	643
Smp_054220.1	694
Smp_054230.1	125
Smp_054240.1	2852
Smp_054300.1	14
Smp_054310.1	281
Smp_054320.1	174
Smp_054330.1	145
Smp_054340.2	3782
Smp_054350.1	177
Smp_054360.1	545
Smp_054410.1	484
Smp_054430.1	5
Smp_054440.1	0
Smp_054450.1	104
Smp_054470.1	60
Smp_054540.1	1767
Smp_054560.1	622
Smp_054600.1	458
Smp_054610.1	299
Smp_054620.1	23
Smp_054640.1	122
Smp_054680.1	0
Smp_054730.1	1418
Smp_054770.1	253
Smp_054780.1	3234
Smp_054790.2	1145
Smp_054800.1	856
Smp_054810.1	212
Smp_054820.1	346
Smp_054840.1	603
Smp_055050.1	1592
Smp_055090.1	390
Smp_055100.1	65
Smp_055130.1	317
Smp_055140.1	29
Smp_055190.1	276
[truncated: 8,599 more rows]
