# Supplementary material for: Transcriptome of the parasitic flatworm Schistosoma mansoni during intra-mammalian development
Source: PLoS Negl Trop Dis. 2020 May 6;14(5):e0007743. doi: 10.1371/journal.pntd.0007743 (PMC7263636; doi:10.1371/journal.pntd.0007743)
Supplement: S3 File — A zipped folder containing final counts from HTSeq-count. The folder contains the following files: D06_SM_1_17675_4_1.htseq-count.txt, D06_SM_2_17675_4_2.htseq-count.txt, D06_SM_3_17675_4_3.htseq-count.txt, D06_SM_4_17675_4_4.htseq-count.txt, D06_SM_5_17675_4_5.htseq-count.txt, D06_SM_6_17675_4_6.htseq-count.txt, D06_SM_7_17675_4_7.htseq-count.txt, D13_SM_1_17675_4_8.htseq-count.txt, D13_SM_2_17675_4_9.htseq-count.txt, D13_SM_3_17675_4_10.htseq-count.txt, D17_SM_1_17675_4_11.htseq-count.txt, D17_SM_2_17675_4_12.htseq-count.txt, D17_SM_3_17675_4_13.htseq-count.txt, D21_SM_1_17675_4_14.htseq-count.txt, D21_SM_2_17675_4_15.htseq-count.txt, D21_SM_3_17675_4_16.htseq-count.txt, D28_SM_1_17675_4_17.htseq-count.txt, D28_SM_2_17675_4_18.htseq-count.txt, D28_SM_3_17675_4_19.htseq-count.txt, D35_SM_1_17675_4_20.htseq-count.txt, D35_SM_2_17675_4_21.htseq-count.txt, D35_SM_3_17675_4_22.htseq-count.txt. (ZIP) [file pntd.0007743.s024.zip › S3_Final_counts/D21_SM_2_17675_4_15.htseq-count.txt]

Smp_000020.1	1147
Smp_000030.1	4768
Smp_000040.1	1042
Smp_000050.1	237
Smp_000070.1	646
Smp_000075.1	3
Smp_000080.1	275
Smp_000090.1	88
Smp_000100.1	3382
Smp_000110.1	434
Smp_000120.1	0
Smp_000130.1	793
Smp_000140.1	481
Smp_000150.1	775
Smp_000160.1	338
Smp_000170.1	41
Smp_000180.1	24
Smp_000190.1	625
Smp_000200.1	253
Smp_000210.1	14
Smp_000220.1	131
Smp_000230.1	94
Smp_000240.1	4518
Smp_000250.1	0
Smp_000260.1	7439
Smp_000270.1	0
Smp_000280.1	3
Smp_000290.1	2
Smp_000300.1	480
Smp_000310.1	392
Smp_000320.1	334
Smp_000330.1	0
Smp_000340.1	26
Smp_000350.2	7
Smp_000370.1	2
Smp_000380.1	0
Smp_000390.1	3
Smp_000400.1	1
Smp_000410.1	2
Smp_000420.1	2
Smp_000430.1	4
Smp_000460.1	2519
Smp_000470.1	536
Smp_000480.1	2175
Smp_000500.2	0
Smp_000510.1	344
Smp_000520.1	987
Smp_000530.1	1636
Smp_000540.1	1
Smp_000550.1	3
Smp_000560.1	0
Smp_000580.1	67
Smp_000590.1	683
Smp_000600.1	435
Smp_000610.1	12
Smp_000620.1	5
Smp_000630.1	76
Smp_000640.1	467
Smp_000650.1	232
Smp_000660.1	3486
Smp_000670.1	970
Smp_000680.1	241
Smp_000690.1	5
Smp_000700.1	694
Smp_000710.1	646
Smp_000720.1	943
Smp_000730.1	217
Smp_000740.1	2846
Smp_000755.1	815
Smp_000770.1	0
Smp_000790.1	330
Smp_000810.2	382
Smp_000820.1	670
Smp_000830.1	22
Smp_000850.1	306
Smp_000870.1	228
Smp_000880.2	2629
Smp_000890.1	341
Smp_000900.1	49
Smp_000910.1	50
Smp_000950.1	24
Smp_000970.1	0
Smp_000980.1	1510
Smp_000990.1	533
Smp_001000.1	200
Smp_001020.1	134
Smp_001030.1	273
Smp_001040.1	3895
Smp_001050.1	8
Smp_001070.1	38
Smp_001080.1	234
Smp_001085.1	4
Smp_001090.1	709
Smp_001095.1	321
Smp_001100.1	2391
Smp_001120.1	152
Smp_001150.1	715
Smp_001160.1	90
Smp_001170.1	2238
Smp_001180.1	782
Smp_001210.1	306
Smp_001280.1	0
Smp_001330.1	0
Smp_001360.1	1324
Smp_001390.1	672
Smp_001410.1	255
Smp_001420.1	234
Smp_001430.1	790
Smp_001500.1	1112
Smp_001520.1	76
Smp_001530.1	852
Smp_001560.1	143
Smp_001590.1	438
Smp_001610.1	132
Smp_001640.1	357
Smp_001780.1	281
Smp_001830.1	2737
Smp_001890.1	0
Smp_001900.1	56
Smp_001940.1	351
Smp_001950.1	372
Smp_001960.1	470
Smp_001980.1	17
Smp_002010.1	181
Smp_002060.1	0
Smp_002070.1	0
Smp_002080.1	1196
Smp_002100.1	496
Smp_002150.1	1264
Smp_002160.1	438
Smp_002180.1	1761
Smp_002190.1	292
Smp_002230.1	665
Smp_002280.1	1149
Smp_002350.1	31
Smp_002380.1	393
Smp_002390.1	0
Smp_002410.1	4298
Smp_002470.1	0
Smp_002500.1	0
Smp_002510.1	858
Smp_002550.1	838
Smp_002600.1	1004
Smp_002630.1	0
Smp_002640.1	215
Smp_002740.2	473
Smp_002810.1	275
Smp_002820.3	934
Smp_002840.1	1023
Smp_002860.1	0
Smp_002870.1	266
Smp_002880.1	6732
Smp_002920.1	91
Smp_002930.1	131
Smp_002950.1	104
Smp_002960.1	328
Smp_003000.1	241
Smp_003110.1	785
Smp_003130.1	203
Smp_003140.1	518
Smp_003190.1	27
Smp_003230.1	1042
Smp_003250.1	184
Smp_003270.1	232
Smp_003280.1	14
Smp_003300.1	0
Smp_003330.1	91
Smp_003340.1	1203
Smp_003410.1	3219
Smp_003440.1	688
Smp_003600.1	7
Smp_003610.2	414
Smp_003620.1	741
Smp_003630.1	1023
Smp_003660.1	4222
Smp_003670.1	329
Smp_003700.1	570
Smp_003710.1	2187
Smp_003760.1	31
Smp_003770.1	6370
Smp_003790.1	9
Smp_003860.1	273
Smp_003900.1	75
Smp_003930.1	69
Smp_003940.1	156
Smp_003970.1	1609
Smp_003980.1	807
Smp_003990.1	3126
Smp_004000.1	128
Smp_004040.1	273
Smp_004060.1	375
Smp_004070.1	46
Smp_004080.1	487
Smp_004090.1	240
Smp_004120.1	437
Smp_004160.1	33
Smp_004170.1	306
Smp_004190.1	758
Smp_004200.1	469
Smp_004220.1	1180
Smp_004230.1	3
Smp_004260.1	279
Smp_004280.1	228
Smp_004310.1	1598
Smp_004350.1	643
Smp_004360.1	823
Smp_004420.1	259
Smp_004440.1	41
Smp_004470.1	1318
Smp_004480.1	1543
Smp_004510.1	18
Smp_004530.1	3
Smp_004540.1	1
Smp_004550.1	927
Smp_004590.1	214
Smp_004600.1	3987
Smp_004630.1	156
Smp_004640.1	343
Smp_004680.1	1337
Smp_004690.1	154
Smp_004710.1	159
Smp_004730.1	136
Smp_004780.1	7070
Smp_004790.1	0
Smp_004810.3	1480
Smp_004820.1	431
Smp_004910.1	500
Smp_004940.1	1386
Smp_004980.1	428
Smp_004990.1	4270
Smp_005000.1	440
Smp_005010.1	583
Smp_005020.1	850
Smp_005050.1	153
Smp_005060.1	255
Smp_005070.1	195
Smp_005080.1	490
Smp_005140.1	15
Smp_005160.1	796
Smp_005170.1	0
Smp_005180.1	1935
Smp_005190.2	1113
Smp_005200.1	640
Smp_005210.1	1638
Smp_005230.2	1915
Smp_005260.1	1180
Smp_005280.1	339
Smp_005290.1	1578
Smp_005320.1	150
Smp_005330.1	422
Smp_005350.1	3648
Smp_005360.1	84
Smp_005390.2	524
Smp_005470.1	1
Smp_005500.1	259
Smp_005520.1	743
Smp_005570.1	237
Smp_005640.1	75
Smp_005670.1	827
Smp_005710.1	4
Smp_005720.1	1601
Smp_005740.1	944
Smp_005780.1	263
Smp_005790.1	810
Smp_005860.1	10426
Smp_005880.1	968
Smp_005900.1	1217
Smp_005910.1	231
Smp_005960.1	14
Smp_006000.1	485
Smp_006040.1	647
Smp_006060.1	1086
Smp_006190.1	924
Smp_006230.1	353
Smp_006240.1	96
Smp_006250.2	1123
Smp_006290.1	291
Smp_006300.1	205
Smp_006320.1	2252
Smp_006340.1	756
Smp_006350.2	1805
Smp_006390.1	1595
Smp_006440.1	995
Smp_006510.1	0
Smp_006520.1	0
Smp_006550.1	1231
Smp_006560.1	562
Smp_006590.1	268
Smp_006630.2	958
Smp_006680.1	232
Smp_006690.1	343
Smp_006700.2	575
Smp_006710.1	387
Smp_006720.2	583
Smp_006730.1	832
Smp_006740.1	3983
Smp_006750.1	314
Smp_006760.1	90
Smp_006780.1	571
Smp_006810.1	816
Smp_006830.1	813
Smp_006840.1	210
Smp_006850.1	525
Smp_006860.1	1184
Smp_006920.1	451
Smp_006930.1	735
Smp_006960.1	0
Smp_006970.1	674
Smp_006980.1	339
Smp_006990.1	887
Smp_007000.1	51
Smp_007070.1	89
Smp_007170.1	692
Smp_007180.1	1175
Smp_007190.1	560
Smp_007210.1	803
Smp_007260.2	6330
Smp_007270.1	245
Smp_007290.1	114
Smp_007300.1	2477
Smp_007330.1	257
Smp_007380.1	844
Smp_007450.1	298
Smp_007500.1	913
Smp_007510.1	915
Smp_007540.1	220
Smp_007550.1	1444
Smp_007570.1	11
Smp_007630.1	1274
Smp_007650.1	2562
Smp_007660.1	680
Smp_007670.1	25
Smp_007690.1	55
Smp_007710.1	494
Smp_007730.1	669
Smp_007760.1	142
Smp_007770.1	229
Smp_007780.1	65
Smp_007890.1	213
Smp_007900.1	2358
Smp_007950.1	8
Smp_007960.1	327
Smp_007970.1	410
Smp_008070.1	3424
Smp_008120.1	379
Smp_008140.1	162
Smp_008170.1	0
Smp_008190.1	2
Smp_008220.1	236
Smp_008230.1	417
Smp_008260.1	629
Smp_008290.1	341
Smp_008310.1	1159
Smp_008320.1	1275
Smp_008340.1	389
Smp_008360.1	507
Smp_008370.1	9
Smp_008390.1	1
Smp_008400.1	8
Smp_008430.1	1162
Smp_008440.1	291
Smp_008450.1	5
Smp_008470.2	617
Smp_008490.1	1248
Smp_008500.2	976
Smp_008545.1	9465
Smp_008580.1	542
Smp_008610.1	626
Smp_008620.1	75
Smp_008640.1	0
Smp_008660.1	4031
Smp_008710.1	546
Smp_008770.1	584
Smp_008830.1	2148
Smp_008850.1	111
Smp_008860.1	202
Smp_008900.1	3746
Smp_008910.1	4
Smp_008920.1	22
Smp_009020.1	115
Smp_009030.1	1914
Smp_009040.1	152
Smp_009070.1	505
Smp_009150.1	376
Smp_009230.1	270
Smp_009250.1	1350
Smp_009300.1	417
Smp_009310.2	12458
Smp_009320.2	348
Smp_009340.1	129
Smp_009390.2	311
Smp_009400.1	1124
Smp_009420.1	105
Smp_009430.1	399
Smp_009520.1	358
Smp_009530.1	121
Smp_009540.1	707
Smp_009550.1	260
Smp_009560.1	114
Smp_009580.1	15345
Smp_009600.1	685
Smp_009630.1	58
Smp_009650.1	3201
Smp_009690.1	7463
Smp_009710.3	761
Smp_009760.1	12907
Smp_009780.2	6856
Smp_009800.1	54
Smp_009810.1	7
Smp_009830.1	759
Smp_009990.1	643
Smp_010000.1	0
Smp_010090.1	764
Smp_010100.1	373
Smp_010110.1	306
Smp_010140.1	583
Smp_010160.1	711
Smp_010230.1	778
Smp_010250.1	734
Smp_010260.1	424
Smp_010280.1	389
Smp_010290.1	2408
Smp_010370.1	239
Smp_010380.1	52
Smp_010400.1	239
Smp_010450.1	15
Smp_010470.1	0
Smp_010550.1	5440
Smp_010620.1	268
Smp_010670.1	562
Smp_010690.1	440
Smp_010710.1	1321
Smp_010720.1	7
Smp_010770.1	939
Smp_010800.1	114
Smp_010820.1	508
Smp_010850.1	0
Smp_010900.1	375
Smp_010930.1	1504
Smp_010940.1	8981
Smp_011000.1	51
Smp_011010.1	342
Smp_011030.1	99
Smp_011100.1	5
Smp_011120.1	1442
Smp_011150.1	104
Smp_011180.1	3
Smp_011220.1	85
Smp_011230.1	233
Smp_011270.2	2025
Smp_011430.1	129
Smp_011560.1	1406
Smp_011570.1	6682
Smp_011640.1	255
Smp_011660.1	939
Smp_011680.2	2223
Smp_011700.1	665
Smp_011710.1	719
Smp_011720.1	437
Smp_011740.1	236
Smp_011830.1	2321
Smp_011860.1	945
Smp_011870.1	0
Smp_011960.1	219
Smp_011980.1	414
Smp_011990.1	914
Smp_012000.1	63
Smp_012010.1	297
Smp_012030.1	476
Smp_012050.1	330
Smp_012070.1	474
Smp_012110.1	904
Smp_012150.1	713
Smp_012200.1	440
Smp_012230.1	0
Smp_012280.1	1050
Smp_012340.1	1083
Smp_012350.2	678
Smp_012380.1	274
Smp_012400.1	178
Smp_012410.1	799
Smp_012440.1	2797
Smp_012450.1	221
Smp_012460.1	502
Smp_012470.1	2262
Smp_012480.1	533
Smp_012530.1	473
Smp_012540.1	331
Smp_012560.1	59
Smp_012570.1	1502
Smp_012580.1	841
Smp_012600.1	1
Smp_012660.1	9
Smp_012670.2	78
Smp_012680.1	14
Smp_012690.1	438
Smp_012720.1	1224
Smp_012740.2	820
Smp_012750.1	3906
Smp_012780.1	599
Smp_012790.1	430
Smp_012800.1	491
Smp_012810.1	272
Smp_012860.1	359
Smp_012900.1	560
Smp_012920.1	23
Smp_012930.1	535
Smp_012950.1	16
Smp_012970.1	990
Smp_012980.1	701
Smp_013040.2	4202
Smp_013050.1	309
Smp_013060.1	627
Smp_013070.1	1095
Smp_013080.1	123
Smp_013150.1	49
Smp_013200.2	4107
Smp_013210.1	5
Smp_013300.1	705
Smp_013310.1	30
Smp_013360.1	1157
Smp_013370.3	362
Smp_013440.1	357
Smp_013460.1	695
Smp_013470.2	5135
Smp_013520.1	438
Smp_013540.1	3
Smp_013560.1	87
Smp_013570.1	57
Smp_013600.1	2
Smp_013610.1	212
Smp_013630.1	410
Smp_013690.1	555
Smp_013790.1	4032
Smp_013810.1	613
Smp_013840.2	1539
Smp_013860.1	834
Smp_013870.1	453
Smp_013930.1	498
Smp_013950.1	235
Smp_014010.1	2202
Smp_014020.1	386
Smp_014050.1	498
Smp_014060.1	50
Smp_014080.1	56
Smp_014170.2	3395
Smp_014260.1	48
Smp_014270.1	28
Smp_014280.1	166
Smp_014290.1	339
Smp_014400.3	2356
Smp_014410.2	54
Smp_014420.1	22
Smp_014430.1	8
Smp_014570.1	2785
Smp_014610.1	11
Smp_014620.1	437
Smp_014650.1	1528
Smp_014660.2	863
Smp_014670.2	2712
Smp_014680.1	49
Smp_014730.1	65
Smp_014780.2	2757
Smp_014800.2	310
Smp_014820.1	129
Smp_014840.1	96
Smp_014850.1	484
Smp_015020.1	363
Smp_015030.1	236
Smp_015050.1	759
Smp_015070.1	683
Smp_015090.1	2273
Smp_015100.1	80
Smp_015160.1	0
Smp_015190.1	5
Smp_015220.1	272
Smp_015390.1	768
Smp_015440.1	180
Smp_015480.1	333
Smp_015490.1	0
Smp_015510.1	395
Smp_015520.1	417
Smp_015530.3	3369
Smp_015630.1	151
Smp_015670.1	243
Smp_015690.1	3631
Smp_015710.1	461
Smp_015720.1	1923
Smp_015730.1	1886
Smp_015760.1	22
Smp_015780.1	259
Smp_015800.1	370
Smp_015820.1	2
Smp_015840.1	1216
Smp_015850.2	804
Smp_015860.1	371
Smp_015880.1	550
Smp_015900.1	487
Smp_015920.1	1
Smp_015980.1	768
Smp_016050.1	1678
Smp_016090.1	1190
Smp_016130.1	278
Smp_016180.1	129
Smp_016200.3	1075
Smp_016230.1	49
Smp_016240.1	18
Smp_016250.2	670
Smp_016340.1	271
Smp_016380.1	650
Smp_016390.1	1001
Smp_016410.1	2526
Smp_016490.2	1727
Smp_016510.1	163
Smp_016540.1	6
Smp_016550.2	256
Smp_016600.1	825
Smp_016630.1	522
Smp_016640.1	314
Smp_016670.1	277
Smp_016680.1	3
Smp_016730.1	58
Smp_016750.1	0
Smp_016780.1	1512
Smp_016810.1	215
Smp_016840.1	986
Smp_016870.1	374
Smp_016890.1	410
Smp_016900.1	153
Smp_016910.1	139
Smp_016920.1	105
Smp_016990.1	440
Smp_017010.4	3625
Smp_017020.1	3
Smp_017070.1	1634
Smp_017080.1	1288
Smp_017090.1	200
Smp_017110.1	107
Smp_017230.1	229
Smp_017280.1	2416
Smp_017290.4	300
Smp_017350.1	89
Smp_017360.1	3479
Smp_017420.1	286
Smp_017430.1	7026
Smp_017470.1	300
Smp_017520.1	126
Smp_017610.1	38
Smp_017640.1	442
Smp_017650.2	540
Smp_017660.1	800
Smp_017670.1	86
Smp_017710.1	440
Smp_017720.1	16
Smp_017730.1	4692
Smp_017750.1	1359
Smp_017810.1	1087
Smp_017830.2	1884
Smp_017860.1	129
Smp_017870.1	45
Smp_017880.1	230
Smp_017890.1	812
Smp_017900.1	436
Smp_017980.1	0
Smp_017990.1	145
Smp_018010.1	590
Smp_018020.1	1003
Smp_018030.1	439
Smp_018120.1	10
Smp_018150.1	427
Smp_018160.1	209
Smp_018170.1	301
Smp_018210.1	402
Smp_018220.2	604
Smp_018230.1	0
Smp_018240.1	7407
Smp_018250.2	6847
Smp_018260.1	1049
Smp_018280.1	638
Smp_018290.1	175
Smp_018310.1	202
Smp_018360.1	921
Smp_018400.1	167
Smp_018430.1	267
Smp_018440.1	148
Smp_018460.1	420
Smp_018480.1	111
Smp_018490.1	110
Smp_018500.1	37
Smp_018510.1	38
Smp_018530.2	2602
Smp_018550.1	804
Smp_018570.1	313
Smp_018580.1	111
Smp_018590.1	1
Smp_018610.1	789
Smp_018620.1	949
Smp_018640.1	146
Smp_018670.1	33
Smp_018680.1	412
Smp_018710.1	496
Smp_018720.1	40
Smp_018730.1	102
Smp_018760.1	3282
Smp_018790.1	883
Smp_018800.1	28
Smp_018870.1	68
Smp_018880.1	0
Smp_018920.1	9
Smp_018930.1	208
Smp_018940.1	14
Smp_018950.1	367
Smp_018980.1	156
Smp_018990.1	3073
Smp_019000.1	0
Smp_019010.1	2416
Smp_019030.1	2053
Smp_019040.1	305
Smp_019050.2	511
Smp_019060.1	584
Smp_019100.1	706
Smp_019130.1	348
Smp_019170.1	1546
Smp_019190.1	650
Smp_019200.1	0
Smp_019210.1	18
Smp_019260.1	768
Smp_019280.1	210
Smp_019310.1	158
Smp_019340.1	511
Smp_019350.1	1324
Smp_019380.1	635
Smp_019420.1	129
Smp_019430.1	697
Smp_019440.1	718
Smp_019460.1	2
Smp_019490.1	362
Smp_019610.1	160
Smp_019620.2	587
Smp_019630.1	1202
Smp_019640.1	759
Smp_019680.1	734
Smp_019690.1	1813
Smp_019730.2	1160
Smp_019750.2	2175
Smp_019760.1	198
Smp_019790.1	882
Smp_019810.1	114
Smp_019820.1	269
Smp_019840.2	1304
Smp_019860.1	202
Smp_019880.1	539
Smp_019890.1	455
Smp_019900.1	1022
Smp_019920.1	129
Smp_019940.1	602
Smp_019950.1	536
Smp_019980.1	741
Smp_019990.1	313
Smp_020040.2	1454
Smp_020050.1	1353
Smp_020060.1	746
Smp_020070.1	5880
Smp_020080.1	182
Smp_020090.1	174
Smp_020120.1	103
Smp_020130.1	353
Smp_020170.1	150
Smp_020200.1	526
Smp_020210.1	652
Smp_020220.2	606
Smp_020270.1	618
Smp_020300.1	1571
Smp_020340.1	213
Smp_020360.1	851
Smp_020370.1	1578
Smp_020400.1	284
Smp_020450.1	549
Smp_020460.1	2
Smp_020480.1	412
Smp_020540.2	252
Smp_020550.1	2912
Smp_020590.1	673
Smp_020660.1	0
Smp_020760.1	583
Smp_020770.1	948
Smp_020800.1	986
Smp_020840.1	9
Smp_020880.1	0
Smp_020920.1	1442
Smp_020960.1	1
Smp_021040.1	660
Smp_021060.1	0
Smp_021070.1	365
Smp_021080.1	629
Smp_021100.1	719
Smp_021130.1	364
Smp_021140.1	3447
Smp_021160.1	653
Smp_021170.1	997
Smp_021190.1	17
Smp_021220.1	537
Smp_021260.1	30
Smp_021280.1	130
Smp_021290.1	464
Smp_021300.1	447
Smp_021320.1	153
Smp_021330.2	711
Smp_021340.2	2023
Smp_021370.1	291
Smp_021390.1	76
Smp_021460.1	1
Smp_021540.1	900
Smp_021550.1	239
Smp_021590.1	362
Smp_021600.1	627
Smp_021730.1	3205
Smp_021750.2	727
Smp_021760.1	862
Smp_021790.2	245
Smp_021800.1	300
Smp_021830.1	177
Smp_021870.1	864
Smp_021910.1	377
Smp_021920.1	9078
Smp_021950.2	580
Smp_021960.1	202
Smp_021980.1	359
Smp_022020.1	951
Smp_022050.1	72
Smp_022070.1	45
Smp_022090.1	735
Smp_022110.1	490
Smp_022130.1	343
Smp_022140.1	337
Smp_022170.1	1165
Smp_022300.1	8
Smp_022310.1	1200
Smp_022320.2	374
Smp_022330.1	2146
Smp_022340.1	1337
Smp_022400.1	3365
Smp_022410.1	30
Smp_022430.1	318
Smp_022450.2	290
Smp_022460.1	418
Smp_022470.1	170
Smp_022480.1	0
Smp_022500.1	1032
Smp_022520.1	2
Smp_022540.1	952
Smp_022560.2	1506
Smp_022570.1	258
Smp_022610.1	5
Smp_022630.1	833
Smp_022640.1	3238
Smp_022660.1	763
Smp_022700.2	453
Smp_022710.1	1
Smp_022720.1	4
Smp_022730.1	305
Smp_022740.1	47
Smp_022760.1	39
Smp_022810.1	256
Smp_022850.1	1005
Smp_022870.1	9
Smp_022890.1	344
Smp_022960.1	659
Smp_022990.1	580
Smp_023010.1	151
Smp_023140.1	131
Smp_023150.1	465
Smp_023160.1	413
Smp_023170.1	463
Smp_023190.1	0
Smp_023230.1	394
Smp_023240.1	101
Smp_023250.1	481
Smp_023270.2	606
Smp_023290.1	28
Smp_023360.1	2043
Smp_023470.1	15
Smp_023530.1	2408
Smp_023550.1	2401
Smp_023570.1	29
Smp_023620.1	677
Smp_023660.1	603
Smp_023670.1	474
Smp_023700.2	544
Smp_023710.1	9
Smp_023830.1	79
Smp_023840.1	277
Smp_023860.1	0
Smp_023930.1	170
Smp_023940.1	532
Smp_023990.1	242
Smp_024000.1	474
Smp_024010.1	116
Smp_024030.1	274
Smp_024060.1	530
Smp_024070.1	2
Smp_024110.1	12912
Smp_024120.1	1784
Smp_024140.4	14483
Smp_024150.1	1027
Smp_024180.2	834
Smp_024190.1	847
Smp_024220.1	413
Smp_024240.1	265
Smp_024290.1	68
Smp_024360.1	669
Smp_024370.1	1870
Smp_024380.1	374
Smp_024390.3	681
Smp_024490.1	380
Smp_024500.4	743
Smp_024520.1	1042
Smp_024580.2	939
Smp_024590.1	902
Smp_024650.1	3
Smp_024660.1	1019
Smp_024670.1	231
Smp_024800.1	75
Smp_024810.1	439
Smp_024820.2	1162
Smp_024850.1	2583
Smp_024860.1	39
Smp_024870.1	1811
Smp_024880.1	1144
Smp_024900.1	965
Smp_024930.1	126
Smp_024970.1	970
Smp_025010.1	1555
Smp_025020.1	400
Smp_025030.1	259
Smp_025100.1	506
Smp_025130.1	564
Smp_025150.1	926
Smp_025160.3	920
Smp_025180.1	0
Smp_025260.1	554
Smp_025340.1	347
Smp_025360.1	743
Smp_025370.1	347
Smp_025380.1	130
Smp_025390.1	0
Smp_025410.1	134
Smp_025440.1	1032
Smp_025510.1	1804
Smp_025550.1	533
Smp_025560.1	480
Smp_025570.1	526
Smp_025620.1	148
Smp_025670.1	310
Smp_025680.1	311
Smp_025690.1	24
Smp_025700.1	92
Smp_025740.1	444
Smp_025750.1	211
Smp_025800.1	1011
Smp_025830.1	234
Smp_025860.1	4461
Smp_025890.1	35
Smp_025950.1	490
Smp_026030.1	146
Smp_026040.1	135
Smp_026090.1	394
Smp_026100.1	199
Smp_026160.1	3257
Smp_026190.1	1271
Smp_026200.1	0
Smp_026230.1	653
Smp_026250.3	999
Smp_026260.1	494
Smp_026270.1	706
Smp_026280.1	332
Smp_026300.1	436
Smp_026310.1	675
Smp_026320.1	582
Smp_026340.1	396
Smp_026390.1	188
Smp_026400.1	49
Smp_026420.1	366
Smp_026440.1	42
Smp_026460.1	734
Smp_026510.1	502
Smp_026540.1	193
Smp_026560.1	3896
Smp_026570.1	162
Smp_026630.1	1284
Smp_026670.1	207
Smp_026700.1	134
Smp_026770.1	1113
Smp_026790.1	10
Smp_026810.1	76
Smp_026820.1	46
Smp_026830.2	139
Smp_026860.1	0
Smp_026880.1	0
Smp_026910.1	2391
Smp_026920.1	26
Smp_026930.1	187
Smp_027000.1	713
Smp_027010.2	858
Smp_027040.1	565
Smp_027080.1	411
Smp_027210.1	38
Smp_027220.1	344
Smp_027240.1	241
Smp_027250.1	248
Smp_027290.1	0
Smp_027300.1	328
Smp_027340.1	256
Smp_027360.1	252
Smp_027370.1	369
Smp_027390.1	860
Smp_027400.1	323
Smp_027430.1	152
Smp_027450.1	361
Smp_027480.1	965
Smp_027500.1	18
Smp_027550.1	1941
Smp_027580.1	0
Smp_027610.1	3640
Smp_027740.1	0
Smp_027750.1	505
Smp_027820.1	6
Smp_027830.1	0
Smp_027850.1	434
Smp_027870.1	960
Smp_027880.1	713
Smp_027890.1	490
Smp_027900.1	1153
Smp_027910.1	1418
Smp_027920.1	2537
Smp_027940.1	1
Smp_027970.1	424
Smp_027990.1	22
Smp_028030.1	1255
Smp_028050.1	391
Smp_028060.1	547
Smp_028070.1	1030
Smp_028080.1	772
Smp_028100.1	1370
Smp_028120.1	762
Smp_028130.1	0
Smp_028140.1	572
Smp_028150.1	52
Smp_028170.1	3659
Smp_028190.1	465
Smp_028200.1	1358
Smp_028210.1	19
Smp_028330.1	881
Smp_028340.1	637
Smp_028360.1	262
Smp_028370.1	2
Smp_028410.1	191
Smp_028430.1	108
Smp_028440.1	1348
Smp_028450.1	18
Smp_028490.1	127
Smp_028500.1	819
Smp_028550.1	232
Smp_028620.1	343
Smp_028630.1	1166
Smp_028640.1	0
Smp_028650.1	584
Smp_028670.1	506
Smp_028690.1	428
Smp_028730.1	669
Smp_028800.1	4
Smp_028840.1	47
Smp_028850.1	70
Smp_028860.1	6
Smp_028870.1	934
Smp_028910.1	6
Smp_028930.1	233
Smp_028940.1	316
Smp_028980.1	483
Smp_028990.1	495
Smp_029040.1	263
Smp_029060.1	814
Smp_029070.1	257
Smp_029100.2	335
Smp_029160.1	737
Smp_029210.1	344
Smp_029230.1	192
Smp_029240.2	2412
Smp_029310.1	446
Smp_029360.1	344
Smp_029370.1	263
Smp_029390.1	1484
Smp_029400.1	1
Smp_029410.1	819
Smp_029470.1	283
Smp_029480.1	54
Smp_029500.1	1801
Smp_029520.1	178
Smp_029620.1	1
Smp_029670.1	200
Smp_029700.1	236
Smp_029730.1	625
Smp_029740.1	307
Smp_029750.1	543
Smp_029780.1	44
Smp_029790.1	19
Smp_029800.1	282
Smp_029820.1	2174
Smp_029850.1	563
Smp_029890.1	2455
Smp_029900.1	421
Smp_029930.1	2
Smp_029940.2	375
Smp_029950.1	0
Smp_029970.1	595
Smp_029990.1	369
Smp_030000.1	1851
Smp_030010.3	844
Smp_030020.1	182
Smp_030030.1	200
Smp_030050.1	3
Smp_030110.1	148
Smp_030150.1	500
Smp_030180.1	315
Smp_030220.1	693
Smp_030250.1	309
Smp_030260.1	105
Smp_030280.1	475
Smp_030290.1	516
Smp_030300.1	9803
Smp_030320.1	1331
Smp_030330.2	512
Smp_030350.1	0
Smp_030370.1	13071
Smp_030400.1	693
Smp_030440.1	152
Smp_030500.1	1203
Smp_030650.1	12
Smp_030690.1	1950
Smp_030710.1	251
Smp_030730.1	24953
Smp_030760.1	418
Smp_030780.1	1455
Smp_030830.2	2223
Smp_030860.1	969
Smp_030870.1	169
Smp_030910.1	6
Smp_030920.1	1007
Smp_030930.2	238
Smp_031000.2	917
Smp_031010.1	427
Smp_031020.1	0
Smp_031040.2	813
Smp_031050.1	1450
Smp_031070.3	1038
Smp_031100.1	855
Smp_031180.1	101
Smp_031190.1	179
Smp_031220.1	85
Smp_031250.1	82
Smp_031270.1	242
Smp_031300.1	119
Smp_031310.1	2344
Smp_031350.1	260
Smp_031360.1	1747
Smp_031390.1	4
Smp_031400.1	818
Smp_031430.1	35
Smp_031530.1	128
Smp_031560.1	220
Smp_031570.1	2586
Smp_031590.1	631
Smp_031680.1	102
Smp_031690.1	362
Smp_031710.1	1105
Smp_031720.1	1372
Smp_031730.1	683
Smp_031770.1	5155
Smp_031860.1	833
Smp_031880.1	3593
Smp_031920.5	1089
Smp_031940.1	780
Smp_031950.2	653
Smp_031990.1	313
Smp_032000.1	162
Smp_032060.1	653
Smp_032120.1	214
Smp_032150.1	279
Smp_032180.1	3114
Smp_032230.1	696
Smp_032240.1	271
Smp_032250.1	534
Smp_032260.1	2828
Smp_032280.1	396
Smp_032310.1	523
Smp_032320.6	1968
Smp_032370.1	4
Smp_032420.1	200
Smp_032470.1	6
Smp_032480.1	1133
Smp_032490.1	329
Smp_032500.1	1171
Smp_032510.1	1980
Smp_032520.1	2664
Smp_032580.2	1111
Smp_032640.1	72
Smp_032670.3	0
Smp_032690.1	0
Smp_032710.1	0
Smp_032720.1	30
Smp_032740.1	0
Smp_032750.1	1
Smp_032760.1	1943
Smp_032770.1	382
Smp_032780.1	483
Smp_032790.1	214
Smp_032800.2	976
Smp_032810.1	956
Smp_032820.1	699
Smp_032920.2	361
Smp_032930.2	789
Smp_032950.1	1010
Smp_032970.1	30
Smp_032980.1	0
Smp_032990.1	0
Smp_033000.1	24
Smp_033010.1	28
Smp_033020.1	727
Smp_033040.1	1408
Smp_033050.1	1432
Smp_033110.1	371
Smp_033130.1	177
Smp_033140.1	170
Smp_033150.1	108
Smp_033200.1	38
Smp_033210.1	109
Smp_033250.1	2
Smp_033260.2	586
Smp_033330.1	422
Smp_033350.1	628
Smp_033380.1	0
Smp_033400.1	1157
Smp_033440.1	0
Smp_033510.1	3
Smp_033530.3	1625
Smp_033540.1	1531
Smp_033550.1	703
Smp_033590.1	208
Smp_033600.1	560
Smp_033610.1	407
Smp_033620.1	443
Smp_033660.1	287
Smp_033670.5	1747
Smp_033680.1	459
Smp_033700.1	312
Smp_033710.1	2003
Smp_033760.2	2238
Smp_033770.1	793
Smp_033870.1	372
Smp_033930.1	22
Smp_033950.2	1313
Smp_033970.1	642
Smp_033990.1	366
Smp_034000.1	888
Smp_034080.1	91
Smp_034090.1	239
Smp_034100.1	262
Smp_034120.1	840
Smp_034160.1	11
Smp_034190.1	1486
Smp_034220.1	222
Smp_034270.2	502
Smp_034300.1	37
Smp_034310.1	9
Smp_034400.1	494
Smp_034410.1	1648
Smp_034420.2	1003
Smp_034430.1	448
Smp_034440.1	71
Smp_034450.1	489
Smp_034490.1	1081
Smp_034500.1	505
Smp_034530.1	186
Smp_034550.1	1238
Smp_034580.1	0
Smp_034610.1	81
Smp_034660.1	824
Smp_034670.1	597
Smp_034680.1	5
Smp_034700.3	397
Smp_034840.2	10718
Smp_034850.1	247
Smp_034860.1	18
Smp_034870.1	2619
Smp_034920.1	66
Smp_034940.2	1761
Smp_034980.1	1387
Smp_035000.1	64
Smp_035010.1	304
Smp_035020.2	372
Smp_035030.1	3511
Smp_035040.1	51
Smp_035080.1	105
Smp_035090.2	1107
Smp_035110.1	476
Smp_035120.1	10
Smp_035140.1	140
Smp_035150.1	347
Smp_035160.1	62
Smp_035180.1	42
Smp_035190.2	766
Smp_035200.4	9965
Smp_035210.1	4958
Smp_035220.1	165
Smp_035250.1	14
Smp_035260.1	989
Smp_035270.2	1658
Smp_035280.1	596
Smp_035290.1	20
Smp_035300.2	437
Smp_035310.1	2549
Smp_035360.1	419
Smp_035370.1	18
Smp_035380.1	9
Smp_035390.1	650
Smp_035410.1	736
Smp_035430.2	1858
Smp_035460.1	223
Smp_035470.1	2251
Smp_035480.1	715
Smp_035500.1	43
Smp_035540.1	203
Smp_035550.1	37
Smp_035560.1	1238
Smp_035580.1	694
Smp_035620.1	515
Smp_035640.1	0
Smp_035650.1	48
Smp_035700.1	869
Smp_035730.1	253
Smp_035790.1	1730
Smp_035800.1	1206
Smp_035870.1	4
Smp_035930.1	79
Smp_036010.1	171
Smp_036020.1	208
Smp_036060.1	802
Smp_036090.1	512
Smp_036130.1	1293
Smp_036180.1	821
Smp_036220.1	1545
Smp_036250.1	497
Smp_036270.2	5187
Smp_036370.1	363
Smp_036390.1	632
Smp_036400.1	1124
Smp_036470.1	15
Smp_036500.1	684
Smp_036550.1	341
Smp_036570.1	106
Smp_036590.1	3004
Smp_036630.1	194
Smp_036660.1	39
Smp_036670.1	28
Smp_036720.1	25
Smp_036760.1	40
Smp_036780.1	218
Smp_036920.1	233
Smp_036930.1	404
Smp_036940.1	547
Smp_036950.1	976
Smp_036980.1	88
Smp_036990.1	548
Smp_037120.1	568
Smp_037190.1	284
Smp_037200.1	320
Smp_037210.1	149
Smp_037230.1	5848
Smp_037290.1	335
Smp_037380.1	316
Smp_037400.1	366
Smp_037430.1	0
Smp_037460.1	687
Smp_037510.1	23
Smp_037530.1	436
Smp_037540.2	2107
Smp_037590.1	1160
Smp_037610.1	3
Smp_037640.1	249
Smp_037690.1	0
Smp_037700.1	1477
Smp_037780.1	481
Smp_037860.1	1738
Smp_037900.1	191
Smp_037910.1	799
Smp_037930.1	361
Smp_037960.1	331
Smp_038030.1	438
Smp_038080.1	1383
Smp_038100.1	7181
Smp_038140.1	275
Smp_038210.1	811
Smp_038240.1	978
Smp_038300.1	266
Smp_038330.1	245
Smp_038340.1	521
Smp_038410.1	34
Smp_038420.1	407
Smp_038430.1	156
Smp_038440.1	317
Smp_038510.1	6231
Smp_038530.1	202
Smp_038540.1	262
Smp_038560.2	4571
Smp_038630.1	181
Smp_038640.1	551
Smp_038680.1	453
Smp_038700.5	674
Smp_038710.1	463
Smp_038730.5	451
Smp_038820.1	224
Smp_038830.1	459
Smp_038840.1	210
Smp_038870.1	1339
Smp_038920.1	0
Smp_038930.1	982
Smp_038940.1	308
Smp_038950.1	4542
Smp_038960.1	2266
Smp_038970.1	3
Smp_038980.2	532
Smp_038990.1	546
Smp_039000.1	1216
Smp_039010.1	0
Smp_039080.1	921
Smp_039130.1	952
Smp_039160.1	1004
Smp_039180.2	1237
Smp_039300.1	929
Smp_039340.1	1411
Smp_039390.1	291
Smp_039400.1	3844
Smp_039470.1	0
Smp_039490.1	2361
Smp_039590.1	60
Smp_039600.1	1
Smp_039620.1	69
Smp_039640.2	1353
Smp_039650.1	214
Smp_039670.1	834
Smp_039740.1	527
Smp_039750.1	233
Smp_039810.1	550
Smp_039820.1	848
Smp_039870.2	873
Smp_039970.1	158
Smp_039980.1	207
Smp_040020.1	94
Smp_040080.1	1443
Smp_040100.1	517
Smp_040110.1	30
Smp_040130.1	17763
Smp_040190.1	700
Smp_040270.1	992
Smp_040280.1	565
Smp_040350.1	285
Smp_040360.1	279
Smp_040390.1	0
Smp_040440.1	8
Smp_040450.1	268
Smp_040460.1	858
Smp_040500.1	1331
Smp_040510.1	624
Smp_040540.1	922
Smp_040550.1	147
Smp_040560.1	223
Smp_040570.1	1530
Smp_040610.1	74
Smp_040680.1	166
Smp_040710.1	103
Smp_040720.1	577
Smp_040770.1	727
Smp_040790.1	2979
Smp_040800.1	2035
Smp_040960.1	302
Smp_040970.1	3330
Smp_040990.1	118
Smp_041050.1	640
Smp_041060.1	1280
Smp_041100.1	361
Smp_041190.2	747
Smp_041210.1	88
Smp_041280.1	249
Smp_041320.1	0
Smp_041350.1	52
Smp_041370.1	897
Smp_041390.1	496
Smp_041430.1	1179
Smp_041450.1	1830
Smp_041460.1	304
Smp_041480.2	1932
Smp_041490.1	177
Smp_041500.1	468
Smp_041520.1	351
Smp_041540.1	334
Smp_041550.1	376
Smp_041570.1	12
Smp_041600.1	1564
Smp_041630.1	374
Smp_041650.1	1139
Smp_041680.1	162
Smp_041700.1	49
Smp_041730.2	796
Smp_041740.1	4707
Smp_041750.1	846
Smp_041760.1	2130
Smp_041770.1	2900
Smp_041820.1	179
Smp_041830.1	495
Smp_041880.1	0
Smp_041890.2	379
Smp_041960.1	1
Smp_041970.1	0
Smp_041980.1	2646
Smp_042020.1	798
Smp_042030.1	353
Smp_042050.1	539
Smp_042060.1	474
Smp_042080.2	267
Smp_042090.1	3522
Smp_042110.1	658
Smp_042120.1	54
Smp_042140.1	533
Smp_042150.1	26
Smp_042160.2	12802
Smp_042170.1	6
Smp_042210.1	299
Smp_042230.1	58
Smp_042270.2	1696
Smp_042280.1	218
Smp_042300.1	3450
Smp_042340.1	697
Smp_042390.1	214
Smp_042400.1	839
Smp_042420.1	263
Smp_042430.2	99
Smp_042440.1	269
Smp_042530.1	29
Smp_042550.1	1180
Smp_042560.1	593
Smp_042590.1	922
Smp_042630.1	234
Smp_042670.2	610
Smp_042680.1	661
Smp_042690.1	1157
Smp_042700.1	99
Smp_042720.1	16
Smp_042740.1	221
Smp_042770.1	161
Smp_042780.1	318
Smp_042790.1	217
Smp_042810.1	163
Smp_042910.1	357
Smp_042920.1	219
Smp_042980.1	257
Smp_042990.1	274
Smp_043010.1	336
Smp_043030.1	2657
Smp_043040.1	45
Smp_043070.1	196
Smp_043100.1	2923
Smp_043110.1	469
Smp_043120.1	1502
Smp_043130.1	386
Smp_043150.1	6060
Smp_043170.1	506
Smp_043200.1	412
Smp_043210.1	729
Smp_043220.1	707
Smp_043250.1	2
Smp_043260.1	29
Smp_043270.1	2
Smp_043290.1	0
Smp_043300.1	0
Smp_043320.1	0
Smp_043340.1	0
Smp_043350.1	409
Smp_043360.1	17
Smp_043390.1	352
Smp_043420.1	22
Smp_043500.1	740
Smp_043570.1	130
Smp_043580.1	210
Smp_043600.1	427
Smp_043610.1	549
Smp_043620.1	211
Smp_043650.1	244
Smp_043670.2	2159
Smp_043780.1	395
Smp_043820.1	47
Smp_043860.1	18
Smp_043910.1	28
Smp_043930.1	211
Smp_043940.2	404
Smp_043970.1	684
Smp_043990.1	1797
Smp_044000.1	3595
Smp_044010.2	8813
Smp_044020.1	207
Smp_044060.1	209
Smp_044160.1	385
Smp_044250.1	486
Smp_044260.1	234
Smp_044280.1	652
Smp_044400.1	85
Smp_044440.1	907
Smp_044470.1	245
Smp_044520.1	277
Smp_044530.1	1015
Smp_044550.8	6907
Smp_044560.1	272
Smp_044580.1	2166
Smp_044610.1	10
Smp_044680.1	1258
Smp_044690.1	252
Smp_044750.1	303
Smp_044770.1	700
Smp_044800.1	150
Smp_044810.1	914
Smp_044820.1	110
Smp_044850.1	359
Smp_044870.1	97
Smp_044920.1	1807
Smp_044950.1	511
Smp_044970.1	3962
Smp_045010.1	335
Smp_045040.1	2104
Smp_045060.1	610
Smp_045070.1	618
Smp_045200.1	14459
Smp_045220.2	4305
Smp_045230.1	531
Smp_045250.1	506
Smp_045260.1	723
Smp_045300.1	256
Smp_045360.3	1948
Smp_045400.1	1201
Smp_045410.1	346
Smp_045420.1	112
Smp_045430.3	280
Smp_045470.1	264
Smp_045480.2	822
Smp_045490.1	7
Smp_045500.1	104
Smp_045510.1	951
Smp_045550.1	480
Smp_045560.1	1361
Smp_045590.1	709
Smp_045600.1	93
Smp_045610.1	1826
Smp_045620.1	481
Smp_045640.1	12
Smp_045650.1	70
Smp_045680.1	17
Smp_045710.1	795
Smp_045730.1	621
Smp_045750.1	261
Smp_045760.1	331
Smp_045780.1	560
Smp_045790.1	402
Smp_045810.2	355
Smp_045860.1	595
Smp_045920.2	282
Smp_045930.1	428
Smp_045940.1	3707
Smp_045950.2	1380
Smp_045960.1	1488
Smp_045980.1	693
Smp_045990.1	90
Smp_046020.1	1618
Smp_046030.1	332
Smp_046040.1	0
Smp_046060.1	6586
Smp_046090.2	4467
Smp_046100.1	906
Smp_046120.1	174
Smp_046130.1	600
Smp_046140.1	1400
Smp_046160.1	245
Smp_046180.1	0
Smp_046190.1	274
Smp_046250.1	803
Smp_046280.1	443
Smp_046290.1	1173
Smp_046360.1	382
Smp_046410.1	147
Smp_046430.1	653
Smp_046450.1	572
Smp_046500.2	1463
Smp_046550.1	509
Smp_046600.1	3926
Smp_046630.1	1872
Smp_046640.1	115
Smp_046650.1	6
Smp_046680.1	508
Smp_046690.1	6005
Smp_046740.1	1606
Smp_046750.1	441
Smp_046780.1	38
Smp_046790.1	233
Smp_046800.1	917
Smp_046810.1	1262
Smp_046870.1	364
Smp_046880.2	775
Smp_046890.1	332
Smp_046900.1	235
Smp_046910.1	86
Smp_046930.1	7886
Smp_046980.1	533
Smp_047060.1	521
Smp_047090.1	278
Smp_047100.2	375
Smp_047110.1	748
Smp_047180.1	17
Smp_047190.1	688
Smp_047200.1	8022
Smp_047240.2	95
Smp_047320.1	219
Smp_047330.1	369
Smp_047360.1	983
Smp_047370.1	3372
Smp_047400.1	87
Smp_047410.1	397
Smp_047440.1	772
Smp_047450.1	531
Smp_047460.1	226
Smp_047500.1	339
Smp_047540.1	239
Smp_047550.1	35
Smp_047570.1	149
Smp_047610.1	136
Smp_047620.1	333
Smp_047640.1	3
Smp_047650.1	849
Smp_047660.1	174
Smp_047680.1	44
Smp_047700.1	171
Smp_047720.1	295
Smp_047740.1	1074
Smp_047860.1	327
Smp_047870.1	440
Smp_047900.1	366
Smp_048030.1	14
Smp_048040.1	14
Smp_048050.1	1
Smp_048060.1	0
Smp_048080.1	230
Smp_048160.1	760
Smp_048230.1	334
Smp_048240.1	825
Smp_048260.2	702
Smp_048270.2	212
Smp_048310.1	236
Smp_048380.1	35
Smp_048420.1	241
Smp_048430.1	2579
Smp_048520.1	484
Smp_048540.1	113
Smp_048550.1	248
Smp_048560.1	1236
Smp_048620.1	267
Smp_048650.1	410
Smp_048660.1	1339
Smp_048680.1	113
Smp_048690.1	75
Smp_048760.2	398
Smp_048830.1	643
Smp_048870.1	139
Smp_048880.1	385
Smp_048930.1	67
Smp_048940.1	438
Smp_048970.1	515
Smp_048980.1	739
Smp_048990.1	468
Smp_049000.1	796
Smp_049010.1	578
Smp_049140.1	673
Smp_049150.1	533
Smp_049160.1	300
Smp_049170.1	402
Smp_049230.1	6
Smp_049240.1	161
Smp_049250.1	1119
Smp_049270.1	6720
Smp_049280.1	3
Smp_049300.3	225
Smp_049330.1	508
Smp_049380.1	1460
Smp_049390.1	450
Smp_049400.1	3
Smp_049450.1	309
Smp_049500.1	1439
Smp_049510.1	1126
Smp_049520.1	1333
Smp_049550.1	9043
Smp_049580.1	829
Smp_049600.4	1004
Smp_049610.1	92
Smp_049630.1	806
Smp_049680.1	1270
Smp_049730.2	1509
Smp_049740.1	186
Smp_049760.1	717
Smp_049850.1	357
Smp_049880.1	579
Smp_049890.1	203
Smp_049910.1	607
Smp_049920.3	413
Smp_049930.1	477
Smp_049970.5	726
Smp_049990.1	803
Smp_050080.1	400
Smp_050110.1	531
Smp_050130.1	686
Smp_050160.1	287
Smp_050220.1	760
Smp_050250.1	663
Smp_050270.1	0
Smp_050280.1	1704
Smp_050310.1	23
Smp_050350.2	421
Smp_050360.1	665
Smp_050380.1	413
Smp_050390.1	10985
Smp_050430.1	426
Smp_050470.1	552
Smp_050520.1	248
Smp_050540.1	282
Smp_050570.1	705
Smp_050590.1	469
Smp_050630.1	733
Smp_050640.1	505
Smp_050700.1	701
Smp_050730.1	494
Smp_050740.1	409
Smp_050750.1	4
Smp_050760.1	186
Smp_050820.1	272
Smp_050830.1	447
Smp_050880.1	182
Smp_050890.1	679
Smp_050920.1	596
Smp_050940.1	2305
Smp_051000.1	309
Smp_051010.1	241
Smp_051050.1	0
Smp_051060.1	44
Smp_051070.1	39
Smp_051080.1	988
Smp_051090.1	36
Smp_051110.1	424
Smp_051120.1	66
Smp_051130.1	89
Smp_051210.1	2789
Smp_051220.1	81
Smp_051230.1	2136
Smp_051260.1	4492
Smp_051280.1	722
Smp_051290.1	5
Smp_051300.1	819
Smp_051320.1	242
Smp_051360.1	1085
Smp_051390.1	603
Smp_051400.1	129
Smp_051410.1	160
Smp_051420.1	122
Smp_051500.1	131
Smp_051510.1	844
Smp_051530.1	1244
Smp_051550.1	581
Smp_051580.1	24
Smp_051640.1	167
Smp_051660.1	131
Smp_051670.1	0
Smp_051760.1	66
Smp_051810.1	469
Smp_051920.2	326
Smp_051930.1	627
Smp_051990.1	1003
Smp_052060.1	990
Smp_052140.1	361
Smp_052150.1	91
Smp_052160.1	126
Smp_052230.1	1099
Smp_052250.1	212
Smp_052280.1	1057
Smp_052290.1	53
Smp_052330.1	329
Smp_052350.1	540
Smp_052390.1	95
Smp_052420.1	368
Smp_052460.1	5
Smp_052470.1	77
Smp_052500.1	172
Smp_052510.1	1
Smp_052560.1	630
Smp_052630.1	43
Smp_052640.1	569
Smp_052660.1	31
Smp_052710.1	360
Smp_052730.1	58
Smp_052740.1	274
Smp_052750.1	246
Smp_052760.1	118
Smp_052780.1	110
Smp_052790.1	653
Smp_052800.1	495
Smp_052810.1	833
Smp_052870.1	1358
Smp_052880.1	175
Smp_052890.1	295
Smp_052910.1	1020
Smp_052990.1	45
Smp_053020.1	270
Smp_053030.1	705
Smp_053040.1	508
Smp_053060.3	1311
Smp_053100.1	707
Smp_053120.1	106
Smp_053130.1	4411
Smp_053140.1	611
Smp_053160.1	241
Smp_053190.1	6
Smp_053220.1	3347
Smp_053230.1	2604
Smp_053300.1	31
Smp_053390.1	1632
Smp_053420.1	921
Smp_053430.1	405
Smp_053460.1	256
Smp_053470.1	321
Smp_053510.1	1300
Smp_053520.1	9
Smp_053550.1	423
Smp_053560.1	614
Smp_053610.1	2242
Smp_053640.1	436
Smp_053700.1	1223
Smp_053760.1	0
Smp_053780.1	243
Smp_053790.1	37
Smp_053800.1	315
Smp_053820.1	2662
Smp_053830.1	1630
Smp_053900.1	1237
Smp_053940.1	5147
Smp_053950.1	1082
Smp_053990.1	659
Smp_054010.1	34
Smp_054070.1	279
Smp_054120.1	563
Smp_054160.1	12825
Smp_054170.1	306
Smp_054200.1	856
Smp_054220.1	803
Smp_054230.1	149
Smp_054240.1	3493
Smp_054300.1	17
Smp_054310.1	302
Smp_054320.1	190
Smp_054330.1	158
Smp_054340.2	4302
Smp_054350.1	175
Smp_054360.1	615
Smp_054410.1	616
Smp_054430.1	6
Smp_054440.1	0
Smp_054450.1	122
Smp_054470.1	117
Smp_054540.1	2075
Smp_054560.1	849
Smp_054600.1	578
Smp_054610.1	314
Smp_054620.1	27
Smp_054640.1	134
Smp_054680.1	2
Smp_054730.1	1681
Smp_054770.1	304
Smp_054780.1	4123
Smp_054790.2	1512
Smp_054800.1	911
Smp_054810.1	268
Smp_054820.1	415
Smp_054840.1	764
Smp_055050.1	1803
Smp_055090.1	395
Smp_055100.1	105
Smp_055130.1	385
Smp_055140.1	25
Smp_055190.1	289
[truncated: 8,599 more rows]
