# Supplementary material for: Transcriptome of the parasitic flatworm Schistosoma mansoni during intra-mammalian development
Source: PLoS Negl Trop Dis. 2020 May 6;14(5):e0007743. doi: 10.1371/journal.pntd.0007743 (PMC7263636; doi:10.1371/journal.pntd.0007743)
Supplement: S3 File — A zipped folder containing final counts from HTSeq-count. The folder contains the following files: D06_SM_1_17675_4_1.htseq-count.txt, D06_SM_2_17675_4_2.htseq-count.txt, D06_SM_3_17675_4_3.htseq-count.txt, D06_SM_4_17675_4_4.htseq-count.txt, D06_SM_5_17675_4_5.htseq-count.txt, D06_SM_6_17675_4_6.htseq-count.txt, D06_SM_7_17675_4_7.htseq-count.txt, D13_SM_1_17675_4_8.htseq-count.txt, D13_SM_2_17675_4_9.htseq-count.txt, D13_SM_3_17675_4_10.htseq-count.txt, D17_SM_1_17675_4_11.htseq-count.txt, D17_SM_2_17675_4_12.htseq-count.txt, D17_SM_3_17675_4_13.htseq-count.txt, D21_SM_1_17675_4_14.htseq-count.txt, D21_SM_2_17675_4_15.htseq-count.txt, D21_SM_3_17675_4_16.htseq-count.txt, D28_SM_1_17675_4_17.htseq-count.txt, D28_SM_2_17675_4_18.htseq-count.txt, D28_SM_3_17675_4_19.htseq-count.txt, D35_SM_1_17675_4_20.htseq-count.txt, D35_SM_2_17675_4_21.htseq-count.txt, D35_SM_3_17675_4_22.htseq-count.txt. (ZIP) [file pntd.0007743.s024.zip › S3_Final_counts/D28_SM_1_17675_4_17.htseq-count.txt]

Smp_000020.1	1050
Smp_000030.1	3935
Smp_000040.1	1372
Smp_000050.1	169
Smp_000070.1	666
Smp_000075.1	0
Smp_000080.1	365
Smp_000090.1	71
Smp_000100.1	4843
Smp_000110.1	371
Smp_000120.1	0
Smp_000130.1	1209
Smp_000140.1	423
Smp_000150.1	791
Smp_000160.1	225
Smp_000170.1	48
Smp_000180.1	55
Smp_000190.1	885
Smp_000200.1	302
Smp_000210.1	16
Smp_000220.1	125
Smp_000230.1	78
Smp_000240.1	3621
Smp_000250.1	0
Smp_000260.1	14620
Smp_000270.1	342
Smp_000280.1	1630
Smp_000290.1	66
Smp_000300.1	365
Smp_000310.1	602
Smp_000320.1	620
Smp_000330.1	0
Smp_000340.1	49
Smp_000350.2	19
Smp_000370.1	3
Smp_000380.1	0
Smp_000390.1	752
Smp_000400.1	208
Smp_000410.1	1817
Smp_000420.1	3259
Smp_000430.1	6260
Smp_000460.1	2345
Smp_000470.1	512
Smp_000480.1	1987
Smp_000500.2	7
Smp_000510.1	361
Smp_000520.1	1143
Smp_000530.1	1637
Smp_000540.1	2
Smp_000550.1	5
Smp_000560.1	0
Smp_000580.1	68
Smp_000590.1	581
Smp_000600.1	421
Smp_000610.1	19
Smp_000620.1	2
Smp_000630.1	82
Smp_000640.1	586
Smp_000650.1	182
Smp_000660.1	6534
Smp_000670.1	1424
Smp_000680.1	314
Smp_000690.1	3
Smp_000700.1	827
Smp_000710.1	667
Smp_000720.1	952
Smp_000730.1	205
Smp_000740.1	2879
Smp_000755.1	1050
Smp_000770.1	0
Smp_000790.1	380
Smp_000810.2	277
Smp_000820.1	1369
Smp_000830.1	12
Smp_000850.1	588
Smp_000870.1	259
Smp_000880.2	3242
Smp_000890.1	279
Smp_000900.1	76
Smp_000910.1	44
Smp_000950.1	53
Smp_000970.1	0
Smp_000980.1	1024
Smp_000990.1	525
Smp_001000.1	278
Smp_001020.1	110
Smp_001030.1	338
Smp_001040.1	4097
Smp_001050.1	4
Smp_001070.1	73
Smp_001080.1	268
Smp_001085.1	0
Smp_001090.1	430
Smp_001095.1	266
Smp_001100.1	2454
Smp_001120.1	161
Smp_001150.1	672
Smp_001160.1	109
Smp_001170.1	1996
Smp_001180.1	513
Smp_001210.1	109
Smp_001280.1	0
Smp_001330.1	3
Smp_001360.1	1383
Smp_001390.1	548
Smp_001410.1	711
Smp_001420.1	232
Smp_001430.1	835
Smp_001500.1	1160
Smp_001520.1	81
Smp_001530.1	678
Smp_001560.1	136
Smp_001590.1	426
Smp_001610.1	161
Smp_001640.1	605
Smp_001780.1	402
Smp_001830.1	2299
Smp_001890.1	0
Smp_001900.1	26
Smp_001940.1	603
Smp_001950.1	468
Smp_001960.1	467
Smp_001980.1	3
Smp_002010.1	136
Smp_002060.1	3
Smp_002070.1	0
Smp_002080.1	1039
Smp_002100.1	1091
Smp_002150.1	2767
Smp_002160.1	352
Smp_002180.1	1574
Smp_002190.1	272
Smp_002230.1	470
Smp_002280.1	1206
Smp_002350.1	13
Smp_002380.1	596
Smp_002390.1	0
Smp_002410.1	3637
Smp_002470.1	0
Smp_002500.1	0
Smp_002510.1	784
Smp_002550.1	860
Smp_002600.1	2104
Smp_002630.1	0
Smp_002640.1	163
Smp_002740.2	653
Smp_002810.1	176
Smp_002820.3	913
Smp_002840.1	979
Smp_002860.1	0
Smp_002870.1	321
Smp_002880.1	6455
Smp_002920.1	171
Smp_002930.1	57
Smp_002950.1	106
Smp_002960.1	308
Smp_003000.1	284
Smp_003110.1	1971
Smp_003130.1	274
Smp_003140.1	633
Smp_003190.1	45
Smp_003230.1	1508
Smp_003250.1	167
Smp_003270.1	163
Smp_003280.1	12
Smp_003300.1	0
Smp_003330.1	143
Smp_003340.1	1082
Smp_003410.1	3061
Smp_003440.1	704
Smp_003600.1	5
Smp_003610.2	631
Smp_003620.1	837
Smp_003630.1	822
Smp_003660.1	3141
Smp_003670.1	363
Smp_003700.1	561
Smp_003710.1	2597
Smp_003760.1	31
Smp_003770.1	3189
Smp_003790.1	4
Smp_003860.1	203
Smp_003900.1	52
Smp_003930.1	67
Smp_003940.1	182
Smp_003970.1	1340
Smp_003980.1	888
Smp_003990.1	4998
Smp_004000.1	90
Smp_004040.1	227
Smp_004060.1	151
Smp_004070.1	42
Smp_004080.1	531
Smp_004090.1	224
Smp_004120.1	483
Smp_004160.1	51
Smp_004170.1	379
Smp_004190.1	977
Smp_004200.1	628
Smp_004220.1	1570
Smp_004230.1	4
Smp_004260.1	227
Smp_004280.1	294
Smp_004310.1	2153
Smp_004350.1	821
Smp_004360.1	800
Smp_004420.1	324
Smp_004440.1	46
Smp_004470.1	1707
Smp_004480.1	1527
Smp_004510.1	19
Smp_004530.1	0
Smp_004540.1	0
Smp_004550.1	1024
Smp_004590.1	269
Smp_004600.1	2793
Smp_004630.1	137
Smp_004640.1	340
Smp_004680.1	1490
Smp_004690.1	244
Smp_004710.1	384
Smp_004730.1	128
Smp_004780.1	5373
Smp_004790.1	0
Smp_004810.3	1702
Smp_004820.1	748
Smp_004910.1	702
Smp_004940.1	1446
Smp_004980.1	497
Smp_004990.1	3363
Smp_005000.1	524
Smp_005010.1	577
Smp_005020.1	783
Smp_005050.1	157
Smp_005060.1	279
Smp_005070.1	334
Smp_005080.1	442
Smp_005140.1	7
Smp_005160.1	1017
Smp_005170.1	0
Smp_005180.1	1663
Smp_005190.2	1236
Smp_005200.1	730
Smp_005210.1	1174
Smp_005230.2	1667
Smp_005260.1	979
Smp_005280.1	335
Smp_005290.1	1758
Smp_005320.1	156
Smp_005330.1	354
Smp_005350.1	5482
Smp_005360.1	123
Smp_005390.2	557
Smp_005470.1	23
Smp_005500.1	421
Smp_005520.1	670
Smp_005570.1	198
Smp_005640.1	57
Smp_005670.1	930
Smp_005710.1	92
Smp_005720.1	2182
Smp_005740.1	2012
Smp_005780.1	284
Smp_005790.1	777
Smp_005860.1	7580
Smp_005880.1	1021
Smp_005900.1	1565
Smp_005910.1	296
Smp_005960.1	43
Smp_006000.1	483
Smp_006040.1	1093
Smp_006060.1	1511
Smp_006190.1	745
Smp_006230.1	416
Smp_006240.1	89
Smp_006250.2	729
Smp_006290.1	268
Smp_006300.1	205
Smp_006320.1	1470
Smp_006340.1	842
Smp_006350.2	1555
Smp_006390.1	2063
Smp_006440.1	781
Smp_006510.1	0
Smp_006520.1	0
Smp_006550.1	1188
Smp_006560.1	669
Smp_006590.1	211
Smp_006630.2	633
Smp_006680.1	460
Smp_006690.1	277
Smp_006700.2	461
Smp_006710.1	268
Smp_006720.2	584
Smp_006730.1	812
Smp_006740.1	4556
Smp_006750.1	596
Smp_006760.1	209
Smp_006780.1	665
Smp_006810.1	940
Smp_006830.1	708
Smp_006840.1	341
Smp_006850.1	511
Smp_006860.1	2668
Smp_006920.1	313
Smp_006930.1	710
Smp_006960.1	0
Smp_006970.1	839
Smp_006980.1	345
Smp_006990.1	779
Smp_007000.1	34
Smp_007070.1	107
Smp_007170.1	781
Smp_007180.1	990
Smp_007190.1	576
Smp_007210.1	757
Smp_007260.2	6236
Smp_007270.1	909
Smp_007290.1	134
Smp_007300.1	2846
Smp_007330.1	224
Smp_007380.1	852
Smp_007450.1	623
Smp_007500.1	1084
Smp_007510.1	723
Smp_007540.1	248
Smp_007550.1	1398
Smp_007570.1	6
Smp_007630.1	1199
Smp_007650.1	4096
Smp_007660.1	514
Smp_007670.1	152
Smp_007690.1	11
Smp_007710.1	382
Smp_007730.1	894
Smp_007760.1	534
Smp_007770.1	223
Smp_007780.1	65
Smp_007890.1	245
Smp_007900.1	2341
Smp_007950.1	15
Smp_007960.1	442
Smp_007970.1	384
Smp_008070.1	3875
Smp_008120.1	398
Smp_008140.1	137
Smp_008170.1	0
Smp_008190.1	3
Smp_008220.1	177
Smp_008230.1	737
Smp_008260.1	666
Smp_008290.1	326
Smp_008310.1	1567
Smp_008320.1	1549
Smp_008340.1	299
Smp_008360.1	408
Smp_008370.1	6
Smp_008390.1	0
Smp_008400.1	8
Smp_008430.1	1242
Smp_008440.1	409
Smp_008450.1	3
Smp_008470.2	708
Smp_008490.1	1951
Smp_008500.2	906
Smp_008545.1	8354
Smp_008580.1	771
Smp_008610.1	1034
Smp_008620.1	105
Smp_008640.1	0
Smp_008660.1	4788
Smp_008710.1	381
Smp_008770.1	644
Smp_008830.1	1342
Smp_008850.1	102
Smp_008860.1	218
Smp_008900.1	3408
Smp_008910.1	2
Smp_008920.1	12
Smp_009020.1	60
Smp_009030.1	944
Smp_009040.1	41
Smp_009070.1	841
Smp_009150.1	422
Smp_009230.1	1125
Smp_009250.1	1233
Smp_009300.1	199
Smp_009310.2	11856
Smp_009320.2	601
Smp_009340.1	118
Smp_009390.2	299
Smp_009400.1	911
Smp_009420.1	116
Smp_009430.1	455
Smp_009520.1	358
Smp_009530.1	134
Smp_009540.1	751
Smp_009550.1	217
Smp_009560.1	156
Smp_009580.1	21789
Smp_009600.1	273
Smp_009630.1	26
Smp_009650.1	3449
Smp_009690.1	6454
Smp_009710.3	715
Smp_009760.1	12400
Smp_009780.2	7087
Smp_009800.1	49
Smp_009810.1	2
Smp_009830.1	857
Smp_009990.1	622
Smp_010000.1	0
Smp_010090.1	880
Smp_010100.1	412
Smp_010110.1	311
Smp_010140.1	575
Smp_010160.1	774
Smp_010230.1	821
Smp_010250.1	978
Smp_010260.1	358
Smp_010280.1	363
Smp_010290.1	2204
Smp_010370.1	346
Smp_010380.1	93
Smp_010400.1	267
Smp_010450.1	45
Smp_010470.1	0
Smp_010550.1	4460
Smp_010620.1	313
Smp_010670.1	467
Smp_010690.1	668
Smp_010710.1	1737
Smp_010720.1	3
Smp_010770.1	1130
Smp_010800.1	63
Smp_010820.1	924
Smp_010850.1	0
Smp_010900.1	413
Smp_010930.1	1223
Smp_010940.1	5948
Smp_011000.1	94
Smp_011010.1	318
Smp_011030.1	57
Smp_011100.1	8
Smp_011120.1	1333
Smp_011150.1	81
Smp_011180.1	11
Smp_011220.1	65
Smp_011230.1	279
Smp_011270.2	3357
Smp_011430.1	65
Smp_011560.1	3487
Smp_011570.1	5374
Smp_011640.1	234
Smp_011660.1	879
Smp_011680.2	4473
Smp_011700.1	688
Smp_011710.1	638
Smp_011720.1	449
Smp_011740.1	214
Smp_011830.1	3179
Smp_011860.1	981
Smp_011870.1	107
Smp_011960.1	387
Smp_011980.1	287
Smp_011990.1	722
Smp_012000.1	38
Smp_012010.1	100
Smp_012030.1	525
Smp_012050.1	274
Smp_012070.1	490
Smp_012110.1	864
Smp_012150.1	634
Smp_012200.1	593
Smp_012230.1	0
Smp_012280.1	1035
Smp_012340.1	887
Smp_012350.2	957
Smp_012380.1	282
Smp_012400.1	202
Smp_012410.1	730
Smp_012440.1	5329
Smp_012450.1	189
Smp_012460.1	459
Smp_012470.1	2102
Smp_012480.1	482
Smp_012530.1	542
Smp_012540.1	334
Smp_012560.1	146
Smp_012570.1	1071
Smp_012580.1	997
Smp_012600.1	0
Smp_012660.1	7
Smp_012670.2	97
Smp_012680.1	30
Smp_012690.1	488
Smp_012720.1	1487
Smp_012740.2	1007
Smp_012750.1	3487
Smp_012780.1	781
Smp_012790.1	397
Smp_012800.1	503
Smp_012810.1	734
Smp_012860.1	409
Smp_012900.1	485
Smp_012920.1	50
Smp_012930.1	1079
Smp_012950.1	20
Smp_012970.1	937
Smp_012980.1	752
Smp_013040.2	6991
Smp_013050.1	285
Smp_013060.1	382
Smp_013070.1	733
Smp_013080.1	161
Smp_013150.1	49
Smp_013200.2	3681
Smp_013210.1	0
Smp_013300.1	762
Smp_013310.1	63
Smp_013360.1	834
Smp_013370.3	503
Smp_013440.1	651
Smp_013460.1	1073
Smp_013470.2	4814
Smp_013520.1	365
Smp_013540.1	439
Smp_013560.1	102
Smp_013570.1	73
Smp_013600.1	7
Smp_013610.1	151
Smp_013630.1	264
Smp_013690.1	623
Smp_013790.1	3065
Smp_013810.1	635
Smp_013840.2	1398
Smp_013860.1	1478
Smp_013870.1	566
Smp_013930.1	457
Smp_013950.1	422
Smp_014010.1	2338
Smp_014020.1	429
Smp_014050.1	457
Smp_014060.1	35
Smp_014080.1	59
Smp_014170.2	4075
Smp_014260.1	48
Smp_014270.1	41
Smp_014280.1	155
Smp_014290.1	477
Smp_014400.3	1736
Smp_014410.2	41
Smp_014420.1	40
Smp_014430.1	9
Smp_014570.1	4611
Smp_014610.1	14213
Smp_014620.1	430
Smp_014650.1	1417
Smp_014660.2	1296
Smp_014670.2	3428
Smp_014680.1	38
Smp_014730.1	68
Smp_014780.2	3501
Smp_014800.2	353
Smp_014820.1	139
Smp_014840.1	84
Smp_014850.1	425
Smp_015020.1	711
Smp_015030.1	291
Smp_015050.1	609
Smp_015070.1	914
Smp_015090.1	2285
Smp_015100.1	100
Smp_015160.1	0
Smp_015190.1	5
Smp_015220.1	218
Smp_015390.1	980
Smp_015440.1	154
Smp_015480.1	562
Smp_015490.1	0
Smp_015510.1	426
Smp_015520.1	486
Smp_015530.3	2549
Smp_015630.1	137
Smp_015670.1	309
Smp_015690.1	1875
Smp_015710.1	424
Smp_015720.1	1693
Smp_015730.1	2184
Smp_015760.1	9
Smp_015780.1	212
Smp_015800.1	355
Smp_015820.1	0
Smp_015840.1	792
Smp_015850.2	769
Smp_015860.1	426
Smp_015880.1	505
Smp_015900.1	545
Smp_015920.1	1
Smp_015980.1	841
Smp_016050.1	1705
Smp_016090.1	993
Smp_016130.1	301
Smp_016180.1	82
Smp_016200.3	1108
Smp_016230.1	63
Smp_016240.1	14
Smp_016250.2	385
Smp_016340.1	329
Smp_016380.1	335
Smp_016390.1	1219
Smp_016410.1	2188
Smp_016490.2	3174
Smp_016510.1	179
Smp_016540.1	10
Smp_016550.2	263
Smp_016600.1	1217
Smp_016630.1	397
Smp_016640.1	287
Smp_016670.1	369
Smp_016680.1	1
Smp_016730.1	55
Smp_016750.1	0
Smp_016780.1	2064
Smp_016810.1	211
Smp_016840.1	913
Smp_016870.1	156
Smp_016890.1	290
Smp_016900.1	125
Smp_016910.1	149
Smp_016920.1	108
Smp_016990.1	343
Smp_017010.4	3146
Smp_017020.1	0
Smp_017070.1	1688
Smp_017080.1	963
Smp_017090.1	214
Smp_017110.1	115
Smp_017230.1	299
Smp_017280.1	2498
Smp_017290.4	327
Smp_017350.1	155
Smp_017360.1	2961
Smp_017420.1	345
Smp_017430.1	9955
Smp_017470.1	328
Smp_017520.1	188
Smp_017610.1	297
Smp_017640.1	307
Smp_017650.2	544
Smp_017660.1	754
Smp_017670.1	59
Smp_017710.1	728
Smp_017720.1	19
Smp_017730.1	6895
Smp_017750.1	1347
Smp_017810.1	925
Smp_017830.2	2581
Smp_017860.1	76
Smp_017870.1	80
Smp_017880.1	207
Smp_017890.1	742
Smp_017900.1	761
Smp_017980.1	0
Smp_017990.1	172
Smp_018010.1	302
Smp_018020.1	1140
Smp_018030.1	366
Smp_018120.1	5
Smp_018150.1	746
Smp_018160.1	215
Smp_018170.1	180
Smp_018210.1	505
Smp_018220.2	526
Smp_018230.1	0
Smp_018240.1	7203
Smp_018250.2	10205
Smp_018260.1	1464
Smp_018280.1	442
Smp_018290.1	214
Smp_018310.1	218
Smp_018360.1	1256
Smp_018400.1	205
Smp_018430.1	211
Smp_018440.1	110
Smp_018460.1	493
Smp_018480.1	61
Smp_018490.1	56
Smp_018500.1	25
Smp_018510.1	39
Smp_018530.2	2972
Smp_018550.1	1218
Smp_018570.1	273
Smp_018580.1	164
Smp_018590.1	3
Smp_018610.1	834
Smp_018620.1	972
Smp_018640.1	169
Smp_018670.1	34
Smp_018680.1	511
Smp_018710.1	527
Smp_018720.1	23
Smp_018730.1	71
Smp_018760.1	2779
Smp_018790.1	923
Smp_018800.1	30
Smp_018870.1	166
Smp_018880.1	1
Smp_018920.1	5
Smp_018930.1	118
Smp_018940.1	22
Smp_018950.1	308
Smp_018980.1	69
Smp_018990.1	2782
Smp_019000.1	0
Smp_019010.1	2261
Smp_019030.1	3471
Smp_019040.1	254
Smp_019050.2	489
Smp_019060.1	856
Smp_019100.1	974
Smp_019130.1	227
Smp_019170.1	1090
Smp_019190.1	532
Smp_019200.1	7
Smp_019210.1	27
Smp_019260.1	928
Smp_019280.1	266
Smp_019310.1	723
Smp_019340.1	571
Smp_019350.1	2652
Smp_019380.1	523
Smp_019420.1	148
Smp_019430.1	957
Smp_019440.1	809
Smp_019460.1	2
Smp_019490.1	464
Smp_019610.1	207
Smp_019620.2	413
Smp_019630.1	1285
Smp_019640.1	689
Smp_019680.1	608
Smp_019690.1	1318
Smp_019730.2	1834
Smp_019750.2	2663
Smp_019760.1	103
Smp_019790.1	550
Smp_019810.1	77
Smp_019820.1	261
Smp_019840.2	956
Smp_019860.1	284
Smp_019880.1	630
Smp_019890.1	336
Smp_019900.1	1142
Smp_019920.1	123
Smp_019940.1	742
Smp_019950.1	661
Smp_019980.1	959
Smp_019990.1	385
Smp_020040.2	1525
Smp_020050.1	1508
Smp_020060.1	696
Smp_020070.1	3088
Smp_020080.1	188
Smp_020090.1	136
Smp_020120.1	111
Smp_020130.1	149
Smp_020170.1	100
Smp_020200.1	404
Smp_020210.1	706
Smp_020220.2	626
Smp_020270.1	456
Smp_020300.1	1018
Smp_020340.1	340
Smp_020360.1	1251
Smp_020370.1	2342
Smp_020400.1	249
Smp_020450.1	685
Smp_020460.1	3
Smp_020480.1	415
Smp_020540.2	509
Smp_020550.1	3321
Smp_020590.1	645
Smp_020660.1	0
Smp_020760.1	755
Smp_020770.1	1069
Smp_020800.1	926
Smp_020840.1	29
Smp_020880.1	0
Smp_020920.1	1560
Smp_020960.1	0
Smp_021040.1	606
Smp_021060.1	0
Smp_021070.1	302
Smp_021080.1	632
Smp_021100.1	419
Smp_021130.1	321
Smp_021140.1	3008
Smp_021160.1	536
Smp_021170.1	964
Smp_021190.1	32
Smp_021220.1	827
Smp_021260.1	13
Smp_021280.1	135
Smp_021290.1	548
Smp_021300.1	480
Smp_021320.1	141
Smp_021330.2	640
Smp_021340.2	1630
Smp_021370.1	337
Smp_021390.1	124
Smp_021460.1	2
Smp_021540.1	630
Smp_021550.1	135
Smp_021590.1	145
Smp_021600.1	740
Smp_021730.1	3638
Smp_021750.2	645
Smp_021760.1	1030
Smp_021790.2	117
Smp_021800.1	225
Smp_021830.1	193
Smp_021870.1	670
Smp_021910.1	447
Smp_021920.1	10519
Smp_021950.2	454
Smp_021960.1	126
Smp_021980.1	340
Smp_022020.1	752
Smp_022050.1	59
Smp_022070.1	36
Smp_022090.1	864
Smp_022110.1	310
Smp_022130.1	341
Smp_022140.1	271
Smp_022170.1	1147
Smp_022300.1	19
Smp_022310.1	848
Smp_022320.2	460
Smp_022330.1	2387
Smp_022340.1	3279
Smp_022400.1	6086
Smp_022410.1	22
Smp_022430.1	291
Smp_022450.2	434
Smp_022460.1	409
Smp_022470.1	161
Smp_022480.1	0
Smp_022500.1	1150
Smp_022520.1	2
Smp_022540.1	1104
Smp_022560.2	1376
Smp_022570.1	276
Smp_022610.1	3
Smp_022630.1	1086
Smp_022640.1	3187
Smp_022660.1	604
Smp_022700.2	408
Smp_022710.1	0
Smp_022720.1	1
Smp_022730.1	288
Smp_022740.1	31
Smp_022760.1	57
Smp_022810.1	508
Smp_022850.1	841
Smp_022870.1	2
Smp_022890.1	347
Smp_022960.1	763
Smp_022990.1	762
Smp_023010.1	227
Smp_023140.1	170
Smp_023150.1	604
Smp_023160.1	491
Smp_023170.1	351
Smp_023190.1	0
Smp_023230.1	391
Smp_023240.1	42
Smp_023250.1	499
Smp_023270.2	527
Smp_023290.1	39
Smp_023360.1	1966
Smp_023470.1	19
Smp_023530.1	2176
Smp_023550.1	2888
Smp_023570.1	16
Smp_023620.1	464
Smp_023660.1	565
Smp_023670.1	460
Smp_023700.2	533
Smp_023710.1	4
Smp_023830.1	106
Smp_023840.1	518
Smp_023860.1	0
Smp_023930.1	191
Smp_023940.1	409
Smp_023990.1	246
Smp_024000.1	442
Smp_024010.1	27
Smp_024030.1	266
Smp_024060.1	504
Smp_024070.1	5
Smp_024110.1	21566
Smp_024120.1	2783
Smp_024140.4	11791
Smp_024150.1	1345
Smp_024180.2	1617
Smp_024190.1	670
Smp_024220.1	651
Smp_024240.1	191
Smp_024290.1	48
Smp_024360.1	537
Smp_024370.1	2197
Smp_024380.1	381
Smp_024390.3	801
Smp_024490.1	411
Smp_024500.4	827
Smp_024520.1	1112
Smp_024580.2	911
Smp_024590.1	772
Smp_024650.1	8
Smp_024660.1	524
Smp_024670.1	224
Smp_024800.1	72
Smp_024810.1	482
Smp_024820.2	2106
Smp_024850.1	2292
Smp_024860.1	87
Smp_024870.1	2448
Smp_024880.1	1322
Smp_024900.1	780
Smp_024930.1	204
Smp_024970.1	705
Smp_025010.1	1763
Smp_025020.1	373
Smp_025030.1	320
Smp_025100.1	460
Smp_025130.1	499
Smp_025150.1	998
Smp_025160.3	1014
Smp_025180.1	0
Smp_025260.1	456
Smp_025340.1	346
Smp_025360.1	1051
Smp_025370.1	1053
Smp_025380.1	473
Smp_025390.1	4
Smp_025410.1	262
Smp_025440.1	973
Smp_025510.1	1820
Smp_025550.1	525
Smp_025560.1	421
Smp_025570.1	637
Smp_025620.1	115
Smp_025670.1	272
Smp_025680.1	296
Smp_025690.1	27
Smp_025700.1	69
Smp_025740.1	609
Smp_025750.1	225
Smp_025800.1	1032
Smp_025830.1	867
Smp_025860.1	4591
Smp_025890.1	50
Smp_025950.1	525
Smp_026030.1	58
Smp_026040.1	150
Smp_026090.1	345
Smp_026100.1	225
Smp_026160.1	3809
Smp_026190.1	1033
Smp_026200.1	0
Smp_026230.1	695
Smp_026250.3	1012
Smp_026260.1	655
Smp_026270.1	732
Smp_026280.1	360
Smp_026300.1	386
Smp_026310.1	669
Smp_026320.1	560
Smp_026340.1	422
Smp_026390.1	132
Smp_026400.1	54
Smp_026420.1	451
Smp_026440.1	27
Smp_026460.1	674
Smp_026510.1	453
Smp_026540.1	212
Smp_026560.1	6165
Smp_026570.1	317
Smp_026630.1	1174
Smp_026670.1	75
Smp_026700.1	112
Smp_026770.1	1070
Smp_026790.1	7
Smp_026810.1	74
Smp_026820.1	29
Smp_026830.2	210
Smp_026860.1	0
Smp_026880.1	0
Smp_026910.1	3270
Smp_026920.1	28
Smp_026930.1	330
Smp_027000.1	669
Smp_027010.2	945
Smp_027040.1	688
Smp_027080.1	436
Smp_027210.1	30
Smp_027220.1	421
Smp_027240.1	204
Smp_027250.1	334
Smp_027290.1	4
Smp_027300.1	340
Smp_027340.1	306
Smp_027360.1	304
Smp_027370.1	436
Smp_027390.1	801
Smp_027400.1	232
Smp_027430.1	262
Smp_027450.1	302
Smp_027480.1	1335
Smp_027500.1	41
Smp_027550.1	1597
Smp_027580.1	0
Smp_027610.1	3612
Smp_027740.1	0
Smp_027750.1	336
Smp_027820.1	4
Smp_027830.1	0
Smp_027850.1	366
Smp_027870.1	966
Smp_027880.1	768
Smp_027890.1	320
Smp_027900.1	756
Smp_027910.1	1153
Smp_027920.1	1120
Smp_027940.1	0
Smp_027970.1	295
Smp_027990.1	4
Smp_028030.1	914
Smp_028050.1	174
Smp_028060.1	401
Smp_028070.1	821
Smp_028080.1	775
Smp_028100.1	1854
Smp_028120.1	748
Smp_028130.1	4
Smp_028140.1	453
Smp_028150.1	31
Smp_028170.1	6740
Smp_028190.1	551
Smp_028200.1	1486
Smp_028210.1	25
Smp_028330.1	754
Smp_028340.1	545
Smp_028360.1	257
Smp_028370.1	2
Smp_028410.1	157
Smp_028430.1	127
Smp_028440.1	1056
Smp_028450.1	7
Smp_028490.1	200
Smp_028500.1	910
Smp_028550.1	111
Smp_028620.1	391
Smp_028630.1	1316
Smp_028640.1	0
Smp_028650.1	567
Smp_028670.1	1220
Smp_028690.1	512
Smp_028730.1	762
Smp_028800.1	12
Smp_028840.1	82
Smp_028850.1	125
Smp_028860.1	12
Smp_028870.1	1762
Smp_028910.1	5
Smp_028930.1	249
Smp_028940.1	404
Smp_028980.1	514
Smp_028990.1	610
Smp_029040.1	281
Smp_029060.1	991
Smp_029070.1	338
Smp_029100.2	271
Smp_029160.1	1464
Smp_029210.1	384
Smp_029230.1	120
Smp_029240.2	1835
Smp_029310.1	432
Smp_029360.1	429
Smp_029370.1	306
Smp_029390.1	2091
Smp_029400.1	1
Smp_029410.1	822
Smp_029470.1	449
Smp_029480.1	98
Smp_029500.1	2202
Smp_029520.1	131
Smp_029620.1	1
Smp_029670.1	263
Smp_029700.1	204
Smp_029730.1	432
Smp_029740.1	338
Smp_029750.1	401
Smp_029780.1	46
Smp_029790.1	27
Smp_029800.1	305
Smp_029820.1	2270
Smp_029850.1	604
Smp_029890.1	2382
Smp_029900.1	421
Smp_029930.1	1
Smp_029940.2	394
Smp_029950.1	0
Smp_029970.1	526
Smp_029990.1	376
Smp_030000.1	2657
Smp_030010.3	1050
Smp_030020.1	172
Smp_030030.1	225
Smp_030050.1	3
Smp_030110.1	165
Smp_030150.1	647
Smp_030180.1	245
Smp_030220.1	682
Smp_030250.1	322
Smp_030260.1	157
Smp_030280.1	393
Smp_030290.1	623
Smp_030300.1	11938
Smp_030320.1	1432
Smp_030330.2	566
Smp_030350.1	1
Smp_030370.1	13579
Smp_030400.1	794
Smp_030440.1	204
Smp_030500.1	1570
Smp_030650.1	3
Smp_030690.1	1983
Smp_030710.1	193
Smp_030730.1	20206
Smp_030760.1	381
Smp_030780.1	1442
Smp_030830.2	2009
Smp_030860.1	739
Smp_030870.1	179
Smp_030910.1	18
Smp_030920.1	1005
Smp_030930.2	191
Smp_031000.2	938
Smp_031010.1	354
Smp_031020.1	4
Smp_031040.2	846
Smp_031050.1	1479
Smp_031070.3	987
Smp_031100.1	1044
Smp_031180.1	71
Smp_031190.1	193
Smp_031220.1	88
Smp_031250.1	89
Smp_031270.1	167
Smp_031300.1	242
Smp_031310.1	2387
Smp_031350.1	189
Smp_031360.1	1318
Smp_031390.1	6
Smp_031400.1	703
Smp_031430.1	83
Smp_031530.1	45
Smp_031560.1	170
Smp_031570.1	2368
Smp_031590.1	852
Smp_031680.1	64
Smp_031690.1	423
Smp_031710.1	1120
Smp_031720.1	1126
Smp_031730.1	623
Smp_031770.1	11035
Smp_031860.1	916
Smp_031880.1	4530
Smp_031920.5	854
Smp_031940.1	607
Smp_031950.2	927
Smp_031990.1	279
Smp_032000.1	93
Smp_032060.1	794
Smp_032120.1	237
Smp_032150.1	394
Smp_032180.1	3339
Smp_032230.1	844
Smp_032240.1	339
Smp_032250.1	467
Smp_032260.1	2745
Smp_032280.1	226
Smp_032310.1	733
Smp_032320.6	1442
Smp_032370.1	2
Smp_032420.1	212
Smp_032470.1	4
Smp_032480.1	813
Smp_032490.1	153
Smp_032500.1	417
Smp_032510.1	1912
Smp_032520.1	4056
Smp_032580.2	882
Smp_032640.1	75
Smp_032670.3	0
Smp_032690.1	0
Smp_032710.1	0
Smp_032720.1	56
Smp_032740.1	0
Smp_032750.1	4
Smp_032760.1	1781
Smp_032770.1	363
Smp_032780.1	493
Smp_032790.1	324
Smp_032800.2	724
Smp_032810.1	1011
Smp_032820.1	679
Smp_032920.2	451
Smp_032930.2	657
Smp_032950.1	771
Smp_032970.1	12
Smp_032980.1	0
Smp_032990.1	3
Smp_033000.1	21
Smp_033010.1	27
Smp_033020.1	616
Smp_033040.1	1958
Smp_033050.1	1070
Smp_033110.1	303
Smp_033130.1	283
Smp_033140.1	211
Smp_033150.1	62
Smp_033200.1	25
Smp_033210.1	83
Smp_033250.1	1028
Smp_033260.2	510
Smp_033330.1	399
Smp_033350.1	655
Smp_033380.1	0
Smp_033400.1	1441
Smp_033440.1	0
Smp_033510.1	7
Smp_033530.3	1749
Smp_033540.1	1670
Smp_033550.1	1062
Smp_033590.1	162
Smp_033600.1	608
Smp_033610.1	511
Smp_033620.1	562
Smp_033660.1	410
Smp_033670.5	1983
Smp_033680.1	426
Smp_033700.1	219
Smp_033710.1	1769
Smp_033760.2	1642
Smp_033770.1	525
Smp_033870.1	609
Smp_033930.1	18
Smp_033950.2	1131
Smp_033970.1	669
Smp_033990.1	415
Smp_034000.1	864
Smp_034080.1	64
Smp_034090.1	252
Smp_034100.1	358
Smp_034120.1	958
Smp_034160.1	12
Smp_034190.1	1393
Smp_034220.1	110
Smp_034270.2	407
Smp_034300.1	32
Smp_034310.1	12
Smp_034400.1	563
Smp_034410.1	3130
Smp_034420.2	1917
Smp_034430.1	468
Smp_034440.1	41
Smp_034450.1	409
Smp_034490.1	963
Smp_034500.1	245
Smp_034530.1	158
Smp_034550.1	2880
Smp_034580.1	0
Smp_034610.1	46
Smp_034660.1	653
Smp_034670.1	619
Smp_034680.1	5
Smp_034700.3	397
Smp_034840.2	12989
Smp_034850.1	489
Smp_034860.1	5
Smp_034870.1	3143
Smp_034920.1	108
Smp_034940.2	1191
Smp_034980.1	1318
Smp_035000.1	57
Smp_035010.1	422
Smp_035020.2	532
Smp_035030.1	2867
Smp_035040.1	62
Smp_035080.1	172
Smp_035090.2	639
Smp_035110.1	606
Smp_035120.1	8
Smp_035140.1	174
Smp_035150.1	360
Smp_035160.1	68
Smp_035180.1	25
Smp_035190.2	577
Smp_035200.4	10184
Smp_035210.1	3980
Smp_035220.1	95
Smp_035250.1	27
Smp_035260.1	1611
Smp_035270.2	1981
Smp_035280.1	407
Smp_035290.1	46
Smp_035300.2	591
Smp_035310.1	1906
Smp_035360.1	351
Smp_035370.1	25
Smp_035380.1	23
Smp_035390.1	623
Smp_035410.1	764
Smp_035430.2	1971
Smp_035460.1	158
Smp_035470.1	2559
Smp_035480.1	621
Smp_035500.1	49
Smp_035540.1	179
Smp_035550.1	20
Smp_035560.1	1181
Smp_035580.1	837
Smp_035620.1	459
Smp_035640.1	0
Smp_035650.1	3
Smp_035700.1	752
Smp_035730.1	304
Smp_035790.1	1746
Smp_035800.1	1467
Smp_035870.1	6
Smp_035930.1	101
Smp_036010.1	288
Smp_036020.1	150
Smp_036060.1	683
Smp_036090.1	432
Smp_036130.1	1146
Smp_036180.1	594
Smp_036220.1	1707
Smp_036250.1	568
Smp_036270.2	4458
Smp_036370.1	437
Smp_036390.1	568
Smp_036400.1	1502
Smp_036470.1	12
Smp_036500.1	599
Smp_036550.1	384
Smp_036570.1	82
Smp_036590.1	2413
Smp_036630.1	159
Smp_036660.1	38
Smp_036670.1	21
Smp_036720.1	24
Smp_036760.1	20
Smp_036780.1	124
Smp_036920.1	230
Smp_036930.1	252
Smp_036940.1	712
Smp_036950.1	1274
Smp_036980.1	47
Smp_036990.1	845
Smp_037120.1	462
Smp_037190.1	324
Smp_037200.1	303
Smp_037210.1	117
Smp_037230.1	7786
Smp_037290.1	326
Smp_037380.1	292
Smp_037400.1	259
Smp_037430.1	2
Smp_037460.1	633
Smp_037510.1	17
Smp_037530.1	463
Smp_037540.2	3209
Smp_037590.1	613
Smp_037610.1	0
Smp_037640.1	405
Smp_037690.1	0
Smp_037700.1	1519
Smp_037780.1	1007
Smp_037860.1	1796
Smp_037900.1	150
Smp_037910.1	1226
Smp_037930.1	344
Smp_037960.1	341
Smp_038030.1	882
Smp_038080.1	1386
Smp_038100.1	8421
Smp_038140.1	244
Smp_038210.1	1134
Smp_038240.1	794
Smp_038300.1	304
Smp_038330.1	343
Smp_038340.1	782
Smp_038410.1	75
Smp_038420.1	445
Smp_038430.1	104
Smp_038440.1	398
Smp_038510.1	5060
Smp_038530.1	369
Smp_038540.1	178
Smp_038560.2	3895
Smp_038630.1	208
Smp_038640.1	447
Smp_038680.1	379
Smp_038700.5	698
Smp_038710.1	427
Smp_038730.5	885
Smp_038820.1	160
Smp_038830.1	548
Smp_038840.1	196
Smp_038870.1	1499
Smp_038920.1	0
Smp_038930.1	853
Smp_038940.1	257
Smp_038950.1	8106
Smp_038960.1	3210
Smp_038970.1	20
Smp_038980.2	390
Smp_038990.1	398
Smp_039000.1	1606
Smp_039010.1	0
Smp_039080.1	816
Smp_039130.1	1527
Smp_039160.1	857
Smp_039180.2	1184
Smp_039300.1	1101
Smp_039340.1	738
Smp_039390.1	229
Smp_039400.1	3896
Smp_039470.1	0
Smp_039490.1	1700
Smp_039590.1	70
Smp_039600.1	13
Smp_039620.1	28
Smp_039640.2	1286
Smp_039650.1	232
Smp_039670.1	716
Smp_039740.1	527
Smp_039750.1	227
Smp_039810.1	519
Smp_039820.1	1046
Smp_039870.2	793
Smp_039970.1	153
Smp_039980.1	197
Smp_040020.1	66
Smp_040080.1	1868
Smp_040100.1	365
Smp_040110.1	14
Smp_040130.1	11374
Smp_040190.1	1134
Smp_040270.1	1048
Smp_040280.1	520
Smp_040350.1	170
Smp_040360.1	298
Smp_040390.1	0
Smp_040440.1	14
Smp_040450.1	258
Smp_040460.1	759
Smp_040500.1	1543
Smp_040510.1	670
Smp_040540.1	935
Smp_040550.1	213
Smp_040560.1	270
Smp_040570.1	2182
Smp_040610.1	42
Smp_040680.1	193
Smp_040710.1	121
Smp_040720.1	606
Smp_040770.1	691
Smp_040790.1	3085
Smp_040800.1	2266
Smp_040960.1	207
Smp_040970.1	3861
Smp_040990.1	83
Smp_041050.1	531
Smp_041060.1	1159
Smp_041100.1	296
Smp_041190.2	890
Smp_041210.1	31
Smp_041280.1	179
Smp_041320.1	0
Smp_041350.1	42
Smp_041370.1	720
Smp_041390.1	753
Smp_041430.1	2342
Smp_041450.1	1761
Smp_041460.1	358
Smp_041480.2	1405
Smp_041490.1	158
Smp_041500.1	518
Smp_041520.1	262
Smp_041540.1	575
Smp_041550.1	571
Smp_041570.1	27
Smp_041600.1	1347
Smp_041630.1	363
Smp_041650.1	1318
Smp_041680.1	177
Smp_041700.1	60
Smp_041730.2	682
Smp_041740.1	3621
Smp_041750.1	693
Smp_041760.1	1699
Smp_041770.1	2817
Smp_041820.1	157
Smp_041830.1	745
Smp_041880.1	16
Smp_041890.2	361
Smp_041960.1	0
Smp_041970.1	0
Smp_041980.1	2301
Smp_042020.1	2052
Smp_042030.1	305
Smp_042050.1	380
Smp_042060.1	650
Smp_042080.2	291
Smp_042090.1	3071
Smp_042110.1	752
Smp_042120.1	135
Smp_042140.1	897
Smp_042150.1	46
Smp_042160.2	36396
Smp_042170.1	13
Smp_042210.1	160
Smp_042230.1	100
Smp_042270.2	1623
Smp_042280.1	239
Smp_042300.1	3439
Smp_042340.1	344
Smp_042390.1	187
Smp_042400.1	1076
Smp_042420.1	255
Smp_042430.2	83
Smp_042440.1	257
Smp_042530.1	44
Smp_042550.1	1489
Smp_042560.1	513
Smp_042590.1	1388
Smp_042630.1	180
Smp_042670.2	634
Smp_042680.1	853
Smp_042690.1	1281
Smp_042700.1	184
Smp_042720.1	13
Smp_042740.1	277
Smp_042770.1	151
Smp_042780.1	269
Smp_042790.1	231
Smp_042810.1	70
Smp_042910.1	454
Smp_042920.1	177
Smp_042980.1	189
Smp_042990.1	409
Smp_043010.1	289
Smp_043030.1	4986
Smp_043040.1	32
Smp_043070.1	125
Smp_043100.1	2033
Smp_043110.1	778
Smp_043120.1	2991
Smp_043130.1	355
Smp_043150.1	6603
Smp_043170.1	470
Smp_043200.1	297
Smp_043210.1	913
Smp_043220.1	1886
Smp_043250.1	0
Smp_043260.1	7
Smp_043270.1	0
Smp_043290.1	10
Smp_043300.1	0
Smp_043320.1	0
Smp_043340.1	0
Smp_043350.1	358
Smp_043360.1	21
Smp_043390.1	722
Smp_043420.1	34
Smp_043500.1	905
Smp_043570.1	117
Smp_043580.1	187
Smp_043600.1	259
Smp_043610.1	474
Smp_043620.1	270
Smp_043650.1	436
Smp_043670.2	4953
Smp_043780.1	337
Smp_043820.1	58
Smp_043860.1	11
Smp_043910.1	35
Smp_043930.1	207
Smp_043940.2	658
Smp_043970.1	625
Smp_043990.1	3075
Smp_044000.1	4867
Smp_044010.2	16056
Smp_044020.1	170
Smp_044060.1	177
Smp_044160.1	388
Smp_044250.1	610
Smp_044260.1	226
Smp_044280.1	529
Smp_044400.1	129
Smp_044440.1	715
Smp_044470.1	212
Smp_044520.1	300
Smp_044530.1	1136
Smp_044550.8	5556
Smp_044560.1	458
Smp_044580.1	2390
Smp_044610.1	17
Smp_044680.1	1838
Smp_044690.1	253
Smp_044750.1	667
Smp_044770.1	644
Smp_044800.1	84
Smp_044810.1	676
Smp_044820.1	121
Smp_044850.1	393
Smp_044870.1	127
Smp_044920.1	1522
Smp_044950.1	678
Smp_044970.1	5390
Smp_045010.1	282
Smp_045040.1	1705
Smp_045060.1	520
Smp_045070.1	501
Smp_045200.1	7685
Smp_045220.2	6682
Smp_045230.1	483
Smp_045250.1	422
Smp_045260.1	1147
Smp_045300.1	397
Smp_045360.3	2238
Smp_045400.1	1410
Smp_045410.1	484
Smp_045420.1	146
Smp_045430.3	303
Smp_045470.1	12
Smp_045480.2	784
Smp_045490.1	10
Smp_045500.1	282
Smp_045510.1	990
Smp_045550.1	1047
Smp_045560.1	2464
Smp_045590.1	658
Smp_045600.1	60
Smp_045610.1	2558
Smp_045620.1	387
Smp_045640.1	7
Smp_045650.1	95
Smp_045680.1	27
Smp_045710.1	840
Smp_045730.1	501
Smp_045750.1	230
Smp_045760.1	327
Smp_045780.1	591
Smp_045790.1	606
Smp_045810.2	403
Smp_045860.1	580
Smp_045920.2	329
Smp_045930.1	545
Smp_045940.1	3591
Smp_045950.2	1184
Smp_045960.1	1230
Smp_045980.1	757
Smp_045990.1	83
Smp_046020.1	1641
Smp_046030.1	331
Smp_046040.1	0
Smp_046060.1	4337
Smp_046090.2	3487
Smp_046100.1	1054
Smp_046120.1	86
Smp_046130.1	750
Smp_046140.1	1301
Smp_046160.1	306
Smp_046180.1	0
Smp_046190.1	377
Smp_046250.1	753
Smp_046280.1	199
Smp_046290.1	1978
Smp_046360.1	271
Smp_046410.1	153
Smp_046430.1	456
Smp_046450.1	752
Smp_046500.2	827
Smp_046550.1	435
Smp_046600.1	3808
Smp_046630.1	3517
Smp_046640.1	76
Smp_046650.1	12
Smp_046680.1	531
Smp_046690.1	8926
Smp_046740.1	1829
Smp_046750.1	415
Smp_046780.1	34
Smp_046790.1	327
Smp_046800.1	1179
Smp_046810.1	841
Smp_046870.1	294
Smp_046880.2	793
Smp_046890.1	381
Smp_046900.1	296
Smp_046910.1	37
Smp_046930.1	8407
Smp_046980.1	367
Smp_047060.1	686
Smp_047090.1	311
Smp_047100.2	507
Smp_047110.1	581
Smp_047180.1	31
Smp_047190.1	691
Smp_047200.1	6600
Smp_047240.2	53
Smp_047320.1	151
Smp_047330.1	215
Smp_047360.1	961
Smp_047370.1	4462
Smp_047400.1	93
Smp_047410.1	523
Smp_047440.1	720
Smp_047450.1	483
Smp_047460.1	449
Smp_047500.1	310
Smp_047540.1	275
Smp_047550.1	23
Smp_047570.1	115
Smp_047610.1	48
Smp_047620.1	156
Smp_047640.1	1
Smp_047650.1	1229
Smp_047660.1	361
Smp_047680.1	92
Smp_047700.1	338
Smp_047720.1	179
Smp_047740.1	953
Smp_047860.1	292
Smp_047870.1	572
Smp_047900.1	328
Smp_048030.1	13
Smp_048040.1	3
Smp_048050.1	0
Smp_048060.1	0
Smp_048080.1	219
Smp_048160.1	560
Smp_048230.1	640
Smp_048240.1	974
Smp_048260.2	692
Smp_048270.2	237
Smp_048310.1	272
Smp_048380.1	47
Smp_048420.1	319
Smp_048430.1	3606
Smp_048520.1	478
Smp_048540.1	115
Smp_048550.1	302
Smp_048560.1	1843
Smp_048620.1	237
Smp_048650.1	402
Smp_048660.1	1054
Smp_048680.1	92
Smp_048690.1	105
Smp_048760.2	354
Smp_048830.1	701
Smp_048870.1	144
Smp_048880.1	385
Smp_048930.1	58
Smp_048940.1	564
Smp_048970.1	397
Smp_048980.1	850
Smp_048990.1	494
Smp_049000.1	581
Smp_049010.1	855
Smp_049140.1	663
Smp_049150.1	1614
Smp_049160.1	91
Smp_049170.1	712
Smp_049230.1	10
Smp_049240.1	221
Smp_049250.1	1883
Smp_049270.1	5598
Smp_049280.1	0
Smp_049300.3	461
Smp_049330.1	714
Smp_049380.1	1262
Smp_049390.1	754
Smp_049400.1	9
Smp_049450.1	215
Smp_049500.1	1470
Smp_049510.1	825
Smp_049520.1	1692
Smp_049550.1	8841
Smp_049580.1	674
Smp_049600.4	1009
Smp_049610.1	57
Smp_049630.1	769
Smp_049680.1	945
Smp_049730.2	1398
Smp_049740.1	400
Smp_049760.1	664
Smp_049850.1	972
Smp_049880.1	527
Smp_049890.1	214
Smp_049910.1	557
Smp_049920.3	427
Smp_049930.1	422
Smp_049970.5	764
Smp_049990.1	650
Smp_050080.1	357
Smp_050110.1	507
Smp_050130.1	1067
Smp_050160.1	232
Smp_050220.1	799
Smp_050250.1	543
Smp_050270.1	1396
Smp_050280.1	1763
Smp_050310.1	9
Smp_050350.2	462
Smp_050360.1	530
Smp_050380.1	115
Smp_050390.1	22188
Smp_050430.1	396
Smp_050470.1	332
Smp_050520.1	684
Smp_050540.1	218
Smp_050570.1	776
Smp_050590.1	417
Smp_050630.1	989
Smp_050640.1	580
Smp_050700.1	580
Smp_050730.1	520
Smp_050740.1	446
Smp_050750.1	568
Smp_050760.1	245
Smp_050820.1	197
Smp_050830.1	550
Smp_050880.1	215
Smp_050890.1	592
Smp_050920.1	392
Smp_050940.1	2210
Smp_051000.1	242
Smp_051010.1	285
Smp_051050.1	0
Smp_051060.1	28
Smp_051070.1	41
Smp_051080.1	976
Smp_051090.1	51
Smp_051110.1	363
Smp_051120.1	45
Smp_051130.1	48
Smp_051210.1	2635
Smp_051220.1	50
Smp_051230.1	1792
Smp_051260.1	4459
Smp_051280.1	563
Smp_051290.1	19
Smp_051300.1	912
Smp_051320.1	206
Smp_051360.1	1759
Smp_051390.1	595
Smp_051400.1	137
Smp_051410.1	140
Smp_051420.1	88
Smp_051500.1	107
Smp_051510.1	697
Smp_051530.1	1019
Smp_051550.1	468
Smp_051580.1	53
Smp_051640.1	135
Smp_051660.1	306
Smp_051670.1	0
Smp_051760.1	66
Smp_051810.1	528
Smp_051920.2	213
Smp_051930.1	680
Smp_051990.1	1344
Smp_052060.1	1208
Smp_052140.1	316
Smp_052150.1	65
Smp_052160.1	104
Smp_052230.1	734
Smp_052250.1	294
Smp_052280.1	1165
Smp_052290.1	35
Smp_052330.1	269
Smp_052350.1	602
Smp_052390.1	54
Smp_052420.1	276
Smp_052460.1	0
Smp_052470.1	217
Smp_052500.1	231
Smp_052510.1	2
Smp_052560.1	403
Smp_052630.1	40
Smp_052640.1	500
Smp_052660.1	41
Smp_052710.1	347
Smp_052730.1	34
Smp_052740.1	205
Smp_052750.1	164
Smp_052760.1	93
Smp_052780.1	78
Smp_052790.1	568
Smp_052800.1	345
Smp_052810.1	1160
Smp_052870.1	1342
Smp_052880.1	414
Smp_052890.1	372
Smp_052910.1	1456
Smp_052990.1	65
Smp_053020.1	298
Smp_053030.1	810
Smp_053040.1	568
Smp_053060.3	1375
Smp_053100.1	934
Smp_053120.1	91
Smp_053130.1	3824
Smp_053140.1	472
Smp_053160.1	242
Smp_053190.1	4
Smp_053220.1	3052
Smp_053230.1	4139
Smp_053300.1	32
Smp_053390.1	1682
Smp_053420.1	1074
Smp_053430.1	404
Smp_053460.1	267
Smp_053470.1	207
Smp_053510.1	1036
Smp_053520.1	1
Smp_053550.1	479
Smp_053560.1	492
Smp_053610.1	2360
Smp_053640.1	212
Smp_053700.1	1291
Smp_053760.1	0
Smp_053780.1	220
Smp_053790.1	46
Smp_053800.1	303
Smp_053820.1	3190
Smp_053830.1	1991
Smp_053900.1	2531
Smp_053940.1	3609
Smp_053950.1	793
Smp_053990.1	481
Smp_054010.1	402
Smp_054070.1	376
Smp_054120.1	498
Smp_054160.1	21988
Smp_054170.1	255
Smp_054200.1	1094
Smp_054220.1	1013
Smp_054230.1	164
Smp_054240.1	3123
Smp_054300.1	46
Smp_054310.1	470
Smp_054320.1	194
Smp_054330.1	219
Smp_054340.2	3498
Smp_054350.1	258
Smp_054360.1	836
Smp_054410.1	799
Smp_054430.1	0
Smp_054440.1	0
Smp_054450.1	80
Smp_054470.1	218
Smp_054540.1	2062
Smp_054560.1	839
Smp_054600.1	550
Smp_054610.1	165
Smp_054620.1	49
Smp_054640.1	193
Smp_054680.1	0
Smp_054730.1	1347
Smp_054770.1	174
Smp_054780.1	3627
Smp_054790.2	1105
Smp_054800.1	1000
Smp_054810.1	292
Smp_054820.1	351
Smp_054840.1	396
Smp_055050.1	1830
Smp_055090.1	339
Smp_055100.1	194
Smp_055130.1	376
Smp_055140.1	7
Smp_055190.1	398
[truncated: 8,599 more rows]
