# Supplementary material for: Transcriptome of the parasitic flatworm Schistosoma mansoni during intra-mammalian development
Source: PLoS Negl Trop Dis. 2020 May 6;14(5):e0007743. doi: 10.1371/journal.pntd.0007743 (PMC7263636; doi:10.1371/journal.pntd.0007743)
Supplement: S3 File — A zipped folder containing final counts from HTSeq-count. The folder contains the following files: D06_SM_1_17675_4_1.htseq-count.txt, D06_SM_2_17675_4_2.htseq-count.txt, D06_SM_3_17675_4_3.htseq-count.txt, D06_SM_4_17675_4_4.htseq-count.txt, D06_SM_5_17675_4_5.htseq-count.txt, D06_SM_6_17675_4_6.htseq-count.txt, D06_SM_7_17675_4_7.htseq-count.txt, D13_SM_1_17675_4_8.htseq-count.txt, D13_SM_2_17675_4_9.htseq-count.txt, D13_SM_3_17675_4_10.htseq-count.txt, D17_SM_1_17675_4_11.htseq-count.txt, D17_SM_2_17675_4_12.htseq-count.txt, D17_SM_3_17675_4_13.htseq-count.txt, D21_SM_1_17675_4_14.htseq-count.txt, D21_SM_2_17675_4_15.htseq-count.txt, D21_SM_3_17675_4_16.htseq-count.txt, D28_SM_1_17675_4_17.htseq-count.txt, D28_SM_2_17675_4_18.htseq-count.txt, D28_SM_3_17675_4_19.htseq-count.txt, D35_SM_1_17675_4_20.htseq-count.txt, D35_SM_2_17675_4_21.htseq-count.txt, D35_SM_3_17675_4_22.htseq-count.txt. (ZIP) [file pntd.0007743.s024.zip › S3_Final_counts/D28_SM_2_17675_4_18.htseq-count.txt]

Smp_000020.1	1104
Smp_000030.1	4055
Smp_000040.1	1437
Smp_000050.1	231
Smp_000070.1	661
Smp_000075.1	0
Smp_000080.1	361
Smp_000090.1	79
Smp_000100.1	5791
Smp_000110.1	365
Smp_000120.1	0
Smp_000130.1	1393
Smp_000140.1	386
Smp_000150.1	719
Smp_000160.1	205
Smp_000170.1	82
Smp_000180.1	68
Smp_000190.1	638
Smp_000200.1	238
Smp_000210.1	11
Smp_000220.1	133
Smp_000230.1	90
Smp_000240.1	3525
Smp_000250.1	0
Smp_000260.1	14165
Smp_000270.1	117
Smp_000280.1	787
Smp_000290.1	25
Smp_000300.1	431
Smp_000310.1	706
Smp_000320.1	622
Smp_000330.1	0
Smp_000340.1	64
Smp_000350.2	11
Smp_000370.1	8
Smp_000380.1	0
Smp_000390.1	340
Smp_000400.1	81
Smp_000410.1	814
Smp_000420.1	1559
Smp_000430.1	2909
Smp_000460.1	2409
Smp_000470.1	507
Smp_000480.1	1757
Smp_000500.2	0
Smp_000510.1	361
Smp_000520.1	1061
Smp_000530.1	1600
Smp_000540.1	3
Smp_000550.1	4
Smp_000560.1	0
Smp_000580.1	84
Smp_000590.1	586
Smp_000600.1	401
Smp_000610.1	11
Smp_000620.1	5
Smp_000630.1	60
Smp_000640.1	562
Smp_000650.1	206
Smp_000660.1	5735
Smp_000670.1	1449
Smp_000680.1	291
Smp_000690.1	12
Smp_000700.1	725
Smp_000710.1	597
Smp_000720.1	1129
Smp_000730.1	227
Smp_000740.1	3048
Smp_000755.1	900
Smp_000770.1	0
Smp_000790.1	396
Smp_000810.2	301
Smp_000820.1	1489
Smp_000830.1	8
Smp_000850.1	571
Smp_000870.1	269
Smp_000880.2	3039
Smp_000890.1	238
Smp_000900.1	66
Smp_000910.1	59
Smp_000950.1	45
Smp_000970.1	0
Smp_000980.1	962
Smp_000990.1	532
Smp_001000.1	312
Smp_001020.1	93
Smp_001030.1	322
Smp_001040.1	4208
Smp_001050.1	10
Smp_001070.1	66
Smp_001080.1	278
Smp_001085.1	2
Smp_001090.1	449
Smp_001095.1	245
Smp_001100.1	2110
Smp_001120.1	147
Smp_001150.1	675
Smp_001160.1	101
Smp_001170.1	1797
Smp_001180.1	625
Smp_001210.1	127
Smp_001280.1	1
Smp_001330.1	0
Smp_001360.1	1374
Smp_001390.1	545
Smp_001410.1	641
Smp_001420.1	278
Smp_001430.1	763
Smp_001500.1	1094
Smp_001520.1	71
Smp_001530.1	843
Smp_001560.1	146
Smp_001590.1	428
Smp_001610.1	170
Smp_001640.1	568
Smp_001780.1	310
Smp_001830.1	1984
Smp_001890.1	0
Smp_001900.1	8
Smp_001940.1	543
Smp_001950.1	492
Smp_001960.1	387
Smp_001980.1	1
Smp_002010.1	153
Smp_002060.1	1
Smp_002070.1	1
Smp_002080.1	1032
Smp_002100.1	1187
Smp_002150.1	2707
Smp_002160.1	363
Smp_002180.1	1420
Smp_002190.1	276
Smp_002230.1	516
Smp_002280.1	1455
Smp_002350.1	10
Smp_002380.1	605
Smp_002390.1	0
Smp_002410.1	3487
Smp_002470.1	0
Smp_002500.1	0
Smp_002510.1	715
Smp_002550.1	703
Smp_002600.1	1481
Smp_002630.1	0
Smp_002640.1	125
Smp_002740.2	628
Smp_002810.1	175
Smp_002820.3	947
Smp_002840.1	1017
Smp_002860.1	0
Smp_002870.1	311
Smp_002880.1	6090
Smp_002920.1	156
Smp_002930.1	30
Smp_002950.1	80
Smp_002960.1	327
Smp_003000.1	266
Smp_003110.1	2094
Smp_003130.1	262
Smp_003140.1	586
Smp_003190.1	33
Smp_003230.1	1423
Smp_003250.1	190
Smp_003270.1	154
Smp_003280.1	2
Smp_003300.1	0
Smp_003330.1	152
Smp_003340.1	1102
Smp_003410.1	2635
Smp_003440.1	551
Smp_003600.1	7
Smp_003610.2	571
Smp_003620.1	787
Smp_003630.1	832
Smp_003660.1	2866
Smp_003670.1	317
Smp_003700.1	560
Smp_003710.1	2701
Smp_003760.1	33
Smp_003770.1	2934
Smp_003790.1	4
Smp_003860.1	227
Smp_003900.1	52
Smp_003930.1	88
Smp_003940.1	165
Smp_003970.1	1194
Smp_003980.1	860
Smp_003990.1	4884
Smp_004000.1	105
Smp_004040.1	167
Smp_004060.1	116
Smp_004070.1	44
Smp_004080.1	408
Smp_004090.1	203
Smp_004120.1	531
Smp_004160.1	45
Smp_004170.1	300
Smp_004190.1	1028
Smp_004200.1	505
Smp_004220.1	1514
Smp_004230.1	2
Smp_004260.1	240
Smp_004280.1	263
Smp_004310.1	1943
Smp_004350.1	766
Smp_004360.1	813
Smp_004420.1	252
Smp_004440.1	64
Smp_004470.1	1704
Smp_004480.1	1430
Smp_004510.1	16
Smp_004530.1	3
Smp_004540.1	4
Smp_004550.1	920
Smp_004590.1	262
Smp_004600.1	2897
Smp_004630.1	119
Smp_004640.1	284
Smp_004680.1	1470
Smp_004690.1	253
Smp_004710.1	389
Smp_004730.1	97
Smp_004780.1	6466
Smp_004790.1	0
Smp_004810.3	1674
Smp_004820.1	640
Smp_004910.1	676
Smp_004940.1	1214
Smp_004980.1	505
Smp_004990.1	3256
Smp_005000.1	622
Smp_005010.1	562
Smp_005020.1	892
Smp_005050.1	146
Smp_005060.1	238
Smp_005070.1	306
Smp_005080.1	363
Smp_005140.1	8
Smp_005160.1	1127
Smp_005170.1	0
Smp_005180.1	1607
Smp_005190.2	1411
Smp_005200.1	824
Smp_005210.1	1186
Smp_005230.2	1747
Smp_005260.1	966
Smp_005280.1	311
Smp_005290.1	1761
Smp_005320.1	163
Smp_005330.1	376
Smp_005350.1	5053
Smp_005360.1	124
Smp_005390.2	504
Smp_005470.1	20
Smp_005500.1	386
Smp_005520.1	642
Smp_005570.1	243
Smp_005640.1	59
Smp_005670.1	903
Smp_005710.1	72
Smp_005720.1	2534
Smp_005740.1	2112
Smp_005780.1	307
Smp_005790.1	761
Smp_005860.1	7103
Smp_005880.1	1049
Smp_005900.1	1557
Smp_005910.1	255
Smp_005960.1	33
Smp_006000.1	388
Smp_006040.1	1066
Smp_006060.1	1629
Smp_006190.1	705
Smp_006230.1	415
Smp_006240.1	99
Smp_006250.2	728
Smp_006290.1	348
Smp_006300.1	264
Smp_006320.1	1507
Smp_006340.1	835
Smp_006350.2	1566
Smp_006390.1	1990
Smp_006440.1	813
Smp_006510.1	0
Smp_006520.1	0
Smp_006550.1	1196
Smp_006560.1	621
Smp_006590.1	198
Smp_006630.2	589
Smp_006680.1	435
Smp_006690.1	271
Smp_006700.2	466
Smp_006710.1	317
Smp_006720.2	563
Smp_006730.1	832
Smp_006740.1	4478
Smp_006750.1	532
Smp_006760.1	174
Smp_006780.1	588
Smp_006810.1	963
Smp_006830.1	662
Smp_006840.1	322
Smp_006850.1	488
Smp_006860.1	2784
Smp_006920.1	376
Smp_006930.1	894
Smp_006960.1	0
Smp_006970.1	911
Smp_006980.1	391
Smp_006990.1	666
Smp_007000.1	20
Smp_007070.1	84
Smp_007170.1	783
Smp_007180.1	1041
Smp_007190.1	538
Smp_007210.1	651
Smp_007260.2	6600
Smp_007270.1	822
Smp_007290.1	148
Smp_007300.1	2711
Smp_007330.1	232
Smp_007380.1	806
Smp_007450.1	569
Smp_007500.1	1162
Smp_007510.1	705
Smp_007540.1	195
Smp_007550.1	1334
Smp_007570.1	3
Smp_007630.1	1128
Smp_007650.1	4345
Smp_007660.1	505
Smp_007670.1	74
Smp_007690.1	10
Smp_007710.1	365
Smp_007730.1	830
Smp_007760.1	470
Smp_007770.1	224
Smp_007780.1	80
Smp_007890.1	203
Smp_007900.1	2032
Smp_007950.1	5
Smp_007960.1	354
Smp_007970.1	335
Smp_008070.1	3703
Smp_008120.1	398
Smp_008140.1	168
Smp_008170.1	0
Smp_008190.1	4
Smp_008220.1	157
Smp_008230.1	702
Smp_008260.1	703
Smp_008290.1	323
Smp_008310.1	1420
Smp_008320.1	1543
Smp_008340.1	324
Smp_008360.1	388
Smp_008370.1	4
Smp_008390.1	0
Smp_008400.1	6
Smp_008430.1	1209
Smp_008440.1	365
Smp_008450.1	6
Smp_008470.2	716
Smp_008490.1	2000
Smp_008500.2	917
Smp_008545.1	8457
Smp_008580.1	762
Smp_008610.1	616
Smp_008620.1	183
Smp_008640.1	0
Smp_008660.1	4674
Smp_008710.1	349
Smp_008770.1	599
Smp_008830.1	1350
Smp_008850.1	100
Smp_008860.1	233
Smp_008900.1	3621
Smp_008910.1	3
Smp_008920.1	9
Smp_009020.1	38
Smp_009030.1	871
Smp_009040.1	47
Smp_009070.1	912
Smp_009150.1	397
Smp_009230.1	980
Smp_009250.1	1289
Smp_009300.1	160
Smp_009310.2	11892
Smp_009320.2	567
Smp_009340.1	137
Smp_009390.2	297
Smp_009400.1	934
Smp_009420.1	97
Smp_009430.1	445
Smp_009520.1	297
Smp_009530.1	145
Smp_009540.1	784
Smp_009550.1	263
Smp_009560.1	174
Smp_009580.1	20928
Smp_009600.1	236
Smp_009630.1	17
Smp_009650.1	3273
Smp_009690.1	6196
Smp_009710.3	633
Smp_009760.1	12461
Smp_009780.2	6617
Smp_009800.1	49
Smp_009810.1	2
Smp_009830.1	740
Smp_009990.1	591
Smp_010000.1	1
Smp_010090.1	878
Smp_010100.1	376
Smp_010110.1	344
Smp_010140.1	521
Smp_010160.1	694
Smp_010230.1	969
Smp_010250.1	1009
Smp_010260.1	271
Smp_010280.1	368
Smp_010290.1	2334
Smp_010370.1	331
Smp_010380.1	92
Smp_010400.1	226
Smp_010450.1	30
Smp_010470.1	1
Smp_010550.1	4637
Smp_010620.1	315
Smp_010670.1	386
Smp_010690.1	679
Smp_010710.1	1656
Smp_010720.1	2
Smp_010770.1	1084
Smp_010800.1	85
Smp_010820.1	965
Smp_010850.1	0
Smp_010900.1	434
Smp_010930.1	1242
Smp_010940.1	5573
Smp_011000.1	98
Smp_011010.1	283
Smp_011030.1	69
Smp_011100.1	1
Smp_011120.1	1307
Smp_011150.1	119
Smp_011180.1	8
Smp_011220.1	45
Smp_011230.1	277
Smp_011270.2	2537
Smp_011430.1	50
Smp_011560.1	3416
Smp_011570.1	5215
Smp_011640.1	230
Smp_011660.1	966
Smp_011680.2	4030
Smp_011700.1	795
Smp_011710.1	611
Smp_011720.1	419
Smp_011740.1	224
Smp_011830.1	3098
Smp_011860.1	908
Smp_011870.1	50
Smp_011960.1	285
Smp_011980.1	295
Smp_011990.1	749
Smp_012000.1	32
Smp_012010.1	103
Smp_012030.1	452
Smp_012050.1	218
Smp_012070.1	452
Smp_012110.1	923
Smp_012150.1	650
Smp_012200.1	620
Smp_012230.1	0
Smp_012280.1	1155
Smp_012340.1	890
Smp_012350.2	962
Smp_012380.1	271
Smp_012400.1	174
Smp_012410.1	762
Smp_012440.1	5782
Smp_012450.1	192
Smp_012460.1	438
Smp_012470.1	2153
Smp_012480.1	471
Smp_012530.1	474
Smp_012540.1	315
Smp_012560.1	130
Smp_012570.1	1043
Smp_012580.1	1074
Smp_012600.1	0
Smp_012660.1	14
Smp_012670.2	100
Smp_012680.1	42
Smp_012690.1	463
Smp_012720.1	1429
Smp_012740.2	1024
Smp_012750.1	3187
Smp_012780.1	848
Smp_012790.1	441
Smp_012800.1	431
Smp_012810.1	710
Smp_012860.1	348
Smp_012900.1	546
Smp_012920.1	35
Smp_012930.1	799
Smp_012950.1	17
Smp_012970.1	1003
Smp_012980.1	740
Smp_013040.2	6281
Smp_013050.1	319
Smp_013060.1	375
Smp_013070.1	829
Smp_013080.1	154
Smp_013150.1	50
Smp_013200.2	3260
Smp_013210.1	4
Smp_013300.1	793
Smp_013310.1	53
Smp_013360.1	781
Smp_013370.3	440
Smp_013440.1	570
Smp_013460.1	1067
Smp_013470.2	4387
Smp_013520.1	353
Smp_013540.1	199
Smp_013560.1	111
Smp_013570.1	40
Smp_013600.1	2
Smp_013610.1	127
Smp_013630.1	282
Smp_013690.1	668
Smp_013790.1	3064
Smp_013810.1	740
Smp_013840.2	1846
Smp_013860.1	1397
Smp_013870.1	653
Smp_013930.1	448
Smp_013950.1	360
Smp_014010.1	2604
Smp_014020.1	483
Smp_014050.1	466
Smp_014060.1	34
Smp_014080.1	61
Smp_014170.2	4614
Smp_014260.1	26
Smp_014270.1	26
Smp_014280.1	175
Smp_014290.1	492
Smp_014400.3	1587
Smp_014410.2	41
Smp_014420.1	37
Smp_014430.1	6
Smp_014570.1	3091
Smp_014610.1	6236
Smp_014620.1	461
Smp_014650.1	1250
Smp_014660.2	1332
Smp_014670.2	3929
Smp_014680.1	32
Smp_014730.1	79
Smp_014780.2	3715
Smp_014800.2	334
Smp_014820.1	172
Smp_014840.1	141
Smp_014850.1	467
Smp_015020.1	778
Smp_015030.1	268
Smp_015050.1	543
Smp_015070.1	882
Smp_015090.1	2012
Smp_015100.1	95
Smp_015160.1	0
Smp_015190.1	11
Smp_015220.1	204
Smp_015390.1	1045
Smp_015440.1	186
Smp_015480.1	612
Smp_015490.1	0
Smp_015510.1	432
Smp_015520.1	438
Smp_015530.3	2504
Smp_015630.1	116
Smp_015670.1	332
Smp_015690.1	1585
Smp_015710.1	388
Smp_015720.1	1752
Smp_015730.1	2105
Smp_015760.1	25
Smp_015780.1	208
Smp_015800.1	332
Smp_015820.1	2
Smp_015840.1	789
Smp_015850.2	667
Smp_015860.1	382
Smp_015880.1	566
Smp_015900.1	525
Smp_015920.1	0
Smp_015980.1	759
Smp_016050.1	1730
Smp_016090.1	1156
Smp_016130.1	245
Smp_016180.1	75
Smp_016200.3	963
Smp_016230.1	54
Smp_016240.1	9
Smp_016250.2	370
Smp_016340.1	310
Smp_016380.1	370
Smp_016390.1	1149
Smp_016410.1	2094
Smp_016490.2	2340
Smp_016510.1	162
Smp_016540.1	5
Smp_016550.2	304
Smp_016600.1	1099
Smp_016630.1	466
Smp_016640.1	279
Smp_016670.1	293
Smp_016680.1	2
Smp_016730.1	59
Smp_016750.1	0
Smp_016780.1	2312
Smp_016810.1	217
Smp_016840.1	973
Smp_016870.1	152
Smp_016890.1	330
Smp_016900.1	101
Smp_016910.1	102
Smp_016920.1	109
Smp_016990.1	306
Smp_017010.4	3341
Smp_017020.1	0
Smp_017070.1	1704
Smp_017080.1	1000
Smp_017090.1	202
Smp_017110.1	103
Smp_017230.1	284
Smp_017280.1	2397
Smp_017290.4	262
Smp_017350.1	174
Smp_017360.1	2804
Smp_017420.1	353
Smp_017430.1	9936
Smp_017470.1	289
Smp_017520.1	166
Smp_017610.1	215
Smp_017640.1	326
Smp_017650.2	559
Smp_017660.1	716
Smp_017670.1	99
Smp_017710.1	626
Smp_017720.1	7
Smp_017730.1	6862
Smp_017750.1	1241
Smp_017810.1	981
Smp_017830.2	2130
Smp_017860.1	70
Smp_017870.1	86
Smp_017880.1	176
Smp_017890.1	713
Smp_017900.1	700
Smp_017980.1	0
Smp_017990.1	152
Smp_018010.1	294
Smp_018020.1	1077
Smp_018030.1	339
Smp_018120.1	6
Smp_018150.1	694
Smp_018160.1	232
Smp_018170.1	173
Smp_018210.1	553
Smp_018220.2	513
Smp_018230.1	0
Smp_018240.1	7160
Smp_018250.2	10011
Smp_018260.1	1596
Smp_018280.1	499
Smp_018290.1	190
Smp_018310.1	212
Smp_018360.1	1311
Smp_018400.1	216
Smp_018430.1	225
Smp_018440.1	85
Smp_018460.1	471
Smp_018480.1	67
Smp_018490.1	80
Smp_018500.1	37
Smp_018510.1	32
Smp_018530.2	2708
Smp_018550.1	1135
Smp_018570.1	270
Smp_018580.1	159
Smp_018590.1	2
Smp_018610.1	849
Smp_018620.1	951
Smp_018640.1	194
Smp_018670.1	37
Smp_018680.1	494
Smp_018710.1	552
Smp_018720.1	34
Smp_018730.1	65
Smp_018760.1	2805
Smp_018790.1	842
Smp_018800.1	24
Smp_018870.1	143
Smp_018880.1	1
Smp_018920.1	2
Smp_018930.1	110
Smp_018940.1	33
Smp_018950.1	305
Smp_018980.1	96
Smp_018990.1	2493
Smp_019000.1	0
Smp_019010.1	2156
Smp_019030.1	2913
Smp_019040.1	256
Smp_019050.2	407
Smp_019060.1	655
Smp_019100.1	1047
Smp_019130.1	219
Smp_019170.1	1104
Smp_019190.1	511
Smp_019200.1	1
Smp_019210.1	23
Smp_019260.1	845
Smp_019280.1	313
Smp_019310.1	636
Smp_019340.1	535
Smp_019350.1	2705
Smp_019380.1	485
Smp_019420.1	120
Smp_019430.1	839
Smp_019440.1	681
Smp_019460.1	0
Smp_019490.1	471
Smp_019610.1	270
Smp_019620.2	347
Smp_019630.1	1241
Smp_019640.1	657
Smp_019680.1	525
Smp_019690.1	1485
Smp_019730.2	1789
Smp_019750.2	2536
Smp_019760.1	89
Smp_019790.1	589
Smp_019810.1	51
Smp_019820.1	284
Smp_019840.2	906
Smp_019860.1	215
Smp_019880.1	653
Smp_019890.1	368
Smp_019900.1	1226
Smp_019920.1	152
Smp_019940.1	775
Smp_019950.1	536
Smp_019980.1	924
Smp_019990.1	357
Smp_020040.2	1459
Smp_020050.1	1351
Smp_020060.1	592
Smp_020070.1	2578
Smp_020080.1	143
Smp_020090.1	132
Smp_020120.1	123
Smp_020130.1	121
Smp_020170.1	99
Smp_020200.1	385
Smp_020210.1	623
Smp_020220.2	603
Smp_020270.1	419
Smp_020300.1	1211
Smp_020340.1	365
Smp_020360.1	1190
Smp_020370.1	2462
Smp_020400.1	271
Smp_020450.1	742
Smp_020460.1	3
Smp_020480.1	414
Smp_020540.2	545
Smp_020550.1	3259
Smp_020590.1	685
Smp_020660.1	0
Smp_020760.1	672
Smp_020770.1	934
Smp_020800.1	1018
Smp_020840.1	19
Smp_020880.1	0
Smp_020920.1	1622
Smp_020960.1	0
Smp_021040.1	573
Smp_021060.1	0
Smp_021070.1	242
Smp_021080.1	674
Smp_021100.1	498
Smp_021130.1	349
Smp_021140.1	2843
Smp_021160.1	518
Smp_021170.1	1032
Smp_021190.1	23
Smp_021220.1	880
Smp_021260.1	19
Smp_021280.1	116
Smp_021290.1	534
Smp_021300.1	499
Smp_021320.1	136
Smp_021330.2	595
Smp_021340.2	1557
Smp_021370.1	389
Smp_021390.1	92
Smp_021460.1	3
Smp_021540.1	611
Smp_021550.1	141
Smp_021590.1	147
Smp_021600.1	730
Smp_021730.1	3479
Smp_021750.2	620
Smp_021760.1	973
Smp_021790.2	132
Smp_021800.1	267
Smp_021830.1	169
Smp_021870.1	709
Smp_021910.1	371
Smp_021920.1	8196
Smp_021950.2	418
Smp_021960.1	99
Smp_021980.1	330
Smp_022020.1	726
Smp_022050.1	67
Smp_022070.1	26
Smp_022090.1	881
Smp_022110.1	374
Smp_022130.1	422
Smp_022140.1	238
Smp_022170.1	1126
Smp_022300.1	11
Smp_022310.1	989
Smp_022320.2	422
Smp_022330.1	2439
Smp_022340.1	3195
Smp_022400.1	6194
Smp_022410.1	35
Smp_022430.1	294
Smp_022450.2	397
Smp_022460.1	423
Smp_022470.1	180
Smp_022480.1	0
Smp_022500.1	1125
Smp_022520.1	0
Smp_022540.1	1151
Smp_022560.2	1203
Smp_022570.1	340
Smp_022610.1	1
Smp_022630.1	1108
Smp_022640.1	2821
Smp_022660.1	602
Smp_022700.2	386
Smp_022710.1	1
Smp_022720.1	3
Smp_022730.1	222
Smp_022740.1	22
Smp_022760.1	63
Smp_022810.1	507
Smp_022850.1	875
Smp_022870.1	10
Smp_022890.1	247
Smp_022960.1	785
Smp_022990.1	799
Smp_023010.1	250
Smp_023140.1	171
Smp_023150.1	517
Smp_023160.1	494
Smp_023170.1	332
Smp_023190.1	0
Smp_023230.1	413
Smp_023240.1	34
Smp_023250.1	493
Smp_023270.2	583
Smp_023290.1	24
Smp_023360.1	1918
Smp_023470.1	12
Smp_023530.1	2037
Smp_023550.1	2884
Smp_023570.1	28
Smp_023620.1	526
Smp_023660.1	588
Smp_023670.1	435
Smp_023700.2	469
Smp_023710.1	3
Smp_023830.1	98
Smp_023840.1	372
Smp_023860.1	0
Smp_023930.1	172
Smp_023940.1	316
Smp_023990.1	219
Smp_024000.1	420
Smp_024010.1	19
Smp_024030.1	203
Smp_024060.1	490
Smp_024070.1	2
Smp_024110.1	20900
Smp_024120.1	2517
Smp_024140.4	11445
Smp_024150.1	1385
Smp_024180.2	1635
Smp_024190.1	704
Smp_024220.1	634
Smp_024240.1	200
Smp_024290.1	40
Smp_024360.1	567
Smp_024370.1	2413
Smp_024380.1	284
Smp_024390.3	607
Smp_024490.1	465
Smp_024500.4	790
Smp_024520.1	1123
Smp_024580.2	931
Smp_024590.1	777
Smp_024650.1	8
Smp_024660.1	603
Smp_024670.1	192
Smp_024800.1	76
Smp_024810.1	545
Smp_024820.2	2067
Smp_024850.1	2108
Smp_024860.1	66
Smp_024870.1	2431
Smp_024880.1	1145
Smp_024900.1	689
Smp_024930.1	158
Smp_024970.1	710
Smp_025010.1	1719
Smp_025020.1	342
Smp_025030.1	266
Smp_025100.1	414
Smp_025130.1	510
Smp_025150.1	953
Smp_025160.3	947
Smp_025180.1	0
Smp_025260.1	424
Smp_025340.1	314
Smp_025360.1	1043
Smp_025370.1	981
Smp_025380.1	437
Smp_025390.1	1
Smp_025410.1	209
Smp_025440.1	940
Smp_025510.1	1903
Smp_025550.1	467
Smp_025560.1	533
Smp_025570.1	497
Smp_025620.1	131
Smp_025670.1	302
Smp_025680.1	292
Smp_025690.1	15
Smp_025700.1	105
Smp_025740.1	687
Smp_025750.1	213
Smp_025800.1	1062
Smp_025830.1	770
Smp_025860.1	4267
Smp_025890.1	30
Smp_025950.1	484
Smp_026030.1	56
Smp_026040.1	88
Smp_026090.1	359
Smp_026100.1	162
Smp_026160.1	4075
Smp_026190.1	910
Smp_026200.1	0
Smp_026230.1	707
Smp_026250.3	1029
Smp_026260.1	620
Smp_026270.1	684
Smp_026280.1	381
Smp_026300.1	394
Smp_026310.1	571
Smp_026320.1	575
Smp_026340.1	407
Smp_026390.1	162
Smp_026400.1	54
Smp_026420.1	444
Smp_026440.1	40
Smp_026460.1	802
Smp_026510.1	545
Smp_026540.1	221
Smp_026560.1	6048
Smp_026570.1	174
Smp_026630.1	1101
Smp_026670.1	82
Smp_026700.1	103
Smp_026770.1	952
Smp_026790.1	7
Smp_026810.1	53
Smp_026820.1	36
Smp_026830.2	184
Smp_026860.1	0
Smp_026880.1	0
Smp_026910.1	3527
Smp_026920.1	23
Smp_026930.1	328
Smp_027000.1	708
Smp_027010.2	784
Smp_027040.1	633
Smp_027080.1	425
Smp_027210.1	29
Smp_027220.1	445
Smp_027240.1	228
Smp_027250.1	367
Smp_027290.1	10
Smp_027300.1	335
Smp_027340.1	236
Smp_027360.1	365
Smp_027370.1	519
Smp_027390.1	773
Smp_027400.1	262
Smp_027430.1	272
Smp_027450.1	359
Smp_027480.1	1197
Smp_027500.1	21
Smp_027550.1	1732
Smp_027580.1	0
Smp_027610.1	3074
Smp_027740.1	0
Smp_027750.1	333
Smp_027820.1	1
Smp_027830.1	0
Smp_027850.1	302
Smp_027870.1	981
Smp_027880.1	735
Smp_027890.1	364
Smp_027900.1	764
Smp_027910.1	1132
Smp_027920.1	944
Smp_027940.1	0
Smp_027970.1	346
Smp_027990.1	6
Smp_028030.1	1069
Smp_028050.1	171
Smp_028060.1	410
Smp_028070.1	900
Smp_028080.1	811
Smp_028100.1	1748
Smp_028120.1	737
Smp_028130.1	4
Smp_028140.1	506
Smp_028150.1	38
Smp_028170.1	6984
Smp_028190.1	491
Smp_028200.1	1587
Smp_028210.1	30
Smp_028330.1	743
Smp_028340.1	507
Smp_028360.1	299
Smp_028370.1	5
Smp_028410.1	194
Smp_028430.1	150
Smp_028440.1	1110
Smp_028450.1	7
Smp_028490.1	229
Smp_028500.1	989
Smp_028550.1	128
Smp_028620.1	357
Smp_028630.1	1282
Smp_028640.1	0
Smp_028650.1	521
Smp_028670.1	1176
Smp_028690.1	530
Smp_028730.1	761
Smp_028800.1	7
Smp_028840.1	75
Smp_028850.1	103
Smp_028860.1	9
Smp_028870.1	1284
Smp_028910.1	10
Smp_028930.1	235
Smp_028940.1	392
Smp_028980.1	462
Smp_028990.1	603
Smp_029040.1	287
Smp_029060.1	990
Smp_029070.1	304
Smp_029100.2	263
Smp_029160.1	1516
Smp_029210.1	371
Smp_029230.1	135
Smp_029240.2	1802
Smp_029310.1	422
Smp_029360.1	410
Smp_029370.1	248
Smp_029390.1	2023
Smp_029400.1	3
Smp_029410.1	728
Smp_029470.1	493
Smp_029480.1	78
Smp_029500.1	2137
Smp_029520.1	184
Smp_029620.1	0
Smp_029670.1	234
Smp_029700.1	203
Smp_029730.1	420
Smp_029740.1	356
Smp_029750.1	439
Smp_029780.1	70
Smp_029790.1	19
Smp_029800.1	339
Smp_029820.1	1873
Smp_029850.1	613
Smp_029890.1	2257
Smp_029900.1	494
Smp_029930.1	2
Smp_029940.2	369
Smp_029950.1	0
Smp_029970.1	488
Smp_029990.1	395
Smp_030000.1	2109
Smp_030010.3	1001
Smp_030020.1	140
Smp_030030.1	219
Smp_030050.1	0
Smp_030110.1	183
Smp_030150.1	719
Smp_030180.1	278
Smp_030220.1	763
Smp_030250.1	319
Smp_030260.1	175
Smp_030280.1	372
Smp_030290.1	620
Smp_030300.1	11972
Smp_030320.1	1442
Smp_030330.2	524
Smp_030350.1	2
Smp_030370.1	12991
Smp_030400.1	879
Smp_030440.1	226
Smp_030500.1	1510
Smp_030650.1	4
Smp_030690.1	1792
Smp_030710.1	178
Smp_030730.1	20162
Smp_030760.1	367
Smp_030780.1	1473
Smp_030830.2	1943
Smp_030860.1	736
Smp_030870.1	157
Smp_030910.1	13
Smp_030920.1	959
Smp_030930.2	203
Smp_031000.2	1086
Smp_031010.1	406
Smp_031020.1	2
Smp_031040.2	762
Smp_031050.1	1441
Smp_031070.3	946
Smp_031100.1	1027
Smp_031180.1	73
Smp_031190.1	158
Smp_031220.1	88
Smp_031250.1	87
Smp_031270.1	162
Smp_031300.1	291
Smp_031310.1	2294
Smp_031350.1	216
Smp_031360.1	1359
Smp_031390.1	3
Smp_031400.1	794
Smp_031430.1	62
Smp_031530.1	62
Smp_031560.1	174
Smp_031570.1	2240
Smp_031590.1	869
Smp_031680.1	71
Smp_031690.1	421
Smp_031710.1	1204
Smp_031720.1	1134
Smp_031730.1	555
Smp_031770.1	11100
Smp_031860.1	932
Smp_031880.1	4744
Smp_031920.5	870
Smp_031940.1	633
Smp_031950.2	863
Smp_031990.1	279
Smp_032000.1	98
Smp_032060.1	687
Smp_032120.1	253
Smp_032150.1	380
Smp_032180.1	3152
Smp_032230.1	829
Smp_032240.1	307
Smp_032250.1	484
Smp_032260.1	2343
Smp_032280.1	268
Smp_032310.1	706
Smp_032320.6	1428
Smp_032370.1	1
Smp_032420.1	185
Smp_032470.1	4
Smp_032480.1	855
Smp_032490.1	116
Smp_032500.1	335
Smp_032510.1	1915
Smp_032520.1	4020
Smp_032580.2	914
Smp_032640.1	67
Smp_032670.3	0
Smp_032690.1	0
Smp_032710.1	0
Smp_032720.1	68
Smp_032740.1	1
Smp_032750.1	2
Smp_032760.1	1611
Smp_032770.1	362
Smp_032780.1	446
Smp_032790.1	287
Smp_032800.2	775
Smp_032810.1	915
Smp_032820.1	650
Smp_032920.2	377
Smp_032930.2	748
Smp_032950.1	766
Smp_032970.1	8
Smp_032980.1	0
Smp_032990.1	1
Smp_033000.1	21
Smp_033010.1	13
Smp_033020.1	578
Smp_033040.1	2058
Smp_033050.1	1058
Smp_033110.1	335
Smp_033130.1	239
Smp_033140.1	181
Smp_033150.1	61
Smp_033200.1	35
Smp_033210.1	94
Smp_033250.1	627
Smp_033260.2	448
Smp_033330.1	385
Smp_033350.1	697
Smp_033380.1	0
Smp_033400.1	1382
Smp_033440.1	0
Smp_033510.1	10
Smp_033530.3	1453
Smp_033540.1	1547
Smp_033550.1	983
Smp_033590.1	128
Smp_033600.1	601
Smp_033610.1	514
Smp_033620.1	493
Smp_033660.1	356
Smp_033670.5	1915
Smp_033680.1	354
Smp_033700.1	186
Smp_033710.1	1759
Smp_033760.2	1588
Smp_033770.1	521
Smp_033870.1	636
Smp_033930.1	20
Smp_033950.2	1298
Smp_033970.1	676
Smp_033990.1	366
Smp_034000.1	892
Smp_034080.1	46
Smp_034090.1	192
Smp_034100.1	319
Smp_034120.1	874
Smp_034160.1	16
Smp_034190.1	1253
Smp_034220.1	107
Smp_034270.2	420
Smp_034300.1	25
Smp_034310.1	10
Smp_034400.1	505
Smp_034410.1	3107
Smp_034420.2	1772
Smp_034430.1	464
Smp_034440.1	46
Smp_034450.1	420
Smp_034490.1	866
Smp_034500.1	197
Smp_034530.1	160
Smp_034550.1	2727
Smp_034580.1	0
Smp_034610.1	51
Smp_034660.1	571
Smp_034670.1	560
Smp_034680.1	2
Smp_034700.3	391
Smp_034840.2	12355
Smp_034850.1	493
Smp_034860.1	1
Smp_034870.1	3252
Smp_034920.1	101
Smp_034940.2	1105
Smp_034980.1	1178
Smp_035000.1	53
Smp_035010.1	353
Smp_035020.2	522
Smp_035030.1	3038
Smp_035040.1	68
Smp_035080.1	121
Smp_035090.2	600
Smp_035110.1	579
Smp_035120.1	16
Smp_035140.1	147
Smp_035150.1	340
Smp_035160.1	61
Smp_035180.1	39
Smp_035190.2	672
Smp_035200.4	10790
Smp_035210.1	3722
Smp_035220.1	94
Smp_035250.1	10
Smp_035260.1	1628
Smp_035270.2	1969
Smp_035280.1	423
Smp_035290.1	55
Smp_035300.2	548
Smp_035310.1	1853
Smp_035360.1	274
Smp_035370.1	15
Smp_035380.1	13
Smp_035390.1	633
Smp_035410.1	698
Smp_035430.2	1908
Smp_035460.1	166
Smp_035470.1	2279
Smp_035480.1	574
Smp_035500.1	50
Smp_035540.1	200
Smp_035550.1	13
Smp_035560.1	803
Smp_035580.1	876
Smp_035620.1	482
Smp_035640.1	0
Smp_035650.1	16
Smp_035700.1	658
Smp_035730.1	258
Smp_035790.1	1438
Smp_035800.1	1185
Smp_035870.1	23
Smp_035930.1	107
Smp_036010.1	236
Smp_036020.1	90
Smp_036060.1	677
Smp_036090.1	393
Smp_036130.1	1107
Smp_036180.1	701
Smp_036220.1	1519
Smp_036250.1	491
Smp_036270.2	4407
Smp_036370.1	506
Smp_036390.1	509
Smp_036400.1	1399
Smp_036470.1	8
Smp_036500.1	662
Smp_036550.1	358
Smp_036570.1	92
Smp_036590.1	2365
Smp_036630.1	154
Smp_036660.1	33
Smp_036670.1	15
Smp_036720.1	25
Smp_036760.1	26
Smp_036780.1	136
Smp_036920.1	242
Smp_036930.1	234
Smp_036940.1	616
Smp_036950.1	1293
Smp_036980.1	44
Smp_036990.1	866
Smp_037120.1	470
Smp_037190.1	365
Smp_037200.1	291
Smp_037210.1	148
Smp_037230.1	7709
Smp_037290.1	338
Smp_037380.1	275
Smp_037400.1	270
Smp_037430.1	1
Smp_037460.1	629
Smp_037510.1	24
Smp_037530.1	515
Smp_037540.2	2836
Smp_037590.1	572
Smp_037610.1	3
Smp_037640.1	352
Smp_037690.1	1
Smp_037700.1	1445
Smp_037780.1	1046
Smp_037860.1	1937
Smp_037900.1	166
Smp_037910.1	1206
Smp_037930.1	306
Smp_037960.1	406
Smp_038030.1	671
Smp_038080.1	1351
Smp_038100.1	8265
Smp_038140.1	220
Smp_038210.1	1106
Smp_038240.1	745
Smp_038300.1	236
Smp_038330.1	279
Smp_038340.1	752
Smp_038410.1	70
Smp_038420.1	365
Smp_038430.1	130
Smp_038440.1	409
Smp_038510.1	4720
Smp_038530.1	418
Smp_038540.1	213
Smp_038560.2	3642
Smp_038630.1	129
Smp_038640.1	464
Smp_038680.1	353
Smp_038700.5	710
Smp_038710.1	467
Smp_038730.5	1249
Smp_038820.1	182
Smp_038830.1	544
Smp_038840.1	185
Smp_038870.1	1485
Smp_038920.1	0
Smp_038930.1	794
Smp_038940.1	206
Smp_038950.1	8117
Smp_038960.1	3278
Smp_038970.1	12
Smp_038980.2	395
Smp_038990.1	413
Smp_039000.1	1438
Smp_039010.1	0
Smp_039080.1	846
Smp_039130.1	1524
Smp_039160.1	962
Smp_039180.2	1118
Smp_039300.1	1082
Smp_039340.1	654
Smp_039390.1	227
Smp_039400.1	3658
Smp_039470.1	0
Smp_039490.1	1681
Smp_039590.1	42
Smp_039600.1	9
Smp_039620.1	45
Smp_039640.2	1200
Smp_039650.1	209
Smp_039670.1	843
Smp_039740.1	519
Smp_039750.1	186
Smp_039810.1	675
Smp_039820.1	1056
Smp_039870.2	831
Smp_039970.1	152
Smp_039980.1	246
Smp_040020.1	40
Smp_040080.1	1797
Smp_040100.1	351
Smp_040110.1	41
Smp_040130.1	10656
Smp_040190.1	1196
Smp_040270.1	1021
Smp_040280.1	526
Smp_040350.1	207
Smp_040360.1	344
Smp_040390.1	0
Smp_040440.1	15
Smp_040450.1	264
Smp_040460.1	853
Smp_040500.1	1591
Smp_040510.1	649
Smp_040540.1	807
Smp_040550.1	195
Smp_040560.1	180
Smp_040570.1	2234
Smp_040610.1	46
Smp_040680.1	178
Smp_040710.1	119
Smp_040720.1	612
Smp_040770.1	650
Smp_040790.1	2780
Smp_040800.1	2349
Smp_040960.1	221
Smp_040970.1	3829
Smp_040990.1	67
Smp_041050.1	527
Smp_041060.1	1112
Smp_041100.1	292
Smp_041190.2	948
Smp_041210.1	21
Smp_041280.1	168
Smp_041320.1	0
Smp_041350.1	28
Smp_041370.1	905
Smp_041390.1	682
Smp_041430.1	2527
Smp_041450.1	1642
Smp_041460.1	314
Smp_041480.2	1440
Smp_041490.1	148
Smp_041500.1	510
Smp_041520.1	251
Smp_041540.1	380
Smp_041550.1	525
Smp_041570.1	29
Smp_041600.1	1349
Smp_041630.1	406
Smp_041650.1	921
Smp_041680.1	132
Smp_041700.1	58
Smp_041730.2	608
Smp_041740.1	3421
Smp_041750.1	641
Smp_041760.1	1637
Smp_041770.1	3209
Smp_041820.1	136
Smp_041830.1	671
Smp_041880.1	5
Smp_041890.2	394
Smp_041960.1	2
Smp_041970.1	1
Smp_041980.1	2050
Smp_042020.1	1961
Smp_042030.1	290
Smp_042050.1	314
Smp_042060.1	568
Smp_042080.2	264
Smp_042090.1	2694
Smp_042110.1	799
Smp_042120.1	177
Smp_042140.1	806
Smp_042150.1	39
Smp_042160.2	33832
Smp_042170.1	22
Smp_042210.1	193
Smp_042230.1	80
Smp_042270.2	1474
Smp_042280.1	204
Smp_042300.1	3736
Smp_042340.1	308
Smp_042390.1	168
Smp_042400.1	895
Smp_042420.1	208
Smp_042430.2	57
Smp_042440.1	212
Smp_042530.1	39
Smp_042550.1	1463
Smp_042560.1	525
Smp_042590.1	1400
Smp_042630.1	209
Smp_042670.2	660
Smp_042680.1	801
Smp_042690.1	1367
Smp_042700.1	144
Smp_042720.1	12
Smp_042740.1	300
Smp_042770.1	115
Smp_042780.1	245
Smp_042790.1	183
Smp_042810.1	77
Smp_042910.1	421
Smp_042920.1	175
Smp_042980.1	226
Smp_042990.1	353
Smp_043010.1	259
Smp_043030.1	5095
Smp_043040.1	20
Smp_043070.1	142
Smp_043100.1	1953
Smp_043110.1	873
Smp_043120.1	2625
Smp_043130.1	350
Smp_043150.1	6572
Smp_043170.1	576
Smp_043200.1	253
Smp_043210.1	894
Smp_043220.1	2063
Smp_043250.1	1
Smp_043260.1	15
Smp_043270.1	1
Smp_043290.1	8
Smp_043300.1	0
Smp_043320.1	0
Smp_043340.1	0
Smp_043350.1	334
Smp_043360.1	14
Smp_043390.1	618
Smp_043420.1	14
Smp_043500.1	869
Smp_043570.1	174
Smp_043580.1	204
Smp_043600.1	290
Smp_043610.1	474
Smp_043620.1	242
Smp_043650.1	411
Smp_043670.2	5194
Smp_043780.1	358
Smp_043820.1	72
Smp_043860.1	11
Smp_043910.1	20
Smp_043930.1	218
Smp_043940.2	578
Smp_043970.1	584
Smp_043990.1	2969
Smp_044000.1	4667
Smp_044010.2	15347
Smp_044020.1	166
Smp_044060.1	160
Smp_044160.1	408
Smp_044250.1	602
Smp_044260.1	246
Smp_044280.1	493
Smp_044400.1	88
Smp_044440.1	802
Smp_044470.1	225
Smp_044520.1	255
Smp_044530.1	1290
Smp_044550.8	5593
Smp_044560.1	434
Smp_044580.1	2102
Smp_044610.1	13
Smp_044680.1	2122
Smp_044690.1	212
Smp_044750.1	770
Smp_044770.1	658
Smp_044800.1	101
Smp_044810.1	686
Smp_044820.1	106
Smp_044850.1	378
Smp_044870.1	143
Smp_044920.1	1657
Smp_044950.1	649
Smp_044970.1	5418
Smp_045010.1	295
Smp_045040.1	1524
Smp_045060.1	430
Smp_045070.1	471
Smp_045200.1	7184
Smp_045220.2	6947
Smp_045230.1	471
Smp_045250.1	406
Smp_045260.1	997
Smp_045300.1	408
Smp_045360.3	2320
Smp_045400.1	1520
Smp_045410.1	455
Smp_045420.1	150
Smp_045430.3	320
Smp_045470.1	14
Smp_045480.2	870
Smp_045490.1	6
Smp_045500.1	275
Smp_045510.1	900
Smp_045550.1	1170
Smp_045560.1	2404
Smp_045590.1	656
Smp_045600.1	61
Smp_045610.1	2781
Smp_045620.1	434
Smp_045640.1	9
Smp_045650.1	85
Smp_045680.1	32
Smp_045710.1	931
Smp_045730.1	432
Smp_045750.1	243
Smp_045760.1	270
Smp_045780.1	520
Smp_045790.1	675
Smp_045810.2	379
Smp_045860.1	597
Smp_045920.2	331
Smp_045930.1	575
Smp_045940.1	3624
Smp_045950.2	1193
Smp_045960.1	1400
Smp_045980.1	643
Smp_045990.1	78
Smp_046020.1	1523
Smp_046030.1	383
Smp_046040.1	0
Smp_046060.1	4155
Smp_046090.2	3327
Smp_046100.1	1015
Smp_046120.1	93
Smp_046130.1	684
Smp_046140.1	1312
Smp_046160.1	303
Smp_046180.1	0
Smp_046190.1	320
Smp_046250.1	725
Smp_046280.1	156
Smp_046290.1	2062
Smp_046360.1	260
Smp_046410.1	146
Smp_046430.1	468
Smp_046450.1	678
Smp_046500.2	664
Smp_046550.1	383
Smp_046600.1	3751
Smp_046630.1	3569
Smp_046640.1	90
Smp_046650.1	5
Smp_046680.1	548
Smp_046690.1	7994
Smp_046740.1	1747
Smp_046750.1	425
Smp_046780.1	27
Smp_046790.1	338
Smp_046800.1	1155
Smp_046810.1	849
Smp_046870.1	301
Smp_046880.2	841
Smp_046890.1	352
Smp_046900.1	222
Smp_046910.1	51
Smp_046930.1	8601
Smp_046980.1	358
Smp_047060.1	673
Smp_047090.1	334
Smp_047100.2	522
Smp_047110.1	619
Smp_047180.1	41
Smp_047190.1	850
Smp_047200.1	6162
Smp_047240.2	58
Smp_047320.1	147
Smp_047330.1	196
Smp_047360.1	916
Smp_047370.1	4490
Smp_047400.1	88
Smp_047410.1	547
Smp_047440.1	686
Smp_047450.1	453
Smp_047460.1	495
Smp_047500.1	319
Smp_047540.1	256
Smp_047550.1	45
Smp_047570.1	116
Smp_047610.1	49
Smp_047620.1	136
Smp_047640.1	1
Smp_047650.1	1295
Smp_047660.1	315
Smp_047680.1	73
Smp_047700.1	372
Smp_047720.1	196
Smp_047740.1	916
Smp_047860.1	277
Smp_047870.1	613
Smp_047900.1	394
Smp_048030.1	9
Smp_048040.1	8
Smp_048050.1	2
Smp_048060.1	0
Smp_048080.1	198
Smp_048160.1	586
Smp_048230.1	574
Smp_048240.1	925
Smp_048260.2	645
Smp_048270.2	263
Smp_048310.1	301
Smp_048380.1	37
Smp_048420.1	337
Smp_048430.1	3188
Smp_048520.1	483
Smp_048540.1	128
Smp_048550.1	298
Smp_048560.1	1943
Smp_048620.1	266
Smp_048650.1	361
Smp_048660.1	892
Smp_048680.1	123
Smp_048690.1	121
Smp_048760.2	294
Smp_048830.1	700
Smp_048870.1	162
Smp_048880.1	361
Smp_048930.1	50
Smp_048940.1	480
Smp_048970.1	364
Smp_048980.1	777
Smp_048990.1	558
Smp_049000.1	515
Smp_049010.1	942
Smp_049140.1	641
Smp_049150.1	1179
Smp_049160.1	139
Smp_049170.1	713
Smp_049230.1	7
Smp_049240.1	279
Smp_049250.1	1909
Smp_049270.1	5676
Smp_049280.1	3
Smp_049300.3	408
Smp_049330.1	659
Smp_049380.1	1352
Smp_049390.1	709
Smp_049400.1	11
Smp_049450.1	244
Smp_049500.1	1481
Smp_049510.1	888
Smp_049520.1	1629
Smp_049550.1	8293
Smp_049580.1	692
Smp_049600.4	1058
Smp_049610.1	67
Smp_049630.1	792
Smp_049680.1	916
Smp_049730.2	1459
Smp_049740.1	361
Smp_049760.1	637
Smp_049850.1	898
Smp_049880.1	535
Smp_049890.1	275
Smp_049910.1	643
Smp_049920.3	351
Smp_049930.1	447
Smp_049970.5	729
Smp_049990.1	637
Smp_050080.1	280
Smp_050110.1	518
Smp_050130.1	1058
Smp_050160.1	222
Smp_050220.1	930
Smp_050250.1	488
Smp_050270.1	753
Smp_050280.1	1519
Smp_050310.1	5
Smp_050350.2	430
Smp_050360.1	524
Smp_050380.1	132
Smp_050390.1	22140
Smp_050430.1	385
Smp_050470.1	351
Smp_050520.1	639
Smp_050540.1	239
Smp_050570.1	750
Smp_050590.1	405
Smp_050630.1	994
Smp_050640.1	604
Smp_050700.1	658
Smp_050730.1	511
Smp_050740.1	498
Smp_050750.1	296
Smp_050760.1	237
Smp_050820.1	148
Smp_050830.1	540
Smp_050880.1	185
Smp_050890.1	667
Smp_050920.1	391
Smp_050940.1	2025
Smp_051000.1	235
Smp_051010.1	233
Smp_051050.1	0
Smp_051060.1	44
Smp_051070.1	45
Smp_051080.1	1071
Smp_051090.1	42
Smp_051110.1	307
Smp_051120.1	48
Smp_051130.1	46
Smp_051210.1	2976
Smp_051220.1	41
Smp_051230.1	1657
Smp_051260.1	4090
Smp_051280.1	622
Smp_051290.1	19
Smp_051300.1	897
Smp_051320.1	178
Smp_051360.1	1588
Smp_051390.1	583
Smp_051400.1	135
Smp_051410.1	198
Smp_051420.1	82
Smp_051500.1	97
Smp_051510.1	728
Smp_051530.1	1057
Smp_051550.1	464
Smp_051580.1	54
Smp_051640.1	123
Smp_051660.1	320
Smp_051670.1	0
Smp_051760.1	76
Smp_051810.1	578
Smp_051920.2	224
Smp_051930.1	621
Smp_051990.1	1500
Smp_052060.1	1214
Smp_052140.1	295
Smp_052150.1	65
Smp_052160.1	138
Smp_052230.1	681
Smp_052250.1	294
Smp_052280.1	1127
Smp_052290.1	16
Smp_052330.1	328
Smp_052350.1	672
Smp_052390.1	42
Smp_052420.1	287
Smp_052460.1	12
Smp_052470.1	175
Smp_052500.1	164
Smp_052510.1	0
Smp_052560.1	524
Smp_052630.1	35
Smp_052640.1	431
Smp_052660.1	45
Smp_052710.1	379
Smp_052730.1	34
Smp_052740.1	206
Smp_052750.1	128
Smp_052760.1	94
Smp_052780.1	90
Smp_052790.1	523
Smp_052800.1	323
Smp_052810.1	1266
Smp_052870.1	1088
Smp_052880.1	451
Smp_052890.1	383
Smp_052910.1	1490
Smp_052990.1	61
Smp_053020.1	377
Smp_053030.1	798
Smp_053040.1	515
Smp_053060.3	1480
Smp_053100.1	959
Smp_053120.1	80
Smp_053130.1	3367
Smp_053140.1	461
Smp_053160.1	229
Smp_053190.1	7
Smp_053220.1	2850
Smp_053230.1	4191
Smp_053300.1	20
Smp_053390.1	1638
Smp_053420.1	1167
Smp_053430.1	420
Smp_053460.1	245
Smp_053470.1	197
Smp_053510.1	988
Smp_053520.1	2
Smp_053550.1	414
Smp_053560.1	493
Smp_053610.1	2369
Smp_053640.1	290
Smp_053700.1	1274
Smp_053760.1	0
Smp_053780.1	254
Smp_053790.1	33
Smp_053800.1	284
Smp_053820.1	2974
Smp_053830.1	1732
Smp_053900.1	2283
Smp_053940.1	3746
Smp_053950.1	848
Smp_053990.1	466
Smp_054010.1	242
Smp_054070.1	389
Smp_054120.1	480
Smp_054160.1	22829
Smp_054170.1	254
Smp_054200.1	1021
Smp_054220.1	970
Smp_054230.1	111
Smp_054240.1	2870
Smp_054300.1	45
Smp_054310.1	380
Smp_054320.1	132
Smp_054330.1	237
Smp_054340.2	3502
Smp_054350.1	249
Smp_054360.1	755
Smp_054410.1	830
Smp_054430.1	0
Smp_054440.1	0
Smp_054450.1	65
Smp_054470.1	214
Smp_054540.1	2031
Smp_054560.1	732
Smp_054600.1	479
Smp_054610.1	144
Smp_054620.1	46
Smp_054640.1	151
Smp_054680.1	1
Smp_054730.1	1310
Smp_054770.1	106
Smp_054780.1	3236
Smp_054790.2	1080
Smp_054800.1	967
Smp_054810.1	277
Smp_054820.1	296
Smp_054840.1	312
Smp_055050.1	1605
Smp_055090.1	348
Smp_055100.1	151
Smp_055130.1	414
Smp_055140.1	15
Smp_055190.1	382
[truncated: 8,599 more rows]
