# Supplementary material for: Transcriptome of the parasitic flatworm Schistosoma mansoni during intra-mammalian development
Source: PLoS Negl Trop Dis. 2020 May 6;14(5):e0007743. doi: 10.1371/journal.pntd.0007743 (PMC7263636; doi:10.1371/journal.pntd.0007743)
Supplement: S3 File — A zipped folder containing final counts from HTSeq-count. The folder contains the following files: D06_SM_1_17675_4_1.htseq-count.txt, D06_SM_2_17675_4_2.htseq-count.txt, D06_SM_3_17675_4_3.htseq-count.txt, D06_SM_4_17675_4_4.htseq-count.txt, D06_SM_5_17675_4_5.htseq-count.txt, D06_SM_6_17675_4_6.htseq-count.txt, D06_SM_7_17675_4_7.htseq-count.txt, D13_SM_1_17675_4_8.htseq-count.txt, D13_SM_2_17675_4_9.htseq-count.txt, D13_SM_3_17675_4_10.htseq-count.txt, D17_SM_1_17675_4_11.htseq-count.txt, D17_SM_2_17675_4_12.htseq-count.txt, D17_SM_3_17675_4_13.htseq-count.txt, D21_SM_1_17675_4_14.htseq-count.txt, D21_SM_2_17675_4_15.htseq-count.txt, D21_SM_3_17675_4_16.htseq-count.txt, D28_SM_1_17675_4_17.htseq-count.txt, D28_SM_2_17675_4_18.htseq-count.txt, D28_SM_3_17675_4_19.htseq-count.txt, D35_SM_1_17675_4_20.htseq-count.txt, D35_SM_2_17675_4_21.htseq-count.txt, D35_SM_3_17675_4_22.htseq-count.txt. (ZIP) [file pntd.0007743.s024.zip › S3_Final_counts/D28_SM_3_17675_4_19.htseq-count.txt]

Smp_000020.1	968
Smp_000030.1	3901
Smp_000040.1	1304
Smp_000050.1	212
Smp_000070.1	690
Smp_000075.1	0
Smp_000080.1	387
Smp_000090.1	68
Smp_000100.1	4588
Smp_000110.1	329
Smp_000120.1	0
Smp_000130.1	1331
Smp_000140.1	401
Smp_000150.1	706
Smp_000160.1	206
Smp_000170.1	60
Smp_000180.1	55
Smp_000190.1	445
Smp_000200.1	246
Smp_000210.1	15
Smp_000220.1	104
Smp_000230.1	46
Smp_000240.1	3405
Smp_000250.1	0
Smp_000260.1	14087
Smp_000270.1	394
Smp_000280.1	1981
Smp_000290.1	70
Smp_000300.1	372
Smp_000310.1	710
Smp_000320.1	627
Smp_000330.1	0
Smp_000340.1	33
Smp_000350.2	14
Smp_000370.1	8
Smp_000380.1	0
Smp_000390.1	820
Smp_000400.1	261
Smp_000410.1	1811
Smp_000420.1	3326
Smp_000430.1	6340
Smp_000460.1	2060
Smp_000470.1	541
Smp_000480.1	1711
Smp_000500.2	4
Smp_000510.1	347
Smp_000520.1	1058
Smp_000530.1	1318
Smp_000540.1	2
Smp_000550.1	1
Smp_000560.1	0
Smp_000580.1	78
Smp_000590.1	554
Smp_000600.1	435
Smp_000610.1	4
Smp_000620.1	2
Smp_000630.1	80
Smp_000640.1	592
Smp_000650.1	185
Smp_000660.1	6473
Smp_000670.1	1546
Smp_000680.1	273
Smp_000690.1	6
Smp_000700.1	725
Smp_000710.1	720
Smp_000720.1	935
Smp_000730.1	219
Smp_000740.1	3081
Smp_000755.1	1081
Smp_000770.1	0
Smp_000790.1	326
Smp_000810.2	322
Smp_000820.1	1490
Smp_000830.1	3
Smp_000850.1	656
Smp_000870.1	280
Smp_000880.2	3231
Smp_000890.1	252
Smp_000900.1	103
Smp_000910.1	57
Smp_000950.1	78
Smp_000970.1	0
Smp_000980.1	1022
Smp_000990.1	459
Smp_001000.1	292
Smp_001020.1	94
Smp_001030.1	318
Smp_001040.1	3885
Smp_001050.1	7
Smp_001070.1	64
Smp_001080.1	297
Smp_001085.1	1
Smp_001090.1	466
Smp_001095.1	237
Smp_001100.1	2615
Smp_001120.1	117
Smp_001150.1	645
Smp_001160.1	104
Smp_001170.1	1760
Smp_001180.1	463
Smp_001210.1	153
Smp_001280.1	1
Smp_001330.1	0
Smp_001360.1	1386
Smp_001390.1	506
Smp_001410.1	865
Smp_001420.1	241
Smp_001430.1	740
Smp_001500.1	1140
Smp_001520.1	53
Smp_001530.1	754
Smp_001560.1	159
Smp_001590.1	450
Smp_001610.1	169
Smp_001640.1	604
Smp_001780.1	401
Smp_001830.1	2401
Smp_001890.1	0
Smp_001900.1	13
Smp_001940.1	518
Smp_001950.1	503
Smp_001960.1	403
Smp_001980.1	6
Smp_002010.1	168
Smp_002060.1	0
Smp_002070.1	2
Smp_002080.1	1063
Smp_002100.1	1196
Smp_002150.1	2774
Smp_002160.1	377
Smp_002180.1	1599
Smp_002190.1	269
Smp_002230.1	480
Smp_002280.1	1272
Smp_002350.1	11
Smp_002380.1	613
Smp_002390.1	0
Smp_002410.1	3544
Smp_002470.1	0
Smp_002500.1	0
Smp_002510.1	811
Smp_002550.1	842
Smp_002600.1	1052
Smp_002630.1	0
Smp_002640.1	130
Smp_002740.2	661
Smp_002810.1	192
Smp_002820.3	1001
Smp_002840.1	1059
Smp_002860.1	0
Smp_002870.1	320
Smp_002880.1	6099
Smp_002920.1	184
Smp_002930.1	38
Smp_002950.1	70
Smp_002960.1	302
Smp_003000.1	289
Smp_003110.1	1932
Smp_003130.1	242
Smp_003140.1	598
Smp_003190.1	28
Smp_003230.1	1577
Smp_003250.1	203
Smp_003270.1	139
Smp_003280.1	1
Smp_003300.1	0
Smp_003330.1	134
Smp_003340.1	971
Smp_003410.1	2774
Smp_003440.1	636
Smp_003600.1	9
Smp_003610.2	535
Smp_003620.1	787
Smp_003630.1	856
Smp_003660.1	3096
Smp_003670.1	315
Smp_003700.1	545
Smp_003710.1	2722
Smp_003760.1	24
Smp_003770.1	3297
Smp_003790.1	4
Smp_003860.1	247
Smp_003900.1	42
Smp_003930.1	109
Smp_003940.1	136
Smp_003970.1	1292
Smp_003980.1	767
Smp_003990.1	4975
Smp_004000.1	104
Smp_004040.1	209
Smp_004060.1	146
Smp_004070.1	38
Smp_004080.1	446
Smp_004090.1	232
Smp_004120.1	455
Smp_004160.1	37
Smp_004170.1	288
Smp_004190.1	1070
Smp_004200.1	539
Smp_004220.1	1509
Smp_004230.1	0
Smp_004260.1	239
Smp_004280.1	290
Smp_004310.1	1994
Smp_004350.1	753
Smp_004360.1	918
Smp_004420.1	174
Smp_004440.1	40
Smp_004470.1	1729
Smp_004480.1	1551
Smp_004510.1	10
Smp_004530.1	1
Smp_004540.1	0
Smp_004550.1	1123
Smp_004590.1	257
Smp_004600.1	2708
Smp_004630.1	141
Smp_004640.1	271
Smp_004680.1	1634
Smp_004690.1	270
Smp_004710.1	435
Smp_004730.1	105
Smp_004780.1	6268
Smp_004790.1	0
Smp_004810.3	1598
Smp_004820.1	691
Smp_004910.1	724
Smp_004940.1	1386
Smp_004980.1	446
Smp_004990.1	3112
Smp_005000.1	560
Smp_005010.1	582
Smp_005020.1	848
Smp_005050.1	148
Smp_005060.1	291
Smp_005070.1	326
Smp_005080.1	355
Smp_005140.1	8
Smp_005160.1	1199
Smp_005170.1	0
Smp_005180.1	1708
Smp_005190.2	1192
Smp_005200.1	811
Smp_005210.1	1192
Smp_005230.2	1647
Smp_005260.1	1014
Smp_005280.1	311
Smp_005290.1	1711
Smp_005320.1	162
Smp_005330.1	313
Smp_005350.1	5458
Smp_005360.1	110
Smp_005390.2	542
Smp_005470.1	25
Smp_005500.1	385
Smp_005520.1	694
Smp_005570.1	198
Smp_005640.1	59
Smp_005670.1	905
Smp_005710.1	99
Smp_005720.1	2415
Smp_005740.1	2237
Smp_005780.1	256
Smp_005790.1	590
Smp_005860.1	6822
Smp_005880.1	1047
Smp_005900.1	1526
Smp_005910.1	308
Smp_005960.1	30
Smp_006000.1	433
Smp_006040.1	1058
Smp_006060.1	1534
Smp_006190.1	739
Smp_006230.1	405
Smp_006240.1	90
Smp_006250.2	726
Smp_006290.1	277
Smp_006300.1	218
Smp_006320.1	1319
Smp_006340.1	920
Smp_006350.2	1340
Smp_006390.1	2096
Smp_006440.1	617
Smp_006510.1	0
Smp_006520.1	0
Smp_006550.1	1239
Smp_006560.1	586
Smp_006590.1	214
Smp_006630.2	592
Smp_006680.1	481
Smp_006690.1	301
Smp_006700.2	390
Smp_006710.1	357
Smp_006720.2	659
Smp_006730.1	818
Smp_006740.1	4451
Smp_006750.1	565
Smp_006760.1	196
Smp_006780.1	657
Smp_006810.1	932
Smp_006830.1	723
Smp_006840.1	347
Smp_006850.1	557
Smp_006860.1	2767
Smp_006920.1	365
Smp_006930.1	735
Smp_006960.1	0
Smp_006970.1	865
Smp_006980.1	386
Smp_006990.1	678
Smp_007000.1	30
Smp_007070.1	95
Smp_007170.1	742
Smp_007180.1	975
Smp_007190.1	554
Smp_007210.1	658
Smp_007260.2	5835
Smp_007270.1	827
Smp_007290.1	125
Smp_007300.1	2931
Smp_007330.1	213
Smp_007380.1	850
Smp_007450.1	613
Smp_007500.1	1095
Smp_007510.1	712
Smp_007540.1	243
Smp_007550.1	1339
Smp_007570.1	4
Smp_007630.1	1172
Smp_007650.1	3704
Smp_007660.1	529
Smp_007670.1	134
Smp_007690.1	14
Smp_007710.1	272
Smp_007730.1	849
Smp_007760.1	586
Smp_007770.1	202
Smp_007780.1	34
Smp_007890.1	267
Smp_007900.1	2280
Smp_007950.1	8
Smp_007960.1	391
Smp_007970.1	386
Smp_008070.1	4135
Smp_008120.1	383
Smp_008140.1	161
Smp_008170.1	0
Smp_008190.1	2
Smp_008220.1	171
Smp_008230.1	640
Smp_008260.1	692
Smp_008290.1	291
Smp_008310.1	1491
Smp_008320.1	1539
Smp_008340.1	298
Smp_008360.1	447
Smp_008370.1	3
Smp_008390.1	0
Smp_008400.1	7
Smp_008430.1	1180
Smp_008440.1	463
Smp_008450.1	8
Smp_008470.2	802
Smp_008490.1	2071
Smp_008500.2	863
Smp_008545.1	7673
Smp_008580.1	748
Smp_008610.1	373
Smp_008620.1	125
Smp_008640.1	0
Smp_008660.1	4807
Smp_008710.1	336
Smp_008770.1	638
Smp_008830.1	1222
Smp_008850.1	101
Smp_008860.1	224
Smp_008900.1	3351
Smp_008910.1	2
Smp_008920.1	9
Smp_009020.1	74
Smp_009030.1	860
Smp_009040.1	50
Smp_009070.1	922
Smp_009150.1	393
Smp_009230.1	970
Smp_009250.1	1271
Smp_009300.1	189
Smp_009310.2	11446
Smp_009320.2	531
Smp_009340.1	117
Smp_009390.2	304
Smp_009400.1	844
Smp_009420.1	117
Smp_009430.1	470
Smp_009520.1	312
Smp_009530.1	129
Smp_009540.1	742
Smp_009550.1	249
Smp_009560.1	188
Smp_009580.1	22686
Smp_009600.1	229
Smp_009630.1	22
Smp_009650.1	3252
Smp_009690.1	5975
Smp_009710.3	645
Smp_009760.1	12807
Smp_009780.2	6713
Smp_009800.1	57
Smp_009810.1	2
Smp_009830.1	820
Smp_009990.1	531
Smp_010000.1	1
Smp_010090.1	896
Smp_010100.1	348
Smp_010110.1	373
Smp_010140.1	617
Smp_010160.1	727
Smp_010230.1	889
Smp_010250.1	886
Smp_010260.1	354
Smp_010280.1	393
Smp_010290.1	2169
Smp_010370.1	344
Smp_010380.1	106
Smp_010400.1	227
Smp_010450.1	37
Smp_010470.1	0
Smp_010550.1	4592
Smp_010620.1	293
Smp_010670.1	411
Smp_010690.1	615
Smp_010710.1	1702
Smp_010720.1	5
Smp_010770.1	1078
Smp_010800.1	96
Smp_010820.1	999
Smp_010850.1	0
Smp_010900.1	437
Smp_010930.1	1175
Smp_010940.1	5736
Smp_011000.1	115
Smp_011010.1	291
Smp_011030.1	80
Smp_011100.1	4
Smp_011120.1	1243
Smp_011150.1	80
Smp_011180.1	8
Smp_011220.1	77
Smp_011230.1	246
Smp_011270.2	2101
Smp_011430.1	60
Smp_011560.1	3699
Smp_011570.1	5163
Smp_011640.1	209
Smp_011660.1	849
Smp_011680.2	4473
Smp_011700.1	830
Smp_011710.1	602
Smp_011720.1	380
Smp_011740.1	257
Smp_011830.1	3006
Smp_011860.1	925
Smp_011870.1	65
Smp_011960.1	319
Smp_011980.1	290
Smp_011990.1	658
Smp_012000.1	22
Smp_012010.1	74
Smp_012030.1	488
Smp_012050.1	254
Smp_012070.1	454
Smp_012110.1	938
Smp_012150.1	613
Smp_012200.1	538
Smp_012230.1	0
Smp_012280.1	1088
Smp_012340.1	925
Smp_012350.2	987
Smp_012380.1	282
Smp_012400.1	168
Smp_012410.1	739
Smp_012440.1	5655
Smp_012450.1	168
Smp_012460.1	462
Smp_012470.1	2213
Smp_012480.1	461
Smp_012530.1	508
Smp_012540.1	353
Smp_012560.1	128
Smp_012570.1	996
Smp_012580.1	1021
Smp_012600.1	0
Smp_012660.1	8
Smp_012670.2	101
Smp_012680.1	24
Smp_012690.1	459
Smp_012720.1	1346
Smp_012740.2	1075
Smp_012750.1	3339
Smp_012780.1	873
Smp_012790.1	449
Smp_012800.1	445
Smp_012810.1	675
Smp_012860.1	368
Smp_012900.1	516
Smp_012920.1	65
Smp_012930.1	1112
Smp_012950.1	16
Smp_012970.1	737
Smp_012980.1	689
Smp_013040.2	5796
Smp_013050.1	283
Smp_013060.1	366
Smp_013070.1	738
Smp_013080.1	153
Smp_013150.1	57
Smp_013200.2	3480
Smp_013210.1	0
Smp_013300.1	784
Smp_013310.1	72
Smp_013360.1	803
Smp_013370.3	427
Smp_013440.1	668
Smp_013460.1	1126
Smp_013470.2	4537
Smp_013520.1	429
Smp_013540.1	426
Smp_013560.1	77
Smp_013570.1	60
Smp_013600.1	0
Smp_013610.1	118
Smp_013630.1	325
Smp_013690.1	637
Smp_013790.1	3209
Smp_013810.1	582
Smp_013840.2	1206
Smp_013860.1	1479
Smp_013870.1	601
Smp_013930.1	461
Smp_013950.1	325
Smp_014010.1	2314
Smp_014020.1	500
Smp_014050.1	399
Smp_014060.1	34
Smp_014080.1	57
Smp_014170.2	4231
Smp_014260.1	43
Smp_014270.1	32
Smp_014280.1	183
Smp_014290.1	580
Smp_014400.3	1576
Smp_014410.2	29
Smp_014420.1	29
Smp_014430.1	5
Smp_014570.1	1765
Smp_014610.1	15167
Smp_014620.1	499
Smp_014650.1	1396
Smp_014660.2	1418
Smp_014670.2	3485
Smp_014680.1	54
Smp_014730.1	75
Smp_014780.2	3590
Smp_014800.2	351
Smp_014820.1	135
Smp_014840.1	116
Smp_014850.1	454
Smp_015020.1	664
Smp_015030.1	269
Smp_015050.1	638
Smp_015070.1	832
Smp_015090.1	2087
Smp_015100.1	107
Smp_015160.1	0
Smp_015190.1	11
Smp_015220.1	195
Smp_015390.1	973
Smp_015440.1	153
Smp_015480.1	595
Smp_015490.1	0
Smp_015510.1	428
Smp_015520.1	387
Smp_015530.3	2444
Smp_015630.1	111
Smp_015670.1	252
Smp_015690.1	1577
Smp_015710.1	355
Smp_015720.1	1652
Smp_015730.1	2230
Smp_015760.1	24
Smp_015780.1	185
Smp_015800.1	341
Smp_015820.1	2
Smp_015840.1	859
Smp_015850.2	637
Smp_015860.1	431
Smp_015880.1	613
Smp_015900.1	587
Smp_015920.1	1
Smp_015980.1	815
Smp_016050.1	1614
Smp_016090.1	926
Smp_016130.1	269
Smp_016180.1	53
Smp_016200.3	1022
Smp_016230.1	56
Smp_016240.1	8
Smp_016250.2	407
Smp_016340.1	329
Smp_016380.1	277
Smp_016390.1	1255
Smp_016410.1	2060
Smp_016490.2	1396
Smp_016510.1	183
Smp_016540.1	3
Smp_016550.2	300
Smp_016600.1	1272
Smp_016630.1	403
Smp_016640.1	250
Smp_016670.1	359
Smp_016680.1	3
Smp_016730.1	54
Smp_016750.1	0
Smp_016780.1	2319
Smp_016810.1	191
Smp_016840.1	728
Smp_016870.1	158
Smp_016890.1	350
Smp_016900.1	93
Smp_016910.1	116
Smp_016920.1	79
Smp_016990.1	338
Smp_017010.4	2950
Smp_017020.1	1
Smp_017070.1	1824
Smp_017080.1	900
Smp_017090.1	247
Smp_017110.1	90
Smp_017230.1	312
Smp_017280.1	2592
Smp_017290.4	323
Smp_017350.1	162
Smp_017360.1	2789
Smp_017420.1	356
Smp_017430.1	10843
Smp_017470.1	339
Smp_017520.1	177
Smp_017610.1	293
Smp_017640.1	324
Smp_017650.2	584
Smp_017660.1	747
Smp_017670.1	28
Smp_017710.1	686
Smp_017720.1	11
Smp_017730.1	5721
Smp_017750.1	1248
Smp_017810.1	710
Smp_017830.2	2290
Smp_017860.1	69
Smp_017870.1	77
Smp_017880.1	197
Smp_017890.1	687
Smp_017900.1	756
Smp_017980.1	0
Smp_017990.1	155
Smp_018010.1	288
Smp_018020.1	1106
Smp_018030.1	326
Smp_018120.1	4
Smp_018150.1	716
Smp_018160.1	266
Smp_018170.1	154
Smp_018210.1	544
Smp_018220.2	437
Smp_018230.1	0
Smp_018240.1	6978
Smp_018250.2	10890
Smp_018260.1	1507
Smp_018280.1	446
Smp_018290.1	207
Smp_018310.1	215
Smp_018360.1	1345
Smp_018400.1	219
Smp_018430.1	236
Smp_018440.1	87
Smp_018460.1	495
Smp_018480.1	62
Smp_018490.1	54
Smp_018500.1	29
Smp_018510.1	41
Smp_018530.2	2902
Smp_018550.1	1191
Smp_018570.1	268
Smp_018580.1	144
Smp_018590.1	0
Smp_018610.1	858
Smp_018620.1	971
Smp_018640.1	180
Smp_018670.1	24
Smp_018680.1	570
Smp_018710.1	551
Smp_018720.1	22
Smp_018730.1	72
Smp_018760.1	2565
Smp_018790.1	1100
Smp_018800.1	20
Smp_018870.1	183
Smp_018880.1	1
Smp_018920.1	2
Smp_018930.1	94
Smp_018940.1	16
Smp_018950.1	308
Smp_018980.1	76
Smp_018990.1	2539
Smp_019000.1	0
Smp_019010.1	2242
Smp_019030.1	2605
Smp_019040.1	245
Smp_019050.2	458
Smp_019060.1	755
Smp_019100.1	1011
Smp_019130.1	248
Smp_019170.1	883
Smp_019190.1	539
Smp_019200.1	3
Smp_019210.1	18
Smp_019260.1	875
Smp_019280.1	308
Smp_019310.1	712
Smp_019340.1	598
Smp_019350.1	2834
Smp_019380.1	547
Smp_019420.1	119
Smp_019430.1	943
Smp_019440.1	830
Smp_019460.1	0
Smp_019490.1	494
Smp_019610.1	252
Smp_019620.2	350
Smp_019630.1	1192
Smp_019640.1	797
Smp_019680.1	543
Smp_019690.1	1179
Smp_019730.2	1784
Smp_019750.2	2484
Smp_019760.1	85
Smp_019790.1	493
Smp_019810.1	51
Smp_019820.1	247
Smp_019840.2	867
Smp_019860.1	220
Smp_019880.1	654
Smp_019890.1	352
Smp_019900.1	1292
Smp_019920.1	146
Smp_019940.1	789
Smp_019950.1	598
Smp_019980.1	952
Smp_019990.1	383
Smp_020040.2	1561
Smp_020050.1	1515
Smp_020060.1	663
Smp_020070.1	3176
Smp_020080.1	80
Smp_020090.1	158
Smp_020120.1	101
Smp_020130.1	124
Smp_020170.1	77
Smp_020200.1	414
Smp_020210.1	680
Smp_020220.2	683
Smp_020270.1	391
Smp_020300.1	1038
Smp_020340.1	325
Smp_020360.1	1335
Smp_020370.1	2395
Smp_020400.1	227
Smp_020450.1	724
Smp_020460.1	5
Smp_020480.1	392
Smp_020540.2	569
Smp_020550.1	3080
Smp_020590.1	671
Smp_020660.1	0
Smp_020760.1	798
Smp_020770.1	1092
Smp_020800.1	980
Smp_020840.1	51
Smp_020880.1	0
Smp_020920.1	1540
Smp_020960.1	0
Smp_021040.1	646
Smp_021060.1	0
Smp_021070.1	300
Smp_021080.1	664
Smp_021100.1	436
Smp_021130.1	402
Smp_021140.1	3085
Smp_021160.1	555
Smp_021170.1	899
Smp_021190.1	28
Smp_021220.1	930
Smp_021260.1	35
Smp_021280.1	121
Smp_021290.1	557
Smp_021300.1	489
Smp_021320.1	121
Smp_021330.2	628
Smp_021340.2	1870
Smp_021370.1	367
Smp_021390.1	112
Smp_021460.1	1
Smp_021540.1	490
Smp_021550.1	148
Smp_021590.1	165
Smp_021600.1	642
Smp_021730.1	3575
Smp_021750.2	596
Smp_021760.1	1033
Smp_021790.2	121
Smp_021800.1	305
Smp_021830.1	159
Smp_021870.1	685
Smp_021910.1	402
Smp_021920.1	9578
Smp_021950.2	451
Smp_021960.1	120
Smp_021980.1	249
Smp_022020.1	605
Smp_022050.1	59
Smp_022070.1	39
Smp_022090.1	863
Smp_022110.1	320
Smp_022130.1	448
Smp_022140.1	286
Smp_022170.1	1096
Smp_022300.1	7
Smp_022310.1	925
Smp_022320.2	405
Smp_022330.1	2443
Smp_022340.1	2925
Smp_022400.1	6136
Smp_022410.1	38
Smp_022430.1	320
Smp_022450.2	451
Smp_022460.1	461
Smp_022470.1	160
Smp_022480.1	0
Smp_022500.1	1130
Smp_022520.1	0
Smp_022540.1	1191
Smp_022560.2	1221
Smp_022570.1	338
Smp_022610.1	0
Smp_022630.1	950
Smp_022640.1	2977
Smp_022660.1	549
Smp_022700.2	440
Smp_022710.1	0
Smp_022720.1	6
Smp_022730.1	217
Smp_022740.1	25
Smp_022760.1	61
Smp_022810.1	444
Smp_022850.1	819
Smp_022870.1	8
Smp_022890.1	365
Smp_022960.1	739
Smp_022990.1	822
Smp_023010.1	221
Smp_023140.1	107
Smp_023150.1	572
Smp_023160.1	465
Smp_023170.1	346
Smp_023190.1	0
Smp_023230.1	401
Smp_023240.1	38
Smp_023250.1	432
Smp_023270.2	619
Smp_023290.1	33
Smp_023360.1	1857
Smp_023470.1	18
Smp_023530.1	2176
Smp_023550.1	2698
Smp_023570.1	18
Smp_023620.1	459
Smp_023660.1	574
Smp_023670.1	560
Smp_023700.2	543
Smp_023710.1	4
Smp_023830.1	113
Smp_023840.1	556
Smp_023860.1	2
Smp_023930.1	161
Smp_023940.1	368
Smp_023990.1	214
Smp_024000.1	441
Smp_024010.1	8
Smp_024030.1	244
Smp_024060.1	540
Smp_024070.1	1
Smp_024110.1	21865
Smp_024120.1	2909
Smp_024140.4	11152
Smp_024150.1	1373
Smp_024180.2	1445
Smp_024190.1	540
Smp_024220.1	502
Smp_024240.1	208
Smp_024290.1	40
Smp_024360.1	564
Smp_024370.1	2370
Smp_024380.1	307
Smp_024390.3	729
Smp_024490.1	461
Smp_024500.4	846
Smp_024520.1	1069
Smp_024580.2	931
Smp_024590.1	873
Smp_024650.1	8
Smp_024660.1	550
Smp_024670.1	182
Smp_024800.1	81
Smp_024810.1	598
Smp_024820.2	2072
Smp_024850.1	2193
Smp_024860.1	47
Smp_024870.1	2739
Smp_024880.1	1255
Smp_024900.1	683
Smp_024930.1	177
Smp_024970.1	745
Smp_025010.1	1850
Smp_025020.1	378
Smp_025030.1	317
Smp_025100.1	464
Smp_025130.1	393
Smp_025150.1	969
Smp_025160.3	972
Smp_025180.1	0
Smp_025260.1	434
Smp_025340.1	348
Smp_025360.1	979
Smp_025370.1	1030
Smp_025380.1	565
Smp_025390.1	1
Smp_025410.1	276
Smp_025440.1	943
Smp_025510.1	1966
Smp_025550.1	445
Smp_025560.1	327
Smp_025570.1	545
Smp_025620.1	126
Smp_025670.1	283
Smp_025680.1	329
Smp_025690.1	18
Smp_025700.1	88
Smp_025740.1	645
Smp_025750.1	256
Smp_025800.1	1134
Smp_025830.1	811
Smp_025860.1	4716
Smp_025890.1	44
Smp_025950.1	511
Smp_026030.1	47
Smp_026040.1	81
Smp_026090.1	386
Smp_026100.1	206
Smp_026160.1	3975
Smp_026190.1	1037
Smp_026200.1	0
Smp_026230.1	735
Smp_026250.3	903
Smp_026260.1	620
Smp_026270.1	630
Smp_026280.1	358
Smp_026300.1	423
Smp_026310.1	604
Smp_026320.1	524
Smp_026340.1	378
Smp_026390.1	158
Smp_026400.1	53
Smp_026420.1	415
Smp_026440.1	33
Smp_026460.1	741
Smp_026510.1	402
Smp_026540.1	168
Smp_026560.1	6179
Smp_026570.1	223
Smp_026630.1	1089
Smp_026670.1	145
Smp_026700.1	137
Smp_026770.1	797
Smp_026790.1	6
Smp_026810.1	53
Smp_026820.1	44
Smp_026830.2	205
Smp_026860.1	0
Smp_026880.1	0
Smp_026910.1	3685
Smp_026920.1	30
Smp_026930.1	360
Smp_027000.1	653
Smp_027010.2	860
Smp_027040.1	662
Smp_027080.1	481
Smp_027210.1	24
Smp_027220.1	423
Smp_027240.1	222
Smp_027250.1	400
Smp_027290.1	5
Smp_027300.1	295
Smp_027340.1	331
Smp_027360.1	321
Smp_027370.1	536
Smp_027390.1	758
Smp_027400.1	277
Smp_027430.1	304
Smp_027450.1	284
Smp_027480.1	1246
Smp_027500.1	36
Smp_027550.1	1576
Smp_027580.1	0
Smp_027610.1	3520
Smp_027740.1	0
Smp_027750.1	309
Smp_027820.1	3
Smp_027830.1	0
Smp_027850.1	381
Smp_027870.1	836
Smp_027880.1	831
Smp_027890.1	239
Smp_027900.1	771
Smp_027910.1	1086
Smp_027920.1	1089
Smp_027940.1	1
Smp_027970.1	293
Smp_027990.1	9
Smp_028030.1	813
Smp_028050.1	154
Smp_028060.1	436
Smp_028070.1	823
Smp_028080.1	820
Smp_028100.1	1799
Smp_028120.1	696
Smp_028130.1	2
Smp_028140.1	409
Smp_028150.1	53
Smp_028170.1	7296
Smp_028190.1	489
Smp_028200.1	1461
Smp_028210.1	42
Smp_028330.1	792
Smp_028340.1	528
Smp_028360.1	295
Smp_028370.1	15
Smp_028410.1	197
Smp_028430.1	141
Smp_028440.1	995
Smp_028450.1	15
Smp_028490.1	210
Smp_028500.1	1002
Smp_028550.1	86
Smp_028620.1	383
Smp_028630.1	1223
Smp_028640.1	0
Smp_028650.1	451
Smp_028670.1	1150
Smp_028690.1	481
Smp_028730.1	690
Smp_028800.1	14
Smp_028840.1	108
Smp_028850.1	77
Smp_028860.1	5
Smp_028870.1	799
Smp_028910.1	6
Smp_028930.1	255
Smp_028940.1	439
Smp_028980.1	477
Smp_028990.1	627
Smp_029040.1	313
Smp_029060.1	983
Smp_029070.1	320
Smp_029100.2	282
Smp_029160.1	1619
Smp_029210.1	391
Smp_029230.1	144
Smp_029240.2	1698
Smp_029310.1	429
Smp_029360.1	452
Smp_029370.1	281
Smp_029390.1	1976
Smp_029400.1	2
Smp_029410.1	692
Smp_029470.1	495
Smp_029480.1	87
Smp_029500.1	2266
Smp_029520.1	132
Smp_029620.1	1
Smp_029670.1	262
Smp_029700.1	160
Smp_029730.1	386
Smp_029740.1	353
Smp_029750.1	500
Smp_029780.1	69
Smp_029790.1	24
Smp_029800.1	340
Smp_029820.1	2117
Smp_029850.1	613
Smp_029890.1	2334
Smp_029900.1	488
Smp_029930.1	5
Smp_029940.2	304
Smp_029950.1	0
Smp_029970.1	460
Smp_029990.1	328
Smp_030000.1	2297
Smp_030010.3	1120
Smp_030020.1	136
Smp_030030.1	247
Smp_030050.1	1
Smp_030110.1	120
Smp_030150.1	620
Smp_030180.1	267
Smp_030220.1	736
Smp_030250.1	334
Smp_030260.1	158
Smp_030280.1	454
Smp_030290.1	605
Smp_030300.1	10921
Smp_030320.1	1322
Smp_030330.2	589
Smp_030350.1	1
Smp_030370.1	12334
Smp_030400.1	820
Smp_030440.1	252
Smp_030500.1	1530
Smp_030650.1	4
Smp_030690.1	1948
Smp_030710.1	174
Smp_030730.1	19239
Smp_030760.1	331
Smp_030780.1	1440
Smp_030830.2	1923
Smp_030860.1	684
Smp_030870.1	179
Smp_030910.1	15
Smp_030920.1	1064
Smp_030930.2	184
Smp_031000.2	1029
Smp_031010.1	358
Smp_031020.1	6
Smp_031040.2	718
Smp_031050.1	1434
Smp_031070.3	904
Smp_031100.1	960
Smp_031180.1	65
Smp_031190.1	169
Smp_031220.1	97
Smp_031250.1	88
Smp_031270.1	156
Smp_031300.1	282
Smp_031310.1	2415
Smp_031350.1	227
Smp_031360.1	1245
Smp_031390.1	2
Smp_031400.1	717
Smp_031430.1	60
Smp_031530.1	50
Smp_031560.1	171
Smp_031570.1	2455
Smp_031590.1	810
Smp_031680.1	57
Smp_031690.1	401
Smp_031710.1	1242
Smp_031720.1	1079
Smp_031730.1	578
Smp_031770.1	11712
Smp_031860.1	907
Smp_031880.1	4759
Smp_031920.5	777
Smp_031940.1	495
Smp_031950.2	901
Smp_031990.1	303
Smp_032000.1	128
Smp_032060.1	715
Smp_032120.1	249
Smp_032150.1	410
Smp_032180.1	3361
Smp_032230.1	882
Smp_032240.1	299
Smp_032250.1	504
Smp_032260.1	2690
Smp_032280.1	177
Smp_032310.1	797
Smp_032320.6	1497
Smp_032370.1	0
Smp_032420.1	193
Smp_032470.1	4
Smp_032480.1	699
Smp_032490.1	146
Smp_032500.1	381
Smp_032510.1	1761
Smp_032520.1	4312
Smp_032580.2	910
Smp_032640.1	75
Smp_032670.3	0
Smp_032690.1	0
Smp_032710.1	0
Smp_032720.1	57
Smp_032740.1	1
Smp_032750.1	1
Smp_032760.1	1898
Smp_032770.1	336
Smp_032780.1	492
Smp_032790.1	297
Smp_032800.2	775
Smp_032810.1	953
Smp_032820.1	697
Smp_032920.2	462
Smp_032930.2	677
Smp_032950.1	799
Smp_032970.1	6
Smp_032980.1	0
Smp_032990.1	1
Smp_033000.1	28
Smp_033010.1	23
Smp_033020.1	585
Smp_033040.1	2089
Smp_033050.1	969
Smp_033110.1	334
Smp_033130.1	269
Smp_033140.1	214
Smp_033150.1	71
Smp_033200.1	24
Smp_033210.1	107
Smp_033250.1	1095
Smp_033260.2	513
Smp_033330.1	406
Smp_033350.1	754
Smp_033380.1	0
Smp_033400.1	1490
Smp_033440.1	0
Smp_033510.1	3
Smp_033530.3	1596
Smp_033540.1	1735
Smp_033550.1	1092
Smp_033590.1	115
Smp_033600.1	653
Smp_033610.1	505
Smp_033620.1	538
Smp_033660.1	443
Smp_033670.5	2013
Smp_033680.1	420
Smp_033700.1	211
Smp_033710.1	1714
Smp_033760.2	1594
Smp_033770.1	471
Smp_033870.1	612
Smp_033930.1	31
Smp_033950.2	1301
Smp_033970.1	658
Smp_033990.1	429
Smp_034000.1	851
Smp_034080.1	67
Smp_034090.1	234
Smp_034100.1	346
Smp_034120.1	863
Smp_034160.1	4
Smp_034190.1	1323
Smp_034220.1	136
Smp_034270.2	358
Smp_034300.1	22
Smp_034310.1	14
Smp_034400.1	522
Smp_034410.1	3319
Smp_034420.2	1808
Smp_034430.1	464
Smp_034440.1	57
Smp_034450.1	440
Smp_034490.1	951
Smp_034500.1	196
Smp_034530.1	203
Smp_034550.1	2623
Smp_034580.1	0
Smp_034610.1	48
Smp_034660.1	625
Smp_034670.1	566
Smp_034680.1	5
Smp_034700.3	377
Smp_034840.2	13158
Smp_034850.1	532
Smp_034860.1	2
Smp_034870.1	2819
Smp_034920.1	75
Smp_034940.2	1223
Smp_034980.1	1151
Smp_035000.1	74
Smp_035010.1	341
Smp_035020.2	589
Smp_035030.1	2677
Smp_035040.1	63
Smp_035080.1	117
Smp_035090.2	603
Smp_035110.1	637
Smp_035120.1	8
Smp_035140.1	86
Smp_035150.1	336
Smp_035160.1	56
Smp_035180.1	43
Smp_035190.2	473
Smp_035200.4	10800
Smp_035210.1	3799
Smp_035220.1	124
Smp_035250.1	10
Smp_035260.1	1740
Smp_035270.2	2050
Smp_035280.1	468
Smp_035290.1	60
Smp_035300.2	510
Smp_035310.1	1925
Smp_035360.1	351
Smp_035370.1	14
Smp_035380.1	26
Smp_035390.1	600
Smp_035410.1	695
Smp_035430.2	1877
Smp_035460.1	164
Smp_035470.1	2290
Smp_035480.1	663
Smp_035500.1	70
Smp_035540.1	191
Smp_035550.1	15
Smp_035560.1	471
Smp_035580.1	770
Smp_035620.1	486
Smp_035640.1	0
Smp_035650.1	9
Smp_035700.1	642
Smp_035730.1	293
Smp_035790.1	1653
Smp_035800.1	1391
Smp_035870.1	18
Smp_035930.1	107
Smp_036010.1	146
Smp_036020.1	78
Smp_036060.1	708
Smp_036090.1	410
Smp_036130.1	1138
Smp_036180.1	608
Smp_036220.1	1720
Smp_036250.1	558
Smp_036270.2	4214
Smp_036370.1	481
Smp_036390.1	541
Smp_036400.1	1514
Smp_036470.1	14
Smp_036500.1	566
Smp_036550.1	352
Smp_036570.1	77
Smp_036590.1	2354
Smp_036630.1	155
Smp_036660.1	38
Smp_036670.1	15
Smp_036720.1	42
Smp_036760.1	26
Smp_036780.1	166
Smp_036920.1	246
Smp_036930.1	220
Smp_036940.1	687
Smp_036950.1	1273
Smp_036980.1	48
Smp_036990.1	871
Smp_037120.1	471
Smp_037190.1	341
Smp_037200.1	280
Smp_037210.1	130
Smp_037230.1	8956
Smp_037290.1	308
Smp_037380.1	273
Smp_037400.1	260
Smp_037430.1	7
Smp_037460.1	630
Smp_037510.1	22
Smp_037530.1	546
Smp_037540.2	3125
Smp_037590.1	628
Smp_037610.1	0
Smp_037640.1	374
Smp_037690.1	0
Smp_037700.1	1617
Smp_037780.1	1028
Smp_037860.1	1797
Smp_037900.1	162
Smp_037910.1	1274
Smp_037930.1	343
Smp_037960.1	358
Smp_038030.1	829
Smp_038080.1	1326
Smp_038100.1	8251
Smp_038140.1	266
Smp_038210.1	1092
Smp_038240.1	672
Smp_038300.1	284
Smp_038330.1	265
Smp_038340.1	728
Smp_038410.1	79
Smp_038420.1	349
Smp_038430.1	117
Smp_038440.1	421
Smp_038510.1	4795
Smp_038530.1	380
Smp_038540.1	234
Smp_038560.2	3885
Smp_038630.1	179
Smp_038640.1	390
Smp_038680.1	400
Smp_038700.5	747
Smp_038710.1	443
Smp_038730.5	959
Smp_038820.1	161
Smp_038830.1	474
Smp_038840.1	197
Smp_038870.1	1594
Smp_038920.1	0
Smp_038930.1	805
Smp_038940.1	261
Smp_038950.1	8194
Smp_038960.1	3271
Smp_038970.1	11
Smp_038980.2	458
Smp_038990.1	349
Smp_039000.1	1649
Smp_039010.1	0
Smp_039080.1	880
Smp_039130.1	1365
Smp_039160.1	659
Smp_039180.2	1228
Smp_039300.1	1123
Smp_039340.1	661
Smp_039390.1	237
Smp_039400.1	4119
Smp_039470.1	0
Smp_039490.1	1701
Smp_039590.1	77
Smp_039600.1	15
Smp_039620.1	52
Smp_039640.2	1209
Smp_039650.1	190
Smp_039670.1	706
Smp_039740.1	587
Smp_039750.1	178
Smp_039810.1	414
Smp_039820.1	991
Smp_039870.2	773
Smp_039970.1	160
Smp_039980.1	239
Smp_040020.1	64
Smp_040080.1	1797
Smp_040100.1	362
Smp_040110.1	29
Smp_040130.1	10849
Smp_040190.1	1203
Smp_040270.1	1093
Smp_040280.1	605
Smp_040350.1	153
Smp_040360.1	336
Smp_040390.1	0
Smp_040440.1	9
Smp_040450.1	298
Smp_040460.1	760
Smp_040500.1	1591
Smp_040510.1	612
Smp_040540.1	851
Smp_040550.1	176
Smp_040560.1	214
Smp_040570.1	2288
Smp_040610.1	44
Smp_040680.1	197
Smp_040710.1	104
Smp_040720.1	644
Smp_040770.1	756
Smp_040790.1	2962
Smp_040800.1	2300
Smp_040960.1	218
Smp_040970.1	3519
Smp_040990.1	54
Smp_041050.1	504
Smp_041060.1	1123
Smp_041100.1	286
Smp_041190.2	867
Smp_041210.1	18
Smp_041280.1	119
Smp_041320.1	0
Smp_041350.1	23
Smp_041370.1	787
Smp_041390.1	677
Smp_041430.1	2725
Smp_041450.1	1668
Smp_041460.1	295
Smp_041480.2	1287
Smp_041490.1	180
Smp_041500.1	563
Smp_041520.1	229
Smp_041540.1	570
Smp_041550.1	583
Smp_041570.1	25
Smp_041600.1	1213
Smp_041630.1	297
Smp_041650.1	1199
Smp_041680.1	136
Smp_041700.1	66
Smp_041730.2	715
Smp_041740.1	3496
Smp_041750.1	619
Smp_041760.1	1464
Smp_041770.1	2774
Smp_041820.1	133
Smp_041830.1	729
Smp_041880.1	14
Smp_041890.2	364
Smp_041960.1	1
Smp_041970.1	0
Smp_041980.1	2137
Smp_042020.1	2197
Smp_042030.1	317
Smp_042050.1	369
Smp_042060.1	624
Smp_042080.2	272
Smp_042090.1	3175
Smp_042110.1	711
Smp_042120.1	110
Smp_042140.1	822
Smp_042150.1	49
Smp_042160.2	36334
Smp_042170.1	19
Smp_042210.1	161
Smp_042230.1	82
Smp_042270.2	1492
Smp_042280.1	262
Smp_042300.1	3589
Smp_042340.1	289
Smp_042390.1	175
Smp_042400.1	947
Smp_042420.1	221
Smp_042430.2	92
Smp_042440.1	176
Smp_042530.1	32
Smp_042550.1	1488
Smp_042560.1	527
Smp_042590.1	1432
Smp_042630.1	195
Smp_042670.2	600
Smp_042680.1	829
Smp_042690.1	1270
Smp_042700.1	212
Smp_042720.1	15
Smp_042740.1	333
Smp_042770.1	112
Smp_042780.1	244
Smp_042790.1	210
Smp_042810.1	64
Smp_042910.1	320
Smp_042920.1	185
Smp_042980.1	201
Smp_042990.1	375
Smp_043010.1	248
Smp_043030.1	5247
Smp_043040.1	42
Smp_043070.1	159
Smp_043100.1	1886
Smp_043110.1	883
Smp_043120.1	3150
Smp_043130.1	344
Smp_043150.1	6565
Smp_043170.1	571
Smp_043200.1	301
Smp_043210.1	973
Smp_043220.1	2108
Smp_043250.1	0
Smp_043260.1	14
Smp_043270.1	0
Smp_043290.1	10
Smp_043300.1	0
Smp_043320.1	0
Smp_043340.1	0
Smp_043350.1	338
Smp_043360.1	25
Smp_043390.1	438
Smp_043420.1	11
Smp_043500.1	998
Smp_043570.1	107
Smp_043580.1	203
Smp_043600.1	319
Smp_043610.1	460
Smp_043620.1	249
Smp_043650.1	479
Smp_043670.2	5000
Smp_043780.1	309
Smp_043820.1	50
Smp_043860.1	15
Smp_043910.1	25
Smp_043930.1	207
Smp_043940.2	617
Smp_043970.1	567
Smp_043990.1	3167
Smp_044000.1	4834
Smp_044010.2	16359
Smp_044020.1	151
Smp_044060.1	144
Smp_044160.1	363
Smp_044250.1	664
Smp_044260.1	243
Smp_044280.1	505
Smp_044400.1	90
Smp_044440.1	782
Smp_044470.1	227
Smp_044520.1	266
Smp_044530.1	1203
Smp_044550.8	5147
Smp_044560.1	487
Smp_044580.1	2286
Smp_044610.1	13
Smp_044680.1	1958
Smp_044690.1	203
Smp_044750.1	731
Smp_044770.1	595
Smp_044800.1	76
Smp_044810.1	639
Smp_044820.1	119
Smp_044850.1	350
Smp_044870.1	125
Smp_044920.1	1489
Smp_044950.1	693
Smp_044970.1	5207
Smp_045010.1	355
Smp_045040.1	1576
Smp_045060.1	454
Smp_045070.1	513
Smp_045200.1	8900
Smp_045220.2	6885
Smp_045230.1	430
Smp_045250.1	413
Smp_045260.1	1136
Smp_045300.1	429
Smp_045360.3	2186
Smp_045400.1	1445
Smp_045410.1	454
Smp_045420.1	141
Smp_045430.3	284
Smp_045470.1	10
Smp_045480.2	769
Smp_045490.1	9
Smp_045500.1	295
Smp_045510.1	970
Smp_045550.1	1153
Smp_045560.1	2574
Smp_045590.1	655
Smp_045600.1	58
Smp_045610.1	2669
Smp_045620.1	419
Smp_045640.1	17
Smp_045650.1	100
Smp_045680.1	21
Smp_045710.1	906
Smp_045730.1	523
Smp_045750.1	241
Smp_045760.1	322
Smp_045780.1	521
Smp_045790.1	552
Smp_045810.2	413
Smp_045860.1	443
Smp_045920.2	318
Smp_045930.1	590
Smp_045940.1	3508
Smp_045950.2	1290
Smp_045960.1	1444
Smp_045980.1	703
Smp_045990.1	90
Smp_046020.1	1652
Smp_046030.1	407
Smp_046040.1	0
Smp_046060.1	3637
Smp_046090.2	3167
Smp_046100.1	1067
Smp_046120.1	98
Smp_046130.1	603
Smp_046140.1	1170
Smp_046160.1	301
Smp_046180.1	0
Smp_046190.1	355
Smp_046250.1	770
Smp_046280.1	159
Smp_046290.1	2067
Smp_046360.1	301
Smp_046410.1	153
Smp_046430.1	405
Smp_046450.1	620
Smp_046500.2	737
Smp_046550.1	399
Smp_046600.1	3509
Smp_046630.1	3665
Smp_046640.1	79
Smp_046650.1	7
Smp_046680.1	478
Smp_046690.1	9008
Smp_046740.1	1781
Smp_046750.1	392
Smp_046780.1	20
Smp_046790.1	292
Smp_046800.1	1240
Smp_046810.1	695
Smp_046870.1	308
Smp_046880.2	737
Smp_046890.1	425
Smp_046900.1	256
Smp_046910.1	57
Smp_046930.1	8598
Smp_046980.1	332
Smp_047060.1	681
Smp_047090.1	328
Smp_047100.2	535
Smp_047110.1	598
Smp_047180.1	67
Smp_047190.1	669
Smp_047200.1	6548
Smp_047240.2	42
Smp_047320.1	144
Smp_047330.1	213
Smp_047360.1	895
Smp_047370.1	4565
Smp_047400.1	81
Smp_047410.1	547
Smp_047440.1	729
Smp_047450.1	516
Smp_047460.1	549
Smp_047500.1	343
Smp_047540.1	246
Smp_047550.1	39
Smp_047570.1	99
Smp_047610.1	56
Smp_047620.1	109
Smp_047640.1	1
Smp_047650.1	1336
Smp_047660.1	382
Smp_047680.1	76
Smp_047700.1	346
Smp_047720.1	164
Smp_047740.1	902
Smp_047860.1	295
Smp_047870.1	611
Smp_047900.1	307
Smp_048030.1	14
Smp_048040.1	7
Smp_048050.1	3
Smp_048060.1	0
Smp_048080.1	201
Smp_048160.1	570
Smp_048230.1	614
Smp_048240.1	948
Smp_048260.2	665
Smp_048270.2	265
Smp_048310.1	281
Smp_048380.1	54
Smp_048420.1	339
Smp_048430.1	3469
Smp_048520.1	490
Smp_048540.1	142
Smp_048550.1	303
Smp_048560.1	1805
Smp_048620.1	261
Smp_048650.1	396
Smp_048660.1	991
Smp_048680.1	104
Smp_048690.1	135
Smp_048760.2	356
Smp_048830.1	741
Smp_048870.1	147
Smp_048880.1	391
Smp_048930.1	53
Smp_048940.1	508
Smp_048970.1	408
Smp_048980.1	754
Smp_048990.1	484
Smp_049000.1	554
Smp_049010.1	808
Smp_049140.1	693
Smp_049150.1	1738
Smp_049160.1	114
Smp_049170.1	748
Smp_049230.1	13
Smp_049240.1	279
Smp_049250.1	1968
Smp_049270.1	5552
Smp_049280.1	5
Smp_049300.3	455
Smp_049330.1	675
Smp_049380.1	1234
Smp_049390.1	662
Smp_049400.1	4
Smp_049450.1	242
Smp_049500.1	1464
Smp_049510.1	795
Smp_049520.1	1730
Smp_049550.1	8431
Smp_049580.1	723
Smp_049600.4	1003
Smp_049610.1	65
Smp_049630.1	725
Smp_049680.1	948
Smp_049730.2	1167
Smp_049740.1	335
Smp_049760.1	631
Smp_049850.1	1164
Smp_049880.1	469
Smp_049890.1	207
Smp_049910.1	521
Smp_049920.3	332
Smp_049930.1	358
Smp_049970.5	763
Smp_049990.1	676
Smp_050080.1	318
Smp_050110.1	584
Smp_050130.1	1074
Smp_050160.1	233
Smp_050220.1	862
Smp_050250.1	526
Smp_050270.1	1399
Smp_050280.1	1730
Smp_050310.1	12
Smp_050350.2	500
Smp_050360.1	550
Smp_050380.1	128
Smp_050390.1	22109
Smp_050430.1	422
Smp_050470.1	317
Smp_050520.1	648
Smp_050540.1	196
Smp_050570.1	836
Smp_050590.1	434
Smp_050630.1	909
Smp_050640.1	597
Smp_050700.1	686
Smp_050730.1	586
Smp_050740.1	410
Smp_050750.1	621
Smp_050760.1	242
Smp_050820.1	170
Smp_050830.1	613
Smp_050880.1	187
Smp_050890.1	602
Smp_050920.1	440
Smp_050940.1	2276
Smp_051000.1	246
Smp_051010.1	218
Smp_051050.1	0
Smp_051060.1	34
Smp_051070.1	38
Smp_051080.1	1117
Smp_051090.1	43
Smp_051110.1	360
Smp_051120.1	50
Smp_051130.1	31
Smp_051210.1	2570
Smp_051220.1	38
Smp_051230.1	1603
Smp_051260.1	4388
Smp_051280.1	598
Smp_051290.1	21
Smp_051300.1	827
Smp_051320.1	205
Smp_051360.1	1681
Smp_051390.1	578
Smp_051400.1	168
Smp_051410.1	159
Smp_051420.1	64
Smp_051500.1	86
Smp_051510.1	654
Smp_051530.1	1001
Smp_051550.1	485
Smp_051580.1	43
Smp_051640.1	133
Smp_051660.1	319
Smp_051670.1	0
Smp_051760.1	44
Smp_051810.1	613
Smp_051920.2	264
Smp_051930.1	535
Smp_051990.1	1337
Smp_052060.1	1239
Smp_052140.1	287
Smp_052150.1	71
Smp_052160.1	127
Smp_052230.1	683
Smp_052250.1	319
Smp_052280.1	1209
Smp_052290.1	18
Smp_052330.1	328
Smp_052350.1	612
Smp_052390.1	59
Smp_052420.1	205
Smp_052460.1	6
Smp_052470.1	198
Smp_052500.1	191
Smp_052510.1	0
Smp_052560.1	499
Smp_052630.1	38
Smp_052640.1	510
Smp_052660.1	40
Smp_052710.1	378
Smp_052730.1	44
Smp_052740.1	213
Smp_052750.1	161
Smp_052760.1	91
Smp_052780.1	122
Smp_052790.1	491
Smp_052800.1	347
Smp_052810.1	1218
Smp_052870.1	1258
Smp_052880.1	566
Smp_052890.1	347
Smp_052910.1	1440
Smp_052990.1	72
Smp_053020.1	313
Smp_053030.1	835
Smp_053040.1	558
Smp_053060.3	1445
Smp_053100.1	867
Smp_053120.1	92
Smp_053130.1	3676
Smp_053140.1	449
Smp_053160.1	239
Smp_053190.1	2
Smp_053220.1	2921
Smp_053230.1	4304
Smp_053300.1	32
Smp_053390.1	1677
Smp_053420.1	961
Smp_053430.1	437
Smp_053460.1	266
Smp_053470.1	168
Smp_053510.1	994
Smp_053520.1	3
Smp_053550.1	489
Smp_053560.1	533
Smp_053610.1	2447
Smp_053640.1	260
Smp_053700.1	1314
Smp_053760.1	1
Smp_053780.1	261
Smp_053790.1	38
Smp_053800.1	320
Smp_053820.1	3139
Smp_053830.1	1865
Smp_053900.1	2070
Smp_053940.1	3392
Smp_053950.1	743
Smp_053990.1	502
Smp_054010.1	421
Smp_054070.1	383
Smp_054120.1	560
Smp_054160.1	23597
Smp_054170.1	261
Smp_054200.1	1098
Smp_054220.1	1069
Smp_054230.1	120
Smp_054240.1	3153
Smp_054300.1	60
Smp_054310.1	361
Smp_054320.1	140
Smp_054330.1	228
Smp_054340.2	3342
Smp_054350.1	249
Smp_054360.1	830
Smp_054410.1	779
Smp_054430.1	0
Smp_054440.1	0
Smp_054450.1	80
Smp_054470.1	206
Smp_054540.1	2070
Smp_054560.1	800
Smp_054600.1	489
Smp_054610.1	136
Smp_054620.1	53
Smp_054640.1	125
Smp_054680.1	0
Smp_054730.1	1307
Smp_054770.1	130
Smp_054780.1	3859
Smp_054790.2	1019
Smp_054800.1	962
Smp_054810.1	296
Smp_054820.1	319
Smp_054840.1	288
Smp_055050.1	1699
Smp_055090.1	389
Smp_055100.1	199
Smp_055130.1	380
Smp_055140.1	13
Smp_055190.1	378
[truncated: 8,599 more rows]
