# Supplementary material for: Transcriptome of the parasitic flatworm Schistosoma mansoni during intra-mammalian development
Source: PLoS Negl Trop Dis. 2020 May 6;14(5):e0007743. doi: 10.1371/journal.pntd.0007743 (PMC7263636; doi:10.1371/journal.pntd.0007743)
Supplement: S3 File — A zipped folder containing final counts from HTSeq-count. The folder contains the following files: D06_SM_1_17675_4_1.htseq-count.txt, D06_SM_2_17675_4_2.htseq-count.txt, D06_SM_3_17675_4_3.htseq-count.txt, D06_SM_4_17675_4_4.htseq-count.txt, D06_SM_5_17675_4_5.htseq-count.txt, D06_SM_6_17675_4_6.htseq-count.txt, D06_SM_7_17675_4_7.htseq-count.txt, D13_SM_1_17675_4_8.htseq-count.txt, D13_SM_2_17675_4_9.htseq-count.txt, D13_SM_3_17675_4_10.htseq-count.txt, D17_SM_1_17675_4_11.htseq-count.txt, D17_SM_2_17675_4_12.htseq-count.txt, D17_SM_3_17675_4_13.htseq-count.txt, D21_SM_1_17675_4_14.htseq-count.txt, D21_SM_2_17675_4_15.htseq-count.txt, D21_SM_3_17675_4_16.htseq-count.txt, D28_SM_1_17675_4_17.htseq-count.txt, D28_SM_2_17675_4_18.htseq-count.txt, D28_SM_3_17675_4_19.htseq-count.txt, D35_SM_1_17675_4_20.htseq-count.txt, D35_SM_2_17675_4_21.htseq-count.txt, D35_SM_3_17675_4_22.htseq-count.txt. (ZIP) [file pntd.0007743.s024.zip › S3_Final_counts/D35_SM_1_17675_4_20.htseq-count.txt]

Smp_000020.1	754
Smp_000030.1	3145
Smp_000040.1	1156
Smp_000050.1	137
Smp_000070.1	487
Smp_000075.1	0
Smp_000080.1	284
Smp_000090.1	35
Smp_000100.1	4136
Smp_000110.1	336
Smp_000120.1	0
Smp_000130.1	878
Smp_000140.1	345
Smp_000150.1	660
Smp_000160.1	107
Smp_000170.1	47
Smp_000180.1	46
Smp_000190.1	820
Smp_000200.1	205
Smp_000210.1	8
Smp_000220.1	100
Smp_000230.1	113
Smp_000240.1	2347
Smp_000250.1	0
Smp_000260.1	12637
Smp_000270.1	386
Smp_000280.1	2092
Smp_000290.1	75
Smp_000300.1	199
Smp_000310.1	631
Smp_000320.1	458
Smp_000330.1	0
Smp_000340.1	84
Smp_000350.2	7
Smp_000370.1	16
Smp_000380.1	1
Smp_000390.1	1139
Smp_000400.1	245
Smp_000410.1	1906
Smp_000420.1	3914
Smp_000430.1	8164
Smp_000460.1	1842
Smp_000470.1	331
Smp_000480.1	1325
Smp_000500.2	3
Smp_000510.1	255
Smp_000520.1	907
Smp_000530.1	1416
Smp_000540.1	1
Smp_000550.1	0
Smp_000560.1	0
Smp_000580.1	41
Smp_000590.1	459
Smp_000600.1	352
Smp_000610.1	4
Smp_000620.1	0
Smp_000630.1	71
Smp_000640.1	380
Smp_000650.1	178
Smp_000660.1	5337
Smp_000670.1	1267
Smp_000680.1	180
Smp_000690.1	6
Smp_000700.1	619
Smp_000710.1	437
Smp_000720.1	902
Smp_000730.1	177
Smp_000740.1	2414
Smp_000755.1	629
Smp_000770.1	0
Smp_000790.1	287
Smp_000810.2	236
Smp_000820.1	1012
Smp_000830.1	5
Smp_000850.1	475
Smp_000870.1	255
Smp_000880.2	2407
Smp_000890.1	186
Smp_000900.1	36
Smp_000910.1	12
Smp_000950.1	78
Smp_000970.1	0
Smp_000980.1	749
Smp_000990.1	408
Smp_001000.1	140
Smp_001020.1	73
Smp_001030.1	207
Smp_001040.1	3253
Smp_001050.1	4
Smp_001070.1	28
Smp_001080.1	194
Smp_001085.1	2
Smp_001090.1	354
Smp_001095.1	167
Smp_001100.1	1133
Smp_001120.1	88
Smp_001150.1	501
Smp_001160.1	56
Smp_001170.1	1557
Smp_001180.1	479
Smp_001210.1	104
Smp_001280.1	0
Smp_001330.1	0
Smp_001360.1	1025
Smp_001390.1	426
Smp_001410.1	735
Smp_001420.1	211
Smp_001430.1	479
Smp_001500.1	887
Smp_001520.1	49
Smp_001530.1	552
Smp_001560.1	87
Smp_001590.1	339
Smp_001610.1	99
Smp_001640.1	494
Smp_001780.1	155
Smp_001830.1	1766
Smp_001890.1	0
Smp_001900.1	10
Smp_001940.1	433
Smp_001950.1	307
Smp_001960.1	332
Smp_001980.1	4
Smp_002010.1	118
Smp_002060.1	4
Smp_002070.1	1
Smp_002080.1	840
Smp_002100.1	981
Smp_002150.1	1906
Smp_002160.1	262
Smp_002180.1	1213
Smp_002190.1	208
Smp_002230.1	365
Smp_002280.1	1099
Smp_002350.1	3
Smp_002380.1	495
Smp_002390.1	1
Smp_002410.1	2376
Smp_002470.1	0
Smp_002500.1	0
Smp_002510.1	514
Smp_002550.1	513
Smp_002600.1	2577
Smp_002630.1	0
Smp_002640.1	90
Smp_002740.2	507
Smp_002810.1	114
Smp_002820.3	596
Smp_002840.1	748
Smp_002860.1	0
Smp_002870.1	236
Smp_002880.1	4636
Smp_002920.1	159
Smp_002930.1	21
Smp_002950.1	71
Smp_002960.1	236
Smp_003000.1	238
Smp_003110.1	1688
Smp_003130.1	212
Smp_003140.1	448
Smp_003190.1	20
Smp_003230.1	778
Smp_003250.1	129
Smp_003270.1	96
Smp_003280.1	2
Smp_003300.1	0
Smp_003330.1	108
Smp_003340.1	815
Smp_003410.1	2282
Smp_003440.1	384
Smp_003600.1	8
Smp_003610.2	428
Smp_003620.1	651
Smp_003630.1	677
Smp_003660.1	1948
Smp_003670.1	209
Smp_003700.1	446
Smp_003710.1	1878
Smp_003760.1	21
Smp_003770.1	2502
Smp_003790.1	5
Smp_003860.1	189
Smp_003900.1	35
Smp_003930.1	65
Smp_003940.1	128
Smp_003970.1	1106
Smp_003980.1	645
Smp_003990.1	3704
Smp_004000.1	80
Smp_004040.1	132
Smp_004060.1	87
Smp_004070.1	28
Smp_004080.1	297
Smp_004090.1	161
Smp_004120.1	369
Smp_004160.1	25
Smp_004170.1	198
Smp_004190.1	646
Smp_004200.1	470
Smp_004220.1	1351
Smp_004230.1	0
Smp_004260.1	188
Smp_004280.1	201
Smp_004310.1	1774
Smp_004350.1	623
Smp_004360.1	577
Smp_004420.1	455
Smp_004440.1	37
Smp_004470.1	1394
Smp_004480.1	1130
Smp_004510.1	12
Smp_004530.1	0
Smp_004540.1	0
Smp_004550.1	783
Smp_004590.1	196
Smp_004600.1	2068
Smp_004630.1	100
Smp_004640.1	243
Smp_004680.1	1003
Smp_004690.1	215
Smp_004710.1	318
Smp_004730.1	64
Smp_004780.1	5346
Smp_004790.1	0
Smp_004810.3	1306
Smp_004820.1	598
Smp_004910.1	551
Smp_004940.1	1129
Smp_004980.1	303
Smp_004990.1	2571
Smp_005000.1	469
Smp_005010.1	402
Smp_005020.1	589
Smp_005050.1	101
Smp_005060.1	246
Smp_005070.1	283
Smp_005080.1	285
Smp_005140.1	9
Smp_005160.1	741
Smp_005170.1	0
Smp_005180.1	1251
Smp_005190.2	912
Smp_005200.1	589
Smp_005210.1	857
Smp_005230.2	1269
Smp_005260.1	742
Smp_005280.1	224
Smp_005290.1	1309
Smp_005320.1	140
Smp_005330.1	292
Smp_005350.1	4113
Smp_005360.1	107
Smp_005390.2	406
Smp_005470.1	21
Smp_005500.1	377
Smp_005520.1	405
Smp_005570.1	164
Smp_005640.1	53
Smp_005670.1	679
Smp_005710.1	39
Smp_005720.1	1601
Smp_005740.1	1709
Smp_005780.1	258
Smp_005790.1	514
Smp_005860.1	4591
Smp_005880.1	689
Smp_005900.1	1305
Smp_005910.1	193
Smp_005960.1	31
Smp_006000.1	327
Smp_006040.1	698
Smp_006060.1	1441
Smp_006190.1	510
Smp_006230.1	318
Smp_006240.1	79
Smp_006250.2	579
Smp_006290.1	260
Smp_006300.1	191
Smp_006320.1	913
Smp_006340.1	642
Smp_006350.2	1114
Smp_006390.1	1529
Smp_006440.1	615
Smp_006510.1	0
Smp_006520.1	0
Smp_006550.1	957
Smp_006560.1	484
Smp_006590.1	132
Smp_006630.2	496
Smp_006680.1	364
Smp_006690.1	234
Smp_006700.2	356
Smp_006710.1	205
Smp_006720.2	466
Smp_006730.1	613
Smp_006740.1	3926
Smp_006750.1	474
Smp_006760.1	180
Smp_006780.1	439
Smp_006810.1	587
Smp_006830.1	574
Smp_006840.1	271
Smp_006850.1	422
Smp_006860.1	2284
Smp_006920.1	314
Smp_006930.1	571
Smp_006960.1	0
Smp_006970.1	753
Smp_006980.1	279
Smp_006990.1	582
Smp_007000.1	29
Smp_007070.1	50
Smp_007170.1	596
Smp_007180.1	683
Smp_007190.1	460
Smp_007210.1	453
Smp_007260.2	4937
Smp_007270.1	824
Smp_007290.1	72
Smp_007300.1	2299
Smp_007330.1	193
Smp_007380.1	714
Smp_007450.1	436
Smp_007500.1	926
Smp_007510.1	526
Smp_007540.1	204
Smp_007550.1	1170
Smp_007570.1	9
Smp_007630.1	862
Smp_007650.1	3047
Smp_007660.1	367
Smp_007670.1	144
Smp_007690.1	8
Smp_007710.1	291
Smp_007730.1	630
Smp_007760.1	434
Smp_007770.1	177
Smp_007780.1	62
Smp_007890.1	173
Smp_007900.1	1701
Smp_007950.1	6
Smp_007960.1	406
Smp_007970.1	290
Smp_008070.1	3125
Smp_008120.1	301
Smp_008140.1	119
Smp_008170.1	0
Smp_008190.1	1
Smp_008220.1	137
Smp_008230.1	575
Smp_008260.1	504
Smp_008290.1	248
Smp_008310.1	1057
Smp_008320.1	1245
Smp_008340.1	208
Smp_008360.1	413
Smp_008370.1	7
Smp_008390.1	1
Smp_008400.1	6
Smp_008430.1	899
Smp_008440.1	281
Smp_008450.1	16
Smp_008470.2	623
Smp_008490.1	1651
Smp_008500.2	698
Smp_008545.1	7131
Smp_008580.1	547
Smp_008610.1	1264
Smp_008620.1	117
Smp_008640.1	0
Smp_008660.1	3398
Smp_008710.1	225
Smp_008770.1	470
Smp_008830.1	927
Smp_008850.1	43
Smp_008860.1	176
Smp_008900.1	2808
Smp_008910.1	3
Smp_008920.1	7
Smp_009020.1	18
Smp_009030.1	674
Smp_009040.1	17
Smp_009070.1	587
Smp_009150.1	290
Smp_009230.1	1577
Smp_009250.1	946
Smp_009300.1	97
Smp_009310.2	9203
Smp_009320.2	393
Smp_009340.1	106
Smp_009390.2	238
Smp_009400.1	648
Smp_009420.1	67
Smp_009430.1	373
Smp_009520.1	244
Smp_009530.1	94
Smp_009540.1	510
Smp_009550.1	227
Smp_009560.1	135
Smp_009580.1	17258
Smp_009600.1	168
Smp_009630.1	10
Smp_009650.1	2514
Smp_009690.1	4954
Smp_009710.3	487
Smp_009760.1	9218
Smp_009780.2	5261
Smp_009800.1	27
Smp_009810.1	0
Smp_009830.1	718
Smp_009990.1	443
Smp_010000.1	2
Smp_010090.1	652
Smp_010100.1	361
Smp_010110.1	308
Smp_010140.1	437
Smp_010160.1	559
Smp_010230.1	582
Smp_010250.1	801
Smp_010260.1	223
Smp_010280.1	311
Smp_010290.1	1643
Smp_010370.1	275
Smp_010380.1	82
Smp_010400.1	178
Smp_010450.1	26
Smp_010470.1	0
Smp_010550.1	2996
Smp_010620.1	164
Smp_010670.1	342
Smp_010690.1	499
Smp_010710.1	1333
Smp_010720.1	7
Smp_010770.1	957
Smp_010800.1	53
Smp_010820.1	758
Smp_010850.1	0
Smp_010900.1	335
Smp_010930.1	997
Smp_010940.1	4144
Smp_011000.1	88
Smp_011010.1	249
Smp_011030.1	57
Smp_011100.1	1
Smp_011120.1	965
Smp_011150.1	100
Smp_011180.1	18
Smp_011220.1	72
Smp_011230.1	207
Smp_011270.2	3888
Smp_011430.1	31
Smp_011560.1	3002
Smp_011570.1	4119
Smp_011640.1	181
Smp_011660.1	679
Smp_011680.2	4595
Smp_011700.1	544
Smp_011710.1	504
Smp_011720.1	284
Smp_011740.1	178
Smp_011830.1	2271
Smp_011860.1	733
Smp_011870.1	93
Smp_011960.1	300
Smp_011980.1	198
Smp_011990.1	579
Smp_012000.1	11
Smp_012010.1	92
Smp_012030.1	349
Smp_012050.1	174
Smp_012070.1	357
Smp_012110.1	700
Smp_012150.1	470
Smp_012200.1	458
Smp_012230.1	0
Smp_012280.1	1005
Smp_012340.1	683
Smp_012350.2	754
Smp_012380.1	140
Smp_012400.1	170
Smp_012410.1	595
Smp_012440.1	4309
Smp_012450.1	165
Smp_012460.1	348
Smp_012470.1	1569
Smp_012480.1	421
Smp_012530.1	459
Smp_012540.1	252
Smp_012560.1	137
Smp_012570.1	589
Smp_012580.1	819
Smp_012600.1	0
Smp_012660.1	6
Smp_012670.2	63
Smp_012680.1	14
Smp_012690.1	338
Smp_012720.1	1076
Smp_012740.2	747
Smp_012750.1	2598
Smp_012780.1	674
Smp_012790.1	312
Smp_012800.1	375
Smp_012810.1	457
Smp_012860.1	281
Smp_012900.1	372
Smp_012920.1	32
Smp_012930.1	1075
Smp_012950.1	12
Smp_012970.1	952
Smp_012980.1	572
Smp_013040.2	7116
Smp_013050.1	237
Smp_013060.1	217
Smp_013070.1	560
Smp_013080.1	78
Smp_013150.1	51
Smp_013200.2	2889
Smp_013210.1	1
Smp_013300.1	552
Smp_013310.1	40
Smp_013360.1	592
Smp_013370.3	349
Smp_013440.1	550
Smp_013460.1	898
Smp_013470.2	3693
Smp_013520.1	288
Smp_013540.1	507
Smp_013560.1	52
Smp_013570.1	51
Smp_013600.1	0
Smp_013610.1	76
Smp_013630.1	191
Smp_013690.1	539
Smp_013790.1	2118
Smp_013810.1	446
Smp_013840.2	1268
Smp_013860.1	1095
Smp_013870.1	530
Smp_013930.1	340
Smp_013950.1	289
Smp_014010.1	1595
Smp_014020.1	425
Smp_014050.1	380
Smp_014060.1	32
Smp_014080.1	42
Smp_014170.2	3350
Smp_014260.1	18
Smp_014270.1	25
Smp_014280.1	192
Smp_014290.1	388
Smp_014400.3	1081
Smp_014410.2	20
Smp_014420.1	18
Smp_014430.1	8
Smp_014570.1	4888
Smp_014610.1	16239
Smp_014620.1	405
Smp_014650.1	1125
Smp_014660.2	1102
Smp_014670.2	2860
Smp_014680.1	36
Smp_014730.1	79
Smp_014780.2	2871
Smp_014800.2	274
Smp_014820.1	120
Smp_014840.1	92
Smp_014850.1	349
Smp_015020.1	530
Smp_015030.1	184
Smp_015050.1	380
Smp_015070.1	630
Smp_015090.1	1615
Smp_015100.1	52
Smp_015160.1	0
Smp_015190.1	17
Smp_015220.1	132
Smp_015390.1	768
Smp_015440.1	129
Smp_015480.1	628
Smp_015490.1	0
Smp_015510.1	333
Smp_015520.1	308
Smp_015530.3	1944
Smp_015630.1	71
Smp_015670.1	183
Smp_015690.1	1447
Smp_015710.1	253
Smp_015720.1	1300
Smp_015730.1	1650
Smp_015760.1	14
Smp_015780.1	156
Smp_015800.1	208
Smp_015820.1	0
Smp_015840.1	501
Smp_015850.2	490
Smp_015860.1	328
Smp_015880.1	394
Smp_015900.1	468
Smp_015920.1	4
Smp_015980.1	647
Smp_016050.1	1291
Smp_016090.1	808
Smp_016130.1	179
Smp_016180.1	56
Smp_016200.3	681
Smp_016230.1	32
Smp_016240.1	7
Smp_016250.2	249
Smp_016340.1	235
Smp_016380.1	181
Smp_016390.1	965
Smp_016410.1	1708
Smp_016490.2	3714
Smp_016510.1	167
Smp_016540.1	14
Smp_016550.2	253
Smp_016600.1	722
Smp_016630.1	298
Smp_016640.1	226
Smp_016670.1	250
Smp_016680.1	3
Smp_016730.1	29
Smp_016750.1	0
Smp_016780.1	1643
Smp_016810.1	165
Smp_016840.1	643
Smp_016870.1	132
Smp_016890.1	280
Smp_016900.1	115
Smp_016910.1	92
Smp_016920.1	60
Smp_016990.1	287
Smp_017010.4	2791
Smp_017020.1	0
Smp_017070.1	1182
Smp_017080.1	756
Smp_017090.1	148
Smp_017110.1	80
Smp_017230.1	254
Smp_017280.1	1967
Smp_017290.4	253
Smp_017350.1	158
Smp_017360.1	2085
Smp_017420.1	252
Smp_017430.1	8129
Smp_017470.1	260
Smp_017520.1	138
Smp_017610.1	264
Smp_017640.1	199
Smp_017650.2	371
Smp_017660.1	645
Smp_017670.1	60
Smp_017710.1	608
Smp_017720.1	7
Smp_017730.1	6427
Smp_017750.1	911
Smp_017810.1	653
Smp_017830.2	1686
Smp_017860.1	40
Smp_017870.1	60
Smp_017880.1	138
Smp_017890.1	542
Smp_017900.1	526
Smp_017980.1	0
Smp_017990.1	110
Smp_018010.1	217
Smp_018020.1	878
Smp_018030.1	232
Smp_018120.1	3
Smp_018150.1	650
Smp_018160.1	202
Smp_018170.1	81
Smp_018210.1	356
Smp_018220.2	420
Smp_018230.1	0
Smp_018240.1	5624
Smp_018250.2	7593
Smp_018260.1	1291
Smp_018280.1	413
Smp_018290.1	179
Smp_018310.1	162
Smp_018360.1	1264
Smp_018400.1	220
Smp_018430.1	162
Smp_018440.1	74
Smp_018460.1	382
Smp_018480.1	63
Smp_018490.1	61
Smp_018500.1	21
Smp_018510.1	23
Smp_018530.2	2292
Smp_018550.1	1011
Smp_018570.1	205
Smp_018580.1	102
Smp_018590.1	1
Smp_018610.1	622
Smp_018620.1	749
Smp_018640.1	139
Smp_018670.1	28
Smp_018680.1	402
Smp_018710.1	447
Smp_018720.1	9
Smp_018730.1	63
Smp_018760.1	2043
Smp_018790.1	653
Smp_018800.1	5
Smp_018870.1	169
Smp_018880.1	0
Smp_018920.1	3
Smp_018930.1	65
Smp_018940.1	15
Smp_018950.1	278
Smp_018980.1	86
Smp_018990.1	2037
Smp_019000.1	0
Smp_019010.1	1762
Smp_019030.1	2972
Smp_019040.1	212
Smp_019050.2	323
Smp_019060.1	681
Smp_019100.1	890
Smp_019130.1	147
Smp_019170.1	738
Smp_019190.1	385
Smp_019200.1	2
Smp_019210.1	16
Smp_019260.1	647
Smp_019280.1	227
Smp_019310.1	365
Smp_019340.1	473
Smp_019350.1	1857
Smp_019380.1	432
Smp_019420.1	88
Smp_019430.1	837
Smp_019440.1	607
Smp_019460.1	0
Smp_019490.1	386
Smp_019610.1	214
Smp_019620.2	293
Smp_019630.1	969
Smp_019640.1	511
Smp_019680.1	408
Smp_019690.1	1027
Smp_019730.2	1540
Smp_019750.2	1950
Smp_019760.1	76
Smp_019790.1	443
Smp_019810.1	37
Smp_019820.1	174
Smp_019840.2	659
Smp_019860.1	214
Smp_019880.1	602
Smp_019890.1	232
Smp_019900.1	870
Smp_019920.1	125
Smp_019940.1	748
Smp_019950.1	391
Smp_019980.1	715
Smp_019990.1	296
Smp_020040.2	1192
Smp_020050.1	1094
Smp_020060.1	480
Smp_020070.1	1777
Smp_020080.1	197
Smp_020090.1	128
Smp_020120.1	90
Smp_020130.1	70
Smp_020170.1	72
Smp_020200.1	254
Smp_020210.1	563
Smp_020220.2	507
Smp_020270.1	344
Smp_020300.1	791
Smp_020340.1	326
Smp_020360.1	950
Smp_020370.1	1870
Smp_020400.1	179
Smp_020450.1	638
Smp_020460.1	1
Smp_020480.1	350
Smp_020540.2	362
Smp_020550.1	1891
Smp_020590.1	481
Smp_020660.1	0
Smp_020760.1	617
Smp_020770.1	963
Smp_020800.1	767
Smp_020840.1	62
Smp_020880.1	0
Smp_020920.1	1353
Smp_020960.1	0
Smp_021040.1	401
Smp_021060.1	0
Smp_021070.1	202
Smp_021080.1	506
Smp_021100.1	325
Smp_021130.1	302
Smp_021140.1	2454
Smp_021160.1	389
Smp_021170.1	909
Smp_021190.1	23
Smp_021220.1	686
Smp_021260.1	10
Smp_021280.1	102
Smp_021290.1	392
Smp_021300.1	388
Smp_021320.1	95
Smp_021330.2	433
Smp_021340.2	1041
Smp_021370.1	296
Smp_021390.1	72
Smp_021460.1	0
Smp_021540.1	451
Smp_021550.1	104
Smp_021590.1	118
Smp_021600.1	442
Smp_021730.1	2786
Smp_021750.2	415
Smp_021760.1	766
Smp_021790.2	69
Smp_021800.1	203
Smp_021830.1	150
Smp_021870.1	462
Smp_021910.1	285
Smp_021920.1	6338
Smp_021950.2	326
Smp_021960.1	93
Smp_021980.1	217
Smp_022020.1	466
Smp_022050.1	39
Smp_022070.1	10
Smp_022090.1	669
Smp_022110.1	280
Smp_022130.1	336
Smp_022140.1	183
Smp_022170.1	689
Smp_022300.1	13
Smp_022310.1	764
Smp_022320.2	302
Smp_022330.1	1808
Smp_022340.1	2639
Smp_022400.1	4570
Smp_022410.1	20
Smp_022430.1	257
Smp_022450.2	279
Smp_022460.1	322
Smp_022470.1	141
Smp_022480.1	1
Smp_022500.1	894
Smp_022520.1	0
Smp_022540.1	732
Smp_022560.2	940
Smp_022570.1	252
Smp_022610.1	1
Smp_022630.1	860
Smp_022640.1	2304
Smp_022660.1	477
Smp_022700.2	307
Smp_022710.1	0
Smp_022720.1	0
Smp_022730.1	177
Smp_022740.1	1
Smp_022760.1	56
Smp_022810.1	447
Smp_022850.1	623
Smp_022870.1	10
Smp_022890.1	215
Smp_022960.1	662
Smp_022990.1	661
Smp_023010.1	158
Smp_023140.1	86
Smp_023150.1	463
Smp_023160.1	440
Smp_023170.1	241
Smp_023190.1	0
Smp_023230.1	334
Smp_023240.1	19
Smp_023250.1	374
Smp_023270.2	418
Smp_023290.1	11
Smp_023360.1	1598
Smp_023470.1	9
Smp_023530.1	1689
Smp_023550.1	2102
Smp_023570.1	17
Smp_023620.1	343
Smp_023660.1	476
Smp_023670.1	411
Smp_023700.2	399
Smp_023710.1	0
Smp_023830.1	106
Smp_023840.1	445
Smp_023860.1	1
Smp_023930.1	155
Smp_023940.1	237
Smp_023990.1	156
Smp_024000.1	355
Smp_024010.1	5
Smp_024030.1	168
Smp_024060.1	417
Smp_024070.1	0
Smp_024110.1	16596
Smp_024120.1	1997
Smp_024140.4	8572
Smp_024150.1	1122
Smp_024180.2	1300
Smp_024190.1	556
Smp_024220.1	529
Smp_024240.1	147
Smp_024290.1	37
Smp_024360.1	440
Smp_024370.1	1707
Smp_024380.1	265
Smp_024390.3	694
Smp_024490.1	379
Smp_024500.4	585
Smp_024520.1	919
Smp_024580.2	783
Smp_024590.1	615
Smp_024650.1	4
Smp_024660.1	308
Smp_024670.1	146
Smp_024800.1	72
Smp_024810.1	521
Smp_024820.2	1514
Smp_024850.1	1744
Smp_024860.1	30
Smp_024870.1	1645
Smp_024880.1	1014
Smp_024900.1	596
Smp_024930.1	147
Smp_024970.1	534
Smp_025010.1	1358
Smp_025020.1	249
Smp_025030.1	220
Smp_025100.1	347
Smp_025130.1	390
Smp_025150.1	834
Smp_025160.3	677
Smp_025180.1	0
Smp_025260.1	330
Smp_025340.1	274
Smp_025360.1	712
Smp_025370.1	791
Smp_025380.1	402
Smp_025390.1	3
Smp_025410.1	158
Smp_025440.1	676
Smp_025510.1	1451
Smp_025550.1	407
Smp_025560.1	381
Smp_025570.1	371
Smp_025620.1	67
Smp_025670.1	191
Smp_025680.1	232
Smp_025690.1	14
Smp_025700.1	56
Smp_025740.1	502
Smp_025750.1	186
Smp_025800.1	893
Smp_025830.1	1091
Smp_025860.1	3324
Smp_025890.1	30
Smp_025950.1	406
Smp_026030.1	42
Smp_026040.1	94
Smp_026090.1	330
Smp_026100.1	173
Smp_026160.1	3379
Smp_026190.1	769
Smp_026200.1	0
Smp_026230.1	453
Smp_026250.3	785
Smp_026260.1	446
Smp_026270.1	450
Smp_026280.1	309
Smp_026300.1	296
Smp_026310.1	487
Smp_026320.1	478
Smp_026340.1	293
Smp_026390.1	118
Smp_026400.1	52
Smp_026420.1	310
Smp_026440.1	26
Smp_026460.1	565
Smp_026510.1	369
Smp_026540.1	188
Smp_026560.1	4770
Smp_026570.1	121
Smp_026630.1	805
Smp_026670.1	49
Smp_026700.1	102
Smp_026770.1	675
Smp_026790.1	4
Smp_026810.1	72
Smp_026820.1	33
Smp_026830.2	163
Smp_026860.1	0
Smp_026880.1	0
Smp_026910.1	2520
Smp_026920.1	24
Smp_026930.1	295
Smp_027000.1	498
Smp_027010.2	608
Smp_027040.1	498
Smp_027080.1	409
Smp_027210.1	22
Smp_027220.1	344
Smp_027240.1	196
Smp_027250.1	296
Smp_027290.1	5
Smp_027300.1	270
Smp_027340.1	265
Smp_027360.1	279
Smp_027370.1	414
Smp_027390.1	573
Smp_027400.1	201
Smp_027430.1	192
Smp_027450.1	229
Smp_027480.1	927
Smp_027500.1	17
Smp_027550.1	1358
Smp_027580.1	0
Smp_027610.1	2732
Smp_027740.1	0
Smp_027750.1	218
Smp_027820.1	6
Smp_027830.1	0
Smp_027850.1	227
Smp_027870.1	858
Smp_027880.1	655
Smp_027890.1	327
Smp_027900.1	548
Smp_027910.1	742
Smp_027920.1	882
Smp_027940.1	0
Smp_027970.1	214
Smp_027990.1	6
Smp_028030.1	748
Smp_028050.1	135
Smp_028060.1	302
Smp_028070.1	599
Smp_028080.1	577
Smp_028100.1	1397
Smp_028120.1	600
Smp_028130.1	11
Smp_028140.1	363
Smp_028150.1	23
Smp_028170.1	5991
Smp_028190.1	346
Smp_028200.1	1096
Smp_028210.1	19
Smp_028330.1	552
Smp_028340.1	396
Smp_028360.1	178
Smp_028370.1	4
Smp_028410.1	147
Smp_028430.1	124
Smp_028440.1	809
Smp_028450.1	4
Smp_028490.1	203
Smp_028500.1	723
Smp_028550.1	108
Smp_028620.1	270
Smp_028630.1	914
Smp_028640.1	0
Smp_028650.1	347
Smp_028670.1	1087
Smp_028690.1	385
Smp_028730.1	556
Smp_028800.1	9
Smp_028840.1	79
Smp_028850.1	79
Smp_028860.1	8
Smp_028870.1	2420
Smp_028910.1	12
Smp_028930.1	152
Smp_028940.1	319
Smp_028980.1	362
Smp_028990.1	483
Smp_029040.1	238
Smp_029060.1	767
Smp_029070.1	268
Smp_029100.2	212
Smp_029160.1	1137
Smp_029210.1	330
Smp_029230.1	114
Smp_029240.2	1285
Smp_029310.1	339
Smp_029360.1	377
Smp_029370.1	175
Smp_029390.1	1670
Smp_029400.1	2
Smp_029410.1	572
Smp_029470.1	404
Smp_029480.1	85
Smp_029500.1	1938
Smp_029520.1	114
Smp_029620.1	0
Smp_029670.1	200
Smp_029700.1	122
Smp_029730.1	295
Smp_029740.1	251
Smp_029750.1	374
Smp_029780.1	42
Smp_029790.1	18
Smp_029800.1	220
Smp_029820.1	1672
Smp_029850.1	472
Smp_029890.1	1420
Smp_029900.1	373
Smp_029930.1	0
Smp_029940.2	274
Smp_029950.1	0
Smp_029970.1	390
Smp_029990.1	327
Smp_030000.1	2535
Smp_030010.3	765
Smp_030020.1	99
Smp_030030.1	176
Smp_030050.1	2
Smp_030110.1	87
Smp_030150.1	525
Smp_030180.1	228
Smp_030220.1	563
Smp_030250.1	278
Smp_030260.1	137
Smp_030280.1	316
Smp_030290.1	421
Smp_030300.1	10858
Smp_030320.1	1002
Smp_030330.2	471
Smp_030350.1	3
Smp_030370.1	11293
Smp_030400.1	581
Smp_030440.1	147
Smp_030500.1	1256
Smp_030650.1	4
Smp_030690.1	1480
Smp_030710.1	137
Smp_030730.1	14914
Smp_030760.1	248
Smp_030780.1	1095
Smp_030830.2	1428
Smp_030860.1	525
Smp_030870.1	77
Smp_030910.1	7
Smp_030920.1	787
Smp_030930.2	162
Smp_031000.2	853
Smp_031010.1	291
Smp_031020.1	5
Smp_031040.2	637
Smp_031050.1	1275
Smp_031070.3	700
Smp_031100.1	853
Smp_031180.1	44
Smp_031190.1	130
Smp_031220.1	70
Smp_031250.1	61
Smp_031270.1	125
Smp_031300.1	153
Smp_031310.1	1830
Smp_031350.1	151
Smp_031360.1	994
Smp_031390.1	2
Smp_031400.1	550
Smp_031430.1	41
Smp_031530.1	23
Smp_031560.1	123
Smp_031570.1	1785
Smp_031590.1	675
Smp_031680.1	42
Smp_031690.1	394
Smp_031710.1	876
Smp_031720.1	756
Smp_031730.1	494
Smp_031770.1	9601
Smp_031860.1	646
Smp_031880.1	3253
Smp_031920.5	700
Smp_031940.1	445
Smp_031950.2	656
Smp_031990.1	195
Smp_032000.1	81
Smp_032060.1	561
Smp_032120.1	185
Smp_032150.1	271
Smp_032180.1	2576
Smp_032230.1	665
Smp_032240.1	269
Smp_032250.1	348
Smp_032260.1	2113
Smp_032280.1	225
Smp_032310.1	684
Smp_032320.6	1007
Smp_032370.1	0
Smp_032420.1	161
Smp_032470.1	7
Smp_032480.1	607
Smp_032490.1	95
Smp_032500.1	235
Smp_032510.1	1623
Smp_032520.1	3185
Smp_032580.2	703
Smp_032640.1	55
Smp_032670.3	0
Smp_032690.1	0
Smp_032710.1	0
Smp_032720.1	25
Smp_032740.1	0
Smp_032750.1	1
Smp_032760.1	1405
Smp_032770.1	300
Smp_032780.1	444
Smp_032790.1	243
Smp_032800.2	551
Smp_032810.1	755
Smp_032820.1	576
Smp_032920.2	362
Smp_032930.2	531
Smp_032950.1	588
Smp_032970.1	3
Smp_032980.1	1
Smp_032990.1	0
Smp_033000.1	5
Smp_033010.1	8
Smp_033020.1	432
Smp_033040.1	1355
Smp_033050.1	788
Smp_033110.1	203
Smp_033130.1	186
Smp_033140.1	170
Smp_033150.1	46
Smp_033200.1	15
Smp_033210.1	55
Smp_033250.1	1364
Smp_033260.2	370
Smp_033330.1	274
Smp_033350.1	576
Smp_033380.1	0
Smp_033400.1	1127
Smp_033440.1	0
Smp_033510.1	6
Smp_033530.3	1061
Smp_033540.1	1368
Smp_033550.1	682
Smp_033590.1	73
Smp_033600.1	523
Smp_033610.1	351
Smp_033620.1	440
Smp_033660.1	301
Smp_033670.5	1476
Smp_033680.1	280
Smp_033700.1	156
Smp_033710.1	1429
Smp_033760.2	1142
Smp_033770.1	394
Smp_033870.1	552
Smp_033930.1	26
Smp_033950.2	911
Smp_033970.1	441
Smp_033990.1	331
Smp_034000.1	726
Smp_034080.1	43
Smp_034090.1	137
Smp_034100.1	265
Smp_034120.1	499
Smp_034160.1	8
Smp_034190.1	1030
Smp_034220.1	105
Smp_034270.2	242
Smp_034300.1	23
Smp_034310.1	8
Smp_034400.1	388
Smp_034410.1	2741
Smp_034420.2	1600
Smp_034430.1	370
Smp_034440.1	23
Smp_034450.1	359
Smp_034490.1	734
Smp_034500.1	109
Smp_034530.1	144
Smp_034550.1	2454
Smp_034580.1	0
Smp_034610.1	23
Smp_034660.1	468
Smp_034670.1	398
Smp_034680.1	7
Smp_034700.3	306
Smp_034840.2	9569
Smp_034850.1	440
Smp_034860.1	1
Smp_034870.1	2182
Smp_034920.1	70
Smp_034940.2	927
Smp_034980.1	902
Smp_035000.1	48
Smp_035010.1	291
Smp_035020.2	493
Smp_035030.1	2071
Smp_035040.1	52
Smp_035080.1	121
Smp_035090.2	442
Smp_035110.1	454
Smp_035120.1	7
Smp_035140.1	116
Smp_035150.1	287
Smp_035160.1	46
Smp_035180.1	23
Smp_035190.2	449
Smp_035200.4	8351
Smp_035210.1	2804
Smp_035220.1	61
Smp_035250.1	14
Smp_035260.1	1152
Smp_035270.2	1590
Smp_035280.1	321
Smp_035290.1	38
Smp_035300.2	479
Smp_035310.1	1243
Smp_035360.1	221
Smp_035370.1	14
Smp_035380.1	12
Smp_035390.1	422
Smp_035410.1	565
Smp_035430.2	1425
Smp_035460.1	117
Smp_035470.1	2136
Smp_035480.1	513
Smp_035500.1	36
Smp_035540.1	173
Smp_035550.1	13
Smp_035560.1	1225
Smp_035580.1	543
Smp_035620.1	379
Smp_035640.1	0
Smp_035650.1	5
Smp_035700.1	432
Smp_035730.1	279
Smp_035790.1	1332
Smp_035800.1	1141
Smp_035870.1	11
Smp_035930.1	59
Smp_036010.1	230
Smp_036020.1	53
Smp_036060.1	499
Smp_036090.1	274
Smp_036130.1	798
Smp_036180.1	468
Smp_036220.1	1305
Smp_036250.1	505
Smp_036270.2	3038
Smp_036370.1	386
Smp_036390.1	328
Smp_036400.1	1135
Smp_036470.1	16
Smp_036500.1	430
Smp_036550.1	241
Smp_036570.1	51
Smp_036590.1	1549
Smp_036630.1	131
Smp_036660.1	30
Smp_036670.1	4
Smp_036720.1	17
Smp_036760.1	21
Smp_036780.1	112
Smp_036920.1	180
Smp_036930.1	203
Smp_036940.1	544
Smp_036950.1	936
Smp_036980.1	32
Smp_036990.1	639
Smp_037120.1	354
Smp_037190.1	271
Smp_037200.1	197
Smp_037210.1	98
Smp_037230.1	5213
Smp_037290.1	257
Smp_037380.1	209
Smp_037400.1	195
Smp_037430.1	9
Smp_037460.1	480
Smp_037510.1	9
Smp_037530.1	374
Smp_037540.2	2620
Smp_037590.1	509
Smp_037610.1	1
Smp_037640.1	374
Smp_037690.1	1
Smp_037700.1	1083
Smp_037780.1	666
Smp_037860.1	1180
Smp_037900.1	117
Smp_037910.1	977
Smp_037930.1	283
Smp_037960.1	251
Smp_038030.1	738
Smp_038080.1	1053
Smp_038100.1	6340
Smp_038140.1	163
Smp_038210.1	933
Smp_038240.1	566
Smp_038300.1	198
Smp_038330.1	270
Smp_038340.1	613
Smp_038410.1	63
Smp_038420.1	237
Smp_038430.1	79
Smp_038440.1	275
Smp_038510.1	3704
Smp_038530.1	351
Smp_038540.1	142
Smp_038560.2	2716
Smp_038630.1	121
Smp_038640.1	380
Smp_038680.1	237
Smp_038700.5	523
Smp_038710.1	335
Smp_038730.5	1156
Smp_038820.1	139
Smp_038830.1	345
Smp_038840.1	162
Smp_038870.1	1246
Smp_038920.1	0
Smp_038930.1	608
Smp_038940.1	153
Smp_038950.1	6505
Smp_038960.1	2627
Smp_038970.1	14
Smp_038980.2	299
Smp_038990.1	274
Smp_039000.1	1116
Smp_039010.1	0
Smp_039080.1	580
Smp_039130.1	1399
Smp_039160.1	689
Smp_039180.2	957
Smp_039300.1	629
Smp_039340.1	426
Smp_039390.1	177
Smp_039400.1	3163
Smp_039470.1	0
Smp_039490.1	1252
Smp_039590.1	41
Smp_039600.1	3
Smp_039620.1	20
Smp_039640.2	847
Smp_039650.1	162
Smp_039670.1	573
Smp_039740.1	429
Smp_039750.1	151
Smp_039810.1	561
Smp_039820.1	841
Smp_039870.2	573
Smp_039970.1	118
Smp_039980.1	194
Smp_040020.1	33
Smp_040080.1	1401
Smp_040100.1	330
Smp_040110.1	24
Smp_040130.1	7535
Smp_040190.1	976
Smp_040270.1	865
Smp_040280.1	452
Smp_040350.1	125
Smp_040360.1	290
Smp_040390.1	0
Smp_040440.1	7
Smp_040450.1	180
Smp_040460.1	602
Smp_040500.1	1202
Smp_040510.1	595
Smp_040540.1	663
Smp_040550.1	145
Smp_040560.1	126
Smp_040570.1	1897
Smp_040610.1	38
Smp_040680.1	136
Smp_040710.1	71
Smp_040720.1	379
Smp_040770.1	573
Smp_040790.1	2613
Smp_040800.1	1931
Smp_040960.1	164
Smp_040970.1	2796
Smp_040990.1	43
Smp_041050.1	419
Smp_041060.1	701
Smp_041100.1	198
Smp_041190.2	757
Smp_041210.1	12
Smp_041280.1	87
Smp_041320.1	0
Smp_041350.1	28
Smp_041370.1	583
Smp_041390.1	507
Smp_041430.1	1977
Smp_041450.1	1299
Smp_041460.1	261
Smp_041480.2	987
Smp_041490.1	140
Smp_041500.1	430
Smp_041520.1	183
Smp_041540.1	601
Smp_041550.1	391
Smp_041570.1	15
Smp_041600.1	1088
Smp_041630.1	345
Smp_041650.1	943
Smp_041680.1	121
Smp_041700.1	27
Smp_041730.2	443
Smp_041740.1	2614
Smp_041750.1	462
Smp_041760.1	1065
Smp_041770.1	2437
Smp_041820.1	125
Smp_041830.1	670
Smp_041880.1	19
Smp_041890.2	307
Smp_041960.1	1
Smp_041970.1	0
Smp_041980.1	1750
Smp_042020.1	1452
Smp_042030.1	230
Smp_042050.1	283
Smp_042060.1	494
Smp_042080.2	195
Smp_042090.1	2612
Smp_042110.1	583
Smp_042120.1	130
Smp_042140.1	792
Smp_042150.1	20
Smp_042160.2	34875
Smp_042170.1	11
Smp_042210.1	123
Smp_042230.1	69
Smp_042270.2	1049
Smp_042280.1	198
Smp_042300.1	2299
Smp_042340.1	194
Smp_042390.1	175
Smp_042400.1	980
Smp_042420.1	150
Smp_042430.2	39
Smp_042440.1	199
Smp_042530.1	37
Smp_042550.1	1193
Smp_042560.1	424
Smp_042590.1	1092
Smp_042630.1	156
Smp_042670.2	554
Smp_042680.1	557
Smp_042690.1	933
Smp_042700.1	174
Smp_042720.1	17
Smp_042740.1	200
Smp_042770.1	90
Smp_042780.1	194
Smp_042790.1	179
Smp_042810.1	53
Smp_042910.1	561
Smp_042920.1	110
Smp_042980.1	159
Smp_042990.1	297
Smp_043010.1	204
Smp_043030.1	4003
Smp_043040.1	21
Smp_043070.1	116
Smp_043100.1	1289
Smp_043110.1	739
Smp_043120.1	2741
Smp_043130.1	277
Smp_043150.1	5436
Smp_043170.1	434
Smp_043200.1	227
Smp_043210.1	864
Smp_043220.1	1841
Smp_043250.1	2
Smp_043260.1	8
Smp_043270.1	0
Smp_043290.1	3
Smp_043300.1	0
Smp_043320.1	0
Smp_043340.1	0
Smp_043350.1	328
Smp_043360.1	11
Smp_043390.1	873
Smp_043420.1	22
Smp_043500.1	671
Smp_043570.1	119
Smp_043580.1	138
Smp_043600.1	241
Smp_043610.1	363
Smp_043620.1	164
Smp_043650.1	272
Smp_043670.2	4194
Smp_043780.1	239
Smp_043820.1	47
Smp_043860.1	5
Smp_043910.1	20
Smp_043930.1	183
Smp_043940.2	583
Smp_043970.1	451
Smp_043990.1	2264
Smp_044000.1	3906
Smp_044010.2	13680
Smp_044020.1	132
Smp_044060.1	130
Smp_044160.1	295
Smp_044250.1	478
Smp_044260.1	198
Smp_044280.1	407
Smp_044400.1	68
Smp_044440.1	541
Smp_044470.1	196
Smp_044520.1	190
Smp_044530.1	956
Smp_044550.8	3919
Smp_044560.1	390
Smp_044580.1	1784
Smp_044610.1	2
Smp_044680.1	1620
Smp_044690.1	195
Smp_044750.1	704
Smp_044770.1	520
Smp_044800.1	66
Smp_044810.1	491
Smp_044820.1	83
Smp_044850.1	296
Smp_044870.1	145
Smp_044920.1	994
Smp_044950.1	557
Smp_044970.1	4241
Smp_045010.1	240
Smp_045040.1	1113
Smp_045060.1	382
Smp_045070.1	365
Smp_045200.1	3882
Smp_045220.2	5733
Smp_045230.1	295
Smp_045250.1	310
Smp_045260.1	848
Smp_045300.1	243
Smp_045360.3	1735
Smp_045400.1	992
Smp_045410.1	315
Smp_045420.1	119
Smp_045430.3	220
Smp_045470.1	6
Smp_045480.2	666
Smp_045490.1	12
Smp_045500.1	304
Smp_045510.1	758
Smp_045550.1	1029
Smp_045560.1	2035
Smp_045590.1	534
Smp_045600.1	52
Smp_045610.1	2212
Smp_045620.1	357
Smp_045640.1	4
Smp_045650.1	54
Smp_045680.1	5
Smp_045710.1	564
Smp_045730.1	341
Smp_045750.1	178
Smp_045760.1	249
Smp_045780.1	446
Smp_045790.1	593
Smp_045810.2	304
Smp_045860.1	437
Smp_045920.2	229
Smp_045930.1	451
Smp_045940.1	2411
Smp_045950.2	861
Smp_045960.1	1058
Smp_045980.1	553
Smp_045990.1	34
Smp_046020.1	1149
Smp_046030.1	282
Smp_046040.1	0
Smp_046060.1	3446
Smp_046090.2	2675
Smp_046100.1	741
Smp_046120.1	32
Smp_046130.1	530
Smp_046140.1	962
Smp_046160.1	246
Smp_046180.1	1
Smp_046190.1	317
Smp_046250.1	666
Smp_046280.1	136
Smp_046290.1	1681
Smp_046360.1	165
Smp_046410.1	121
Smp_046430.1	357
Smp_046450.1	501
Smp_046500.2	537
Smp_046550.1	269
Smp_046600.1	2865
Smp_046630.1	2812
Smp_046640.1	53
Smp_046650.1	7
Smp_046680.1	382
Smp_046690.1	7229
Smp_046740.1	1299
Smp_046750.1	292
Smp_046780.1	20
Smp_046790.1	296
Smp_046800.1	735
Smp_046810.1	560
Smp_046870.1	206
Smp_046880.2	668
Smp_046890.1	246
Smp_046900.1	243
Smp_046910.1	44
Smp_046930.1	5936
Smp_046980.1	237
Smp_047060.1	581
Smp_047090.1	249
Smp_047100.2	414
Smp_047110.1	512
Smp_047180.1	25
Smp_047190.1	687
Smp_047200.1	5235
Smp_047240.2	29
Smp_047320.1	114
Smp_047330.1	177
Smp_047360.1	647
Smp_047370.1	3778
Smp_047400.1	75
Smp_047410.1	441
Smp_047440.1	525
Smp_047450.1	427
Smp_047460.1	306
Smp_047500.1	242
Smp_047540.1	173
Smp_047550.1	21
Smp_047570.1	72
Smp_047610.1	42
Smp_047620.1	141
Smp_047640.1	2
Smp_047650.1	1026
Smp_047660.1	333
Smp_047680.1	96
Smp_047700.1	239
Smp_047720.1	145
Smp_047740.1	614
Smp_047860.1	239
Smp_047870.1	434
Smp_047900.1	343
Smp_048030.1	3
Smp_048040.1	10
Smp_048050.1	5
Smp_048060.1	0
Smp_048080.1	126
Smp_048160.1	431
Smp_048230.1	495
Smp_048240.1	779
Smp_048260.2	557
Smp_048270.2	214
Smp_048310.1	273
Smp_048380.1	24
Smp_048420.1	275
Smp_048430.1	3394
Smp_048520.1	386
Smp_048540.1	106
Smp_048550.1	232
Smp_048560.1	1570
Smp_048620.1	176
Smp_048650.1	270
Smp_048660.1	725
Smp_048680.1	62
Smp_048690.1	95
Smp_048760.2	281
Smp_048830.1	522
Smp_048870.1	131
Smp_048880.1	295
Smp_048930.1	58
Smp_048940.1	410
Smp_048970.1	268
Smp_048980.1	598
Smp_048990.1	422
Smp_049000.1	366
Smp_049010.1	797
Smp_049140.1	602
Smp_049150.1	1766
Smp_049160.1	84
Smp_049170.1	577
Smp_049230.1	20
Smp_049240.1	166
Smp_049250.1	1356
Smp_049270.1	4095
Smp_049280.1	2
Smp_049300.3	308
Smp_049330.1	644
Smp_049380.1	993
Smp_049390.1	548
Smp_049400.1	7
Smp_049450.1	127
Smp_049500.1	1114
Smp_049510.1	626
Smp_049520.1	1346
Smp_049550.1	8404
Smp_049580.1	411
Smp_049600.4	806
Smp_049610.1	40
Smp_049630.1	609
Smp_049680.1	664
Smp_049730.2	1021
Smp_049740.1	257
Smp_049760.1	478
Smp_049850.1	688
Smp_049880.1	384
Smp_049890.1	171
Smp_049910.1	519
Smp_049920.3	297
Smp_049930.1	303
Smp_049970.5	565
Smp_049990.1	500
Smp_050080.1	269
Smp_050110.1	410
Smp_050130.1	820
Smp_050160.1	149
Smp_050220.1	484
Smp_050250.1	358
Smp_050270.1	2036
Smp_050280.1	1346
Smp_050310.1	7
Smp_050350.2	372
Smp_050360.1	425
Smp_050380.1	60
Smp_050390.1	18368
Smp_050430.1	330
Smp_050470.1	281
Smp_050520.1	512
Smp_050540.1	171
Smp_050570.1	611
Smp_050590.1	337
Smp_050630.1	843
Smp_050640.1	556
Smp_050700.1	494
Smp_050730.1	514
Smp_050740.1	392
Smp_050750.1	762
Smp_050760.1	135
Smp_050820.1	139
Smp_050830.1	366
Smp_050880.1	136
Smp_050890.1	447
Smp_050920.1	259
Smp_050940.1	1900
Smp_051000.1	161
Smp_051010.1	200
Smp_051050.1	0
Smp_051060.1	23
Smp_051070.1	30
Smp_051080.1	795
Smp_051090.1	40
Smp_051110.1	249
Smp_051120.1	36
Smp_051130.1	15
Smp_051210.1	2432
Smp_051220.1	37
Smp_051230.1	1230
Smp_051260.1	3276
Smp_051280.1	499
Smp_051290.1	14
Smp_051300.1	687
Smp_051320.1	159
Smp_051360.1	1384
Smp_051390.1	449
Smp_051400.1	101
Smp_051410.1	77
Smp_051420.1	44
Smp_051500.1	86
Smp_051510.1	504
Smp_051530.1	774
Smp_051550.1	343
Smp_051580.1	29
Smp_051640.1	93
Smp_051660.1	281
Smp_051670.1	0
Smp_051760.1	67
Smp_051810.1	376
Smp_051920.2	106
Smp_051930.1	637
Smp_051990.1	1051
Smp_052060.1	1052
Smp_052140.1	171
Smp_052150.1	44
Smp_052160.1	92
Smp_052230.1	280
Smp_052250.1	260
Smp_052280.1	925
Smp_052290.1	13
Smp_052330.1	226
Smp_052350.1	550
Smp_052390.1	56
Smp_052420.1	202
Smp_052460.1	5
Smp_052470.1	174
Smp_052500.1	141
Smp_052510.1	0
Smp_052560.1	340
Smp_052630.1	15
Smp_052640.1	380
Smp_052660.1	18
Smp_052710.1	269
Smp_052730.1	35
Smp_052740.1	146
Smp_052750.1	104
Smp_052760.1	84
Smp_052780.1	78
Smp_052790.1	435
Smp_052800.1	248
Smp_052810.1	987
Smp_052870.1	862
Smp_052880.1	311
Smp_052890.1	346
Smp_052910.1	1076
Smp_052990.1	34
Smp_053020.1	292
Smp_053030.1	661
Smp_053040.1	399
Smp_053060.3	1014
Smp_053100.1	707
Smp_053120.1	107
Smp_053130.1	3057
Smp_053140.1	342
Smp_053160.1	160
Smp_053190.1	7
Smp_053220.1	2099
Smp_053230.1	3270
Smp_053300.1	29
Smp_053390.1	1210
Smp_053420.1	858
Smp_053430.1	328
Smp_053460.1	198
Smp_053470.1	180
Smp_053510.1	685
Smp_053520.1	1
Smp_053550.1	319
Smp_053560.1	292
Smp_053610.1	1642
Smp_053640.1	162
Smp_053700.1	963
Smp_053760.1	1
Smp_053780.1	188
Smp_053790.1	31
Smp_053800.1	224
Smp_053820.1	2602
Smp_053830.1	1495
Smp_053900.1	2295
Smp_053940.1	2454
Smp_053950.1	588
Smp_053990.1	355
Smp_054010.1	550
Smp_054070.1	304
Smp_054120.1	386
Smp_054160.1	20755
Smp_054170.1	182
Smp_054200.1	811
Smp_054220.1	756
Smp_054230.1	110
Smp_054240.1	2459
Smp_054300.1	21
Smp_054310.1	327
Smp_054320.1	106
Smp_054330.1	119
Smp_054340.2	2602
Smp_054350.1	153
Smp_054360.1	710
Smp_054410.1	632
Smp_054430.1	2
Smp_054440.1	0
Smp_054450.1	72
Smp_054470.1	106
Smp_054540.1	1549
Smp_054560.1	665
Smp_054600.1	323
Smp_054610.1	117
Smp_054620.1	36
Smp_054640.1	87
Smp_054680.1	2
Smp_054730.1	928
Smp_054770.1	89
Smp_054780.1	2902
Smp_054790.2	856
Smp_054800.1	805
Smp_054810.1	168
Smp_054820.1	247
Smp_054840.1	217
Smp_055050.1	1362
Smp_055090.1	262
Smp_055100.1	128
Smp_055130.1	292
Smp_055140.1	12
Smp_055190.1	271
[truncated: 8,599 more rows]
