# Supplementary material for: Transcriptome of the parasitic flatworm Schistosoma mansoni during intra-mammalian development
Source: PLoS Negl Trop Dis. 2020 May 6;14(5):e0007743. doi: 10.1371/journal.pntd.0007743 (PMC7263636; doi:10.1371/journal.pntd.0007743)
Supplement: S3 File — A zipped folder containing final counts from HTSeq-count. The folder contains the following files: D06_SM_1_17675_4_1.htseq-count.txt, D06_SM_2_17675_4_2.htseq-count.txt, D06_SM_3_17675_4_3.htseq-count.txt, D06_SM_4_17675_4_4.htseq-count.txt, D06_SM_5_17675_4_5.htseq-count.txt, D06_SM_6_17675_4_6.htseq-count.txt, D06_SM_7_17675_4_7.htseq-count.txt, D13_SM_1_17675_4_8.htseq-count.txt, D13_SM_2_17675_4_9.htseq-count.txt, D13_SM_3_17675_4_10.htseq-count.txt, D17_SM_1_17675_4_11.htseq-count.txt, D17_SM_2_17675_4_12.htseq-count.txt, D17_SM_3_17675_4_13.htseq-count.txt, D21_SM_1_17675_4_14.htseq-count.txt, D21_SM_2_17675_4_15.htseq-count.txt, D21_SM_3_17675_4_16.htseq-count.txt, D28_SM_1_17675_4_17.htseq-count.txt, D28_SM_2_17675_4_18.htseq-count.txt, D28_SM_3_17675_4_19.htseq-count.txt, D35_SM_1_17675_4_20.htseq-count.txt, D35_SM_2_17675_4_21.htseq-count.txt, D35_SM_3_17675_4_22.htseq-count.txt. (ZIP) [file pntd.0007743.s024.zip › S3_Final_counts/D35_SM_2_17675_4_21.htseq-count.txt]

Smp_000020.1	898
Smp_000030.1	3829
Smp_000040.1	1478
Smp_000050.1	161
Smp_000070.1	654
Smp_000075.1	0
Smp_000080.1	408
Smp_000090.1	46
Smp_000100.1	4837
Smp_000110.1	337
Smp_000120.1	0
Smp_000130.1	1067
Smp_000140.1	403
Smp_000150.1	776
Smp_000160.1	134
Smp_000170.1	70
Smp_000180.1	57
Smp_000190.1	1105
Smp_000200.1	221
Smp_000210.1	8
Smp_000220.1	108
Smp_000230.1	111
Smp_000240.1	3140
Smp_000250.1	0
Smp_000260.1	15296
Smp_000270.1	508
Smp_000280.1	2476
Smp_000290.1	88
Smp_000300.1	263
Smp_000310.1	858
Smp_000320.1	613
Smp_000330.1	0
Smp_000340.1	88
Smp_000350.2	6
Smp_000370.1	24
Smp_000380.1	1
Smp_000390.1	1271
Smp_000400.1	384
Smp_000410.1	2218
Smp_000420.1	4688
Smp_000430.1	10113
Smp_000460.1	2374
Smp_000470.1	449
Smp_000480.1	1822
Smp_000500.2	9
Smp_000510.1	330
Smp_000520.1	971
Smp_000530.1	1327
Smp_000540.1	0
Smp_000550.1	1
Smp_000560.1	0
Smp_000580.1	47
Smp_000590.1	554
Smp_000600.1	415
Smp_000610.1	7
Smp_000620.1	4
Smp_000630.1	65
Smp_000640.1	553
Smp_000650.1	214
Smp_000660.1	6572
Smp_000670.1	1618
Smp_000680.1	273
Smp_000690.1	11
Smp_000700.1	702
Smp_000710.1	591
Smp_000720.1	1073
Smp_000730.1	206
Smp_000740.1	3150
Smp_000755.1	728
Smp_000770.1	0
Smp_000790.1	342
Smp_000810.2	284
Smp_000820.1	1347
Smp_000830.1	6
Smp_000850.1	633
Smp_000870.1	285
Smp_000880.2	3405
Smp_000890.1	238
Smp_000900.1	52
Smp_000910.1	33
Smp_000950.1	88
Smp_000970.1	0
Smp_000980.1	898
Smp_000990.1	480
Smp_001000.1	213
Smp_001020.1	88
Smp_001030.1	296
Smp_001040.1	3579
Smp_001050.1	3
Smp_001070.1	49
Smp_001080.1	283
Smp_001085.1	1
Smp_001090.1	386
Smp_001095.1	236
Smp_001100.1	1388
Smp_001120.1	117
Smp_001150.1	656
Smp_001160.1	69
Smp_001170.1	1777
Smp_001180.1	450
Smp_001210.1	151
Smp_001280.1	0
Smp_001330.1	0
Smp_001360.1	1396
Smp_001390.1	525
Smp_001410.1	902
Smp_001420.1	251
Smp_001430.1	666
Smp_001500.1	1109
Smp_001520.1	56
Smp_001530.1	733
Smp_001560.1	118
Smp_001590.1	447
Smp_001610.1	142
Smp_001640.1	636
Smp_001780.1	218
Smp_001830.1	2156
Smp_001890.1	0
Smp_001900.1	9
Smp_001940.1	476
Smp_001950.1	426
Smp_001960.1	454
Smp_001980.1	0
Smp_002010.1	152
Smp_002060.1	5
Smp_002070.1	2
Smp_002080.1	988
Smp_002100.1	1326
Smp_002150.1	2320
Smp_002160.1	332
Smp_002180.1	1457
Smp_002190.1	261
Smp_002230.1	423
Smp_002280.1	1293
Smp_002350.1	4
Smp_002380.1	728
Smp_002390.1	0
Smp_002410.1	3184
Smp_002470.1	0
Smp_002500.1	0
Smp_002510.1	672
Smp_002550.1	682
Smp_002600.1	3439
Smp_002630.1	0
Smp_002640.1	84
Smp_002740.2	574
Smp_002810.1	149
Smp_002820.3	852
Smp_002840.1	1017
Smp_002860.1	0
Smp_002870.1	332
Smp_002880.1	5990
Smp_002920.1	176
Smp_002930.1	29
Smp_002950.1	92
Smp_002960.1	294
Smp_003000.1	337
Smp_003110.1	2116
Smp_003130.1	296
Smp_003140.1	644
Smp_003190.1	28
Smp_003230.1	1075
Smp_003250.1	157
Smp_003270.1	130
Smp_003280.1	4
Smp_003300.1	0
Smp_003330.1	108
Smp_003340.1	1139
Smp_003410.1	2955
Smp_003440.1	454
Smp_003600.1	18
Smp_003610.2	542
Smp_003620.1	800
Smp_003630.1	829
Smp_003660.1	2547
Smp_003670.1	318
Smp_003700.1	638
Smp_003710.1	2460
Smp_003760.1	20
Smp_003770.1	2837
Smp_003790.1	1
Smp_003860.1	218
Smp_003900.1	32
Smp_003930.1	89
Smp_003940.1	129
Smp_003970.1	1394
Smp_003980.1	909
Smp_003990.1	4713
Smp_004000.1	125
Smp_004040.1	159
Smp_004060.1	117
Smp_004070.1	32
Smp_004080.1	415
Smp_004090.1	200
Smp_004120.1	490
Smp_004160.1	35
Smp_004170.1	275
Smp_004190.1	874
Smp_004200.1	595
Smp_004220.1	1616
Smp_004230.1	0
Smp_004260.1	227
Smp_004280.1	307
Smp_004310.1	2356
Smp_004350.1	867
Smp_004360.1	759
Smp_004420.1	476
Smp_004440.1	25
Smp_004470.1	1818
Smp_004480.1	1501
Smp_004510.1	10
Smp_004530.1	2
Smp_004540.1	1
Smp_004550.1	1026
Smp_004590.1	225
Smp_004600.1	2730
Smp_004630.1	147
Smp_004640.1	279
Smp_004680.1	1235
Smp_004690.1	236
Smp_004710.1	389
Smp_004730.1	61
Smp_004780.1	6096
Smp_004790.1	0
Smp_004810.3	1641
Smp_004820.1	860
Smp_004910.1	683
Smp_004940.1	1441
Smp_004980.1	413
Smp_004990.1	3140
Smp_005000.1	598
Smp_005010.1	563
Smp_005020.1	744
Smp_005050.1	147
Smp_005060.1	332
Smp_005070.1	312
Smp_005080.1	377
Smp_005140.1	7
Smp_005160.1	1054
Smp_005170.1	0
Smp_005180.1	1538
Smp_005190.2	1173
Smp_005200.1	743
Smp_005210.1	1120
Smp_005230.2	1513
Smp_005260.1	851
Smp_005280.1	299
Smp_005290.1	1711
Smp_005320.1	168
Smp_005330.1	351
Smp_005350.1	5075
Smp_005360.1	117
Smp_005390.2	516
Smp_005470.1	18
Smp_005500.1	452
Smp_005520.1	538
Smp_005570.1	206
Smp_005640.1	61
Smp_005670.1	913
Smp_005710.1	49
Smp_005720.1	2094
Smp_005740.1	2373
Smp_005780.1	300
Smp_005790.1	665
Smp_005860.1	6304
Smp_005880.1	967
Smp_005900.1	1673
Smp_005910.1	283
Smp_005960.1	32
Smp_006000.1	416
Smp_006040.1	952
Smp_006060.1	1782
Smp_006190.1	680
Smp_006230.1	383
Smp_006240.1	113
Smp_006250.2	684
Smp_006290.1	323
Smp_006300.1	236
Smp_006320.1	1244
Smp_006340.1	861
Smp_006350.2	1476
Smp_006390.1	1933
Smp_006440.1	701
Smp_006510.1	0
Smp_006520.1	0
Smp_006550.1	1248
Smp_006560.1	656
Smp_006590.1	169
Smp_006630.2	562
Smp_006680.1	432
Smp_006690.1	249
Smp_006700.2	409
Smp_006710.1	266
Smp_006720.2	523
Smp_006730.1	838
Smp_006740.1	5114
Smp_006750.1	563
Smp_006760.1	246
Smp_006780.1	651
Smp_006810.1	834
Smp_006830.1	714
Smp_006840.1	335
Smp_006850.1	486
Smp_006860.1	2890
Smp_006920.1	379
Smp_006930.1	796
Smp_006960.1	0
Smp_006970.1	883
Smp_006980.1	346
Smp_006990.1	724
Smp_007000.1	37
Smp_007070.1	75
Smp_007170.1	798
Smp_007180.1	902
Smp_007190.1	510
Smp_007210.1	476
Smp_007260.2	6451
Smp_007270.1	1029
Smp_007290.1	110
Smp_007300.1	3014
Smp_007330.1	215
Smp_007380.1	920
Smp_007450.1	475
Smp_007500.1	1172
Smp_007510.1	627
Smp_007540.1	198
Smp_007550.1	1483
Smp_007570.1	8
Smp_007630.1	1151
Smp_007650.1	3966
Smp_007660.1	446
Smp_007670.1	141
Smp_007690.1	10
Smp_007710.1	304
Smp_007730.1	880
Smp_007760.1	536
Smp_007770.1	201
Smp_007780.1	75
Smp_007890.1	216
Smp_007900.1	2398
Smp_007950.1	7
Smp_007960.1	485
Smp_007970.1	351
Smp_008070.1	3911
Smp_008120.1	390
Smp_008140.1	157
Smp_008170.1	0
Smp_008190.1	2
Smp_008220.1	170
Smp_008230.1	748
Smp_008260.1	638
Smp_008290.1	295
Smp_008310.1	1508
Smp_008320.1	1579
Smp_008340.1	316
Smp_008360.1	492
Smp_008370.1	10
Smp_008390.1	0
Smp_008400.1	2
Smp_008430.1	1152
Smp_008440.1	409
Smp_008450.1	11
Smp_008470.2	704
Smp_008490.1	2065
Smp_008500.2	951
Smp_008545.1	8713
Smp_008580.1	716
Smp_008610.1	1561
Smp_008620.1	156
Smp_008640.1	0
Smp_008660.1	4170
Smp_008710.1	222
Smp_008770.1	621
Smp_008830.1	1079
Smp_008850.1	59
Smp_008860.1	236
Smp_008900.1	3314
Smp_008910.1	2
Smp_008920.1	9
Smp_009020.1	25
Smp_009030.1	755
Smp_009040.1	26
Smp_009070.1	740
Smp_009150.1	395
Smp_009230.1	2344
Smp_009250.1	1093
Smp_009300.1	87
Smp_009310.2	11471
Smp_009320.2	551
Smp_009340.1	127
Smp_009390.2	320
Smp_009400.1	861
Smp_009420.1	108
Smp_009430.1	512
Smp_009520.1	312
Smp_009530.1	115
Smp_009540.1	652
Smp_009550.1	214
Smp_009560.1	161
Smp_009580.1	19996
Smp_009600.1	189
Smp_009630.1	6
Smp_009650.1	3289
Smp_009690.1	6229
Smp_009710.3	646
Smp_009760.1	11988
Smp_009780.2	6825
Smp_009800.1	34
Smp_009810.1	1
Smp_009830.1	932
Smp_009990.1	574
Smp_010000.1	0
Smp_010090.1	879
Smp_010100.1	459
Smp_010110.1	384
Smp_010140.1	578
Smp_010160.1	676
Smp_010230.1	760
Smp_010250.1	993
Smp_010260.1	278
Smp_010280.1	395
Smp_010290.1	2313
Smp_010370.1	378
Smp_010380.1	106
Smp_010400.1	251
Smp_010450.1	28
Smp_010470.1	1
Smp_010550.1	3962
Smp_010620.1	243
Smp_010670.1	306
Smp_010690.1	649
Smp_010710.1	1652
Smp_010720.1	8
Smp_010770.1	1341
Smp_010800.1	79
Smp_010820.1	946
Smp_010850.1	0
Smp_010900.1	425
Smp_010930.1	1235
Smp_010940.1	4996
Smp_011000.1	135
Smp_011010.1	305
Smp_011030.1	72
Smp_011100.1	5
Smp_011120.1	1227
Smp_011150.1	128
Smp_011180.1	23
Smp_011220.1	58
Smp_011230.1	231
Smp_011270.2	4595
Smp_011430.1	35
Smp_011560.1	3902
Smp_011570.1	5434
Smp_011640.1	205
Smp_011660.1	843
Smp_011680.2	5624
Smp_011700.1	705
Smp_011710.1	600
Smp_011720.1	441
Smp_011740.1	211
Smp_011830.1	2934
Smp_011860.1	886
Smp_011870.1	103
Smp_011960.1	362
Smp_011980.1	239
Smp_011990.1	745
Smp_012000.1	25
Smp_012010.1	78
Smp_012030.1	500
Smp_012050.1	272
Smp_012070.1	489
Smp_012110.1	883
Smp_012150.1	552
Smp_012200.1	621
Smp_012230.1	0
Smp_012280.1	1274
Smp_012340.1	828
Smp_012350.2	945
Smp_012380.1	176
Smp_012400.1	217
Smp_012410.1	742
Smp_012440.1	5613
Smp_012450.1	178
Smp_012460.1	459
Smp_012470.1	2155
Smp_012480.1	499
Smp_012530.1	584
Smp_012540.1	336
Smp_012560.1	187
Smp_012570.1	764
Smp_012580.1	920
Smp_012600.1	0
Smp_012660.1	6
Smp_012670.2	72
Smp_012680.1	12
Smp_012690.1	439
Smp_012720.1	1351
Smp_012740.2	974
Smp_012750.1	3248
Smp_012780.1	705
Smp_012790.1	438
Smp_012800.1	475
Smp_012810.1	601
Smp_012860.1	366
Smp_012900.1	498
Smp_012920.1	21
Smp_012930.1	1186
Smp_012950.1	16
Smp_012970.1	1042
Smp_012980.1	763
Smp_013040.2	9730
Smp_013050.1	271
Smp_013060.1	341
Smp_013070.1	728
Smp_013080.1	82
Smp_013150.1	59
Smp_013200.2	3822
Smp_013210.1	6
Smp_013300.1	711
Smp_013310.1	42
Smp_013360.1	780
Smp_013370.3	445
Smp_013440.1	643
Smp_013460.1	1179
Smp_013470.2	4711
Smp_013520.1	396
Smp_013540.1	700
Smp_013560.1	81
Smp_013570.1	41
Smp_013600.1	0
Smp_013610.1	85
Smp_013630.1	185
Smp_013690.1	643
Smp_013790.1	2947
Smp_013810.1	505
Smp_013840.2	1507
Smp_013860.1	1420
Smp_013870.1	588
Smp_013930.1	489
Smp_013950.1	350
Smp_014010.1	2233
Smp_014020.1	486
Smp_014050.1	419
Smp_014060.1	30
Smp_014080.1	50
Smp_014170.2	4312
Smp_014260.1	39
Smp_014270.1	33
Smp_014280.1	203
Smp_014290.1	571
Smp_014400.3	1381
Smp_014410.2	24
Smp_014420.1	25
Smp_014430.1	6
Smp_014570.1	6997
Smp_014610.1	16001
Smp_014620.1	495
Smp_014650.1	1401
Smp_014660.2	1370
Smp_014670.2	3521
Smp_014680.1	41
Smp_014730.1	76
Smp_014780.2	3572
Smp_014800.2	399
Smp_014820.1	138
Smp_014840.1	130
Smp_014850.1	446
Smp_015020.1	621
Smp_015030.1	278
Smp_015050.1	496
Smp_015070.1	803
Smp_015090.1	2043
Smp_015100.1	57
Smp_015160.1	0
Smp_015190.1	15
Smp_015220.1	200
Smp_015390.1	1002
Smp_015440.1	176
Smp_015480.1	729
Smp_015490.1	0
Smp_015510.1	442
Smp_015520.1	398
Smp_015530.3	2373
Smp_015630.1	77
Smp_015670.1	293
Smp_015690.1	1276
Smp_015710.1	324
Smp_015720.1	1680
Smp_015730.1	2187
Smp_015760.1	11
Smp_015780.1	183
Smp_015800.1	338
Smp_015820.1	4
Smp_015840.1	664
Smp_015850.2	592
Smp_015860.1	411
Smp_015880.1	499
Smp_015900.1	575
Smp_015920.1	0
Smp_015980.1	876
Smp_016050.1	1632
Smp_016090.1	958
Smp_016130.1	261
Smp_016180.1	61
Smp_016200.3	856
Smp_016230.1	35
Smp_016240.1	11
Smp_016250.2	270
Smp_016340.1	297
Smp_016380.1	201
Smp_016390.1	1189
Smp_016410.1	2066
Smp_016490.2	4660
Smp_016510.1	172
Smp_016540.1	11
Smp_016550.2	285
Smp_016600.1	925
Smp_016630.1	328
Smp_016640.1	266
Smp_016670.1	377
Smp_016680.1	1
Smp_016730.1	33
Smp_016750.1	0
Smp_016780.1	2194
Smp_016810.1	205
Smp_016840.1	815
Smp_016870.1	188
Smp_016890.1	328
Smp_016900.1	133
Smp_016910.1	113
Smp_016920.1	74
Smp_016990.1	386
Smp_017010.4	3293
Smp_017020.1	0
Smp_017070.1	1575
Smp_017080.1	879
Smp_017090.1	222
Smp_017110.1	99
Smp_017230.1	252
Smp_017280.1	2604
Smp_017290.4	367
Smp_017350.1	189
Smp_017360.1	2685
Smp_017420.1	295
Smp_017430.1	10358
Smp_017470.1	305
Smp_017520.1	194
Smp_017610.1	326
Smp_017640.1	285
Smp_017650.2	543
Smp_017660.1	744
Smp_017670.1	60
Smp_017710.1	681
Smp_017720.1	3
Smp_017730.1	6267
Smp_017750.1	1117
Smp_017810.1	724
Smp_017830.2	2376
Smp_017860.1	46
Smp_017870.1	60
Smp_017880.1	159
Smp_017890.1	645
Smp_017900.1	670
Smp_017980.1	0
Smp_017990.1	160
Smp_018010.1	238
Smp_018020.1	1126
Smp_018030.1	286
Smp_018120.1	3
Smp_018150.1	864
Smp_018160.1	210
Smp_018170.1	104
Smp_018210.1	490
Smp_018220.2	479
Smp_018230.1	0
Smp_018240.1	7106
Smp_018250.2	9267
Smp_018260.1	1745
Smp_018280.1	435
Smp_018290.1	209
Smp_018310.1	180
Smp_018360.1	1504
Smp_018400.1	225
Smp_018430.1	222
Smp_018440.1	48
Smp_018460.1	510
Smp_018480.1	77
Smp_018490.1	60
Smp_018500.1	25
Smp_018510.1	28
Smp_018530.2	2945
Smp_018550.1	1233
Smp_018570.1	274
Smp_018580.1	123
Smp_018590.1	0
Smp_018610.1	854
Smp_018620.1	962
Smp_018640.1	179
Smp_018670.1	37
Smp_018680.1	529
Smp_018710.1	498
Smp_018720.1	17
Smp_018730.1	74
Smp_018760.1	2772
Smp_018790.1	788
Smp_018800.1	13
Smp_018870.1	189
Smp_018880.1	1
Smp_018920.1	1
Smp_018930.1	93
Smp_018940.1	13
Smp_018950.1	327
Smp_018980.1	82
Smp_018990.1	2527
Smp_019000.1	0
Smp_019010.1	2231
Smp_019030.1	3723
Smp_019040.1	222
Smp_019050.2	391
Smp_019060.1	839
Smp_019100.1	1066
Smp_019130.1	199
Smp_019170.1	915
Smp_019190.1	518
Smp_019200.1	2
Smp_019210.1	10
Smp_019260.1	911
Smp_019280.1	291
Smp_019310.1	542
Smp_019340.1	606
Smp_019350.1	2311
Smp_019380.1	512
Smp_019420.1	131
Smp_019430.1	965
Smp_019440.1	727
Smp_019460.1	2
Smp_019490.1	429
Smp_019610.1	269
Smp_019620.2	347
Smp_019630.1	1270
Smp_019640.1	717
Smp_019680.1	546
Smp_019690.1	1448
Smp_019730.2	2260
Smp_019750.2	2667
Smp_019760.1	74
Smp_019790.1	528
Smp_019810.1	47
Smp_019820.1	235
Smp_019840.2	797
Smp_019860.1	223
Smp_019880.1	683
Smp_019890.1	295
Smp_019900.1	1107
Smp_019920.1	163
Smp_019940.1	870
Smp_019950.1	440
Smp_019980.1	877
Smp_019990.1	353
Smp_020040.2	1564
Smp_020050.1	1322
Smp_020060.1	646
Smp_020070.1	1757
Smp_020080.1	230
Smp_020090.1	178
Smp_020120.1	77
Smp_020130.1	79
Smp_020170.1	69
Smp_020200.1	382
Smp_020210.1	732
Smp_020220.2	728
Smp_020270.1	319
Smp_020300.1	946
Smp_020340.1	388
Smp_020360.1	1260
Smp_020370.1	2330
Smp_020400.1	245
Smp_020450.1	793
Smp_020460.1	4
Smp_020480.1	421
Smp_020540.2	476
Smp_020550.1	2267
Smp_020590.1	637
Smp_020660.1	0
Smp_020760.1	780
Smp_020770.1	1120
Smp_020800.1	913
Smp_020840.1	50
Smp_020880.1	0
Smp_020920.1	1638
Smp_020960.1	0
Smp_021040.1	525
Smp_021060.1	0
Smp_021070.1	297
Smp_021080.1	645
Smp_021100.1	307
Smp_021130.1	409
Smp_021140.1	3047
Smp_021160.1	465
Smp_021170.1	875
Smp_021190.1	23
Smp_021220.1	964
Smp_021260.1	29
Smp_021280.1	131
Smp_021290.1	501
Smp_021300.1	484
Smp_021320.1	115
Smp_021330.2	490
Smp_021340.2	1251
Smp_021370.1	380
Smp_021390.1	82
Smp_021460.1	0
Smp_021540.1	534
Smp_021550.1	119
Smp_021590.1	147
Smp_021600.1	716
Smp_021730.1	3775
Smp_021750.2	579
Smp_021760.1	966
Smp_021790.2	72
Smp_021800.1	238
Smp_021830.1	198
Smp_021870.1	621
Smp_021910.1	424
Smp_021920.1	6027
Smp_021950.2	417
Smp_021960.1	98
Smp_021980.1	272
Smp_022020.1	600
Smp_022050.1	47
Smp_022070.1	19
Smp_022090.1	906
Smp_022110.1	344
Smp_022130.1	428
Smp_022140.1	217
Smp_022170.1	944
Smp_022300.1	9
Smp_022310.1	934
Smp_022320.2	438
Smp_022330.1	2338
Smp_022340.1	3763
Smp_022400.1	5802
Smp_022410.1	21
Smp_022430.1	320
Smp_022450.2	448
Smp_022460.1	455
Smp_022470.1	158
Smp_022480.1	0
Smp_022500.1	1145
Smp_022520.1	0
Smp_022540.1	1142
Smp_022560.2	1261
Smp_022570.1	322
Smp_022610.1	2
Smp_022630.1	1098
Smp_022640.1	3010
Smp_022660.1	588
Smp_022700.2	397
Smp_022710.1	1
Smp_022720.1	2
Smp_022730.1	208
Smp_022740.1	8
Smp_022760.1	54
Smp_022810.1	541
Smp_022850.1	761
Smp_022870.1	11
Smp_022890.1	183
Smp_022960.1	826
Smp_022990.1	927
Smp_023010.1	234
Smp_023140.1	114
Smp_023150.1	668
Smp_023160.1	489
Smp_023170.1	324
Smp_023190.1	0
Smp_023230.1	448
Smp_023240.1	15
Smp_023250.1	408
Smp_023270.2	503
Smp_023290.1	13
Smp_023360.1	2064
Smp_023470.1	6
Smp_023530.1	2125
Smp_023550.1	2709
Smp_023570.1	27
Smp_023620.1	377
Smp_023660.1	654
Smp_023670.1	478
Smp_023700.2	513
Smp_023710.1	4
Smp_023830.1	134
Smp_023840.1	539
Smp_023860.1	0
Smp_023930.1	198
Smp_023940.1	233
Smp_023990.1	229
Smp_024000.1	427
Smp_024010.1	4
Smp_024030.1	271
Smp_024060.1	519
Smp_024070.1	0
Smp_024110.1	21747
Smp_024120.1	2680
Smp_024140.4	11521
Smp_024150.1	1437
Smp_024180.2	1647
Smp_024190.1	589
Smp_024220.1	670
Smp_024240.1	214
Smp_024290.1	27
Smp_024360.1	584
Smp_024370.1	2265
Smp_024380.1	355
Smp_024390.3	927
Smp_024490.1	459
Smp_024500.4	839
Smp_024520.1	1151
Smp_024580.2	1061
Smp_024590.1	765
Smp_024650.1	4
Smp_024660.1	350
Smp_024670.1	162
Smp_024800.1	80
Smp_024810.1	631
Smp_024820.2	2016
Smp_024850.1	2250
Smp_024860.1	45
Smp_024870.1	2053
Smp_024880.1	1299
Smp_024900.1	741
Smp_024930.1	171
Smp_024970.1	636
Smp_025010.1	1788
Smp_025020.1	399
Smp_025030.1	176
Smp_025100.1	442
Smp_025130.1	482
Smp_025150.1	1039
Smp_025160.3	896
Smp_025180.1	0
Smp_025260.1	429
Smp_025340.1	333
Smp_025360.1	935
Smp_025370.1	1006
Smp_025380.1	377
Smp_025390.1	1
Smp_025410.1	188
Smp_025440.1	869
Smp_025510.1	1847
Smp_025550.1	511
Smp_025560.1	492
Smp_025570.1	541
Smp_025620.1	68
Smp_025670.1	246
Smp_025680.1	354
Smp_025690.1	21
Smp_025700.1	73
Smp_025740.1	675
Smp_025750.1	210
Smp_025800.1	1141
Smp_025830.1	1432
Smp_025860.1	4374
Smp_025890.1	39
Smp_025950.1	502
Smp_026030.1	45
Smp_026040.1	115
Smp_026090.1	386
Smp_026100.1	208
Smp_026160.1	4170
Smp_026190.1	902
Smp_026200.1	0
Smp_026230.1	621
Smp_026250.3	898
Smp_026260.1	661
Smp_026270.1	635
Smp_026280.1	354
Smp_026300.1	383
Smp_026310.1	640
Smp_026320.1	612
Smp_026340.1	373
Smp_026390.1	152
Smp_026400.1	66
Smp_026420.1	421
Smp_026440.1	39
Smp_026460.1	748
Smp_026510.1	489
Smp_026540.1	211
Smp_026560.1	6339
Smp_026570.1	186
Smp_026630.1	977
Smp_026670.1	56
Smp_026700.1	121
Smp_026770.1	993
Smp_026790.1	11
Smp_026810.1	72
Smp_026820.1	31
Smp_026830.2	216
Smp_026860.1	0
Smp_026880.1	0
Smp_026910.1	3436
Smp_026920.1	17
Smp_026930.1	394
Smp_027000.1	606
Smp_027010.2	770
Smp_027040.1	643
Smp_027080.1	480
Smp_027210.1	35
Smp_027220.1	451
Smp_027240.1	229
Smp_027250.1	385
Smp_027290.1	9
Smp_027300.1	306
Smp_027340.1	290
Smp_027360.1	318
Smp_027370.1	530
Smp_027390.1	728
Smp_027400.1	227
Smp_027430.1	273
Smp_027450.1	275
Smp_027480.1	1276
Smp_027500.1	22
Smp_027550.1	1662
Smp_027580.1	0
Smp_027610.1	3557
Smp_027740.1	0
Smp_027750.1	277
Smp_027820.1	3
Smp_027830.1	0
Smp_027850.1	282
Smp_027870.1	943
Smp_027880.1	746
Smp_027890.1	364
Smp_027900.1	681
Smp_027910.1	908
Smp_027920.1	1045
Smp_027940.1	0
Smp_027970.1	280
Smp_027990.1	6
Smp_028030.1	830
Smp_028050.1	152
Smp_028060.1	355
Smp_028070.1	741
Smp_028080.1	752
Smp_028100.1	1907
Smp_028120.1	674
Smp_028130.1	6
Smp_028140.1	422
Smp_028150.1	18
Smp_028170.1	7673
Smp_028190.1	492
Smp_028200.1	1407
Smp_028210.1	32
Smp_028330.1	730
Smp_028340.1	510
Smp_028360.1	240
Smp_028370.1	3
Smp_028410.1	220
Smp_028430.1	166
Smp_028440.1	1075
Smp_028450.1	10
Smp_028490.1	228
Smp_028500.1	1031
Smp_028550.1	107
Smp_028620.1	342
Smp_028630.1	1242
Smp_028640.1	0
Smp_028650.1	424
Smp_028670.1	1340
Smp_028690.1	461
Smp_028730.1	774
Smp_028800.1	9
Smp_028840.1	121
Smp_028850.1	91
Smp_028860.1	8
Smp_028870.1	2967
Smp_028910.1	10
Smp_028930.1	218
Smp_028940.1	430
Smp_028980.1	494
Smp_028990.1	571
Smp_029040.1	310
Smp_029060.1	977
Smp_029070.1	314
Smp_029100.2	254
Smp_029160.1	1275
Smp_029210.1	405
Smp_029230.1	132
Smp_029240.2	1664
Smp_029310.1	455
Smp_029360.1	506
Smp_029370.1	247
Smp_029390.1	2178
Smp_029400.1	5
Smp_029410.1	757
Smp_029470.1	505
Smp_029480.1	83
Smp_029500.1	2357
Smp_029520.1	126
Smp_029620.1	2
Smp_029670.1	237
Smp_029700.1	193
Smp_029730.1	408
Smp_029740.1	326
Smp_029750.1	435
Smp_029780.1	54
Smp_029790.1	29
Smp_029800.1	264
Smp_029820.1	2113
Smp_029850.1	599
Smp_029890.1	1756
Smp_029900.1	510
Smp_029930.1	2
Smp_029940.2	343
Smp_029950.1	0
Smp_029970.1	460
Smp_029990.1	338
Smp_030000.1	3075
Smp_030010.3	843
Smp_030020.1	125
Smp_030030.1	235
Smp_030050.1	3
Smp_030110.1	138
Smp_030150.1	686
Smp_030180.1	291
Smp_030220.1	736
Smp_030250.1	346
Smp_030260.1	172
Smp_030280.1	392
Smp_030290.1	636
Smp_030300.1	11685
Smp_030320.1	1352
Smp_030330.2	625
Smp_030350.1	2
Smp_030370.1	14494
Smp_030400.1	719
Smp_030440.1	187
Smp_030500.1	1753
Smp_030650.1	0
Smp_030690.1	1929
Smp_030710.1	191
Smp_030730.1	20369
Smp_030760.1	302
Smp_030780.1	1458
Smp_030830.2	1880
Smp_030860.1	640
Smp_030870.1	122
Smp_030910.1	6
Smp_030920.1	1063
Smp_030930.2	174
Smp_031000.2	997
Smp_031010.1	392
Smp_031020.1	2
Smp_031040.2	820
Smp_031050.1	1215
Smp_031070.3	945
Smp_031100.1	1079
Smp_031180.1	73
Smp_031190.1	132
Smp_031220.1	88
Smp_031250.1	97
Smp_031270.1	151
Smp_031300.1	260
Smp_031310.1	2410
Smp_031350.1	162
Smp_031360.1	1175
Smp_031390.1	3
Smp_031400.1	701
Smp_031430.1	40
Smp_031530.1	29
Smp_031560.1	183
Smp_031570.1	2419
Smp_031590.1	886
Smp_031680.1	63
Smp_031690.1	446
Smp_031710.1	1192
Smp_031720.1	984
Smp_031730.1	637
Smp_031770.1	12464
Smp_031860.1	850
Smp_031880.1	4398
Smp_031920.5	812
Smp_031940.1	550
Smp_031950.2	800
Smp_031990.1	232
Smp_032000.1	92
Smp_032060.1	710
Smp_032120.1	274
Smp_032150.1	380
Smp_032180.1	3336
Smp_032230.1	835
Smp_032240.1	364
Smp_032250.1	431
Smp_032260.1	2798
Smp_032280.1	203
Smp_032310.1	799
Smp_032320.6	1270
Smp_032370.1	1
Smp_032420.1	187
Smp_032470.1	2
Smp_032480.1	728
Smp_032490.1	122
Smp_032500.1	323
Smp_032510.1	2046
Smp_032520.1	4270
Smp_032580.2	881
Smp_032640.1	57
Smp_032670.3	0
Smp_032690.1	0
Smp_032710.1	0
Smp_032720.1	34
Smp_032740.1	0
Smp_032750.1	0
Smp_032760.1	1830
Smp_032770.1	329
Smp_032780.1	507
Smp_032790.1	319
Smp_032800.2	626
Smp_032810.1	944
Smp_032820.1	663
Smp_032920.2	361
Smp_032930.2	669
Smp_032950.1	722
Smp_032970.1	3
Smp_032980.1	0
Smp_032990.1	1
Smp_033000.1	9
Smp_033010.1	13
Smp_033020.1	560
Smp_033040.1	1800
Smp_033050.1	852
Smp_033110.1	324
Smp_033130.1	258
Smp_033140.1	219
Smp_033150.1	71
Smp_033200.1	13
Smp_033210.1	57
Smp_033250.1	1721
Smp_033260.2	500
Smp_033330.1	345
Smp_033350.1	725
Smp_033380.1	0
Smp_033400.1	1357
Smp_033440.1	0
Smp_033510.1	5
Smp_033530.3	1454
Smp_033540.1	1641
Smp_033550.1	879
Smp_033590.1	120
Smp_033600.1	603
Smp_033610.1	487
Smp_033620.1	575
Smp_033660.1	402
Smp_033670.5	1963
Smp_033680.1	401
Smp_033700.1	187
Smp_033710.1	1685
Smp_033760.2	1560
Smp_033770.1	460
Smp_033870.1	647
Smp_033930.1	24
Smp_033950.2	1103
Smp_033970.1	583
Smp_033990.1	440
Smp_034000.1	847
Smp_034080.1	42
Smp_034090.1	173
Smp_034100.1	347
Smp_034120.1	738
Smp_034160.1	3
Smp_034190.1	1301
Smp_034220.1	135
Smp_034270.2	344
Smp_034300.1	30
Smp_034310.1	19
Smp_034400.1	515
Smp_034410.1	3544
Smp_034420.2	2109
Smp_034430.1	439
Smp_034440.1	48
Smp_034450.1	447
Smp_034490.1	952
Smp_034500.1	138
Smp_034530.1	181
Smp_034550.1	2957
Smp_034580.1	0
Smp_034610.1	33
Smp_034660.1	545
Smp_034670.1	556
Smp_034680.1	1
Smp_034700.3	391
Smp_034840.2	12386
Smp_034850.1	570
Smp_034860.1	2
Smp_034870.1	2963
Smp_034920.1	70
Smp_034940.2	938
Smp_034980.1	1163
Smp_035000.1	68
Smp_035010.1	354
Smp_035020.2	616
Smp_035030.1	2650
Smp_035040.1	54
Smp_035080.1	149
Smp_035090.2	588
Smp_035110.1	520
Smp_035120.1	9
Smp_035140.1	132
Smp_035150.1	327
Smp_035160.1	47
Smp_035180.1	30
Smp_035190.2	524
Smp_035200.4	10587
Smp_035210.1	2640
Smp_035220.1	83
Smp_035250.1	10
Smp_035260.1	1442
Smp_035270.2	1981
Smp_035280.1	399
Smp_035290.1	43
Smp_035300.2	552
Smp_035310.1	1695
Smp_035360.1	256
Smp_035370.1	20
Smp_035380.1	24
Smp_035390.1	522
Smp_035410.1	691
Smp_035430.2	1791
Smp_035460.1	162
Smp_035470.1	2667
Smp_035480.1	527
Smp_035500.1	73
Smp_035540.1	224
Smp_035550.1	15
Smp_035560.1	1739
Smp_035580.1	735
Smp_035620.1	459
Smp_035640.1	0
Smp_035650.1	3
Smp_035700.1	621
Smp_035730.1	326
Smp_035790.1	1656
Smp_035800.1	1386
Smp_035870.1	13
Smp_035930.1	95
Smp_036010.1	300
Smp_036020.1	93
Smp_036060.1	684
Smp_036090.1	356
Smp_036130.1	954
Smp_036180.1	563
Smp_036220.1	1582
Smp_036250.1	600
Smp_036270.2	4089
Smp_036370.1	515
Smp_036390.1	434
Smp_036400.1	1422
Smp_036470.1	24
Smp_036500.1	524
Smp_036550.1	312
Smp_036570.1	98
Smp_036590.1	2127
Smp_036630.1	169
Smp_036660.1	26
Smp_036670.1	4
Smp_036720.1	43
Smp_036760.1	28
Smp_036780.1	143
Smp_036920.1	222
Smp_036930.1	196
Smp_036940.1	744
Smp_036950.1	1218
Smp_036980.1	42
Smp_036990.1	761
Smp_037120.1	484
Smp_037190.1	329
Smp_037200.1	284
Smp_037210.1	114
Smp_037230.1	6520
Smp_037290.1	294
Smp_037380.1	300
Smp_037400.1	231
Smp_037430.1	12
Smp_037460.1	637
Smp_037510.1	14
Smp_037530.1	471
Smp_037540.2	3049
Smp_037590.1	579
Smp_037610.1	0
Smp_037640.1	412
Smp_037690.1	0
Smp_037700.1	1427
Smp_037780.1	825
Smp_037860.1	1558
Smp_037900.1	145
Smp_037910.1	1329
Smp_037930.1	319
Smp_037960.1	324
Smp_038030.1	901
Smp_038080.1	1417
Smp_038100.1	8638
Smp_038140.1	164
Smp_038210.1	1207
Smp_038240.1	685
Smp_038300.1	239
Smp_038330.1	313
Smp_038340.1	746
Smp_038410.1	67
Smp_038420.1	340
Smp_038430.1	124
Smp_038440.1	370
Smp_038510.1	4754
Smp_038530.1	470
Smp_038540.1	179
Smp_038560.2	3330
Smp_038630.1	161
Smp_038640.1	425
Smp_038680.1	398
Smp_038700.5	694
Smp_038710.1	448
Smp_038730.5	1215
Smp_038820.1	181
Smp_038830.1	424
Smp_038840.1	168
Smp_038870.1	1647
Smp_038920.1	0
Smp_038930.1	751
Smp_038940.1	199
Smp_038950.1	8196
Smp_038960.1	3355
Smp_038970.1	14
Smp_038980.2	344
Smp_038990.1	326
Smp_039000.1	1484
Smp_039010.1	0
Smp_039080.1	755
Smp_039130.1	1648
Smp_039160.1	744
Smp_039180.2	1182
Smp_039300.1	776
Smp_039340.1	444
Smp_039390.1	239
Smp_039400.1	4016
Smp_039470.1	0
Smp_039490.1	1509
Smp_039590.1	43
Smp_039600.1	4
Smp_039620.1	40
Smp_039640.2	1079
Smp_039650.1	209
Smp_039670.1	729
Smp_039740.1	515
Smp_039750.1	199
Smp_039810.1	671
Smp_039820.1	1070
Smp_039870.2	689
Smp_039970.1	143
Smp_039980.1	260
Smp_040020.1	46
Smp_040080.1	1755
Smp_040100.1	379
Smp_040110.1	24
Smp_040130.1	10065
Smp_040190.1	1067
Smp_040270.1	986
Smp_040280.1	611
Smp_040350.1	163
Smp_040360.1	381
Smp_040390.1	0
Smp_040440.1	9
Smp_040450.1	269
Smp_040460.1	800
Smp_040500.1	1473
Smp_040510.1	782
Smp_040540.1	890
Smp_040550.1	200
Smp_040560.1	181
Smp_040570.1	2263
Smp_040610.1	56
Smp_040680.1	202
Smp_040710.1	113
Smp_040720.1	507
Smp_040770.1	754
Smp_040790.1	3289
Smp_040800.1	2139
Smp_040960.1	207
Smp_040970.1	3754
Smp_040990.1	45
Smp_041050.1	489
Smp_041060.1	942
Smp_041100.1	220
Smp_041190.2	785
Smp_041210.1	7
Smp_041280.1	94
Smp_041320.1	0
Smp_041350.1	20
Smp_041370.1	720
Smp_041390.1	737
Smp_041430.1	2430
Smp_041450.1	1735
Smp_041460.1	366
Smp_041480.2	1227
Smp_041490.1	181
Smp_041500.1	578
Smp_041520.1	237
Smp_041540.1	645
Smp_041550.1	551
Smp_041570.1	16
Smp_041600.1	1359
Smp_041630.1	373
Smp_041650.1	1227
Smp_041680.1	164
Smp_041700.1	32
Smp_041730.2	584
Smp_041740.1	3315
Smp_041750.1	515
Smp_041760.1	1249
Smp_041770.1	2992
Smp_041820.1	134
Smp_041830.1	936
Smp_041880.1	32
Smp_041890.2	361
Smp_041960.1	0
Smp_041970.1	2
Smp_041980.1	2240
Smp_042020.1	1772
Smp_042030.1	290
Smp_042050.1	292
Smp_042060.1	655
Smp_042080.2	226
Smp_042090.1	3209
Smp_042110.1	756
Smp_042120.1	160
Smp_042140.1	931
Smp_042150.1	31
Smp_042160.2	45369
Smp_042170.1	18
Smp_042210.1	118
Smp_042230.1	99
Smp_042270.2	1434
Smp_042280.1	228
Smp_042300.1	3190
Smp_042340.1	189
Smp_042390.1	221
Smp_042400.1	1210
Smp_042420.1	199
Smp_042430.2	72
Smp_042440.1	288
Smp_042530.1	44
Smp_042550.1	1509
Smp_042560.1	529
Smp_042590.1	1438
Smp_042630.1	190
Smp_042670.2	680
Smp_042680.1	709
Smp_042690.1	1218
Smp_042700.1	186
Smp_042720.1	29
Smp_042740.1	292
Smp_042770.1	80
Smp_042780.1	300
Smp_042790.1	225
Smp_042810.1	56
Smp_042910.1	758
Smp_042920.1	150
Smp_042980.1	206
Smp_042990.1	367
Smp_043010.1	259
Smp_043030.1	4985
Smp_043040.1	19
Smp_043070.1	122
Smp_043100.1	1676
Smp_043110.1	958
Smp_043120.1	3506
Smp_043130.1	357
Smp_043150.1	6642
Smp_043170.1	485
Smp_043200.1	283
Smp_043210.1	1112
Smp_043220.1	2572
Smp_043250.1	3
Smp_043260.1	5
Smp_043270.1	0
Smp_043290.1	4
Smp_043300.1	0
Smp_043320.1	0
Smp_043340.1	0
Smp_043350.1	394
Smp_043360.1	15
Smp_043390.1	1066
Smp_043420.1	29
Smp_043500.1	866
Smp_043570.1	155
Smp_043580.1	174
Smp_043600.1	276
Smp_043610.1	453
Smp_043620.1	218
Smp_043650.1	343
Smp_043670.2	5190
Smp_043780.1	392
Smp_043820.1	73
Smp_043860.1	5
Smp_043910.1	25
Smp_043930.1	239
Smp_043940.2	656
Smp_043970.1	498
Smp_043990.1	3100
Smp_044000.1	5214
Smp_044010.2	16616
Smp_044020.1	179
Smp_044060.1	116
Smp_044160.1	353
Smp_044250.1	682
Smp_044260.1	225
Smp_044280.1	559
Smp_044400.1	105
Smp_044440.1	781
Smp_044470.1	255
Smp_044520.1	235
Smp_044530.1	1248
Smp_044550.8	5050
Smp_044560.1	447
Smp_044580.1	2363
Smp_044610.1	13
Smp_044680.1	2041
Smp_044690.1	256
Smp_044750.1	861
Smp_044770.1	619
Smp_044800.1	58
Smp_044810.1	595
Smp_044820.1	82
Smp_044850.1	405
Smp_044870.1	159
Smp_044920.1	1311
Smp_044950.1	765
Smp_044970.1	5773
Smp_045010.1	282
Smp_045040.1	1375
Smp_045060.1	503
Smp_045070.1	496
Smp_045200.1	5491
Smp_045220.2	7132
Smp_045230.1	399
Smp_045250.1	349
Smp_045260.1	1101
Smp_045300.1	326
Smp_045360.3	2057
Smp_045400.1	1387
Smp_045410.1	407
Smp_045420.1	141
Smp_045430.3	275
Smp_045470.1	2
Smp_045480.2	816
Smp_045490.1	16
Smp_045500.1	380
Smp_045510.1	994
Smp_045550.1	1265
Smp_045560.1	2698
Smp_045590.1	609
Smp_045600.1	59
Smp_045610.1	2643
Smp_045620.1	479
Smp_045640.1	6
Smp_045650.1	44
Smp_045680.1	19
Smp_045710.1	811
Smp_045730.1	461
Smp_045750.1	221
Smp_045760.1	303
Smp_045780.1	513
Smp_045790.1	690
Smp_045810.2	386
Smp_045860.1	492
Smp_045920.2	349
Smp_045930.1	592
Smp_045940.1	2948
Smp_045950.2	1159
Smp_045960.1	1322
Smp_045980.1	610
Smp_045990.1	53
Smp_046020.1	1493
Smp_046030.1	423
Smp_046040.1	0
Smp_046060.1	3057
Smp_046090.2	3480
Smp_046100.1	1040
Smp_046120.1	58
Smp_046130.1	639
Smp_046140.1	1198
Smp_046160.1	313
Smp_046180.1	1
Smp_046190.1	438
Smp_046250.1	873
Smp_046280.1	148
Smp_046290.1	2279
Smp_046360.1	215
Smp_046410.1	130
Smp_046430.1	446
Smp_046450.1	635
Smp_046500.2	681
Smp_046550.1	378
Smp_046600.1	3801
Smp_046630.1	3453
Smp_046640.1	67
Smp_046650.1	6
Smp_046680.1	528
Smp_046690.1	8189
Smp_046740.1	1887
Smp_046750.1	355
Smp_046780.1	25
Smp_046790.1	360
Smp_046800.1	1011
Smp_046810.1	739
Smp_046870.1	295
Smp_046880.2	781
Smp_046890.1	324
Smp_046900.1	290
Smp_046910.1	50
Smp_046930.1	7999
Smp_046980.1	309
Smp_047060.1	729
Smp_047090.1	337
Smp_047100.2	596
Smp_047110.1	609
Smp_047180.1	36
Smp_047190.1	688
Smp_047200.1	6625
Smp_047240.2	33
Smp_047320.1	137
Smp_047330.1	198
Smp_047360.1	832
Smp_047370.1	5137
Smp_047400.1	116
Smp_047410.1	562
Smp_047440.1	710
Smp_047450.1	456
Smp_047460.1	407
Smp_047500.1	342
Smp_047540.1	211
Smp_047550.1	27
Smp_047570.1	81
Smp_047610.1	61
Smp_047620.1	138
Smp_047640.1	2
Smp_047650.1	1217
Smp_047660.1	350
Smp_047680.1	103
Smp_047700.1	318
Smp_047720.1	142
Smp_047740.1	851
Smp_047860.1	288
Smp_047870.1	553
Smp_047900.1	371
Smp_048030.1	6
Smp_048040.1	10
Smp_048050.1	2
Smp_048060.1	0
Smp_048080.1	202
Smp_048160.1	512
Smp_048230.1	604
Smp_048240.1	959
Smp_048260.2	626
Smp_048270.2	244
Smp_048310.1	302
Smp_048380.1	25
Smp_048420.1	317
Smp_048430.1	4200
Smp_048520.1	420
Smp_048540.1	130
Smp_048550.1	293
Smp_048560.1	1897
Smp_048620.1	261
Smp_048650.1	402
Smp_048660.1	897
Smp_048680.1	85
Smp_048690.1	109
Smp_048760.2	312
Smp_048830.1	731
Smp_048870.1	172
Smp_048880.1	390
Smp_048930.1	70
Smp_048940.1	501
Smp_048970.1	339
Smp_048980.1	758
Smp_048990.1	527
Smp_049000.1	468
Smp_049010.1	921
Smp_049140.1	725
Smp_049150.1	2130
Smp_049160.1	74
Smp_049170.1	787
Smp_049230.1	34
Smp_049240.1	251
Smp_049250.1	1634
Smp_049270.1	4682
Smp_049280.1	7
Smp_049300.3	336
Smp_049330.1	823
Smp_049380.1	1186
Smp_049390.1	683
Smp_049400.1	4
Smp_049450.1	162
Smp_049500.1	1386
Smp_049510.1	774
Smp_049520.1	1940
Smp_049550.1	9058
Smp_049580.1	426
Smp_049600.4	984
Smp_049610.1	43
Smp_049630.1	703
Smp_049680.1	910
Smp_049730.2	1263
Smp_049740.1	290
Smp_049760.1	499
Smp_049850.1	1060
Smp_049880.1	550
Smp_049890.1	221
Smp_049910.1	600
Smp_049920.3	314
Smp_049930.1	374
Smp_049970.5	707
Smp_049990.1	606
Smp_050080.1	271
Smp_050110.1	512
Smp_050130.1	1045
Smp_050160.1	191
Smp_050220.1	579
Smp_050250.1	478
Smp_050270.1	2490
Smp_050280.1	1812
Smp_050310.1	8
Smp_050350.2	509
Smp_050360.1	490
Smp_050380.1	64
Smp_050390.1	23447
Smp_050430.1	397
Smp_050470.1	314
Smp_050520.1	693
Smp_050540.1	192
Smp_050570.1	820
Smp_050590.1	454
Smp_050630.1	1118
Smp_050640.1	697
Smp_050700.1	654
Smp_050730.1	570
Smp_050740.1	534
Smp_050750.1	1080
Smp_050760.1	214
Smp_050820.1	153
Smp_050830.1	491
Smp_050880.1	188
Smp_050890.1	551
Smp_050920.1	331
Smp_050940.1	2351
Smp_051000.1	154
Smp_051010.1	212
Smp_051050.1	0
Smp_051060.1	26
Smp_051070.1	35
Smp_051080.1	1052
Smp_051090.1	40
Smp_051110.1	287
Smp_051120.1	31
Smp_051130.1	23
Smp_051210.1	2980
Smp_051220.1	30
Smp_051230.1	1526
Smp_051260.1	4243
Smp_051280.1	550
Smp_051290.1	24
Smp_051300.1	919
Smp_051320.1	167
Smp_051360.1	1747
Smp_051390.1	554
Smp_051400.1	125
Smp_051410.1	128
Smp_051420.1	75
Smp_051500.1	98
Smp_051510.1	480
Smp_051530.1	948
Smp_051550.1	459
Smp_051580.1	37
Smp_051640.1	120
Smp_051660.1	328
Smp_051670.1	0
Smp_051760.1	71
Smp_051810.1	551
Smp_051920.2	168
Smp_051930.1	829
Smp_051990.1	1261
Smp_052060.1	1373
Smp_052140.1	236
Smp_052150.1	69
Smp_052160.1	95
Smp_052230.1	379
Smp_052250.1	296
Smp_052280.1	1281
Smp_052290.1	5
Smp_052330.1	257
Smp_052350.1	636
Smp_052390.1	54
Smp_052420.1	280
Smp_052460.1	7
Smp_052470.1	221
Smp_052500.1	167
Smp_052510.1	1
Smp_052560.1	450
Smp_052630.1	29
Smp_052640.1	452
Smp_052660.1	23
Smp_052710.1	353
Smp_052730.1	30
Smp_052740.1	219
Smp_052750.1	126
Smp_052760.1	88
Smp_052780.1	107
Smp_052790.1	477
Smp_052800.1	294
Smp_052810.1	1280
Smp_052870.1	1134
Smp_052880.1	395
Smp_052890.1	438
Smp_052910.1	1360
Smp_052990.1	45
Smp_053020.1	315
Smp_053030.1	855
Smp_053040.1	507
Smp_053060.3	1353
Smp_053100.1	975
Smp_053120.1	103
Smp_053130.1	3627
Smp_053140.1	448
Smp_053160.1	205
Smp_053190.1	8
Smp_053220.1	2811
Smp_053230.1	4285
Smp_053300.1	47
Smp_053390.1	1501
Smp_053420.1	1008
Smp_053430.1	383
Smp_053460.1	226
Smp_053470.1	196
Smp_053510.1	926
Smp_053520.1	1
Smp_053550.1	452
Smp_053560.1	390
Smp_053610.1	2169
Smp_053640.1	211
Smp_053700.1	1288
Smp_053760.1	0
Smp_053780.1	248
Smp_053790.1	43
Smp_053800.1	314
Smp_053820.1	3441
Smp_053830.1	2037
Smp_053900.1	2902
Smp_053940.1	3316
Smp_053950.1	758
Smp_053990.1	418
Smp_054010.1	709
Smp_054070.1	370
Smp_054120.1	496
Smp_054160.1	26565
Smp_054170.1	235
Smp_054200.1	1055
Smp_054220.1	1045
Smp_054230.1	153
Smp_054240.1	3227
Smp_054300.1	38
Smp_054310.1	397
Smp_054320.1	141
Smp_054330.1	154
Smp_054340.2	3563
Smp_054350.1	185
Smp_054360.1	950
Smp_054410.1	796
Smp_054430.1	1
Smp_054440.1	0
Smp_054450.1	97
Smp_054470.1	135
Smp_054540.1	1960
Smp_054560.1	802
Smp_054600.1	408
Smp_054610.1	133
Smp_054620.1	48
Smp_054640.1	143
Smp_054680.1	0
Smp_054730.1	1178
Smp_054770.1	104
Smp_054780.1	3799
Smp_054790.2	1084
Smp_054800.1	1033
Smp_054810.1	228
Smp_054820.1	293
Smp_054840.1	332
Smp_055050.1	1818
Smp_055090.1	311
Smp_055100.1	141
Smp_055130.1	370
Smp_055140.1	17
Smp_055190.1	405
[truncated: 8,599 more rows]
