# Supplementary material for: Transcriptome of the parasitic flatworm Schistosoma mansoni during intra-mammalian development
Source: PLoS Negl Trop Dis. 2020 May 6;14(5):e0007743. doi: 10.1371/journal.pntd.0007743 (PMC7263636; doi:10.1371/journal.pntd.0007743)
Supplement: S3 File — A zipped folder containing final counts from HTSeq-count. The folder contains the following files: D06_SM_1_17675_4_1.htseq-count.txt, D06_SM_2_17675_4_2.htseq-count.txt, D06_SM_3_17675_4_3.htseq-count.txt, D06_SM_4_17675_4_4.htseq-count.txt, D06_SM_5_17675_4_5.htseq-count.txt, D06_SM_6_17675_4_6.htseq-count.txt, D06_SM_7_17675_4_7.htseq-count.txt, D13_SM_1_17675_4_8.htseq-count.txt, D13_SM_2_17675_4_9.htseq-count.txt, D13_SM_3_17675_4_10.htseq-count.txt, D17_SM_1_17675_4_11.htseq-count.txt, D17_SM_2_17675_4_12.htseq-count.txt, D17_SM_3_17675_4_13.htseq-count.txt, D21_SM_1_17675_4_14.htseq-count.txt, D21_SM_2_17675_4_15.htseq-count.txt, D21_SM_3_17675_4_16.htseq-count.txt, D28_SM_1_17675_4_17.htseq-count.txt, D28_SM_2_17675_4_18.htseq-count.txt, D28_SM_3_17675_4_19.htseq-count.txt, D35_SM_1_17675_4_20.htseq-count.txt, D35_SM_2_17675_4_21.htseq-count.txt, D35_SM_3_17675_4_22.htseq-count.txt. (ZIP) [file pntd.0007743.s024.zip › S3_Final_counts/D35_SM_3_17675_4_22.htseq-count.txt]

Smp_000020.1	690
Smp_000030.1	2952
Smp_000040.1	1183
Smp_000050.1	69
Smp_000070.1	531
Smp_000075.1	0
Smp_000080.1	292
Smp_000090.1	27
Smp_000100.1	3654
Smp_000110.1	367
Smp_000120.1	0
Smp_000130.1	770
Smp_000140.1	371
Smp_000150.1	604
Smp_000160.1	46
Smp_000170.1	42
Smp_000180.1	32
Smp_000190.1	976
Smp_000200.1	154
Smp_000210.1	13
Smp_000220.1	102
Smp_000230.1	90
Smp_000240.1	1937
Smp_000250.1	0
Smp_000260.1	11991
Smp_000270.1	351
Smp_000280.1	2066
Smp_000290.1	47
Smp_000300.1	134
Smp_000310.1	700
Smp_000320.1	427
Smp_000330.1	1
Smp_000340.1	72
Smp_000350.2	5
Smp_000370.1	19
Smp_000380.1	1
Smp_000390.1	1100
Smp_000400.1	294
Smp_000410.1	2067
Smp_000420.1	4513
Smp_000430.1	10730
Smp_000460.1	1246
Smp_000470.1	413
Smp_000480.1	1486
Smp_000500.2	11
Smp_000510.1	212
Smp_000520.1	755
Smp_000530.1	817
Smp_000540.1	0
Smp_000550.1	1
Smp_000560.1	0
Smp_000580.1	19
Smp_000590.1	468
Smp_000600.1	376
Smp_000610.1	17
Smp_000620.1	1
Smp_000630.1	43
Smp_000640.1	410
Smp_000650.1	153
Smp_000660.1	5294
Smp_000670.1	1111
Smp_000680.1	195
Smp_000690.1	4
Smp_000700.1	486
Smp_000710.1	461
Smp_000720.1	900
Smp_000730.1	177
Smp_000740.1	2541
Smp_000755.1	407
Smp_000770.1	0
Smp_000790.1	218
Smp_000810.2	222
Smp_000820.1	1046
Smp_000830.1	3
Smp_000850.1	481
Smp_000870.1	240
Smp_000880.2	2426
Smp_000890.1	186
Smp_000900.1	25
Smp_000910.1	9
Smp_000950.1	75
Smp_000970.1	0
Smp_000980.1	804
Smp_000990.1	302
Smp_001000.1	144
Smp_001020.1	50
Smp_001030.1	229
Smp_001040.1	1920
Smp_001050.1	4
Smp_001070.1	28
Smp_001080.1	205
Smp_001085.1	2
Smp_001090.1	256
Smp_001095.1	168
Smp_001100.1	752
Smp_001120.1	84
Smp_001150.1	497
Smp_001160.1	34
Smp_001170.1	1370
Smp_001180.1	357
Smp_001210.1	90
Smp_001280.1	0
Smp_001330.1	0
Smp_001360.1	1114
Smp_001390.1	367
Smp_001410.1	771
Smp_001420.1	201
Smp_001430.1	549
Smp_001500.1	887
Smp_001520.1	44
Smp_001530.1	561
Smp_001560.1	67
Smp_001590.1	355
Smp_001610.1	106
Smp_001640.1	550
Smp_001780.1	151
Smp_001830.1	1941
Smp_001890.1	0
Smp_001900.1	2
Smp_001940.1	411
Smp_001950.1	264
Smp_001960.1	333
Smp_001980.1	0
Smp_002010.1	123
Smp_002060.1	5
Smp_002070.1	4
Smp_002080.1	879
Smp_002100.1	1015
Smp_002150.1	1831
Smp_002160.1	258
Smp_002180.1	1235
Smp_002190.1	234
Smp_002230.1	341
Smp_002280.1	981
Smp_002350.1	2
Smp_002380.1	541
Smp_002390.1	0
Smp_002410.1	2406
Smp_002470.1	0
Smp_002500.1	0
Smp_002510.1	555
Smp_002550.1	589
Smp_002600.1	2822
Smp_002630.1	0
Smp_002640.1	51
Smp_002740.2	531
Smp_002810.1	102
Smp_002820.3	381
Smp_002840.1	803
Smp_002860.1	0
Smp_002870.1	274
Smp_002880.1	4317
Smp_002920.1	158
Smp_002930.1	45
Smp_002950.1	61
Smp_002960.1	248
Smp_003000.1	254
Smp_003110.1	988
Smp_003130.1	258
Smp_003140.1	532
Smp_003190.1	18
Smp_003230.1	842
Smp_003250.1	138
Smp_003270.1	115
Smp_003280.1	2
Smp_003300.1	0
Smp_003330.1	117
Smp_003340.1	950
Smp_003410.1	2219
Smp_003440.1	229
Smp_003600.1	10
Smp_003610.2	479
Smp_003620.1	585
Smp_003630.1	641
Smp_003660.1	2026
Smp_003670.1	270
Smp_003700.1	514
Smp_003710.1	1850
Smp_003760.1	23
Smp_003770.1	2402
Smp_003790.1	1
Smp_003860.1	152
Smp_003900.1	23
Smp_003930.1	62
Smp_003940.1	123
Smp_003970.1	1238
Smp_003980.1	686
Smp_003990.1	3570
Smp_004000.1	84
Smp_004040.1	113
Smp_004060.1	102
Smp_004070.1	37
Smp_004080.1	341
Smp_004090.1	161
Smp_004120.1	323
Smp_004160.1	18
Smp_004170.1	233
Smp_004190.1	687
Smp_004200.1	478
Smp_004220.1	1385
Smp_004230.1	2
Smp_004260.1	167
Smp_004280.1	252
Smp_004310.1	1874
Smp_004350.1	643
Smp_004360.1	579
Smp_004420.1	379
Smp_004440.1	34
Smp_004470.1	1365
Smp_004480.1	1207
Smp_004510.1	6
Smp_004530.1	1
Smp_004540.1	0
Smp_004550.1	806
Smp_004590.1	139
Smp_004600.1	1945
Smp_004630.1	133
Smp_004640.1	206
Smp_004680.1	959
Smp_004690.1	188
Smp_004710.1	272
Smp_004730.1	48
Smp_004780.1	5069
Smp_004790.1	0
Smp_004810.3	1321
Smp_004820.1	635
Smp_004910.1	527
Smp_004940.1	1254
Smp_004980.1	367
Smp_004990.1	2646
Smp_005000.1	461
Smp_005010.1	445
Smp_005020.1	584
Smp_005050.1	135
Smp_005060.1	245
Smp_005070.1	259
Smp_005080.1	315
Smp_005140.1	10
Smp_005160.1	714
Smp_005170.1	0
Smp_005180.1	1358
Smp_005190.2	768
Smp_005200.1	512
Smp_005210.1	882
Smp_005230.2	1226
Smp_005260.1	694
Smp_005280.1	256
Smp_005290.1	1369
Smp_005320.1	122
Smp_005330.1	289
Smp_005350.1	3224
Smp_005360.1	76
Smp_005390.2	380
Smp_005470.1	26
Smp_005500.1	401
Smp_005520.1	364
Smp_005570.1	173
Smp_005640.1	55
Smp_005670.1	779
Smp_005710.1	36
Smp_005720.1	1546
Smp_005740.1	1635
Smp_005780.1	224
Smp_005790.1	517
Smp_005860.1	2957
Smp_005880.1	738
Smp_005900.1	1159
Smp_005910.1	206
Smp_005960.1	33
Smp_006000.1	405
Smp_006040.1	785
Smp_006060.1	1299
Smp_006190.1	515
Smp_006230.1	318
Smp_006240.1	65
Smp_006250.2	460
Smp_006290.1	225
Smp_006300.1	177
Smp_006320.1	666
Smp_006340.1	651
Smp_006350.2	812
Smp_006390.1	1574
Smp_006440.1	296
Smp_006510.1	0
Smp_006520.1	0
Smp_006550.1	1082
Smp_006560.1	520
Smp_006590.1	114
Smp_006630.2	396
Smp_006680.1	335
Smp_006690.1	253
Smp_006700.2	307
Smp_006710.1	236
Smp_006720.2	495
Smp_006730.1	638
Smp_006740.1	3691
Smp_006750.1	445
Smp_006760.1	203
Smp_006780.1	506
Smp_006810.1	580
Smp_006830.1	605
Smp_006840.1	249
Smp_006850.1	425
Smp_006860.1	2208
Smp_006920.1	238
Smp_006930.1	612
Smp_006960.1	0
Smp_006970.1	693
Smp_006980.1	304
Smp_006990.1	622
Smp_007000.1	32
Smp_007070.1	32
Smp_007170.1	641
Smp_007180.1	620
Smp_007190.1	410
Smp_007210.1	288
Smp_007260.2	4569
Smp_007270.1	817
Smp_007290.1	92
Smp_007300.1	1872
Smp_007330.1	150
Smp_007380.1	646
Smp_007450.1	409
Smp_007500.1	1040
Smp_007510.1	443
Smp_007540.1	205
Smp_007550.1	1065
Smp_007570.1	4
Smp_007630.1	873
Smp_007650.1	2837
Smp_007660.1	380
Smp_007670.1	88
Smp_007690.1	6
Smp_007710.1	202
Smp_007730.1	623
Smp_007760.1	438
Smp_007770.1	138
Smp_007780.1	38
Smp_007890.1	152
Smp_007900.1	2009
Smp_007950.1	7
Smp_007960.1	416
Smp_007970.1	253
Smp_008070.1	3395
Smp_008120.1	284
Smp_008140.1	114
Smp_008170.1	0
Smp_008190.1	2
Smp_008220.1	102
Smp_008230.1	613
Smp_008260.1	547
Smp_008290.1	180
Smp_008310.1	1211
Smp_008320.1	1305
Smp_008340.1	233
Smp_008360.1	361
Smp_008370.1	4
Smp_008390.1	0
Smp_008400.1	6
Smp_008430.1	835
Smp_008440.1	302
Smp_008450.1	9
Smp_008470.2	582
Smp_008490.1	1562
Smp_008500.2	676
Smp_008545.1	7344
Smp_008580.1	665
Smp_008610.1	1439
Smp_008620.1	139
Smp_008640.1	0
Smp_008660.1	3332
Smp_008710.1	107
Smp_008770.1	520
Smp_008830.1	922
Smp_008850.1	21
Smp_008860.1	158
Smp_008900.1	2609
Smp_008910.1	0
Smp_008920.1	1
Smp_009020.1	10
Smp_009030.1	603
Smp_009040.1	5
Smp_009070.1	318
Smp_009150.1	308
Smp_009230.1	1437
Smp_009250.1	649
Smp_009300.1	57
Smp_009310.2	7818
Smp_009320.2	409
Smp_009340.1	115
Smp_009390.2	228
Smp_009400.1	519
Smp_009420.1	71
Smp_009430.1	415
Smp_009520.1	210
Smp_009530.1	110
Smp_009540.1	515
Smp_009550.1	153
Smp_009560.1	119
Smp_009580.1	17087
Smp_009600.1	203
Smp_009630.1	3
Smp_009650.1	2361
Smp_009690.1	5019
Smp_009710.3	479
Smp_009760.1	9079
Smp_009780.2	5320
Smp_009800.1	14
Smp_009810.1	1
Smp_009830.1	843
Smp_009990.1	415
Smp_010000.1	0
Smp_010090.1	698
Smp_010100.1	352
Smp_010110.1	285
Smp_010140.1	411
Smp_010160.1	591
Smp_010230.1	592
Smp_010250.1	760
Smp_010260.1	214
Smp_010280.1	375
Smp_010290.1	1188
Smp_010370.1	277
Smp_010380.1	52
Smp_010400.1	176
Smp_010450.1	32
Smp_010470.1	1
Smp_010550.1	2734
Smp_010620.1	184
Smp_010670.1	208
Smp_010690.1	526
Smp_010710.1	1278
Smp_010720.1	3
Smp_010770.1	844
Smp_010800.1	51
Smp_010820.1	636
Smp_010850.1	0
Smp_010900.1	322
Smp_010930.1	991
Smp_010940.1	4386
Smp_011000.1	98
Smp_011010.1	205
Smp_011030.1	57
Smp_011100.1	4
Smp_011120.1	1023
Smp_011150.1	102
Smp_011180.1	11
Smp_011220.1	16
Smp_011230.1	222
Smp_011270.2	4127
Smp_011430.1	21
Smp_011560.1	2596
Smp_011570.1	4100
Smp_011640.1	163
Smp_011660.1	618
Smp_011680.2	4323
Smp_011700.1	481
Smp_011710.1	428
Smp_011720.1	341
Smp_011740.1	193
Smp_011830.1	1988
Smp_011860.1	732
Smp_011870.1	113
Smp_011960.1	309
Smp_011980.1	178
Smp_011990.1	551
Smp_012000.1	5
Smp_012010.1	68
Smp_012030.1	322
Smp_012050.1	192
Smp_012070.1	379
Smp_012110.1	787
Smp_012150.1	397
Smp_012200.1	418
Smp_012230.1	0
Smp_012280.1	957
Smp_012340.1	671
Smp_012350.2	785
Smp_012380.1	100
Smp_012400.1	218
Smp_012410.1	505
Smp_012440.1	3755
Smp_012450.1	173
Smp_012460.1	336
Smp_012470.1	1487
Smp_012480.1	394
Smp_012530.1	461
Smp_012540.1	226
Smp_012560.1	119
Smp_012570.1	456
Smp_012580.1	569
Smp_012600.1	0
Smp_012660.1	6
Smp_012670.2	54
Smp_012680.1	19
Smp_012690.1	322
Smp_012720.1	1015
Smp_012740.2	743
Smp_012750.1	2787
Smp_012780.1	390
Smp_012790.1	309
Smp_012800.1	412
Smp_012810.1	400
Smp_012860.1	286
Smp_012900.1	377
Smp_012920.1	17
Smp_012930.1	1184
Smp_012950.1	13
Smp_012970.1	744
Smp_012980.1	587
Smp_013040.2	7744
Smp_013050.1	228
Smp_013060.1	223
Smp_013070.1	352
Smp_013080.1	45
Smp_013150.1	67
Smp_013200.2	3472
Smp_013210.1	3
Smp_013300.1	575
Smp_013310.1	24
Smp_013360.1	566
Smp_013370.3	362
Smp_013440.1	546
Smp_013460.1	1039
Smp_013470.2	4032
Smp_013520.1	276
Smp_013540.1	674
Smp_013560.1	52
Smp_013570.1	53
Smp_013600.1	0
Smp_013610.1	49
Smp_013630.1	144
Smp_013690.1	542
Smp_013790.1	1531
Smp_013810.1	492
Smp_013840.2	1209
Smp_013860.1	1031
Smp_013870.1	445
Smp_013930.1	333
Smp_013950.1	317
Smp_014010.1	1110
Smp_014020.1	413
Smp_014050.1	329
Smp_014060.1	37
Smp_014080.1	35
Smp_014170.2	2693
Smp_014260.1	13
Smp_014270.1	28
Smp_014280.1	182
Smp_014290.1	432
Smp_014400.3	796
Smp_014410.2	20
Smp_014420.1	14
Smp_014430.1	4
Smp_014570.1	5388
Smp_014610.1	13046
Smp_014620.1	395
Smp_014650.1	1263
Smp_014660.2	1028
Smp_014670.2	2490
Smp_014680.1	31
Smp_014730.1	65
Smp_014780.2	2787
Smp_014800.2	304
Smp_014820.1	85
Smp_014840.1	83
Smp_014850.1	318
Smp_015020.1	501
Smp_015030.1	162
Smp_015050.1	276
Smp_015070.1	593
Smp_015090.1	1639
Smp_015100.1	68
Smp_015160.1	0
Smp_015190.1	3
Smp_015220.1	82
Smp_015390.1	657
Smp_015440.1	170
Smp_015480.1	618
Smp_015490.1	0
Smp_015510.1	318
Smp_015520.1	295
Smp_015530.3	1682
Smp_015630.1	51
Smp_015670.1	194
Smp_015690.1	971
Smp_015710.1	280
Smp_015720.1	1313
Smp_015730.1	1576
Smp_015760.1	7
Smp_015780.1	144
Smp_015800.1	243
Smp_015820.1	1
Smp_015840.1	509
Smp_015850.2	567
Smp_015860.1	260
Smp_015880.1	338
Smp_015900.1	405
Smp_015920.1	0
Smp_015980.1	666
Smp_016050.1	1144
Smp_016090.1	669
Smp_016130.1	192
Smp_016180.1	47
Smp_016200.3	673
Smp_016230.1	12
Smp_016240.1	11
Smp_016250.2	243
Smp_016340.1	247
Smp_016380.1	146
Smp_016390.1	882
Smp_016410.1	1613
Smp_016490.2	3910
Smp_016510.1	145
Smp_016540.1	2
Smp_016550.2	234
Smp_016600.1	374
Smp_016630.1	222
Smp_016640.1	231
Smp_016670.1	263
Smp_016680.1	0
Smp_016730.1	32
Smp_016750.1	0
Smp_016780.1	1674
Smp_016810.1	149
Smp_016840.1	664
Smp_016870.1	153
Smp_016890.1	265
Smp_016900.1	87
Smp_016910.1	97
Smp_016920.1	53
Smp_016990.1	302
Smp_017010.4	2530
Smp_017020.1	1
Smp_017070.1	1275
Smp_017080.1	601
Smp_017090.1	187
Smp_017110.1	77
Smp_017230.1	233
Smp_017280.1	2299
Smp_017290.4	306
Smp_017350.1	161
Smp_017360.1	2119
Smp_017420.1	175
Smp_017430.1	8565
Smp_017470.1	250
Smp_017520.1	128
Smp_017610.1	179
Smp_017640.1	224
Smp_017650.2	359
Smp_017660.1	572
Smp_017670.1	57
Smp_017710.1	522
Smp_017720.1	8
Smp_017730.1	3704
Smp_017750.1	851
Smp_017810.1	636
Smp_017830.2	1696
Smp_017860.1	41
Smp_017870.1	33
Smp_017880.1	119
Smp_017890.1	491
Smp_017900.1	517
Smp_017980.1	0
Smp_017990.1	119
Smp_018010.1	216
Smp_018020.1	897
Smp_018030.1	223
Smp_018120.1	5
Smp_018150.1	743
Smp_018160.1	189
Smp_018170.1	67
Smp_018210.1	335
Smp_018220.2	418
Smp_018230.1	0
Smp_018240.1	4363
Smp_018250.2	5689
Smp_018260.1	1315
Smp_018280.1	431
Smp_018290.1	184
Smp_018310.1	132
Smp_018360.1	1254
Smp_018400.1	206
Smp_018430.1	135
Smp_018440.1	42
Smp_018460.1	355
Smp_018480.1	61
Smp_018490.1	29
Smp_018500.1	33
Smp_018510.1	20
Smp_018530.2	2408
Smp_018550.1	869
Smp_018570.1	204
Smp_018580.1	105
Smp_018590.1	0
Smp_018610.1	572
Smp_018620.1	684
Smp_018640.1	180
Smp_018670.1	28
Smp_018680.1	384
Smp_018710.1	431
Smp_018720.1	9
Smp_018730.1	25
Smp_018760.1	1806
Smp_018790.1	588
Smp_018800.1	7
Smp_018870.1	128
Smp_018880.1	0
Smp_018920.1	1
Smp_018930.1	100
Smp_018940.1	13
Smp_018950.1	264
Smp_018980.1	25
Smp_018990.1	2086
Smp_019000.1	0
Smp_019010.1	1823
Smp_019030.1	3258
Smp_019040.1	179
Smp_019050.2	319
Smp_019060.1	725
Smp_019100.1	767
Smp_019130.1	143
Smp_019170.1	651
Smp_019190.1	431
Smp_019200.1	5
Smp_019210.1	8
Smp_019260.1	632
Smp_019280.1	204
Smp_019310.1	360
Smp_019340.1	481
Smp_019350.1	1911
Smp_019380.1	424
Smp_019420.1	131
Smp_019430.1	881
Smp_019440.1	645
Smp_019460.1	1
Smp_019490.1	361
Smp_019610.1	203
Smp_019620.2	274
Smp_019630.1	940
Smp_019640.1	529
Smp_019680.1	370
Smp_019690.1	571
Smp_019730.2	1487
Smp_019750.2	1917
Smp_019760.1	64
Smp_019790.1	383
Smp_019810.1	30
Smp_019820.1	184
Smp_019840.2	635
Smp_019860.1	209
Smp_019880.1	605
Smp_019890.1	258
Smp_019900.1	759
Smp_019920.1	144
Smp_019940.1	689
Smp_019950.1	337
Smp_019980.1	764
Smp_019990.1	247
Smp_020040.2	1320
Smp_020050.1	969
Smp_020060.1	493
Smp_020070.1	910
Smp_020080.1	199
Smp_020090.1	115
Smp_020120.1	85
Smp_020130.1	56
Smp_020170.1	55
Smp_020200.1	262
Smp_020210.1	573
Smp_020220.2	543
Smp_020270.1	177
Smp_020300.1	626
Smp_020340.1	333
Smp_020360.1	966
Smp_020370.1	1854
Smp_020400.1	185
Smp_020450.1	560
Smp_020460.1	1
Smp_020480.1	322
Smp_020540.2	327
Smp_020550.1	1583
Smp_020590.1	490
Smp_020660.1	0
Smp_020760.1	600
Smp_020770.1	1047
Smp_020800.1	844
Smp_020840.1	58
Smp_020880.1	0
Smp_020920.1	1352
Smp_020960.1	0
Smp_021040.1	425
Smp_021060.1	1
Smp_021070.1	258
Smp_021080.1	530
Smp_021100.1	226
Smp_021130.1	300
Smp_021140.1	2632
Smp_021160.1	367
Smp_021170.1	690
Smp_021190.1	9
Smp_021220.1	714
Smp_021260.1	17
Smp_021280.1	113
Smp_021290.1	411
Smp_021300.1	406
Smp_021320.1	93
Smp_021330.2	401
Smp_021340.2	1091
Smp_021370.1	286
Smp_021390.1	46
Smp_021460.1	0
Smp_021540.1	267
Smp_021550.1	93
Smp_021590.1	141
Smp_021600.1	476
Smp_021730.1	2773
Smp_021750.2	404
Smp_021760.1	795
Smp_021790.2	60
Smp_021800.1	153
Smp_021830.1	110
Smp_021870.1	436
Smp_021910.1	305
Smp_021920.1	3272
Smp_021950.2	346
Smp_021960.1	59
Smp_021980.1	205
Smp_022020.1	300
Smp_022050.1	38
Smp_022070.1	26
Smp_022090.1	636
Smp_022110.1	300
Smp_022130.1	401
Smp_022140.1	138
Smp_022170.1	644
Smp_022300.1	8
Smp_022310.1	746
Smp_022320.2	348
Smp_022330.1	1802
Smp_022340.1	2249
Smp_022400.1	4431
Smp_022410.1	10
Smp_022430.1	240
Smp_022450.2	285
Smp_022460.1	303
Smp_022470.1	122
Smp_022480.1	0
Smp_022500.1	907
Smp_022520.1	0
Smp_022540.1	760
Smp_022560.2	923
Smp_022570.1	237
Smp_022610.1	0
Smp_022630.1	810
Smp_022640.1	2297
Smp_022660.1	443
Smp_022700.2	302
Smp_022710.1	1
Smp_022720.1	2
Smp_022730.1	212
Smp_022740.1	7
Smp_022760.1	30
Smp_022810.1	375
Smp_022850.1	602
Smp_022870.1	9
Smp_022890.1	129
Smp_022960.1	702
Smp_022990.1	675
Smp_023010.1	165
Smp_023140.1	35
Smp_023150.1	590
Smp_023160.1	419
Smp_023170.1	277
Smp_023190.1	0
Smp_023230.1	393
Smp_023240.1	21
Smp_023250.1	399
Smp_023270.2	420
Smp_023290.1	8
Smp_023360.1	1690
Smp_023470.1	6
Smp_023530.1	1781
Smp_023550.1	1973
Smp_023570.1	15
Smp_023620.1	279
Smp_023660.1	511
Smp_023670.1	403
Smp_023700.2	324
Smp_023710.1	2
Smp_023830.1	74
Smp_023840.1	609
Smp_023860.1	2
Smp_023930.1	151
Smp_023940.1	144
Smp_023990.1	180
Smp_024000.1	330
Smp_024010.1	9
Smp_024030.1	186
Smp_024060.1	403
Smp_024070.1	3
Smp_024110.1	15793
Smp_024120.1	2104
Smp_024140.4	5985
Smp_024150.1	1163
Smp_024180.2	1416
Smp_024190.1	450
Smp_024220.1	518
Smp_024240.1	135
Smp_024290.1	19
Smp_024360.1	450
Smp_024370.1	1626
Smp_024380.1	273
Smp_024390.3	814
Smp_024490.1	389
Smp_024500.4	609
Smp_024520.1	851
Smp_024580.2	780
Smp_024590.1	668
Smp_024650.1	2
Smp_024660.1	215
Smp_024670.1	131
Smp_024800.1	61
Smp_024810.1	433
Smp_024820.2	1457
Smp_024850.1	1984
Smp_024860.1	30
Smp_024870.1	1318
Smp_024880.1	1074
Smp_024900.1	613
Smp_024930.1	155
Smp_024970.1	492
Smp_025010.1	1539
Smp_025020.1	315
Smp_025030.1	99
Smp_025100.1	367
Smp_025130.1	284
Smp_025150.1	887
Smp_025160.3	617
Smp_025180.1	0
Smp_025260.1	296
Smp_025340.1	303
Smp_025360.1	642
Smp_025370.1	831
Smp_025380.1	406
Smp_025390.1	3
Smp_025410.1	183
Smp_025440.1	726
Smp_025510.1	1482
Smp_025550.1	396
Smp_025560.1	310
Smp_025570.1	415
Smp_025620.1	50
Smp_025670.1	219
Smp_025680.1	231
Smp_025690.1	10
Smp_025700.1	59
Smp_025740.1	490
Smp_025750.1	172
Smp_025800.1	871
Smp_025830.1	1073
Smp_025860.1	3331
Smp_025890.1	12
Smp_025950.1	382
Smp_026030.1	56
Smp_026040.1	65
Smp_026090.1	312
Smp_026100.1	174
Smp_026160.1	3366
Smp_026190.1	714
Smp_026200.1	0
Smp_026230.1	413
Smp_026250.3	736
Smp_026260.1	497
Smp_026270.1	209
Smp_026280.1	305
Smp_026300.1	356
Smp_026310.1	466
Smp_026320.1	499
Smp_026340.1	315
Smp_026390.1	116
Smp_026400.1	50
Smp_026420.1	338
Smp_026440.1	23
Smp_026460.1	563
Smp_026510.1	328
Smp_026540.1	166
Smp_026560.1	4557
Smp_026570.1	167
Smp_026630.1	881
Smp_026670.1	28
Smp_026700.1	90
Smp_026770.1	493
Smp_026790.1	4
Smp_026810.1	62
Smp_026820.1	18
Smp_026830.2	135
Smp_026860.1	0
Smp_026880.1	0
Smp_026910.1	2499
Smp_026920.1	8
Smp_026930.1	320
Smp_027000.1	457
Smp_027010.2	638
Smp_027040.1	508
Smp_027080.1	412
Smp_027210.1	15
Smp_027220.1	357
Smp_027240.1	181
Smp_027250.1	336
Smp_027290.1	2
Smp_027300.1	242
Smp_027340.1	241
Smp_027360.1	256
Smp_027370.1	389
Smp_027390.1	426
Smp_027400.1	216
Smp_027430.1	170
Smp_027450.1	258
Smp_027480.1	1041
Smp_027500.1	17
Smp_027550.1	942
Smp_027580.1	0
Smp_027610.1	3091
Smp_027740.1	0
Smp_027750.1	217
Smp_027820.1	2
Smp_027830.1	0
Smp_027850.1	269
Smp_027870.1	488
Smp_027880.1	602
Smp_027890.1	255
Smp_027900.1	490
Smp_027910.1	728
Smp_027920.1	917
Smp_027940.1	0
Smp_027970.1	186
Smp_027990.1	3
Smp_028030.1	539
Smp_028050.1	127
Smp_028060.1	256
Smp_028070.1	585
Smp_028080.1	634
Smp_028100.1	1478
Smp_028120.1	516
Smp_028130.1	4
Smp_028140.1	269
Smp_028150.1	7
Smp_028170.1	6023
Smp_028190.1	357
Smp_028200.1	760
Smp_028210.1	32
Smp_028330.1	616
Smp_028340.1	399
Smp_028360.1	188
Smp_028370.1	3
Smp_028410.1	176
Smp_028430.1	140
Smp_028440.1	842
Smp_028450.1	5
Smp_028490.1	173
Smp_028500.1	743
Smp_028550.1	73
Smp_028620.1	224
Smp_028630.1	866
Smp_028640.1	0
Smp_028650.1	283
Smp_028670.1	1062
Smp_028690.1	421
Smp_028730.1	659
Smp_028800.1	5
Smp_028840.1	87
Smp_028850.1	67
Smp_028860.1	7
Smp_028870.1	2349
Smp_028910.1	5
Smp_028930.1	128
Smp_028940.1	276
Smp_028980.1	346
Smp_028990.1	426
Smp_029040.1	248
Smp_029060.1	787
Smp_029070.1	230
Smp_029100.2	192
Smp_029160.1	1009
Smp_029210.1	297
Smp_029230.1	93
Smp_029240.2	1190
Smp_029310.1	350
Smp_029360.1	404
Smp_029370.1	177
Smp_029390.1	1774
Smp_029400.1	3
Smp_029410.1	665
Smp_029470.1	379
Smp_029480.1	77
Smp_029500.1	2022
Smp_029520.1	92
Smp_029620.1	0
Smp_029670.1	207
Smp_029700.1	162
Smp_029730.1	253
Smp_029740.1	262
Smp_029750.1	420
Smp_029780.1	34
Smp_029790.1	16
Smp_029800.1	133
Smp_029820.1	2067
Smp_029850.1	441
Smp_029890.1	1238
Smp_029900.1	370
Smp_029930.1	5
Smp_029940.2	291
Smp_029950.1	0
Smp_029970.1	341
Smp_029990.1	250
Smp_030000.1	2680
Smp_030010.3	544
Smp_030020.1	125
Smp_030030.1	207
Smp_030050.1	1
Smp_030110.1	89
Smp_030150.1	487
Smp_030180.1	225
Smp_030220.1	597
Smp_030250.1	276
Smp_030260.1	127
Smp_030280.1	332
Smp_030290.1	479
Smp_030300.1	8647
Smp_030320.1	970
Smp_030330.2	500
Smp_030350.1	0
Smp_030370.1	12105
Smp_030400.1	556
Smp_030440.1	151
Smp_030500.1	1181
Smp_030650.1	3
Smp_030690.1	1661
Smp_030710.1	158
Smp_030730.1	14850
Smp_030760.1	183
Smp_030780.1	1142
Smp_030830.2	1495
Smp_030860.1	457
Smp_030870.1	89
Smp_030910.1	9
Smp_030920.1	846
Smp_030930.2	145
Smp_031000.2	733
Smp_031010.1	236
Smp_031020.1	6
Smp_031040.2	608
Smp_031050.1	845
Smp_031070.3	615
Smp_031100.1	766
Smp_031180.1	56
Smp_031190.1	104
Smp_031220.1	63
Smp_031250.1	50
Smp_031270.1	116
Smp_031300.1	166
Smp_031310.1	1700
Smp_031350.1	154
Smp_031360.1	969
Smp_031390.1	3
Smp_031400.1	512
Smp_031430.1	32
Smp_031530.1	19
Smp_031560.1	135
Smp_031570.1	1785
Smp_031590.1	640
Smp_031680.1	31
Smp_031690.1	342
Smp_031710.1	908
Smp_031720.1	806
Smp_031730.1	536
Smp_031770.1	8478
Smp_031860.1	740
Smp_031880.1	3279
Smp_031920.5	668
Smp_031940.1	324
Smp_031950.2	653
Smp_031990.1	207
Smp_032000.1	75
Smp_032060.1	602
Smp_032120.1	166
Smp_032150.1	296
Smp_032180.1	2802
Smp_032230.1	609
Smp_032240.1	274
Smp_032250.1	315
Smp_032260.1	2425
Smp_032280.1	180
Smp_032310.1	622
Smp_032320.6	1002
Smp_032370.1	1
Smp_032420.1	137
Smp_032470.1	7
Smp_032480.1	386
Smp_032490.1	102
Smp_032500.1	185
Smp_032510.1	1711
Smp_032520.1	3153
Smp_032580.2	738
Smp_032640.1	67
Smp_032670.3	0
Smp_032690.1	0
Smp_032710.1	0
Smp_032720.1	28
Smp_032740.1	0
Smp_032750.1	2
Smp_032760.1	1489
Smp_032770.1	256
Smp_032780.1	475
Smp_032790.1	280
Smp_032800.2	439
Smp_032810.1	863
Smp_032820.1	529
Smp_032920.2	290
Smp_032930.2	505
Smp_032950.1	582
Smp_032970.1	2
Smp_032980.1	1
Smp_032990.1	0
Smp_033000.1	12
Smp_033010.1	13
Smp_033020.1	442
Smp_033040.1	1347
Smp_033050.1	654
Smp_033110.1	256
Smp_033130.1	161
Smp_033140.1	194
Smp_033150.1	44
Smp_033200.1	4
Smp_033210.1	82
Smp_033250.1	1552
Smp_033260.2	414
Smp_033330.1	243
Smp_033350.1	648
Smp_033380.1	0
Smp_033400.1	1160
Smp_033440.1	0
Smp_033510.1	1
Smp_033530.3	1202
Smp_033540.1	1308
Smp_033550.1	744
Smp_033590.1	105
Smp_033600.1	485
Smp_033610.1	310
Smp_033620.1	433
Smp_033660.1	313
Smp_033670.5	1512
Smp_033680.1	255
Smp_033700.1	161
Smp_033710.1	1273
Smp_033760.2	1224
Smp_033770.1	323
Smp_033870.1	524
Smp_033930.1	14
Smp_033950.2	684
Smp_033970.1	453
Smp_033990.1	375
Smp_034000.1	649
Smp_034080.1	24
Smp_034090.1	141
Smp_034100.1	299
Smp_034120.1	553
Smp_034160.1	6
Smp_034190.1	1093
Smp_034220.1	78
Smp_034270.2	198
Smp_034300.1	18
Smp_034310.1	8
Smp_034400.1	396
Smp_034410.1	2721
Smp_034420.2	1590
Smp_034430.1	363
Smp_034440.1	19
Smp_034450.1	318
Smp_034490.1	744
Smp_034500.1	67
Smp_034530.1	142
Smp_034550.1	1437
Smp_034580.1	0
Smp_034610.1	14
Smp_034660.1	371
Smp_034670.1	482
Smp_034680.1	4
Smp_034700.3	320
Smp_034840.2	9681
Smp_034850.1	354
Smp_034860.1	0
Smp_034870.1	2052
Smp_034920.1	40
Smp_034940.2	510
Smp_034980.1	690
Smp_035000.1	56
Smp_035010.1	326
Smp_035020.2	498
Smp_035030.1	1858
Smp_035040.1	43
Smp_035080.1	113
Smp_035090.2	458
Smp_035110.1	409
Smp_035120.1	2
Smp_035140.1	92
Smp_035150.1	329
Smp_035160.1	38
Smp_035180.1	22
Smp_035190.2	324
Smp_035200.4	8596
Smp_035210.1	1366
Smp_035220.1	31
Smp_035250.1	8
Smp_035260.1	947
Smp_035270.2	1585
Smp_035280.1	324
Smp_035290.1	45
Smp_035300.2	531
Smp_035310.1	1122
Smp_035360.1	222
Smp_035370.1	6
Smp_035380.1	13
Smp_035390.1	310
Smp_035410.1	533
Smp_035430.2	1299
Smp_035460.1	118
Smp_035470.1	2452
Smp_035480.1	474
Smp_035500.1	45
Smp_035540.1	173
Smp_035550.1	10
Smp_035560.1	1278
Smp_035580.1	551
Smp_035620.1	374
Smp_035640.1	1
Smp_035650.1	4
Smp_035700.1	439
Smp_035730.1	287
Smp_035790.1	1322
Smp_035800.1	1164
Smp_035870.1	10
Smp_035930.1	64
Smp_036010.1	222
Smp_036020.1	43
Smp_036060.1	595
Smp_036090.1	311
Smp_036130.1	746
Smp_036180.1	420
Smp_036220.1	1337
Smp_036250.1	503
Smp_036270.2	3134
Smp_036370.1	344
Smp_036390.1	366
Smp_036400.1	1121
Smp_036470.1	8
Smp_036500.1	442
Smp_036550.1	250
Smp_036570.1	76
Smp_036590.1	1636
Smp_036630.1	130
Smp_036660.1	21
Smp_036670.1	4
Smp_036720.1	24
Smp_036760.1	32
Smp_036780.1	101
Smp_036920.1	187
Smp_036930.1	150
Smp_036940.1	592
Smp_036950.1	981
Smp_036980.1	24
Smp_036990.1	510
Smp_037120.1	383
Smp_037190.1	244
Smp_037200.1	185
Smp_037210.1	98
Smp_037230.1	3292
Smp_037290.1	289
Smp_037380.1	212
Smp_037400.1	184
Smp_037430.1	8
Smp_037460.1	491
Smp_037510.1	8
Smp_037530.1	413
Smp_037540.2	2631
Smp_037590.1	499
Smp_037610.1	3
Smp_037640.1	352
Smp_037690.1	0
Smp_037700.1	1225
Smp_037780.1	598
Smp_037860.1	1184
Smp_037900.1	89
Smp_037910.1	1053
Smp_037930.1	287
Smp_037960.1	228
Smp_038030.1	937
Smp_038080.1	1122
Smp_038100.1	6284
Smp_038140.1	122
Smp_038210.1	981
Smp_038240.1	616
Smp_038300.1	261
Smp_038330.1	251
Smp_038340.1	610
Smp_038410.1	70
Smp_038420.1	289
Smp_038430.1	92
Smp_038440.1	220
Smp_038510.1	3944
Smp_038530.1	264
Smp_038540.1	125
Smp_038560.2	2817
Smp_038630.1	133
Smp_038640.1	331
Smp_038680.1	337
Smp_038700.5	528
Smp_038710.1	302
Smp_038730.5	831
Smp_038820.1	109
Smp_038830.1	326
Smp_038840.1	195
Smp_038870.1	1253
Smp_038920.1	0
Smp_038930.1	610
Smp_038940.1	162
Smp_038950.1	6562
Smp_038960.1	2510
Smp_038970.1	24
Smp_038980.2	283
Smp_038990.1	232
Smp_039000.1	1097
Smp_039010.1	0
Smp_039080.1	572
Smp_039130.1	1232
Smp_039160.1	427
Smp_039180.2	912
Smp_039300.1	391
Smp_039340.1	252
Smp_039390.1	163
Smp_039400.1	3551
Smp_039470.1	0
Smp_039490.1	1169
Smp_039590.1	67
Smp_039600.1	4
Smp_039620.1	28
Smp_039640.2	762
Smp_039650.1	163
Smp_039670.1	566
Smp_039740.1	416
Smp_039750.1	157
Smp_039810.1	375
Smp_039820.1	880
Smp_039870.2	458
Smp_039970.1	112
Smp_039980.1	189
Smp_040020.1	64
Smp_040080.1	1355
Smp_040100.1	375
Smp_040110.1	15
Smp_040130.1	8412
Smp_040190.1	912
Smp_040270.1	789
Smp_040280.1	444
Smp_040350.1	78
Smp_040360.1	267
Smp_040390.1	0
Smp_040440.1	5
Smp_040450.1	225
Smp_040460.1	554
Smp_040500.1	1228
Smp_040510.1	641
Smp_040540.1	680
Smp_040550.1	151
Smp_040560.1	103
Smp_040570.1	1874
Smp_040610.1	35
Smp_040680.1	143
Smp_040710.1	95
Smp_040720.1	391
Smp_040770.1	608
Smp_040790.1	2988
Smp_040800.1	1604
Smp_040960.1	162
Smp_040970.1	2693
Smp_040990.1	52
Smp_041050.1	400
Smp_041060.1	716
Smp_041100.1	161
Smp_041190.2	599
Smp_041210.1	9
Smp_041280.1	42
Smp_041320.1	0
Smp_041350.1	14
Smp_041370.1	457
Smp_041390.1	640
Smp_041430.1	2071
Smp_041450.1	1520
Smp_041460.1	316
Smp_041480.2	1018
Smp_041490.1	129
Smp_041500.1	455
Smp_041520.1	149
Smp_041540.1	773
Smp_041550.1	351
Smp_041570.1	12
Smp_041600.1	1154
Smp_041630.1	312
Smp_041650.1	1214
Smp_041680.1	105
Smp_041700.1	17
Smp_041730.2	396
Smp_041740.1	2628
Smp_041750.1	417
Smp_041760.1	725
Smp_041770.1	1998
Smp_041820.1	87
Smp_041830.1	715
Smp_041880.1	27
Smp_041890.2	321
Smp_041960.1	1
Smp_041970.1	0
Smp_041980.1	1627
Smp_042020.1	928
Smp_042030.1	251
Smp_042050.1	222
Smp_042060.1	543
Smp_042080.2	215
Smp_042090.1	2930
Smp_042110.1	595
Smp_042120.1	120
Smp_042140.1	658
Smp_042150.1	8
Smp_042160.2	32506
Smp_042170.1	12
Smp_042210.1	127
Smp_042230.1	80
Smp_042270.2	1074
Smp_042280.1	208
Smp_042300.1	2419
Smp_042340.1	89
Smp_042390.1	218
Smp_042400.1	1076
Smp_042420.1	125
Smp_042430.2	75
Smp_042440.1	251
Smp_042530.1	30
Smp_042550.1	1132
Smp_042560.1	451
Smp_042590.1	1110
Smp_042630.1	158
Smp_042670.2	471
Smp_042680.1	568
Smp_042690.1	937
Smp_042700.1	153
Smp_042720.1	14
Smp_042740.1	197
Smp_042770.1	49
Smp_042780.1	213
Smp_042790.1	190
Smp_042810.1	50
Smp_042910.1	597
Smp_042920.1	135
Smp_042980.1	182
Smp_042990.1	258
Smp_043010.1	193
Smp_043030.1	4203
Smp_043040.1	22
Smp_043070.1	116
Smp_043100.1	1170
Smp_043110.1	592
Smp_043120.1	2977
Smp_043130.1	288
Smp_043150.1	5331
Smp_043170.1	335
Smp_043200.1	271
Smp_043210.1	865
Smp_043220.1	1812
Smp_043250.1	2
Smp_043260.1	11
Smp_043270.1	0
Smp_043290.1	8
Smp_043300.1	0
Smp_043320.1	0
Smp_043340.1	0
Smp_043350.1	316
Smp_043360.1	4
Smp_043390.1	874
Smp_043420.1	16
Smp_043500.1	656
Smp_043570.1	143
Smp_043580.1	126
Smp_043600.1	224
Smp_043610.1	401
Smp_043620.1	200
Smp_043650.1	263
Smp_043670.2	3799
Smp_043780.1	263
Smp_043820.1	59
Smp_043860.1	6
Smp_043910.1	18
Smp_043930.1	187
Smp_043940.2	589
Smp_043970.1	372
Smp_043990.1	2403
Smp_044000.1	4358
Smp_044010.2	11162
Smp_044020.1	154
Smp_044060.1	81
Smp_044160.1	223
Smp_044250.1	495
Smp_044260.1	210
Smp_044280.1	514
Smp_044400.1	58
Smp_044440.1	531
Smp_044470.1	179
Smp_044520.1	156
Smp_044530.1	970
Smp_044550.8	2060
Smp_044560.1	363
Smp_044580.1	2027
Smp_044610.1	6
Smp_044680.1	1460
Smp_044690.1	208
Smp_044750.1	612
Smp_044770.1	537
Smp_044800.1	29
Smp_044810.1	449
Smp_044820.1	53
Smp_044850.1	329
Smp_044870.1	150
Smp_044920.1	935
Smp_044950.1	622
Smp_044970.1	3619
Smp_045010.1	208
Smp_045040.1	1190
Smp_045060.1	455
Smp_045070.1	357
Smp_045200.1	2770
Smp_045220.2	5531
Smp_045230.1	296
Smp_045250.1	321
Smp_045260.1	883
Smp_045300.1	215
Smp_045360.3	1103
Smp_045400.1	927
Smp_045410.1	296
Smp_045420.1	94
Smp_045430.3	238
Smp_045470.1	2
Smp_045480.2	589
Smp_045490.1	7
Smp_045500.1	305
Smp_045510.1	795
Smp_045550.1	846
Smp_045560.1	1789
Smp_045590.1	464
Smp_045600.1	34
Smp_045610.1	2119
Smp_045620.1	353
Smp_045640.1	2
Smp_045650.1	27
Smp_045680.1	7
Smp_045710.1	560
Smp_045730.1	374
Smp_045750.1	112
Smp_045760.1	231
Smp_045780.1	454
Smp_045790.1	575
Smp_045810.2	270
Smp_045860.1	361
Smp_045920.2	236
Smp_045930.1	463
Smp_045940.1	2162
Smp_045950.2	990
Smp_045960.1	989
Smp_045980.1	487
Smp_045990.1	31
Smp_046020.1	1187
Smp_046030.1	285
Smp_046040.1	0
Smp_046060.1	1748
Smp_046090.2	2978
Smp_046100.1	797
Smp_046120.1	34
Smp_046130.1	519
Smp_046140.1	833
Smp_046160.1	260
Smp_046180.1	1
Smp_046190.1	336
Smp_046250.1	739
Smp_046280.1	112
Smp_046290.1	1683
Smp_046360.1	120
Smp_046410.1	62
Smp_046430.1	350
Smp_046450.1	575
Smp_046500.2	601
Smp_046550.1	345
Smp_046600.1	2951
Smp_046630.1	2795
Smp_046640.1	31
Smp_046650.1	1
Smp_046680.1	347
Smp_046690.1	7991
Smp_046740.1	1101
Smp_046750.1	314
Smp_046780.1	31
Smp_046790.1	265
Smp_046800.1	636
Smp_046810.1	430
Smp_046870.1	222
Smp_046880.2	552
Smp_046890.1	226
Smp_046900.1	276
Smp_046910.1	35
Smp_046930.1	5444
Smp_046980.1	250
Smp_047060.1	582
Smp_047090.1	243
Smp_047100.2	384
Smp_047110.1	516
Smp_047180.1	15
Smp_047190.1	591
Smp_047200.1	5417
Smp_047240.2	33
Smp_047320.1	108
Smp_047330.1	97
Smp_047360.1	622
Smp_047370.1	3653
Smp_047400.1	66
Smp_047410.1	443
Smp_047440.1	590
Smp_047450.1	439
Smp_047460.1	148
Smp_047500.1	199
Smp_047540.1	165
Smp_047550.1	11
Smp_047570.1	66
Smp_047610.1	60
Smp_047620.1	123
Smp_047640.1	4
Smp_047650.1	835
Smp_047660.1	313
Smp_047680.1	119
Smp_047700.1	244
Smp_047720.1	122
Smp_047740.1	721
Smp_047860.1	210
Smp_047870.1	376
Smp_047900.1	299
Smp_048030.1	4
Smp_048040.1	3
Smp_048050.1	5
Smp_048060.1	0
Smp_048080.1	152
Smp_048160.1	374
Smp_048230.1	474
Smp_048240.1	817
Smp_048260.2	553
Smp_048270.2	203
Smp_048310.1	296
Smp_048380.1	18
Smp_048420.1	281
Smp_048430.1	3587
Smp_048520.1	329
Smp_048540.1	138
Smp_048550.1	268
Smp_048560.1	1199
Smp_048620.1	177
Smp_048650.1	263
Smp_048660.1	676
Smp_048680.1	78
Smp_048690.1	98
Smp_048760.2	251
Smp_048830.1	575
Smp_048870.1	135
Smp_048880.1	283
Smp_048930.1	41
Smp_048940.1	385
Smp_048970.1	233
Smp_048980.1	507
Smp_048990.1	344
Smp_049000.1	362
Smp_049010.1	705
Smp_049140.1	561
Smp_049150.1	2088
Smp_049160.1	68
Smp_049170.1	653
Smp_049230.1	32
Smp_049240.1	161
Smp_049250.1	1369
Smp_049270.1	3513
Smp_049280.1	4
Smp_049300.3	294
Smp_049330.1	641
Smp_049380.1	840
Smp_049390.1	624
Smp_049400.1	3
Smp_049450.1	113
Smp_049500.1	1192
Smp_049510.1	392
Smp_049520.1	1451
Smp_049550.1	8703
Smp_049580.1	181
Smp_049600.4	841
Smp_049610.1	26
Smp_049630.1	619
Smp_049680.1	727
Smp_049730.2	900
Smp_049740.1	215
Smp_049760.1	379
Smp_049850.1	705
Smp_049880.1	415
Smp_049890.1	189
Smp_049910.1	437
Smp_049920.3	205
Smp_049930.1	290
Smp_049970.5	551
Smp_049990.1	428
Smp_050080.1	250
Smp_050110.1	438
Smp_050130.1	825
Smp_050160.1	131
Smp_050220.1	398
Smp_050250.1	358
Smp_050270.1	2715
Smp_050280.1	1644
Smp_050310.1	3
Smp_050350.2	407
Smp_050360.1	419
Smp_050380.1	63
Smp_050390.1	16923
Smp_050430.1	326
Smp_050470.1	244
Smp_050520.1	484
Smp_050540.1	167
Smp_050570.1	638
Smp_050590.1	356
Smp_050630.1	910
Smp_050640.1	597
Smp_050700.1	484
Smp_050730.1	507
Smp_050740.1	365
Smp_050750.1	1126
Smp_050760.1	181
Smp_050820.1	121
Smp_050830.1	428
Smp_050880.1	162
Smp_050890.1	359
Smp_050920.1	268
Smp_050940.1	2123
Smp_051000.1	134
Smp_051010.1	171
Smp_051050.1	0
Smp_051060.1	28
Smp_051070.1	45
Smp_051080.1	714
Smp_051090.1	26
Smp_051110.1	286
Smp_051120.1	10
Smp_051130.1	9
Smp_051210.1	1874
Smp_051220.1	27
Smp_051230.1	1253
Smp_051260.1	3461
Smp_051280.1	431
Smp_051290.1	18
Smp_051300.1	734
Smp_051320.1	176
Smp_051360.1	1455
Smp_051390.1	526
Smp_051400.1	106
Smp_051410.1	95
Smp_051420.1	54
Smp_051500.1	82
Smp_051510.1	362
Smp_051530.1	733
Smp_051550.1	356
Smp_051580.1	41
Smp_051640.1	68
Smp_051660.1	269
Smp_051670.1	0
Smp_051760.1	66
Smp_051810.1	376
Smp_051920.2	102
Smp_051930.1	728
Smp_051990.1	767
Smp_052060.1	1132
Smp_052140.1	158
Smp_052150.1	63
Smp_052160.1	86
Smp_052230.1	251
Smp_052250.1	187
Smp_052280.1	925
Smp_052290.1	5
Smp_052330.1	265
Smp_052350.1	493
Smp_052390.1	57
Smp_052420.1	156
Smp_052460.1	9
Smp_052470.1	157
Smp_052500.1	132
Smp_052510.1	0
Smp_052560.1	307
Smp_052630.1	6
Smp_052640.1	302
Smp_052660.1	8
Smp_052710.1	297
Smp_052730.1	14
Smp_052740.1	157
Smp_052750.1	92
Smp_052760.1	95
Smp_052780.1	71
Smp_052790.1	358
Smp_052800.1	202
Smp_052810.1	933
Smp_052870.1	905
Smp_052880.1	331
Smp_052890.1	386
Smp_052910.1	967
Smp_052990.1	26
Smp_053020.1	330
Smp_053030.1	717
Smp_053040.1	390
Smp_053060.3	898
Smp_053100.1	592
Smp_053120.1	64
Smp_053130.1	3438
Smp_053140.1	356
Smp_053160.1	164
Smp_053190.1	13
Smp_053220.1	2231
Smp_053230.1	3450
Smp_053300.1	33
Smp_053390.1	1286
Smp_053420.1	821
Smp_053430.1	306
Smp_053460.1	204
Smp_053470.1	110
Smp_053510.1	750
Smp_053520.1	0
Smp_053550.1	358
Smp_053560.1	252
Smp_053610.1	1700
Smp_053640.1	134
Smp_053700.1	1046
Smp_053760.1	0
Smp_053780.1	207
Smp_053790.1	35
Smp_053800.1	242
Smp_053820.1	3111
Smp_053830.1	1560
Smp_053900.1	2381
Smp_053940.1	2208
Smp_053950.1	482
Smp_053990.1	251
Smp_054010.1	811
Smp_054070.1	324
Smp_054120.1	415
Smp_054160.1	19388
Smp_054170.1	151
Smp_054200.1	898
Smp_054220.1	805
Smp_054230.1	111
Smp_054240.1	2913
Smp_054300.1	22
Smp_054310.1	315
Smp_054320.1	112
Smp_054330.1	122
Smp_054340.2	2832
Smp_054350.1	116
Smp_054360.1	858
Smp_054410.1	647
Smp_054430.1	0
Smp_054440.1	0
Smp_054450.1	72
Smp_054470.1	140
Smp_054540.1	1644
Smp_054560.1	624
Smp_054600.1	350
Smp_054610.1	129
Smp_054620.1	34
Smp_054640.1	100
Smp_054680.1	2
Smp_054730.1	1003
Smp_054770.1	66
Smp_054780.1	3421
Smp_054790.2	885
Smp_054800.1	769
Smp_054810.1	139
Smp_054820.1	228
Smp_054840.1	218
Smp_055050.1	1711
Smp_055090.1	233
Smp_055100.1	110
Smp_055130.1	224
Smp_055140.1	8
Smp_055190.1	239
[truncated: 8,599 more rows]
